# Supplementary material for: De Novo Transcriptome Sequencing and Analysis of the Cereal Cyst Nematode, Heterodera avenae
Source: PLoS One. 2014 May 6;9(5):e96311. doi: 10.1371/journal.pone.0096311 (PMC4011697; doi:10.1371/journal.pone.0096311)
Supplement: Table S2 — Complete BLAST hit table against nr GENBANK, Refseq, Swissprot, EMBL, DDBJ, PIR and RCSB databases and transcript quantitiation. (XLSX) [file pone.0096311.s004.xlsx]

## Sheet: TableS2
Transcript_ID	# Reads_Mapped_Female	# Reads_Mapped_Juvenile	Female_RPKM	Juvenile_RPKM	Female_FoldExp	Juvenile_FoldExp	FC_[Female_vs_Juvenile]	UniProt_ID	Database	RefrenceID	Protein names	Organism
Locus_18892_Transcript_1/1_Confidence_0.000_Length_265	327	117	56.176	23.8158	5.81188	4.57385	1.23803	D0SZB4	sp	D0SZB4_ACILW	Beta-ketoadipyl CoA thiolase	Acinetobacter lwoffii SH145
Locus_22846_Transcript_1/1_Confidence_0.000_Length_215	352	217	74.5338	54.4436	6.21982	5.76669	0.453133	F4W6B2	gb	EGI70247.1	Putative helicase MOV-10	Acromyrmex echinatior (Panamanian leafcutter ant) (Acromyrmex octospinosus echinatior)
Locus_22048_Transcript_1/1_Confidence_0.000_Length_307	429	505	63.6162	88.7316	5.99132	6.47138	-0.480053	F4W6H8	gb	EGI70313.1	Cell division protein kinase 5	Acromyrmex echinatior (Panamanian leafcutter ant) (Acromyrmex octospinosus echinatior)
Locus_9621_Transcript_1/1_Confidence_0.000_Length_217	109	41	22.8673	10.1918	4.51522	3.34933	1.16588	F4WFQ0	gb	EGI67027.1	DNA repair protein RAD50	Acromyrmex echinatior (Panamanian leafcutter ant) (Acromyrmex octospinosus echinatior)
Locus_19909_Transcript_1/1_Confidence_0.000_Length_770	664	403	39.2578	28.2319	5.29491	4.81925	0.475656	F4WMA3	gb	EGI64747.1	Solute carrier family 41 member 2	Acromyrmex echinatior (Panamanian leafcutter ant) (Acromyrmex octospinosus echinatior)
Locus_19923_Transcript_1/1_Confidence_0.000_Length_207	841	812	184.959	211.598	7.53106	7.72518	-0.194121	F4WQ48	gb	EGI63671.1	Zinc finger RNA-binding protein	Acromyrmex echinatior (Panamanian leafcutter ant) (Acromyrmex octospinosus echinatior)
Locus_11387_Transcript_1/1_Confidence_0.000_Length_207	123	122	27.051	31.7918	4.75761	4.99058	-0.23297	F4WV42	gb	EGI61930.1	Endoplasmic reticulum mannosyl-oligosaccharide 1,2-alpha-mannosidase	Acromyrmex echinatior (Panamanian leafcutter ant) (Acromyrmex octospinosus echinatior)
Locus_8231_Transcript_1/1_Confidence_0.000_Length_379	1076	675	129.247	96.0704	7.01399	6.58602	0.427971	F4WWH8	gb	EGI61520.1	5'-3' exoribonuclease 2-like protein	Acromyrmex echinatior (Panamanian leafcutter ant) (Acromyrmex octospinosus echinatior)
Locus_21061_Transcript_1/1_Confidence_0.000_Length_184	458	517	113.317	151.565	6.82423	7.24379	-0.419564	F4X1E9	gb	EGI59744.1	Transmembrane protein 189	Acromyrmex echinatior (Panamanian leafcutter ant) (Acromyrmex octospinosus echinatior)
Locus_9303_Transcript_1/1_Confidence_0.000_Length_283	990	682	159.257	129.994	7.31521	7.0223	0.292909	F4X8H8	gb	EGI57247.1	Protein FAM98A	Acromyrmex echinatior (Panamanian leafcutter ant) (Acromyrmex octospinosus echinatior)
Locus_12472_Transcript_1/1_Confidence_0.000_Length_401	462	82	52.4501	11.0305	5.71287	3.46342	2.24945	P22843	sp	P22843.2	Histone H3	Acropora formosa (Staghorn coral)
Locus_16581_Transcript_1/1_Confidence_0.000_Length_175	1996	52	519.244	16.0284	9.02027	4.00256	5.01771	G8S0H5	sp	G8S0H5_ACTS5	FAD linked oxidase domain protein (EC 1.1.3.41)	Actinoplanes sp. (strain ATCC 31044 / CBS 674.73 / SE50/110)
Locus_10405_Transcript_1/1_Confidence_0.000_Length_779	2589	3845	151.302	266.247	7.24128	8.05662	-0.815336	NA	ref	XP_001947526.2	PREDICTED: zinc finger BED domain-containing protein 4-like, partial	Acyrthosiphon pisum
Locus_10967_Transcript_1/1_Confidence_0.000_Length_350	1664	1329	216.438	204.825	7.75781	7.67825	0.0795669	NA	ref	XP_001951670.2	PREDICTED: heterochromatin protein 1-like	Acyrthosiphon pisum
Locus_11905_Transcript_1/1_Confidence_0.000_Length_299	591	904	89.984	163.088	6.4916	7.34951	-0.857912	NA	ref	XP_001952428.2	PREDICTED: mitochondrial Rho GTPase-like	Acyrthosiphon pisum
Locus_13333_Transcript_1/1_Confidence_0.000_Length_308	2836	2600	419.184	455.353	8.71144	8.83084	-0.119402	NA	ref	XP_001943848.2	PREDICTED: probable ubiquinone biosynthesis monooxygenase coq-6-like	Acyrthosiphon pisum
Locus_13438_Transcript_1/1_Confidence_0.000_Length_199	357	482	81.6703	130.653	6.35174	7.0296	-0.677857	NA	ref	XP_001946858.2	PREDICTED: mannosyl-oligosaccharide alpha-1,2-mannosidase isoform A-like	Acyrthosiphon pisum
Locus_17399_Transcript_1/1_Confidence_0.000_Length_197	77	150	17.794	41.0724	4.15332	5.3601	-1.20678	NA	ref	XP_001948737.2	PREDICTED: protein alan shepard-like	Acyrthosiphon pisum
Locus_17648_Transcript_1/1_Confidence_0.000_Length_346	1074	914	141.311	142.494	7.14273	7.15475	-0.0120195	NA	ref	XP_001952454.2	PREDICTED: hypothetical protein LOC100165361	Acyrthosiphon pisum
Locus_19447_Transcript_1/1_Confidence_0.000_Length_255	3602	574	643.061	121.422	9.32881	6.92388	2.40493	NA	ref	XP_003245352.1	PREDICTED: acetyl-CoA carboxylase-like isoform 2	Acyrthosiphon pisum
Locus_19997_Transcript_1/1_Confidence_0.000_Length_193	247	259	58.2624	72.3882	5.86449	6.17768	-0.313188	NA	ref	XP_003244430.1	PREDICTED: fidgetin-like protein 1-like	Acyrthosiphon pisum
Locus_22126_Transcript_1/1_Confidence_0.000_Length_261	54	25	9.41894	5.16684	3.23557	2.36928	0.866284	NA	ref	XP_001945457.2	PREDICTED: DNA polymerase epsilon catalytic subunit A-like isoform 1	Acyrthosiphon pisum
Locus_23425_Transcript_1/1_Confidence_0.000_Length_358	1541	1415	195.96	213.206	7.61442	7.7361	-0.121683	NA	ref	XP_003241626.1	PREDICTED: hypothetical protein LOC100575991	Acyrthosiphon pisum
Locus_2613_Transcript_1/1_Confidence_0.000_Length_308	136	1249	20.1019	218.744	4.32926	7.7731	-3.44384	NA	ref	XP_001943848.2	PREDICTED: probable ubiquinone biosynthesis monooxygenase coq-6-like	Acyrthosiphon pisum
Locus_316_Transcript_1/1_Confidence_0.000_Length_700	1055	582	68.6125	44.8487	6.1004	5.487	0.613405	NA	ref	XP_001947546.2	PREDICTED: hypothetical protein LOC100159694	Acyrthosiphon pisum
Locus_4726_Transcript_1/1_Confidence_0.000_Length_1420	1141	1148	36.5802	43.6093	5.19299	5.44656	-0.253571	NA	ref	XP_001946814.2	PREDICTED: peroxisome biogenesis protein 6-like	Acyrthosiphon pisum
Locus_675_Transcript_1/1_Confidence_0.000_Length_236	266	151	51.312	34.5136	5.68122	5.10909	0.57213	NA	ref	XP_001943442.2	PREDICTED: endoplasmic reticulum mannosyl-oligosaccharide 1,2-alpha-mannosidase-like	Acyrthosiphon pisum
Locus_12315_Transcript_1/1_Confidence_0.000_Length_426	2285	3764	244.189	476.612	7.93185	8.89667	-0.96482	C4WRR3	ref	NP_001155705.1	ACYPI007341 protein (Uncharacterized protein)	Acyrthosiphon pisum (Pea aphid)
Locus_9925_Transcript_1/1_Confidence_0.000_Length_283	3362	4635	540.829	883.463	9.07903	9.78703	-0.707997	C4WUL5	ref	NP_001156078.1	ACYPI001304 protein (Uncharacterized protein)	Acyrthosiphon pisum (Pea aphid)
Locus_23310_Transcript_1/1_Confidence_0.000_Length_207	23	135	5.05832	35.1794	2.33866	5.13666	-2.798	C4WXL5	sp	C4WXL5_ACYPI	ACYPI000705 protein	Acyrthosiphon pisum (Pea aphid)
Locus_20964_Transcript_1/1_Confidence_0.000_Length_760	2013	7539	120.581	535.088	6.91386	9.06363	-2.14977	J9JT46	ref	XP_001951023.1	Uncharacterized protein	Acyrthosiphon pisum (Pea aphid)
Locus_23008_Transcript_1/1_Confidence_0.000_Length_248	705	663	129.416	144.207	7.01587	7.172	-0.156133	J9K568	ref	XP_001948609.1	Uncharacterized protein	Acyrthosiphon pisum (Pea aphid)
Locus_4452_Transcript_1/1_Confidence_0.000_Length_214	324	462	68.9255	116.454	6.10697	6.86361	-0.756646	J9K7H2	ref	XP_001949884.1	Uncharacterized protein	Acyrthosiphon pisum (Pea aphid)
Locus_20442_Transcript_1/1_Confidence_0.000_Length_812	1768	962	99.1232	63.9064	6.63115	5.99789	0.633262	J9K9V2	ref	XP_001945600.1	Uncharacterized protein	Acyrthosiphon pisum (Pea aphid)
Locus_19740_Transcript_1/1_Confidence_0.000_Length_840	707	1022	38.3168	65.6292	5.2599	6.03627	-0.776361	J9LM85	sp	J9LM85_ACYPI	Uncharacterized protein	Acyrthosiphon pisum (Pea aphid)
Locus_7028_Transcript_1/1_Confidence_0.000_Length_283	356	409	57.2681	77.9583	5.83966	6.28463	-0.444971	J9LM85	sp	J9LM85_ACYPI	Uncharacterized protein	Acyrthosiphon pisum (Pea aphid)
Locus_17199_Transcript_1/1_Confidence_0.000_Length_350	2189	1060	284.726	163.367	8.15343	7.35197	0.80146	Q201W5	ref	NP_001119685.1	ACYPI000077 protein (Putative RAD23-like B) (Uncharacterized protein)	Acyrthosiphon pisum (Pea aphid)
Locus_13948_Transcript_1/1_Confidence_0.000_Length_260	165	218	28.8908	45.2281	4.85254	5.49915	-0.64661	J9HTU8	sp	J9HTU8_AEDAE	AAEL017435-PA	Aedes aegypti (Yellowfever mosquito) (Culex aegypti)
Locus_9407_Transcript_1/1_Confidence_0.000_Length_461	1279	1459	126.304	170.718	6.98076	7.41547	-0.434711	J9HTU8	sp	J9HTU8_AEDAE	AAEL017435-PA	Aedes aegypti (Yellowfever mosquito) (Culex aegypti)
Locus_16009_Transcript_1/1_Confidence_0.000_Length_178	1258	997	321.743	302.135	8.32977	8.23905	0.0907191	Q16F31	sp	Q16F31_AEDAE	AAEL014915-PA	Aedes aegypti (Yellowfever mosquito) (Culex aegypti)
Locus_1847_Transcript_1/1_Confidence_0.000_Length_1490	2234	395	68.2568	14.3	6.0929	3.83794	2.25496	Q16FI9	ref	XP_001649474.1	AAEL014742-PA (Fragment)	Aedes aegypti (Yellowfever mosquito) (Culex aegypti)
Locus_20686_Transcript_1/1_Confidence_0.000_Length_353	310	81	39.9794	12.3776	5.32118	3.62966	1.69153	Q16GK4	ref	XP_001648540.1	AAEL014352-PA (Fragment)	Aedes aegypti (Yellowfever mosquito) (Culex aegypti)
Locus_11910_Transcript_1/1_Confidence_0.000_Length_277	1752	1086	287.941	211.483	8.16963	7.7244	0.445231	Q16HA0	ref	XP_001648030.1	AAEL014098-PA	Aedes aegypti (Yellowfever mosquito) (Culex aegypti)
Locus_11876_Transcript_1/1_Confidence_0.000_Length_165	351	308	96.8439	100.691	6.59759	6.6538	-0.0562068	Q16I64	ref	XP_001657019.1	AAEL013778-PA	Aedes aegypti (Yellowfever mosquito) (Culex aegypti)
Locus_25176_Transcript_1/1_Confidence_0.000_Length_199	28	76	6.40551	20.6009	2.67931	4.36463	-1.68532	Q16IH0	sp	Q16IH0_AEDAE	AAEL013678-PA	Aedes aegypti (Yellowfever mosquito) (Culex aegypti)
Locus_11344_Transcript_1/1_Confidence_0.000_Length_206	142	234	31.3812	61.2737	4.97183	5.9372	-0.965365	Q16IM7	ref	XP_001663817.1	AAEL013608-PA	Aedes aegypti (Yellowfever mosquito) (Culex aegypti)
Locus_24661_Transcript_1/1_Confidence_0.000_Length_166	222	342	60.8827	111.133	5.92796	6.79614	-0.868184	Q16LR5	sp	Q16LR5_AEDAE	AAEL012552-PA	Aedes aegypti (Yellowfever mosquito) (Culex aegypti)
Locus_10499_Transcript_1/1_Confidence_0.000_Length_397	1781	1780	204.231	241.855	7.67406	7.918	-0.243937	Q16LZ4	ref	XP_001662599.1	AAEL012479-PA	Aedes aegypti (Yellowfever mosquito) (Culex aegypti)
Locus_25028_Transcript_1/1_Confidence_0.000_Length_199	114	54	26.0796	14.6375	4.70485	3.87159	0.833255	Q16NH5	ref	XP_001655785.1	AAEL011982-PA	Aedes aegypti (Yellowfever mosquito) (Culex aegypti)
Locus_17791_Transcript_1/1_Confidence_0.000_Length_2187	3773	1234	78.5393	30.4363	6.29534	4.92772	1.36762	Q16T26	ref	XP_001654536.1	AAEL010414-PA	Aedes aegypti (Yellowfever mosquito) (Culex aegypti)
Locus_24426_Transcript_1/1_Confidence_0.000_Length_242	22	132	4.13863	29.4228	2.04915	4.87886	-2.82971	Q16VX8	ref	XP_001660017.1	AAEL009411-PA	Aedes aegypti (Yellowfever mosquito) (Culex aegypti)
Locus_9144_Transcript_1/1_Confidence_0.000_Length_242	389	265	73.1784	59.0685	6.19335	5.88432	0.30903	Q16VX8	ref	XP_001660017.1	AAEL009411-PA	Aedes aegypti (Yellowfever mosquito) (Culex aegypti)
Locus_16249_Transcript_1/1_Confidence_0.000_Length_215	382	318	80.8861	79.7836	6.33782	6.31802	0.0197984	Q16VX8	sp	Q16VX8_AEDAE	AAEL009411-PA	Aedes aegypti (Yellowfever mosquito) (Culex aegypti)
Locus_19087_Transcript_1/1_Confidence_0.000_Length_878	1791	914	92.8646	56.1535	6.53706	5.8113	0.725752	Q16Y82	ref	XP_001653366.1	AAEL008622-PA	Aedes aegypti (Yellowfever mosquito) (Culex aegypti)
Locus_8608_Transcript_1/1_Confidence_0.000_Length_770	972	2272	57.4678	159.163	5.84468	7.31436	-1.46968	Q173U3	ref	XP_001652499.1	AAEL007002-PA	Aedes aegypti (Yellowfever mosquito) (Culex aegypti)
Locus_18145_Transcript_1/1_Confidence_0.000_Length_171	139	89	37.0056	28.075	5.20967	4.81121	0.39846	Q17CZ9	sp	Q17CZ9_AEDAE	AAEL004379-PA	Aedes aegypti (Yellowfever mosquito) (Culex aegypti)
Locus_13622_Transcript_1/1_Confidence_0.000_Length_278	717	391	117.415	75.8677	6.87547	6.24541	0.630057	Q17D29	ref	XP_001648945.1	AAEL004345-PA	Aedes aegypti (Yellowfever mosquito) (Culex aegypti)
Locus_13798_Transcript_1/1_Confidence_0.000_Length_278	76	99	12.4457	19.2095	3.63757	4.26375	-0.626177	Q17D29	ref	XP_001648945.1	AAEL004345-PA	Aedes aegypti (Yellowfever mosquito) (Culex aegypti)
Locus_16886_Transcript_1/1_Confidence_0.000_Length_506	2337	1954	210.26	208.305	7.71603	7.70255	0.0134798	Q17FH9	ref	XP_001656772.1	AAEL003416-PA	Aedes aegypti (Yellowfever mosquito) (Culex aegypti)
Locus_8944_Transcript_1/1_Confidence_0.000_Length_456	1714	2391	171.118	282.839	7.41884	8.14384	-0.724994	Q17IB9	ref	XP_001655170.1	AAEL002374-PA	Aedes aegypti (Yellowfever mosquito) (Culex aegypti)
Locus_6935_Transcript_1/1_Confidence_0.000_Length_857	2223	499	118.088	31.4083	6.88372	4.97308	1.91065	Q17IU1	ref	XP_001654992.1	AAEL002240-PA	Aedes aegypti (Yellowfever mosquito) (Culex aegypti)
Locus_9745_Transcript_1/1_Confidence_0.000_Length_245	1439	798	267.389	175.696	8.0628	7.45694	0.605859	Q17MN1	ref	XP_001657491.1	AAEL000934-PE (Fragment)	Aedes aegypti (Yellowfever mosquito) (Culex aegypti)
Locus_23639_Transcript_1/1_Confidence_0.000_Length_367	576	201	71.4505	29.543	6.15887	4.88475	1.27413	Q17PZ4	ref	XP_001658908.1	AAEL000199-PA	Aedes aegypti (Yellowfever mosquito) (Culex aegypti)
Locus_20663_Transcript_1/1_Confidence_0.000_Length_401	107	227	12.1475	30.5356	3.60259	4.93242	-1.32983	Q8WRS8	ref	XP_001660977.1	Ribonucleoside-diphosphate reductase (EC 1.17.4.1)	Aedes aegypti (Yellowfever mosquito) (Culex aegypti)
Locus_10310_Transcript_1/1_Confidence_0.000_Length_260	732	357	128.17	74.0662	7.00192	6.21074	0.791172	D6VAZ2	ref	ZP_07028646.1	Maltose O-acetyltransferase	Afipia sp. 1NLS2
Locus_11030_Transcript_1/1_Confidence_0.000_Length_189	171	9	41.1892	2.56866	5.36419	1.36101	4.00318	NA	ref	XP_002919382.1	PREDICTED: selenium-binding protein 1-like	Ailuropoda melanoleuca
Locus_16723_Transcript_1/1_Confidence_0.000_Length_189	1522	31	366.608	8.84759	8.51809	3.14528	5.37281	NA	ref	XP_002919382.1	PREDICTED: selenium-binding protein 1-like	Ailuropoda melanoleuca
Locus_10347_Transcript_1/1_Confidence_0.000_Length_304	510	1092	76.374	193.765	6.25501	7.59816	-1.34315	D2H2L1	gb	EFB28340.1	Putative uncharacterized protein (Fragment)	Ailuropoda melanoleuca (Giant panda)
Locus_141_Transcript_1/1_Confidence_0.000_Length_350	1902	218	247.395	33.598	7.95067	5.0703	2.88037	C5JW14	ref	XP_002622987.1	Transcription factor RfeF	Ajellomyces dermatitidis (strain SLH14081) (Blastomyces dermatitidis)
Locus_13669_Transcript_1/1_Confidence_0.000_Length_169	188	351	50.6431	112.033	5.66229	6.80778	-1.14549	F0VZK1	emb	CCA14231.1	Putative uncharacterized protein AlNc14C2G339	Albugo laibachii Nc14
Locus_8426_Transcript_1/1_Confidence_0.000_Length_269	441	384	74.6337	77.0024	6.22176	6.26683	-0.0450751	F0W3J3	emb	CCA15636.1	General transcription factor IIH subunit putative	Albugo laibachii Nc14
Locus_17306_Transcript_1/1_Confidence_0.000_Length_323	34172	19473	4816.34	3252.04	12.2337	11.6671	0.566592	F0W4N9	emb	CCA16073.1	Polyubiquitin putative	Albugo laibachii Nc14
Locus_23422_Transcript_1/1_Confidence_0.000_Length_191	7005	5162	1669.64	1457.84	10.7053	10.5096	0.195707	F0W4N9	emb	CCA16073.1	Polyubiquitin putative	Albugo laibachii Nc14
Locus_8583_Transcript_1/1_Confidence_0.000_Length_403	827	704	93.422	94.2308	6.54569	6.55813	-0.0124355	F0WQI0	emb	CCA23589.1	Vacuolar protein sortingassociated protein putative	Albugo laibachii Nc14
Locus_24190_Transcript_1/1_Confidence_0.000_Length_173	77	345	20.2625	107.572	4.34074	6.74916	-2.40841	Q1ET27	sp	Q1ET27_ALLMI	Cytochrome P450 3A (Fragment)	Alligator mississippiensis (American alligator)
Locus_20190_Transcript_1/1_Confidence_0.000_Length_939	1309	519	63.4633	29.8145	5.98785	4.89794	1.08991	A8TM29	ref	ZP_02187301.1	Putative amidase	Alpha proteobacterium BAL199
Locus_6314_Transcript_1/1_Confidence_0.000_Length_260	418	613	73.19	127.178	6.19357	6.99071	-0.797132	G3MFS5	gb	AEO32343.1	Putative uncharacterized protein (Fragment)	Amblyomma maculatum (Gulf Coast tick)
Locus_20025_Transcript_1/1_Confidence_0.000_Length_191	488	213	116.315	60.155	6.86189	5.91061	0.95128	G3MGE1	gb	AEO32559.1	Putative uncharacterized protein (Fragment)	Amblyomma maculatum (Gulf Coast tick)
Locus_21043_Transcript_1/1_Confidence_0.000_Length_191	303	320	72.2201	90.3737	6.17433	6.49783	-0.323502	G3MGE1	gb	AEO32559.1	Putative uncharacterized protein (Fragment)	Amblyomma maculatum (Gulf Coast tick)
Locus_11967_Transcript_1/1_Confidence_0.000_Length_242	802	486	150.872	108.329	7.23718	6.75928	0.477898	G3MGL9	gb	AEO32637.1	Putative uncharacterized protein (Fragment)	Amblyomma maculatum (Gulf Coast tick)
Locus_9307_Transcript_1/1_Confidence_0.000_Length_242	66	176	12.4159	39.2304	3.63411	5.2939	-1.65978	G3MGL9	gb	AEO32637.1	Putative uncharacterized protein (Fragment)	Amblyomma maculatum (Gulf Coast tick)
Locus_2900_Transcript_1/1_Confidence_0.000_Length_242	138	118	25.9605	26.3022	4.69824	4.71711	-0.018866	G3MHC3	sp	G3MHC3_9ACAR	Putative uncharacterized protein (Fragment)	Amblyomma maculatum (Gulf Coast tick)
Locus_21017_Transcript_1/1_Confidence_0.000_Length_325	2823	257	395.436	42.6555	8.6273	5.41466	3.21264	G3MHW1	gb	AEO33079.1	Putative uncharacterized protein (Fragment)	Amblyomma maculatum (Gulf Coast tick)
Locus_20859_Transcript_1/1_Confidence_0.000_Length_298	880	649	134.436	117.477	7.07077	6.87624	0.194538	G3MI72	gb	AEO33190.1	Putative uncharacterized protein (Fragment)	Amblyomma maculatum (Gulf Coast tick)
Locus_8889_Transcript_1/1_Confidence_0.000_Length_491	3578	1533	331.748	168.417	8.37394	7.39589	0.978048	G3MJZ3	gb	AEO33811.1	Putative uncharacterized protein	Amblyomma maculatum (Gulf Coast tick)
Locus_1406_Transcript_1/1_Confidence_0.000_Length_455	4926	8891	492.869	1054.06	8.94506	10.0417	-1.09668	G3MKJ6	gb	AEO34014.1	Putative uncharacterized protein	Amblyomma maculatum (Gulf Coast tick)
Locus_808_Transcript_1/3_Confidence_0.333_Length_451	1819	3980	183.614	476.027	7.52053	8.8949	-1.37437	G3ML92	sp	G3ML92_9ACAR	Putative uncharacterized protein	Amblyomma maculatum (Gulf Coast tick)
Locus_21985_Transcript_1/1_Confidence_0.000_Length_249	992	836	181.368	181.106	7.50278	7.50069	0.00208974	G3MLJ5	gb	AEO34363.1	Putative uncharacterized protein	Amblyomma maculatum (Gulf Coast tick)
Locus_8190_Transcript_1/1_Confidence_0.000_Length_279	879	955	143.428	184.639	7.16418	7.52857	-0.364385	G3MLP6	gb	AEO34414.1	Putative uncharacterized protein	Amblyomma maculatum (Gulf Coast tick)
Locus_14953_Transcript_1/1_Confidence_0.000_Length_375	3878	4617	470.788	664.131	8.87893	9.37532	-0.49639	G3MLQ0	gb	AEO34418.1	Putative uncharacterized protein	Amblyomma maculatum (Gulf Coast tick)
Locus_3225_Transcript_1/1_Confidence_0.000_Length_1218	2495	2086	93.255	92.383	6.54311	6.52956	0.0135532	G3MM37	gb	AEO34555.1	Putative uncharacterized protein	Amblyomma maculatum (Gulf Coast tick)
Locus_6154_Transcript_1/1_Confidence_0.000_Length_313	1163	1332	169.155	229.554	7.4022	7.84269	-0.44049	G3MNA8	gb	AEO34976.1	Putative uncharacterized protein	Amblyomma maculatum (Gulf Coast tick)
Locus_16359_Transcript_1/1_Confidence_0.000_Length_212	1438	636	308.796	161.825	8.27051	7.33829	0.932218	G3MPA5	gb	AEO35323.1	Putative uncharacterized protein	Amblyomma maculatum (Gulf Coast tick)
Locus_19995_Transcript_1/1_Confidence_0.000_Length_327	775	562	107.895	92.7073	6.75349	6.53461	0.218879	G3MQ67	gb	AEO35635.1	Putative uncharacterized protein	Amblyomma maculatum (Gulf Coast tick)
Locus_24249_Transcript_1/1_Confidence_0.000_Length_327	110	266	15.3142	43.8792	3.9368	5.45547	-1.51867	G3MQ67	gb	AEO35635.1	Putative uncharacterized protein	Amblyomma maculatum (Gulf Coast tick)
Locus_6636_Transcript_1/1_Confidence_0.000_Length_552	1789	1395	147.544	136.32	7.205	7.09086	0.114141	G3MS41	gb	AEO36309.1	Putative uncharacterized protein	Amblyomma maculatum (Gulf Coast tick)
Locus_12752_Transcript_1/1_Confidence_0.000_Length_255	48	87	8.56939	18.4037	3.09919	4.20192	-1.10273	G3MSJ2	gb	AEO36460.1	Putative uncharacterized protein	Amblyomma maculatum (Gulf Coast tick)
Locus_17736_Transcript_1/1_Confidence_0.000_Length_255	403	263	71.9472	55.6341	6.16887	5.7979	0.37097	G3MSJ2	gb	AEO36460.1	Putative uncharacterized protein	Amblyomma maculatum (Gulf Coast tick)
Locus_15080_Transcript_1/1_Confidence_0.000_Length_337	159	896	21.4791	143.418	4.42486	7.16408	-2.73922	G3MTK5	gb	AEO36823.1	Putative uncharacterized protein	Amblyomma maculatum (Gulf Coast tick)
Locus_23100_Transcript_1/1_Confidence_0.000_Length_257	1135	3324	201.054	697.675	7.65144	9.44641	-1.79498	G3MTL5	gb	AEO36833.1	Putative uncharacterized protein	Amblyomma maculatum (Gulf Coast tick)
Locus_6953_Transcript_1/1_Confidence_0.000_Length_178	206	175	52.6861	53.0326	5.71935	5.72881	-0.00945802	G3MTQ9	sp	G3MTQ9_9ACAR	Putative uncharacterized protein	Amblyomma maculatum (Gulf Coast tick)
Locus_11069_Transcript_1/1_Confidence_0.000_Length_424	553	680	59.3756	86.5104	5.8918	6.4348	-0.543003	NA	ref	XP_003383808.1	PREDICTED: lysyl-tRNA synthetase-like	Amphimedon queenslandica
Locus_1251_Transcript_1/1_Confidence_0.000_Length_1172	2411	2447	93.6523	112.624	6.54924	6.81537	-0.26613	NA	ref	XP_003385033.1	PREDICTED: hypothetical protein LOC100639018	Amphimedon queenslandica
Locus_150_Transcript_1/1_Confidence_0.000_Length_1589	3303	1425	94.631	48.3745	6.56424	5.59617	0.968068	NA	ref	XP_003389940.1	PREDICTED: coiled-coil domain-containing protein 93-like	Amphimedon queenslandica
Locus_15457_Transcript_1/1_Confidence_0.000_Length_166	4	1585	1.09699	515.046	0.133544	9.00856	-8.87501	NA	ref	XP_003389017.1	PREDICTED: hypothetical protein LOC100636503	Amphimedon queenslandica
Locus_17221_Transcript_1/1_Confidence_0.000_Length_502	1666	1757	151.085	188.796	7.23921	7.56069	-0.321473	NA	ref	XP_003389507.1	PREDICTED: histone-lysine N-methyltransferase SUV39H2-like	Amphimedon queenslandica
Locus_19459_Transcript_1/1_Confidence_0.000_Length_309	1094	1332	161.179	232.526	7.33252	7.86125	-0.528729	NA	ref	XP_003388110.1	PREDICTED: bifunctional ATP-dependent dihydroxyacetone kinase/FAD-AMP lyase (cyclizing)-like, partial	Amphimedon queenslandica
Locus_20029_Transcript_1/1_Confidence_0.000_Length_276	1101	927	181.605	181.174	7.50466	7.50123	0.00342579	NA	ref	XP_003382529.1	PREDICTED: GMP reductase 2-like	Amphimedon queenslandica
Locus_23473_Transcript_1/1_Confidence_0.000_Length_280	835	969	135.762	186.677	7.08493	7.5444	-0.459468	NA	ref	XP_003386139.1	PREDICTED: tRNA methyltransferase 112 homolog	Amphimedon queenslandica
Locus_2399_Transcript_1/3_Confidence_0.200_Length_674	634	486	42.8231	38.8957	5.42032	5.28154	0.138779	NA	ref	XP_003383517.1	PREDICTED: mitochondrial 2-oxodicarboxylate carrier-like	Amphimedon queenslandica
Locus_26059_Transcript_1/1_Confidence_0.000_Length_292	14	235	2.1827	43.412	1.12611	5.44002	-4.31391	NA	ref	XP_003386139.1	PREDICTED: tRNA methyltransferase 112 homolog	Amphimedon queenslandica
Locus_3428_Transcript_1/2_Confidence_0.333_Length_715	1863	793	118.619	59.8263	6.8902	5.90271	0.987487	NA	ref	XP_003382413.1	PREDICTED: origin recognition complex subunit 1-like	Amphimedon queenslandica
Locus_3637_Transcript_1/1_Confidence_0.000_Length_1447	2439	2248	76.7348	83.8017	6.26181	6.38891	-0.1271	NA	ref	XP_003386221.1	PREDICTED: CAAX prenyl protease 1 homolog	Amphimedon queenslandica
Locus_3659_Transcript_1/1_Confidence_0.000_Length_371	867	434	106.388	63.1017	6.7332	5.97961	0.75359	NA	ref	XP_003390559.1	PREDICTED: hypothetical protein LOC100635243	Amphimedon queenslandica
Locus_3913_Transcript_1/1_Confidence_0.000_Length_612	1424	954	105.927	84.0857	6.72693	6.39379	0.333141	NA	ref	XP_003383312.1	PREDICTED: cytoplasmic polyadenylation element-binding protein 1-like	Amphimedon queenslandica
Locus_4846_Transcript_1/1_Confidence_0.000_Length_1048	1698	1130	73.7607	58.1624	6.20478	5.86202	0.342766	NA	ref	XP_003384643.1	PREDICTED: tetratricopeptide repeat protein 27-like	Amphimedon queenslandica
Locus_958_Transcript_2/2_Confidence_0.000_Length_1312	2049	1761	71.0979	72.402	6.15174	6.17796	-0.0262224	NA	ref	XP_003385338.1	PREDICTED: protein RMD5 homolog B-like	Amphimedon queenslandica
Locus_24878_Transcript_1/1_Confidence_0.000_Length_262	98	668	17.0284	137.531	4.08987	7.10361	-3.01374	I1EBF2	sp	I1EBF2_AMPQE	Uncharacterized protein (Fragment)	Amphimedon queenslandica (Sponge)
Locus_6033_Transcript_1/1_Confidence_0.000_Length_1033	307	836	13.5297	43.6547	3.75805	5.44807	-1.69001	I1ENY8	ref	XP_003391034.1	Uncharacterized protein	Amphimedon queenslandica (Sponge)
Locus_12791_Transcript_1/1_Confidence_0.000_Length_1639	88	1975	2.44429	65	1.28942	6.02237	-4.73295	I1F814	sp	I1F814_AMPQE	Uncharacterized protein	Amphimedon queenslandica (Sponge)
Locus_19094_Transcript_1/1_Confidence_0.000_Length_202	70	58	15.776	15.4882	3.97966	3.9531	0.0265546	I1FEX2	sp	I1FEX2_AMPQE	Uncharacterized protein	Amphimedon queenslandica (Sponge)
Locus_595_Transcript_1/1_Confidence_0.000_Length_199	131	187	29.9686	50.689	4.90538	5.6636	-0.758219	I1FLA9	sp	I1FLA9_AMPQE	Uncharacterized protein	Amphimedon queenslandica (Sponge)
Locus_12955_Transcript_1/1_Confidence_0.000_Length_273	570	832	95.052	164.394	6.57064	7.36101	-0.790369	I1FWG1	ref	XP_003386233.1	Uncharacterized protein	Amphimedon queenslandica (Sponge)
Locus_11035_Transcript_1/1_Confidence_0.000_Length_303	1115	137	167.526	24.3895	7.38824	4.60819	2.78005	I1FX86	ref	XP_003386086.1	Uncharacterized protein	Amphimedon queenslandica (Sponge)
Locus_16471_Transcript_1/1_Confidence_0.000_Length_193	436	3	102.844	0.838473	6.68431	-0.254163	6.93847	I1G7C8	ref	XP_003384480.1	Uncharacterized protein	Amphimedon queenslandica (Sponge)
Locus_6278_Transcript_2/2_Confidence_0.333_Length_842	1652	1466	89.3196	93.9176	6.48091	6.55332	-0.0724189	I1G7K3	ref	XP_003384418.1	Uncharacterized protein	Amphimedon queenslandica (Sponge)
Locus_13544_Transcript_1/1_Confidence_0.000_Length_296	949	579	145.956	105.514	7.18939	6.7213	0.468097	I1G9U1	ref	XP_003384071.1	Uncharacterized protein	Amphimedon queenslandica (Sponge)
Locus_12525_Transcript_1/1_Confidence_0.000_Length_225	87	200	17.603	47.9482	4.13775	5.58341	-1.44566	I1GE95	sp	I1GE95_AMPQE	Uncharacterized protein	Amphimedon queenslandica (Sponge)
Locus_16978_Transcript_1/1_Confidence_0.000_Length_161	375	103	106.036	34.5093	6.72841	5.10891	1.6195	I1GFK6	ref	XP_003383114.1	Uncharacterized protein	Amphimedon queenslandica (Sponge)
Locus_26205_Transcript_1/1_Confidence_0.000_Length_263	105	170	18.1753	34.8673	4.18391	5.1238	-0.939893	I1GFK6	ref	XP_003383114.1	Uncharacterized protein	Amphimedon queenslandica (Sponge)
Locus_814_Transcript_1/1_Confidence_0.000_Length_737	1602	914	98.9564	66.8966	6.62872	6.06386	0.564861	I1GG34	ref	XP_003383006.1	Uncharacterized protein	Amphimedon queenslandica (Sponge)
Locus_12519_Transcript_1/1_Confidence_0.000_Length_371	619	259	75.9566	37.6575	6.2471	5.23486	1.01224	I1GHY2	ref	XP_003382674.1	Uncharacterized protein	Amphimedon queenslandica (Sponge)
Locus_16086_Transcript_1/1_Confidence_0.000_Length_252	6163	124	1113.37	26.5428	10.1207	4.73025	5.39047	I1GI57	ref	XP_003382711.1	Uncharacterized protein	Amphimedon queenslandica (Sponge)
Locus_8341_Transcript_1/1_Confidence_0.000_Length_299	4608	111	701.601	20.0252	9.45451	4.32375	5.13076	I1GI57	ref	XP_003382711.1	Uncharacterized protein	Amphimedon queenslandica (Sponge)
Locus_15269_Transcript_1/1_Confidence_0.000_Length_552	2924	3096	241.15	302.543	7.91379	8.241	-0.32721	D8HTQ3	ref	YP_003766599.1	Xylitol oxidase	Amycolatopsis mediterranei (strain U-32)
Locus_21040_Transcript_1/1_Confidence_0.000_Length_192	1119	24	265.325	6.74272	8.05162	2.75333	5.29828	D8HTQ3	ref	YP_003766599.1	Xylitol oxidase	Amycolatopsis mediterranei (strain U-32)
Locus_6994_Transcript_1/1_Confidence_0.000_Length_195	553	80	129.104	22.13	7.01239	4.46793	2.54446	D8HTQ3	ref	YP_003766599.1	Xylitol oxidase	Amycolatopsis mediterranei (strain U-32)
Locus_8739_Transcript_1/1_Confidence_0.000_Length_292	3198	1332	498.591	246.063	8.96171	7.94288	1.01883	D8HTQ3	ref	YP_003766599.1	Xylitol oxidase	Amycolatopsis mediterranei (strain U-32)
Locus_12573_Transcript_1/1_Confidence_0.000_Length_227	2215	10	444.219	2.37629	8.79513	1.24871	7.54642	G0FXV1	sp	G0FXV1_AMYMD	Xylitol oxidase	Amycolatopsis mediterranei S699
Locus_15514_Transcript_1/1_Confidence_0.000_Length_161	19	1659	5.3725	555.835	2.42559	9.11851	-6.69292	F0H0K9	ref	ZP_08169967.1	LPXTG-motif cell wall anchor domain protein	Anaerococcus hydrogenalis ACS-025-V-Sch4
Locus_294_Transcript_1/1_Confidence_0.000_Length_328	7558	5047	1049.02	830.013	10.0348	9.69699	0.337831	Q1W204	sp	Q1W204_ANCCA	Immunodominant hypodermal antigen Ac16	Ancylostoma caninum (Dog hookworm)
Locus_1072_Transcript_1/1_Confidence_0.000_Length_2102	85646	40127	1854.91	1029.74	10.8571	10.0081	0.849065	Q6PST0	gb	AAS84454.1	Protein disulfide isomerase	Ancylostoma caninum (Dog hookworm)
Locus_845_Transcript_1/1_Confidence_0.000_Length_1391	12432	8816	406.877	341.877	8.66845	8.41733	0.251115	H2EUU7	gb	AEY77128.1	Glutathione reductase	Ancylostoma ceylanicum
Locus_14659_Transcript_1/1_Confidence_0.000_Length_201	430	729	97.3916	195.64	6.60572	7.61205	-1.00633	C7BVQ7	emb	CAR63572.1	Putative Prion-like-(Q/n-rich)-domain-bearing protein protein 51	Angiostrongylus cantonensis (rat lungworm)
Locus_16284_Transcript_1/1_Confidence_0.000_Length_324	1031	792	144.865	131.858	7.17856	7.04284	0.135725	C7BVQ7	emb	CAR63572.1	Putative Prion-like-(Q/n-rich)-domain-bearing protein protein 51	Angiostrongylus cantonensis (rat lungworm)
Locus_23466_Transcript_1/1_Confidence_0.000_Length_260	1725	2036	302.04	422.406	8.2386	8.72249	-0.483889	C7BVS4	emb	CAR63589.1	Putative uncharacterized protein	Angiostrongylus cantonensis (rat lungworm)
Locus_2977_Transcript_1/1_Confidence_0.000_Length_964	554	338	26.1626	18.9132	4.70944	4.24132	0.468115	C7TNU2	emb	CAR63685.1	Putative Nuclear/nucleolar GTP-binding Protein (Fragment)	Angiostrongylus cantonensis (rat lungworm)
Locus_20154_Transcript_1/1_Confidence_0.000_Length_764	3105	2841	185.019	200.587	7.53153	7.64809	-0.116553	C7TNV8	emb	CAR63701.1	Putative uncharacterized protein tho2 (Fragment)	Angiostrongylus cantonensis (rat lungworm)
Locus_152_Transcript_1/1_Confidence_0.000_Length_350	4915	359	639.3	55.3288	9.32035	5.78996	3.53039	C7TNX1	emb	CAR63714.1	Putative uncharacterized protein (Fragment)	Angiostrongylus cantonensis (rat lungworm)
Locus_1551_Transcript_1/1_Confidence_0.000_Length_309	520	1212	76.6115	211.577	6.25949	7.72504	-1.46555	C7TNX1	emb	CAR63714.1	Putative uncharacterized protein (Fragment)	Angiostrongylus cantonensis (rat lungworm)
Locus_19478_Transcript_1/1_Confidence_0.000_Length_350	741	366	96.3827	56.4077	6.5907	5.81782	0.772882	C7TNX1	emb	CAR63714.1	Putative uncharacterized protein (Fragment)	Angiostrongylus cantonensis (rat lungworm)
Locus_9012_Transcript_1/1_Confidence_0.000_Length_219	486	604	101.028	148.771	6.65861	7.21695	-0.55834	C7TNX1	emb	CAR63714.1	Putative uncharacterized protein (Fragment)	Angiostrongylus cantonensis (rat lungworm)
Locus_21133_Transcript_1/1_Confidence_0.000_Length_197	746	19	172.394	5.20251	7.42956	2.37921	5.05036	C7TNX4	emb	CAR63717.1	Putative uncharacterized protein (Fragment)	Angiostrongylus cantonensis (rat lungworm)
Locus_1619_Transcript_1/1_Confidence_0.000_Length_828	6554	232	360.35	15.1141	8.49326	3.91783	4.57543	F5GTI6	gb	AEB96384.1	Putative uncharacterized protein (Fragment)	Angiostrongylus cantonensis (rat lungworm)
Locus_11807_Transcript_1/2_Confidence_0.667_Length_903	161	152	8.11684	9.0799	3.02092	3.18268	-0.161758	G0YXZ2	gb	AEK21299.1	14-3-3 protein	Angiostrongylus cantonensis (rat lungworm)
Locus_11807_Transcript_2/2_Confidence_0.333_Length_870	165	142	8.63403	8.80429	3.11003	3.13821	-0.0281723	G0YXZ2	gb	AEK21299.1	14-3-3 protein	Angiostrongylus cantonensis (rat lungworm)
Locus_11916_Transcript_1/1_Confidence_0.000_Length_399	8774	926	1001.09	125.188	9.96736	6.96795	2.9994	D0VFG1	gb	ACY38599.1	Cathepsin D-like aspartic protease	Anisakis simplex (Herring worm)
Locus_6511_Transcript_1/1_Confidence_0.000_Length_302	919	362	138.534	64.6587	7.1141	6.01477	1.09933	F4MST7	emb	CBX25525.1	ANISERP protein	Anisakis simplex (Herring worm)
Locus_19514_Transcript_1/1_Confidence_0.000_Length_957	440	10075	20.931	567.882	4.38757	9.14945	-4.76188	Q9U5Z9	emb	CAB60108.1	29kDa protein from Anisakis simplex	Anisakis simplex (Herring worm)
Locus_11047_Transcript_1/1_Confidence_0.000_Length_362	2779	7372	349.485	1098.5	8.44909	10.1013	-1.65224	NA	ref	XP_003217809.1	PREDICTED: LOW QUALITY PROTEIN: cytochrome b-c1 complex subunit 1, mitochondrial-like	Anolis carolinensis
Locus_11423_Transcript_1/1_Confidence_0.000_Length_200	239	144	54.4022	38.8381	5.76559	5.2794	0.486194	NA	ref	XP_003228235.1	PREDICTED: UDP-N-acetylglucosamine--peptide N-acetylglucosaminyltransferase 110 kDa subunit-like isoform 1	Anolis carolinensis
Locus_11768_Transcript_1/1_Confidence_0.000_Length_278	142	124	23.2537	24.0604	4.53939	4.58859	-0.0491966	NA	ref	XP_003221359.1	PREDICTED: putative helicase Mov10l1-like	Anolis carolinensis
Locus_16090_Transcript_1/1_Confidence_0.000_Length_278	885	268	144.926	52.0014	7.17918	5.70048	1.4787	NA	ref	XP_003221359.1	PREDICTED: putative helicase Mov10l1-like	Anolis carolinensis
Locus_21833_Transcript_1/1_Confidence_0.000_Length_554	1796	1004	147.586	97.7573	7.20541	6.61113	0.594281	NA	ref	XP_003225526.1	PREDICTED: cytochrome P450 2J2-like	Anolis carolinensis
Locus_24153_Transcript_1/1_Confidence_0.000_Length_217	552	680	115.805	169.034	6.85556	7.40117	-0.545614	NA	ref	XP_003217658.1	PREDICTED: RNA-binding protein 6-like	Anolis carolinensis
Locus_2528_Transcript_1/1_Confidence_0.000_Length_1265	4209	766	151.474	32.6636	7.24292	5.02961	2.21331	NA	ref	XP_003225938.1	PREDICTED: RNA polymerase-associated protein LEO1-like	Anolis carolinensis
Locus_26057_Transcript_1/1_Confidence_0.000_Length_265	314	364	53.9427	74.0936	5.75336	6.21128	-0.457921	NA	ref	XP_003216363.1	PREDICTED: ribosome-releasing factor 2, mitochondrial-like	Anolis carolinensis
Locus_2839_Transcript_1/1_Confidence_0.000_Length_2075	7573	3964	166.149	103.048	7.37634	6.68718	0.689161	NA	ref	XP_003223826.1	PREDICTED: kinesin-like protein KIF11-like	Anolis carolinensis
Locus_3357_Transcript_1/1_Confidence_0.000_Length_255	798	535	142.466	113.172	7.15448	6.82237	0.332102	NA	ref	XP_003228205.1	PREDICTED: abhydrolase domain-containing protein 16A-like	Anolis carolinensis
Locus_3602_Transcript_1/1_Confidence_0.000_Length_1255	772	578	28.0042	24.8433	4.80757	4.63479	0.172784	NA	ref	XP_003218315.1	PREDICTED: 2-acylglycerol O-acyltransferase 1-like	Anolis carolinensis
Locus_5438_Transcript_1/1_Confidence_0.000_Length_230	201	225	39.7848	52.7691	5.31415	5.72162	-0.407477	NA	ref	XP_003227672.1	PREDICTED: NAD(P) transhydrogenase, mitochondrial-like	Anolis carolinensis
Locus_618_Transcript_1/1_Confidence_0.000_Length_200	81	85	18.4376	22.9253	4.20458	4.51887	-0.314288	NA	ref	XP_003228235.1	PREDICTED: UDP-N-acetylglucosamine--peptide N-acetylglucosaminyltransferase 110 kDa subunit-like isoform 1	Anolis carolinensis
Locus_6351_Transcript_1/1_Confidence_0.000_Length_681	15785	333	1055.23	26.3768	10.0433	4.7212	5.32214	NA	ref	XP_003227978.1	PREDICTED: 4-hydroxyphenylpyruvate dioxygenase-like	Anolis carolinensis
Locus_6417_Transcript_1/1_Confidence_0.000_Length_1550	2255	1358	66.2314	47.26	6.04944	5.56255	0.486897	NA	ref	XP_003219239.1	PREDICTED: thiamine transporter 1-like	Anolis carolinensis
Locus_7547_Transcript_1/1_Confidence_0.000_Length_201	47	49	10.6451	13.15	3.41212	3.71699	-0.304868	G1KFW0	sp	G1KFW0_ANOCA	Uncharacterized protein (Fragment)	Anolis carolinensis (Green anole) (American chameleon)
Locus_24178_Transcript_1/1_Confidence_0.000_Length_195	92	60	21.4784	16.5975	4.42482	4.05289	0.371924	G1KHC4	sp	G1KHC4_ANOCA	Uncharacterized protein (Fragment)	Anolis carolinensis (Green anole) (American chameleon)
Locus_5914_Transcript_1/1_Confidence_0.000_Length_487	83	236	7.75886	26.1402	2.95585	4.7082	-1.75235	H9GCT7	sp	H9GCT7_ANOCA	Uncharacterized protein	Anolis carolinensis (Green anole) (American chameleon)
Locus_10196_Transcript_1/1_Confidence_0.000_Length_202	59	49	13.2969	13.0849	3.73302	3.70983	0.0231858	H9GFI4	sp	H9GFI4_ANOCA	Uncharacterized protein (Fragment)	Anolis carolinensis (Green anole) (American chameleon)
Locus_6466_Transcript_1/1_Confidence_0.000_Length_2636	6132	2944	105.902	60.2445	6.72659	5.91276	0.813833	H9GJW8	sp	H9GJW8_ANOCA	Uncharacterized protein (Fragment)	Anolis carolinensis (Green anole) (American chameleon)
Locus_12908_Transcript_1/2_Confidence_0.667_Length_402	1631	4852	184.704	651.058	7.52907	9.34664	-1.81757	H9GLL6	ref	XP_003227076.1	Cytochrome b-c1 complex subunit Rieske, mitochondrial (EC 1.10.2.2)	Anolis carolinensis (Green anole) (American chameleon)
Locus_12908_Transcript_2/2_Confidence_0.000_Length_440	1682	4895	174.029	600.102	7.44319	9.22906	-1.78588	H9GLL6	ref	XP_003227076.1	Cytochrome b-c1 complex subunit Rieske, mitochondrial (EC 1.10.2.2)	Anolis carolinensis (Green anole) (American chameleon)
Locus_2472_Transcript_1/1_Confidence_0.000_Length_555	2381	1008	195.306	97.9699	7.60959	6.61427	0.995325	E3WP83	sp	E3WP83_ANODA	Uncharacterized protein	Anopheles darlingi (Mosquito)
Locus_16286_Transcript_1/1_Confidence_0.000_Length_951	1774	1056	84.9223	59.8975	6.40807	5.90442	0.503649	E3WQV8	sp	E3WQV8_ANODA	Uncharacterized protein	Anopheles darlingi (Mosquito)
Locus_20730_Transcript_1/1_Confidence_0.000_Length_315	128	88	18.499	15.0694	4.20938	3.91355	0.295821	E3WTY2	sp	E3WTY2_ANODA	Uncharacterized protein	Anopheles darlingi (Mosquito)
Locus_22899_Transcript_1/1_Confidence_0.000_Length_200	100	65	22.7624	17.5311	4.50858	4.13184	0.376741	E3WUJ7	sp	E3WUJ7_ANODA	Uncharacterized protein	Anopheles darlingi (Mosquito)
Locus_835_Transcript_1/1_Confidence_0.000_Length_393	2465	1875	285.544	257.356	8.15757	8.00762	0.14995	E3WWJ1	gb	EFR25952.1	Uncharacterized protein	Anopheles darlingi (Mosquito)
Locus_25925_Transcript_1/1_Confidence_0.000_Length_161	4	473	1.13105	158.475	0.177667	7.30811	-7.13044	E3WXZ3	gb	EFR25448.1	Uncharacterized protein	Anopheles darlingi (Mosquito)
Locus_25949_Transcript_1/1_Confidence_0.000_Length_180	7	617	1.77041	184.9	0.824085	7.5306	-6.70652	E3WXZ3	gb	EFR25448.1	Uncharacterized protein	Anopheles darlingi (Mosquito)
Locus_18488_Transcript_1/1_Confidence_0.000_Length_513	900	1324	79.8682	139.218	6.31955	7.1212	-0.801654	E3WZ41	gb	EFR25050.1	Uncharacterized protein	Anopheles darlingi (Mosquito)
Locus_5252_Transcript_1/1_Confidence_0.000_Length_1210	3665	209	137.892	9.31722	7.10739	3.2199	3.88749	E3X5T3	gb	EFR22711.1	Uncharacterized protein	Anopheles darlingi (Mosquito)
Locus_78_Transcript_1/1_Confidence_0.000_Length_1775	2251	1992	57.7333	60.5363	5.85133	5.91973	-0.068399	E3XBN7	gb	EFR20671.1	Uncharacterized protein	Anopheles darlingi (Mosquito)
Locus_16097_Transcript_1/1_Confidence_0.000_Length_731	4274	2313	266.174	170.68	8.05623	7.41515	0.641074	Q7PH82	ref	XP_313355.4	AGAP003597-PA	Anopheles gambiae (African malaria mosquito)
Locus_19637_Transcript_1/1_Confidence_0.000_Length_211	66	42	14.24	10.7372	3.83188	3.42455	0.407329	Q7PMM6	sp	Q7PMM6_ANOGA	AGAP004020-PA	Anopheles gambiae (African malaria mosquito)
Locus_7520_Transcript_1/1_Confidence_0.000_Length_1023	3038	1245	135.195	65.6476	7.0789	6.03667	1.04223	Q7PTA1	ref	XP_308929.4	AGAP006817-PA	Anopheles gambiae (African malaria mosquito)
Locus_9606_Transcript_1/1_Confidence_0.000_Length_248	121	88	22.2117	19.1406	4.47325	4.25857	0.214684	Q7Q254	ref	XP_318487.4	AGAP004031-PA	Anopheles gambiae (African malaria mosquito)
Locus_26127_Transcript_1/1_Confidence_0.000_Length_276	46	391	7.58748	76.4175	2.92362	6.25583	-3.33221	Q7Q2Y4	ref	XP_317925.4	AGAP011395-PA (Fragment)	Anopheles gambiae (African malaria mosquito)
Locus_11764_Transcript_1/1_Confidence_0.000_Length_202	37	72	8.33872	19.2268	3.05983	4.26504	-1.20522	Q7Q3E7	sp	Q7Q3E7_ANOGA	AGAP007844-PA (Fragment)	Anopheles gambiae (African malaria mosquito)
Locus_11228_Transcript_1/1_Confidence_0.000_Length_181	75	218	18.8639	64.9685	4.23756	6.02167	-1.78411	Q7Q5Y1	ref	XP_316203.2	AGAP006141-PA (AGAP006141-PB)	Anopheles gambiae (African malaria mosquito)
Locus_12958_Transcript_1/1_Confidence_0.000_Length_478	2044	1341	194.671	151.33	7.6049	7.24156	0.363339	Q7Q6K1	ref	XP_315815.2	AGAP005800-PA	Anopheles gambiae (African malaria mosquito)
Locus_24901_Transcript_2/2_Confidence_0.000_Length_284	150	112	24.0448	21.2728	4.58766	4.41094	0.176716	Q7Q9X8	ref	XP_313843.5	AGAP004546-PA	Anopheles gambiae (African malaria mosquito)
Locus_15745_Transcript_1/2_Confidence_1.000_Length_552	9	158	0.742254	15.4399	-0.430016	3.94859	-4.3786	Q7QCP0	ref	XP_312188.5	AGAP002737-PA (Fragment)	Anopheles gambiae (African malaria mosquito)
Locus_2135_Transcript_1/1_Confidence_0.000_Length_201	838	518	189.8	139.014	7.56834	7.11909	0.449251	Q7QCP0	ref	XP_312188.5	AGAP002737-PA (Fragment)	Anopheles gambiae (African malaria mosquito)
Locus_23674_Transcript_1/1_Confidence_0.000_Length_174	1366	322	357.397	99.8233	8.48138	6.6413	1.84008	Q7QCP0	ref	XP_312188.5	AGAP002737-PA (Fragment)	Anopheles gambiae (African malaria mosquito)
Locus_25804_Transcript_1/1_Confidence_0.000_Length_219	19	1698	3.94965	418.233	1.98172	8.70816	-6.72644	Q7QCP0	ref	XP_312188.5	AGAP002737-PA (Fragment)	Anopheles gambiae (African malaria mosquito)
Locus_25473_Transcript_1/1_Confidence_0.000_Length_263	305	208	52.795	42.6612	5.72233	5.41485	0.307478	Q7QD83	ref	XP_311887.5	AGAP002998-PA	Anopheles gambiae (African malaria mosquito)
Locus_17575_Transcript_1/1_Confidence_0.000_Length_603	7038	3183	531.35	284.737	9.05352	8.15349	0.900031	Q7QDE8	ref	XP_311764.4	AGAP003475-PA (AGAP003475-PB)	Anopheles gambiae (African malaria mosquito)
Locus_20032_Transcript_1/1_Confidence_0.000_Length_250	764	73	139.124	15.751	7.12023	3.97737	3.14286	Q7QEV0	ref	XP_310977.5	AGAP000162-PA	Anopheles gambiae (African malaria mosquito)
Locus_11776_Transcript_1/1_Confidence_0.000_Length_208	48	48	10.5057	12.4481	3.39311	3.63785	-0.244747	Q7QFL5	ref	XP_310532.5	AGAP000551-PA	Anopheles gambiae (African malaria mosquito)
Locus_8632_Transcript_1/1_Confidence_0.000_Length_369	735	577	90.6797	84.348	6.50271	6.39828	0.104425	Q7QFL5	ref	XP_310532.5	AGAP000551-PA	Anopheles gambiae (African malaria mosquito)
Locus_25452_Transcript_1/1_Confidence_0.000_Length_178	277	198	70.8449	60.0026	6.14659	5.90695	0.239638	Q7QII6	ref	XP_308870.4	AGAP006889-PA	Anopheles gambiae (African malaria mosquito)
Locus_24413_Transcript_1/1_Confidence_0.000_Length_293	112	480	17.402	88.3688	4.12118	6.46546	-2.34428	Q7QJS1	ref	XP_308238.4	AGAP007632-PA	Anopheles gambiae (African malaria mosquito)
Locus_16680_Transcript_1/1_Confidence_0.000_Length_206	1089	251	240.663	65.7252	7.91087	6.03837	1.8725	Q7QKG5	ref	XP_307857.3	AGAP009444-PA	Anopheles gambiae (African malaria mosquito)
Locus_8672_Transcript_1/1_Confidence_0.000_Length_206	341	375	75.3592	98.195	6.23571	6.61758	-0.381866	Q7QKG5	ref	XP_307857.3	AGAP009444-PA	Anopheles gambiae (African malaria mosquito)
Locus_12879_Transcript_1/1_Confidence_0.000_Length_201	876	480	198.407	128.816	7.63232	7.00917	0.623149	Q5K2C4	emb	CAH18874.1	Alpha,alpha-trehalose-phosphate synthase [UDP-forming] 1 (EC 2.4.1.15) (Trehalose-6-phosphate synthase 1) (UDP-glucose-glucosephosphate glucosyltransferase 1)	Aphelenchus avenae (Mycophagous nematode worm)
Locus_539_Transcript_1/1_Confidence_0.000_Length_363	2324	1445	291.46	214.727	8.18715	7.74636	0.440793	Q5K2C4	emb	CAH18874.1	Alpha,alpha-trehalose-phosphate synthase [UDP-forming] 1 (EC 2.4.1.15) (Trehalose-6-phosphate synthase 1) (UDP-glucose-glucosephosphate glucosyltransferase 1)	Aphelenchus avenae (Mycophagous nematode worm)
Locus_1017_Transcript_1/1_Confidence_0.000_Length_3541	10358	5796	133.168	88.2933	7.0571	6.46423	0.592869	NA	ref	XP_396577.3	PREDICTED: serine/threonine-protein kinase TAO1	Apis mellifera
Locus_12282_Transcript_1/1_Confidence_0.000_Length_1092	5391	2130	224.748	105.216	7.81216	6.71721	1.09495	NA	ref	XP_623719.3	PREDICTED: hypothetical protein LOC551319	Apis mellifera
Locus_17275_Transcript_1/1_Confidence_0.000_Length_439	708	458	73.4206	56.2764	6.19811	5.81446	0.383654	NA	ref	XP_624271.2	PREDICTED: protein DJ-1-like	Apis mellifera
Locus_17673_Transcript_1/1_Confidence_0.000_Length_278	575	351	94.1612	68.1063	6.55706	6.08972	0.467343	NA	ref	XP_397167.4	PREDICTED: probable ATP-dependent RNA helicase pitchoune	Apis mellifera
Locus_23754_Transcript_1/1_Confidence_0.000_Length_212	384	1199	82.4602	305.076	6.36563	8.25303	-1.8874	NA	ref	XP_393491.4	PREDICTED: PERQ amino acid-rich with GYF domain-containing protein CG11148-like isoform 1	Apis mellifera
Locus_24749_Transcript_1/1_Confidence_0.000_Length_305	3279	4930	489.43	871.911	8.93496	9.76804	-0.833079	NA	ref	XP_003250682.1	PREDICTED: hypothetical protein LOC411091	Apis mellifera
Locus_5069_Transcript_1/1_Confidence_0.000_Length_580	267	141	20.9571	13.1134	4.38937	3.71297	0.676397	NA	ref	XP_003250642.1	PREDICTED: sarcalumenin-like	Apis mellifera
Locus_6268_Transcript_1/1_Confidence_0.000_Length_278	121	155	19.8148	30.0754	4.30851	4.91051	-0.602009	NA	ref	XP_397167.4	PREDICTED: probable ATP-dependent RNA helicase pitchoune	Apis mellifera
Locus_8273_Transcript_1/1_Confidence_0.000_Length_203	626	296	140.387	78.654	7.13327	6.29745	0.835818	NA	ref	XP_392536.4	PREDICTED: heterogeneous nuclear ribonucleoprotein K	Apis mellifera
Locus_21544_Transcript_1/1_Confidence_0.000_Length_210	35	51	7.58748	13.1001	2.92362	3.71151	-0.78789	H9JZJ7	sp	H9JZJ7_APIME	Uncharacterized protein	Apis mellifera (Honeybee)
Locus_20274_Transcript_1/1_Confidence_0.000_Length_179	199	304	50.6115	91.6106	5.66139	6.51744	-0.85605	H9K084	ref	XP_001122669.2	Uncharacterized protein	Apis mellifera (Honeybee)
Locus_11126_Transcript_1/1_Confidence_0.000_Length_252	38	96	6.86486	20.5492	2.77923	4.36101	-1.58178	H9KPU5	sp	H9KPU5_APIME	Uncharacterized protein	Apis mellifera (Honeybee)
Locus_19762_Transcript_1/1_Confidence_0.000_Length_249	481	361	87.9417	78.2047	6.45847	6.28918	0.169291	H9KQD0	ref	XP_394778.2	Uncharacterized protein	Apis mellifera (Honeybee)
Locus_22924_Transcript_1/1_Confidence_0.000_Length_249	73	80	13.3467	17.3307	3.73841	4.11526	-0.376851	H9KQD0	ref	XP_394778.2	Uncharacterized protein	Apis mellifera (Honeybee)
Locus_22735_Transcript_1/1_Confidence_0.000_Length_674	729	207	49.2398	16.5667	5.62175	4.05021	1.57154	A8VHU3	gb	ABW24185.1	Efibroin (Fragment)	Aposthonia gurneyi
Locus_14854_Transcript_1/1_Confidence_0.000_Length_293	1291	816	200.589	150.227	7.6481	7.231	0.417101	O67792	ref	NP_214361.1	Dephospho-CoA kinase (EC 2.7.1.24) (Dephosphocoenzyme A kinase)	Aquifex aeolicus (strain VF5)
Locus_23601_Transcript_1/1_Confidence_0.000_Length_357	409	387	52.156	58.4747	5.70476	5.86974	-0.16498	F4IV46	ref	NP_182025.2	SNF2 and helicase domain-containing protein	Arabidopsis thaliana (Mouse-ear cress)
Locus_12069_Transcript_1/1_Confidence_0.000_Length_502	649	418	58.8559	44.9157	5.87911	5.48915	0.389968	F4KE63	ref	NP_568337.4	Valyl-tRNA synthetase	Arabidopsis thaliana (Mouse-ear cress)
Locus_16179_Transcript_1/1_Confidence_0.000_Length_242	730	172	137.327	38.3388	7.10147	5.26073	1.84074	Q3YIP8	sp	Q3YIP8_ARATH	At5g24340 (Fragment)	Arabidopsis thaliana (Mouse-ear cress)
Locus_23803_Transcript_1/1_Confidence_0.000_Length_242	143	343	26.9011	76.4547	4.74959	6.25653	-1.50694	Q3YIP8	sp	Q3YIP8_ARATH	At5g24340 (Fragment)	Arabidopsis thaliana (Mouse-ear cress)
Locus_22832_Transcript_1/1_Confidence_0.000_Length_218	406	388	84.7849	96.0065	6.40574	6.58506	-0.179324	Q9FHQ6	ref	NP_568552.1	Polyubiquitin 9 [Cleaved into: Ubiquitin-related 1; Ubiquitin-related 2; Ubiquitin-related 3; Ubiquitin-related 4]	Arabidopsis thaliana (Mouse-ear cress)
Locus_18005_Transcript_1/1_Confidence_0.000_Length_166	208	106	57.0432	34.4447	5.83398	5.10621	0.727772	D0UKJ1	gb	ACY43257.1	Ala-tRNA synthetase (Fragment)	Armadillidium vulgare (Pillbug) (Pill woodlouse)
Locus_17712_Transcript_1/1_Confidence_0.000_Length_229	349	190	69.3807	44.7552	6.11646	5.48398	0.63248	D0UQQ6	gb	ACY45072.1	Acetylglucosaminyl-transferase (Fragment)	Artemia salina (Brine shrimp)
Locus_11186_Transcript_1/1_Confidence_0.000_Length_290	3141	301	493.082	55.9878	8.94568	5.80704	3.13864	A1R0X3	ref	YP_945885.1	Putative xylitol oxidase	Arthrobacter aurescens (strain TC1)
Locus_13137_Transcript_1/1_Confidence_0.000_Length_190	1009	27	241.761	7.66541	7.91744	2.93836	4.97908	A1R0X3	ref	YP_945885.1	Putative xylitol oxidase	Arthrobacter aurescens (strain TC1)
Locus_3535_Transcript_1/2_Confidence_0.333_Length_1465	666	80	20.696	2.94563	4.37128	1.55857	2.8127	B8H8E7	ref	YP_002486210.1	Sugar transporter (EC 1.3.1.74)	Arthrobacter chlorophenolicus (strain A6 / ATCC 700700 / DSM 12829 / JCM 12360)
Locus_3535_Transcript_2/2_Confidence_0.000_Length_1766	1465	981	37.7656	29.9643	5.239	4.90517	0.333828	B8H8E7	ref	YP_002486210.1	Sugar transporter (EC 1.3.1.74)	Arthrobacter chlorophenolicus (strain A6 / ATCC 700700 / DSM 12829 / JCM 12360)
Locus_5099_Transcript_1/1_Confidence_0.000_Length_1904	3034	798	72.5433	22.6079	6.18077	4.49876	1.68201	B8HDD4	ref	YP_002487028.1	Sugar transporter (EC 1.3.1.74)	Arthrobacter chlorophenolicus (strain A6 / ATCC 700700 / DSM 12829 / JCM 12360)
Locus_5622_Transcript_1/1_Confidence_0.000_Length_1008	2324	6985	104.96	373.793	6.7137	8.5461	-1.8324	A0K0I5	ref	YP_832905.1	Permease for cytosine/purines, uracil, thiamine, allantoin	Arthrobacter sp. (strain FB24)
Locus_4701_Transcript_1/1_Confidence_0.000_Length_200	858	841	195.302	226.825	7.60956	7.82544	-0.215876	G1X414	gb	EGX52048.1	Putative uncharacterized protein	Arthrobotrys oligospora (strain ATCC 24927 / CBS 115.81 / DSM 1491) (Nematode-trapping fungus) (Didymozoophaga oligospora)
Locus_20478_Transcript_1/1_Confidence_0.000_Length_166	64	34	17.5518	11.0483	4.13354	3.46575	0.66779	D4AX15	ref	XP_003013186.1	Putative uncharacterized protein	Arthroderma benhamiae (strain ATCC MYA-4681 / CBS 112371) (Trichophyton mentagrophytes)
Locus_24686_Transcript_1/1_Confidence_0.000_Length_161	2956	7707	835.848	2582.17	9.7071	11.3344	-1.62727	A1BQ56	gb	ABF69502.1	Ribosomal protein L27a (Fragment)	Ascaris suum (Pig roundworm) (Ascaris lumbricoides)
Locus_25263_Transcript_1/1_Confidence_0.000_Length_161	2768	6931	782.689	2322.18	9.61229	11.1813	-1.56897	A1BQ56	gb	ABF69502.1	Ribosomal protein L27a (Fragment)	Ascaris suum (Pig roundworm) (Ascaris lumbricoides)
Locus_10683_Transcript_1/1_Confidence_0.000_Length_233	187	88	36.5371	20.3729	5.19129	4.34858	0.842715	D0E577	gb	ACX37244.1	eIF4G	Ascaris suum (Pig roundworm) (Ascaris lumbricoides)
Locus_18052_Transcript_1/1_Confidence_0.000_Length_167	240	60	65.425	19.3803	6.03177	4.27652	1.75525	D0E577	gb	ACX37244.1	eIF4G	Ascaris suum (Pig roundworm) (Ascaris lumbricoides)
Locus_20090_Transcript_1/1_Confidence_0.000_Length_219	356	34	74.0039	8.37452	6.20953	3.06601	3.14352	D0E577	gb	ACX37244.1	eIF4G	Ascaris suum (Pig roundworm) (Ascaris lumbricoides)
Locus_8507_Transcript_1/1_Confidence_0.000_Length_347	834	356	109.417	55.3408	6.7737	5.79027	0.983423	D0E577	gb	ACX37244.1	eIF4G	Ascaris suum (Pig roundworm) (Ascaris lumbricoides)
Locus_20760_Transcript_1/1_Confidence_0.000_Length_1231	163	565	6.02807	24.758	2.5917	4.62982	-2.03813	F1KPE9	gb	ADY39753.1	Titin	Ascaris suum (Pig roundworm) (Ascaris lumbricoides)
Locus_24862_Transcript_1/1_Confidence_0.000_Length_317	12	147	1.72334	25.014	0.785207	4.64466	-3.85946	F1KPE9	gb	ADY39753.1	Titin	Ascaris suum (Pig roundworm) (Ascaris lumbricoides)
Locus_3944_Transcript_1/1_Confidence_0.000_Length_3257	865	2361	12.0906	39.1024	3.59581	5.28919	-1.69337	F1KPE9	gb	ADY39753.1	Titin	Ascaris suum (Pig roundworm) (Ascaris lumbricoides)
Locus_9396_Transcript_1/1_Confidence_0.000_Length_559	65	267	5.29359	25.7647	2.40425	4.68732	-2.28308	F1KPE9	gb	ADY39753.1	Titin	Ascaris suum (Pig roundworm) (Ascaris lumbricoides)
Locus_1611_Transcript_1/1_Confidence_0.000_Length_489	772	779	71.8716	85.9318	6.16735	6.42512	-0.25777	F1KPF0	gb	ADY39754.1	Vacuolar protein sorting-associated protein 13A	Ascaris suum (Pig roundworm) (Ascaris lumbricoides)
Locus_16263_Transcript_1/1_Confidence_0.000_Length_712	4225	1559	270.144	118.111	8.07759	6.884	1.19358	F1KPF0	gb	ADY39754.1	Vacuolar protein sorting-associated protein 13A	Ascaris suum (Pig roundworm) (Ascaris lumbricoides)
Locus_17792_Transcript_1/1_Confidence_0.000_Length_312	840	353	122.567	61.0303	6.93743	5.93145	1.00597	F1KPF0	gb	ADY39754.1	Vacuolar protein sorting-associated protein 13A	Ascaris suum (Pig roundworm) (Ascaris lumbricoides)
Locus_17802_Transcript_1/1_Confidence_0.000_Length_489	2705	1325	251.83	146.161	7.97631	7.19142	0.784889	F1KPF0	gb	ADY39754.1	Vacuolar protein sorting-associated protein 13A	Ascaris suum (Pig roundworm) (Ascaris lumbricoides)
Locus_22214_Transcript_1/1_Confidence_0.000_Length_524	656	468	56.993	48.177	5.83271	5.59027	0.24244	F1KPF0	gb	ADY39754.1	Vacuolar protein sorting-associated protein 13A	Ascaris suum (Pig roundworm) (Ascaris lumbricoides)
Locus_22222_Transcript_1/1_Confidence_0.000_Length_527	272	377	23.4967	38.5883	4.55439	5.27009	-0.715705	F1KPF0	gb	ADY39754.1	Vacuolar protein sorting-associated protein 13A	Ascaris suum (Pig roundworm) (Ascaris lumbricoides)
Locus_4113_Transcript_1/1_Confidence_0.000_Length_2676	5149	2682	87.5963	54.0627	6.4528	5.75656	0.696236	F1KPF0	gb	ADY39754.1	Vacuolar protein sorting-associated protein 13A	Ascaris suum (Pig roundworm) (Ascaris lumbricoides)
Locus_4559_Transcript_1/1_Confidence_0.000_Length_857	1148	1025	60.9832	64.5161	5.93034	6.01159	-0.0812487	F1KPF0	gb	ADY39754.1	Vacuolar protein sorting-associated protein 13A	Ascaris suum (Pig roundworm) (Ascaris lumbricoides)
Locus_6936_Transcript_1/1_Confidence_0.000_Length_857	3514	1549	186.668	97.498	7.54433	6.6073	0.93703	F1KPF0	gb	ADY39754.1	Vacuolar protein sorting-associated protein 13A	Ascaris suum (Pig roundworm) (Ascaris lumbricoides)
Locus_5386_Transcript_1/1_Confidence_0.000_Length_2606	1599	1635	27.9333	33.843	4.80392	5.08078	-0.276868	F1KPF0	sp	F1KPF0_ASCSU	Vacuolar protein sorting-associated protein 13A	Ascaris suum (Pig roundworm) (Ascaris lumbricoides)
Locus_15038_Transcript_1/1_Confidence_0.000_Length_4935	278	10294	2.56452	112.518	1.35869	6.81401	-5.45532	F1KPF1	gb	ADY39755.1	Titin	Ascaris suum (Pig roundworm) (Ascaris lumbricoides)
Locus_24993_Transcript_1/1_Confidence_0.000_Length_549	124	2703	10.2825	265.582	3.36212	8.05301	-4.6909	F1KPF1	gb	ADY39755.1	Titin	Ascaris suum (Pig roundworm) (Ascaris lumbricoides)
Locus_2706_Transcript_2/2_Confidence_0.333_Length_425	18	93	1.92811	11.8037	0.94719	3.56117	-2.61398	F1KPF2	gb	ADY39756.1	Muscle M-line assembly protein unc-89	Ascaris suum (Pig roundworm) (Ascaris lumbricoides)
Locus_4514_Transcript_1/1_Confidence_0.000_Length_1876	1526	1280	37.0314	36.8046	5.21068	5.20182	0.00886372	F1KPF4	gb	ADY39758.1	Basement membrane proteoglycan	Ascaris suum (Pig roundworm) (Ascaris lumbricoides)
Locus_4816_Transcript_1/1_Confidence_0.000_Length_966	704	349	33.1776	19.4883	5.05214	4.28453	0.767601	F1KPF4	gb	ADY39758.1	Basement membrane proteoglycan	Ascaris suum (Pig roundworm) (Ascaris lumbricoides)
Locus_21857_Transcript_1/1_Confidence_0.000_Length_1675	549	2131	14.9213	68.6268	3.8993	6.1007	-2.2014	F1KPF6	gb	ADY39760.1	Muscle M-line assembly protein unc-89	Ascaris suum (Pig roundworm) (Ascaris lumbricoides)
Locus_17162_Transcript_1/1_Confidence_0.000_Length_1250	4035	2495	146.954	107.668	7.19922	6.75044	0.448781	F1KPF7	gb	ADY39761.1	Baculoviral IAP repeat-containing protein 6	Ascaris suum (Pig roundworm) (Ascaris lumbricoides)
Locus_3605_Transcript_1/1_Confidence_0.000_Length_2539	424	1511	7.60242	32.1016	2.92646	5.00457	-2.07811	F1KPF8	gb	ADY39762.1	Ryanodine receptor 44F	Ascaris suum (Pig roundworm) (Ascaris lumbricoides)
Locus_5329_Transcript_2/3_Confidence_0.333_Length_2746	625	1329	10.3616	26.1066	3.37318	4.70634	-1.33316	F1KPF8	gb	ADY39762.1	Ryanodine receptor 44F	Ascaris suum (Pig roundworm) (Ascaris lumbricoides)
Locus_5329_Transcript_3/3_Confidence_0.000_Length_2592	611	1325	10.7314	27.5744	3.42376	4.78526	-1.3615	F1KPF8	gb	ADY39762.1	Ryanodine receptor 44F	Ascaris suum (Pig roundworm) (Ascaris lumbricoides)
Locus_2094_Transcript_1/1_Confidence_0.000_Length_1411	3245	6878	104.698	262.942	6.71008	8.0386	-1.32852	F1KPF9	gb	ADY39763.1	Nuclear anchorage protein 1	Ascaris suum (Pig roundworm) (Ascaris lumbricoides)
Locus_21581_Transcript_1/1_Confidence_0.000_Length_257	580	117	102.741	24.5571	6.68287	4.61807	2.0648	F1KPG0	gb	ADY39764.1	Band 4.1-like protein 1	Ascaris suum (Pig roundworm) (Ascaris lumbricoides)
Locus_10315_Transcript_1/1_Confidence_0.000_Length_233	362	49	70.7297	11.344	6.14424	3.50385	2.64039	F1KPG0	sp	F1KPG0_ASCSU	Band 4.1-like protein 1	Ascaris suum (Pig roundworm) (Ascaris lumbricoides)
Locus_26026_Transcript_1/1_Confidence_0.000_Length_161	205	195	57.9665	65.3332	5.85715	6.02974	-0.172598	F1KPG0	sp	F1KPG0_ASCSU	Band 4.1-like protein 1	Ascaris suum (Pig roundworm) (Ascaris lumbricoides)
Locus_3350_Transcript_1/1_Confidence_0.000_Length_233	178	191	34.7787	44.2184	5.12013	5.46657	-0.346443	F1KPG0	sp	F1KPG0_ASCSU	Band 4.1-like protein 1	Ascaris suum (Pig roundworm) (Ascaris lumbricoides)
Locus_10128_Transcript_1/1_Confidence_0.000_Length_698	618	139	40.3071	10.742	5.33296	3.42519	1.90777	F1KPG1	gb	ADY39765.1	Low-density lipoprotein receptor-related protein	Ascaris suum (Pig roundworm) (Ascaris lumbricoides)
Locus_10154_Transcript_1/1_Confidence_0.000_Length_229	1600	109	318.078	25.6753	8.31324	4.68231	3.63092	F1KPG1	gb	ADY39765.1	Low-density lipoprotein receptor-related protein	Ascaris suum (Pig roundworm) (Ascaris lumbricoides)
Locus_10442_Transcript_1/1_Confidence_0.000_Length_266	2689	309	460.212	62.6617	8.84616	5.96951	2.87664	F1KPG1	gb	ADY39765.1	Low-density lipoprotein receptor-related protein	Ascaris suum (Pig roundworm) (Ascaris lumbricoides)
Locus_1051_Transcript_1/1_Confidence_0.000_Length_601	4239	293	321.098	26.2977	8.32687	4.71687	3.61	F1KPG1	gb	ADY39765.1	Low-density lipoprotein receptor-related protein	Ascaris suum (Pig roundworm) (Ascaris lumbricoides)
Locus_11104_Transcript_1/1_Confidence_0.000_Length_248	1175	64	215.693	13.9205	7.75283	3.79913	3.9537	F1KPG1	gb	ADY39765.1	Low-density lipoprotein receptor-related protein	Ascaris suum (Pig roundworm) (Ascaris lumbricoides)
Locus_14380_Transcript_1/1_Confidence_0.000_Length_163	957	106	267.284	35.0787	8.06223	5.13252	2.92971	F1KPG1	gb	ADY39765.1	Low-density lipoprotein receptor-related protein	Ascaris suum (Pig roundworm) (Ascaris lumbricoides)
Locus_1693_Transcript_1/3_Confidence_0.400_Length_8055	6015	1099	33.9953	7.35965	5.08726	2.87964	2.20763	F1KPG1	gb	ADY39765.1	Low-density lipoprotein receptor-related protein	Ascaris suum (Pig roundworm) (Ascaris lumbricoides)
Locus_1693_Transcript_2/3_Confidence_0.400_Length_8856	6839	1159	35.1564	7.05945	5.13571	2.81956	2.31616	F1KPG1	gb	ADY39765.1	Low-density lipoprotein receptor-related protein	Ascaris suum (Pig roundworm) (Ascaris lumbricoides)
Locus_1693_Transcript_3/3_Confidence_0.200_Length_881	912	99	47.1268	6.06156	5.55848	2.59969	2.95879	F1KPG1	gb	ADY39765.1	Low-density lipoprotein receptor-related protein	Ascaris suum (Pig roundworm) (Ascaris lumbricoides)
Locus_17227_Transcript_1/1_Confidence_0.000_Length_454	1354	165	135.772	19.6044	7.08505	4.2931	2.79194	F1KPG1	gb	ADY39765.1	Low-density lipoprotein receptor-related protein	Ascaris suum (Pig roundworm) (Ascaris lumbricoides)
Locus_1734_Transcript_1/1_Confidence_0.000_Length_698	6149	508	401.049	39.2585	8.64764	5.29493	3.3527	F1KPG1	gb	ADY39765.1	Low-density lipoprotein receptor-related protein	Ascaris suum (Pig roundworm) (Ascaris lumbricoides)
Locus_21467_Transcript_1/1_Confidence_0.000_Length_248	242	27	44.4235	5.87269	5.47325	2.55402	2.91923	F1KPG1	gb	ADY39765.1	Low-density lipoprotein receptor-related protein	Ascaris suum (Pig roundworm) (Ascaris lumbricoides)
Locus_21982_Transcript_1/1_Confidence_0.000_Length_229	178	42	35.3862	9.89325	5.14511	3.30644	1.83867	F1KPG1	gb	ADY39765.1	Low-density lipoprotein receptor-related protein	Ascaris suum (Pig roundworm) (Ascaris lumbricoides)
Locus_22149_Transcript_1/1_Confidence_0.000_Length_266	473	135	80.9522	27.3765	6.339	4.77486	1.56413	F1KPG1	gb	ADY39765.1	Low-density lipoprotein receptor-related protein	Ascaris suum (Pig roundworm) (Ascaris lumbricoides)
Locus_23075_Transcript_1/1_Confidence_0.000_Length_185	766	118	188.498	34.4061	7.5584	5.10459	2.45381	F1KPG1	gb	ADY39765.1	Low-density lipoprotein receptor-related protein	Ascaris suum (Pig roundworm) (Ascaris lumbricoides)
Locus_24805_Transcript_1/1_Confidence_0.000_Length_200	199	37	45.2973	9.97923	5.50135	3.31893	2.18242	F1KPG1	gb	ADY39765.1	Low-density lipoprotein receptor-related protein	Ascaris suum (Pig roundworm) (Ascaris lumbricoides)
Locus_25031_Transcript_1/1_Confidence_0.000_Length_161	1993	493	563.547	165.176	9.13839	7.36786	1.77053	F1KPG1	gb	ADY39765.1	Low-density lipoprotein receptor-related protein	Ascaris suum (Pig roundworm) (Ascaris lumbricoides)
Locus_2784_Transcript_1/1_Confidence_0.000_Length_196	1340	73	311.242	20.0906	8.28189	4.32845	3.95345	F1KPG1	gb	ADY39765.1	Low-density lipoprotein receptor-related protein	Ascaris suum (Pig roundworm) (Ascaris lumbricoides)
Locus_5073_Transcript_1/1_Confidence_0.000_Length_601	430	116	32.5719	10.4114	5.02556	3.38009	1.64546	F1KPG1	gb	ADY39765.1	Low-density lipoprotein receptor-related protein	Ascaris suum (Pig roundworm) (Ascaris lumbricoides)
Locus_8323_Transcript_1/1_Confidence_0.000_Length_323	4739	958	667.933	159.988	9.38356	7.32182	2.06174	F1KPG1	gb	ADY39765.1	Low-density lipoprotein receptor-related protein	Ascaris suum (Pig roundworm) (Ascaris lumbricoides)
Locus_10276_Transcript_1/1_Confidence_0.000_Length_209	154	208	33.5447	53.6837	5.06801	5.74641	-0.678401	F1KPG2	gb	ADY39766.1	Dynein heavy chain	Ascaris suum (Pig roundworm) (Ascaris lumbricoides)
Locus_1342_Transcript_1/1_Confidence_0.000_Length_534	1310	2040	111.681	206.07	6.80324	7.68699	-0.88375	F1KPG2	gb	ADY39766.1	Dynein heavy chain	Ascaris suum (Pig roundworm) (Ascaris lumbricoides)
Locus_16573_Transcript_1/1_Confidence_0.000_Length_5230	16278	18943	141.693	195.376	7.14662	7.61011	-0.463489	F1KPG2	gb	ADY39766.1	Dynein heavy chain	Ascaris suum (Pig roundworm) (Ascaris lumbricoides)
Locus_20240_Transcript_1/1_Confidence_0.000_Length_209	160	302	34.8516	77.9446	5.12315	6.28438	-1.16122	F1KPG2	gb	ADY39766.1	Dynein heavy chain	Ascaris suum (Pig roundworm) (Ascaris lumbricoides)
Locus_21972_Transcript_1/1_Confidence_0.000_Length_188	170	251	41.1661	72.018	5.36339	6.17029	-0.8069	F1KPG2	gb	ADY39766.1	Dynein heavy chain	Ascaris suum (Pig roundworm) (Ascaris lumbricoides)
Locus_24342_Transcript_1/1_Confidence_0.000_Length_369	347	523	42.8107	76.4541	5.4199	6.25652	-0.836623	F1KPG2	gb	ADY39766.1	Dynein heavy chain	Ascaris suum (Pig roundworm) (Ascaris lumbricoides)
Locus_24937_Transcript_1/1_Confidence_0.000_Length_218	199	354	41.5571	87.5935	5.37702	6.45275	-1.07573	F1KPG2	gb	ADY39766.1	Dynein heavy chain	Ascaris suum (Pig roundworm) (Ascaris lumbricoides)
Locus_469_Transcript_1/1_Confidence_0.000_Length_3916	3074	6600	35.7363	90.9131	5.15932	6.50642	-1.3471	F1KPG2	gb	ADY39766.1	Dynein heavy chain	Ascaris suum (Pig roundworm) (Ascaris lumbricoides)
Locus_884_Transcript_1/1_Confidence_0.000_Length_672	1967	2876	133.255	230.858	7.05805	7.85086	-0.792814	F1KPG2	gb	ADY39766.1	Dynein heavy chain	Ascaris suum (Pig roundworm) (Ascaris lumbricoides)
Locus_9321_Transcript_1/1_Confidence_0.000_Length_218	223	315	46.569	77.9434	5.5413	6.28435	-0.743056	F1KPG2	gb	ADY39766.1	Dynein heavy chain	Ascaris suum (Pig roundworm) (Ascaris lumbricoides)
Locus_994_Transcript_1/2_Confidence_0.667_Length_1200	4370	4905	165.786	220.487	7.37318	7.78455	-0.411367	F1KPG2	gb	ADY39766.1	Dynein heavy chain	Ascaris suum (Pig roundworm) (Ascaris lumbricoides)
Locus_994_Transcript_2/2_Confidence_0.000_Length_1380	5158	5813	170.158	227.22	7.41073	7.82795	-0.417219	F1KPG2	gb	ADY39766.1	Dynein heavy chain	Ascaris suum (Pig roundworm) (Ascaris lumbricoides)
Locus_4241_Transcript_1/1_Confidence_0.000_Length_2359	1021	579	19.7037	13.2396	4.30039	3.72679	0.5736	F1KPG3	sp	F1KPG3_ASCSU	Basement membrane proteoglycan (Fragment)	Ascaris suum (Pig roundworm) (Ascaris lumbricoides)
Locus_15003_Transcript_1/1_Confidence_0.000_Length_606	1664	1259	125.006	112.067	6.96585	6.80822	0.15763	F1KPG7	gb	ADY39771.1	Ankyrin repeat and KH domain-containing protein mask	Ascaris suum (Pig roundworm) (Ascaris lumbricoides)
Locus_17222_Transcript_1/1_Confidence_0.000_Length_390	214	27	24.9803	3.73443	4.64272	1.90089	2.74183	F1KPG9	gb	ADY39773.1	Filamin-C	Ascaris suum (Pig roundworm) (Ascaris lumbricoides)
Locus_18336_Transcript_1/1_Confidence_0.000_Length_1627	4723	764	132.154	25.3298	7.04607	4.66276	2.38331	F1KPG9	gb	ADY39773.1	Filamin-C	Ascaris suum (Pig roundworm) (Ascaris lumbricoides)
Locus_2246_Transcript_1/1_Confidence_0.000_Length_6519	6127	2371	42.7874	19.619	5.41911	4.29418	1.12494	F1KPH2	gb	ADY39776.1	Spectrin beta chain	Ascaris suum (Pig roundworm) (Ascaris lumbricoides)
Locus_23022_Transcript_1/1_Confidence_0.000_Length_458	1757	3682	174.645	433.654	7.44828	8.7604	-1.31212	F1KPH6	gb	ADY39780.1	Cyclin-L2	Ascaris suum (Pig roundworm) (Ascaris lumbricoides)
Locus_24191_Transcript_1/1_Confidence_0.000_Length_1219	166	2096	6.19945	92.7498	2.63214	6.53527	-3.90313	F1KPI0	gb	ADY39784.1	Muscle M-line assembly protein unc-89	Ascaris suum (Pig roundworm) (Ascaris lumbricoides)
Locus_10734_Transcript_1/2_Confidence_0.333_Length_705	121	188	7.81349	14.3845	2.96597	3.84644	-0.880473	F1KPI1	gb	ADY39785.1	Transformation/transcription domain-associated protein	Ascaris suum (Pig roundworm) (Ascaris lumbricoides)
Locus_10734_Transcript_2/2_Confidence_0.000_Length_710	109	182	6.98903	13.8273	2.80509	3.78945	-0.984358	F1KPI1	gb	ADY39785.1	Transformation/transcription domain-associated protein	Ascaris suum (Pig roundworm) (Ascaris lumbricoides)
Locus_20324_Transcript_1/1_Confidence_0.000_Length_1884	520	1125	12.5653	32.2105	3.65137	5.00946	-1.35809	F1KPI1	gb	ADY39785.1	Transformation/transcription domain-associated protein	Ascaris suum (Pig roundworm) (Ascaris lumbricoides)
Locus_20711_Transcript_1/1_Confidence_0.000_Length_283	74	78	11.904	14.8673	3.57338	3.89408	-0.320696	F1KPI1	sp	F1KPI1_ASCSU	Transformation/transcription domain-associated protein	Ascaris suum (Pig roundworm) (Ascaris lumbricoides)
Locus_23851_Transcript_1/1_Confidence_0.000_Length_283	38	135	6.11288	25.7319	2.61185	4.68549	-2.07364	F1KPI1	sp	F1KPI1_ASCSU	Transformation/transcription domain-associated protein	Ascaris suum (Pig roundworm) (Ascaris lumbricoides)
Locus_2598_Transcript_1/1_Confidence_0.000_Length_4355	9294	2049	97.1546	25.3793	6.60221	4.66558	1.93663	F1KPI6	gb	ADY39790.1	Microtubule-actin cross-linking factor 1	Ascaris suum (Pig roundworm) (Ascaris lumbricoides)
Locus_19510_Transcript_1/1_Confidence_0.000_Length_2608	13393	6867	233.786	142.032	7.86905	7.15007	0.71898	F1KPI8	sp	F1KPI8_ASCSU	E3 ubiquitin-protein ligase HUWE1	Ascaris suum (Pig roundworm) (Ascaris lumbricoides)
Locus_4079_Transcript_1/1_Confidence_0.000_Length_2945	1138	1499	17.5916	27.4563	4.13682	4.77906	-0.642247	F1KPI9	sp	F1KPI9_ASCSU	1-phosphatidylinositol-4,5-bisphosphate phosphodiesterase epsilon-1	Ascaris suum (Pig roundworm) (Ascaris lumbricoides)
Locus_1225_Transcript_1/1_Confidence_0.000_Length_9055	8771	1783	44.0971	10.6216	5.46261	3.40892	2.05369	F1KPJ1	gb	ADY39795.1	Laminin-like protein epi-1	Ascaris suum (Pig roundworm) (Ascaris lumbricoides)
Locus_7572_Transcript_1/3_Confidence_0.333_Length_615	48	225	3.55316	19.7348	1.8291	4.30267	-2.47357	F1KPJ6	gb	ADY39800.1	Transmembrane cell adhesion receptor mua-3	Ascaris suum (Pig roundworm) (Ascaris lumbricoides)
Locus_7572_Transcript_2/3_Confidence_0.333_Length_751	46	262	2.78848	18.8186	1.47948	4.23408	-2.75461	F1KPJ6	gb	ADY39800.1	Transmembrane cell adhesion receptor mua-3	Ascaris suum (Pig roundworm) (Ascaris lumbricoides)
Locus_12627_Transcript_1/1_Confidence_0.000_Length_1663	162	2230	4.43478	72.3332	2.14886	6.17659	-4.02773	F1KPJ7	gb	ADY39801.1	Titin	Ascaris suum (Pig roundworm) (Ascaris lumbricoides)
Locus_19969_Transcript_1/1_Confidence_0.000_Length_1356	301	3454	10.1055	137.4	3.33706	7.10224	-3.76518	F1KPJ7	gb	ADY39801.1	Titin	Ascaris suum (Pig roundworm) (Ascaris lumbricoides)
Locus_6018_Transcript_1/3_Confidence_0.400_Length_505	94	69	8.47394	7.37026	3.08303	2.88172	0.201317	F1KPJ8	gb	ADY39802.1	Vacuolar protein sorting-associated protein 13D	Ascaris suum (Pig roundworm) (Ascaris lumbricoides)
Locus_1389_Transcript_1/1_Confidence_0.000_Length_8200	10292	7595	57.1393	49.9619	5.83641	5.64276	0.193654	F1KPJ8	sp	F1KPJ8_ASCSU	Vacuolar protein sorting-associated protein 13D	Ascaris suum (Pig roundworm) (Ascaris lumbricoides)
Locus_6339_Transcript_1/1_Confidence_0.000_Length_1493	534	3372	16.2828	121.83	4.02528	6.92872	-2.90344	F1KPK2	gb	ADY39806.1	Copine domain-containing protein 2	Ascaris suum (Pig roundworm) (Ascaris lumbricoides)
Locus_22249_Transcript_1/1_Confidence_0.000_Length_448	933	590	94.8096	71.0394	6.56696	6.15055	0.416415	F1KPK8	gb	ADY39812.1	Hemicentin-2	Ascaris suum (Pig roundworm) (Ascaris lumbricoides)
Locus_4311_Transcript_1/1_Confidence_0.000_Length_562	909	487	73.6337	46.7431	6.20229	5.54668	0.655611	F1KPK8	gb	ADY39812.1	Hemicentin-2	Ascaris suum (Pig roundworm) (Ascaris lumbricoides)
Locus_5576_Transcript_1/1_Confidence_0.000_Length_562	147	161	11.9078	15.4531	3.57383	3.94982	-0.375992	F1KPK8	gb	ADY39812.1	Hemicentin-2	Ascaris suum (Pig roundworm) (Ascaris lumbricoides)
Locus_20473_Transcript_1/1_Confidence_0.000_Length_307	168	1016	24.9126	178.517	4.63881	7.47992	-2.84111	F1KPK9	gb	ADY39813.1	Protein sidekick	Ascaris suum (Pig roundworm) (Ascaris lumbricoides)
Locus_24188_Transcript_1/1_Confidence_0.000_Length_258	107	253	18.8805	52.8964	4.23882	5.7251	-1.48627	F1KPK9	gb	ADY39813.1	Protein sidekick	Ascaris suum (Pig roundworm) (Ascaris lumbricoides)
Locus_13202_Transcript_1/1_Confidence_0.000_Length_230	281	185	55.6195	43.3879	5.79752	5.43922	0.358297	F1KPL0	gb	ADY39814.1	E3 ubiquitin-protein ligase HECTD1	Ascaris suum (Pig roundworm) (Ascaris lumbricoides)
Locus_13576_Transcript_1/1_Confidence_0.000_Length_230	28	105	5.54216	24.6256	2.47045	4.62209	-2.15164	F1KPL0	gb	ADY39814.1	E3 ubiquitin-protein ligase HECTD1	Ascaris suum (Pig roundworm) (Ascaris lumbricoides)
Locus_19827_Transcript_1/1_Confidence_0.000_Length_488	942	798	87.878	88.2081	6.45743	6.46284	-0.00540912	F1KPL0	gb	ADY39814.1	E3 ubiquitin-protein ligase HECTD1	Ascaris suum (Pig roundworm) (Ascaris lumbricoides)
Locus_11664_Transcript_1/1_Confidence_0.000_Length_230	23	83	4.55249	19.4659	2.18666	4.28288	-2.09622	F1KPL0	sp	F1KPL0_ASCSU	E3 ubiquitin-protein ligase HECTD1	Ascaris suum (Pig roundworm) (Ascaris lumbricoides)
Locus_18586_Transcript_1/1_Confidence_0.000_Length_230	194	114	38.3993	26.7364	5.26301	4.74073	0.522275	F1KPL0	sp	F1KPL0_ASCSU	E3 ubiquitin-protein ligase HECTD1	Ascaris suum (Pig roundworm) (Ascaris lumbricoides)
Locus_7373_Transcript_1/1_Confidence_0.000_Length_735	1569	1264	97.1817	92.7652	6.60261	6.53551	0.0671015	F1KPL0	sp	F1KPL0_ASCSU	E3 ubiquitin-protein ligase HECTD1	Ascaris suum (Pig roundworm) (Ascaris lumbricoides)
Locus_16282_Transcript_1/1_Confidence_0.000_Length_360	1726	2245	218.267	336.387	7.76995	8.39398	-0.62403	F1KPL1	gb	ADY39815.1	Lysosomal-trafficking regulator	Ascaris suum (Pig roundworm) (Ascaris lumbricoides)
Locus_997_Transcript_1/1_Confidence_0.000_Length_2931	14313	24626	222.312	453.214	7.79644	8.82405	-1.0276	F1KPL1	gb	ADY39815.1	Lysosomal-trafficking regulator	Ascaris suum (Pig roundworm) (Ascaris lumbricoides)
Locus_2890_Transcript_1/1_Confidence_0.000_Length_902	2666	2314	134.556	138.383	7.07206	7.11252	-0.0404595	F1KPL2	gb	ADY39816.1	Phosphofurin acidic cluster sorting protein 2	Ascaris suum (Pig roundworm) (Ascaris lumbricoides)
Locus_17660_Transcript_1/1_Confidence_0.000_Length_353	1032	474	133.093	72.4317	7.05629	6.17855	0.877737	F1KPL3	gb	ADY39817.1	DmX-like protein 1	Ascaris suum (Pig roundworm) (Ascaris lumbricoides)
Locus_969_Transcript_1/1_Confidence_0.000_Length_4974	5661	3784	51.8127	41.0365	5.69523	5.35884	0.336397	F1KPL3	sp	F1KPL3_ASCSU	DmX-like protein 1	Ascaris suum (Pig roundworm) (Ascaris lumbricoides)
Locus_2384_Transcript_1/1_Confidence_0.000_Length_8472	39014	3307	209.644	21.0559	7.7118	4.39615	3.31565	F1KPL6	gb	ADY39820.1	Fatty acid synthase	Ascaris suum (Pig roundworm) (Ascaris lumbricoides)
Locus_2177_Transcript_1/1_Confidence_0.000_Length_5106	8650	1375	77.1231	14.526	6.26909	3.86057	2.40852	F1KPL9	gb	ADY39823.1	Neprilysin-1	Ascaris suum (Pig roundworm) (Ascaris lumbricoides)
Locus_4472_Transcript_1/1_Confidence_0.000_Length_2928	2419	1373	37.6109	25.2944	5.23308	4.66075	0.572332	F1KPM7	sp	F1KPM7_ASCSU	E3 ubiquitin-protein ligase UBR5	Ascaris suum (Pig roundworm) (Ascaris lumbricoides)
Locus_509_Transcript_1/1_Confidence_0.000_Length_1674	7199	3775	195.779	121.643	7.61308	6.92651	0.686572	F1KPM7	sp	F1KPM7_ASCSU	E3 ubiquitin-protein ligase UBR5	Ascaris suum (Pig roundworm) (Ascaris lumbricoides)
Locus_16037_Transcript_1/1_Confidence_0.000_Length_171	599	389	159.47	122.71	7.31714	6.9391	0.378038	F1KPM9	gb	ADY39833.1	CCR4-NOT transcription complex subunit 1	Ascaris suum (Pig roundworm) (Ascaris lumbricoides)
Locus_20010_Transcript_1/1_Confidence_0.000_Length_215	346	232	73.2633	58.2069	6.19502	5.86312	0.3319	F1KPM9	gb	ADY39833.1	CCR4-NOT transcription complex subunit 1	Ascaris suum (Pig roundworm) (Ascaris lumbricoides)
Locus_23305_Transcript_1/1_Confidence_0.000_Length_212	253	134	54.3292	34.0953	5.76366	5.0915	0.672157	F1KPM9	gb	ADY39833.1	CCR4-NOT transcription complex subunit 1	Ascaris suum (Pig roundworm) (Ascaris lumbricoides)
Locus_24695_Transcript_1/1_Confidence_0.000_Length_212	38	39	8.16012	9.92325	3.02859	3.31081	-0.282222	F1KPM9	gb	ADY39833.1	CCR4-NOT transcription complex subunit 1	Ascaris suum (Pig roundworm) (Ascaris lumbricoides)
Locus_259_Transcript_1/1_Confidence_0.000_Length_407	899	470	100.557	62.2915	6.65188	5.96096	0.690913	F1KPM9	gb	ADY39833.1	CCR4-NOT transcription complex subunit 1	Ascaris suum (Pig roundworm) (Ascaris lumbricoides)
Locus_2911_Transcript_1/2_Confidence_0.667_Length_759	1372	973	82.2927	69.1507	6.36269	6.11167	0.251021	F1KPM9	gb	ADY39833.1	CCR4-NOT transcription complex subunit 1	Ascaris suum (Pig roundworm) (Ascaris lumbricoides)
Locus_2911_Transcript_2/2_Confidence_0.000_Length_803	1435	934	81.3552	62.7417	6.34616	5.97135	0.374809	F1KPM9	gb	ADY39833.1	CCR4-NOT transcription complex subunit 1	Ascaris suum (Pig roundworm) (Ascaris lumbricoides)
Locus_3080_Transcript_1/1_Confidence_0.000_Length_182	345	118	86.2972	34.9732	6.43124	5.12818	1.30306	F1KPM9	gb	ADY39833.1	CCR4-NOT transcription complex subunit 1	Ascaris suum (Pig roundworm) (Ascaris lumbricoides)
Locus_3142_Transcript_1/1_Confidence_0.000_Length_933	4295	3143	209.571	181.714	7.71129	7.50552	0.205768	F1KPM9	gb	ADY39833.1	CCR4-NOT transcription complex subunit 1	Ascaris suum (Pig roundworm) (Ascaris lumbricoides)
Locus_4649_Transcript_1/1_Confidence_0.000_Length_170	178	85	47.6672	26.9709	5.57493	4.75333	0.821595	F1KPM9	gb	ADY39833.1	CCR4-NOT transcription complex subunit 1	Ascaris suum (Pig roundworm) (Ascaris lumbricoides)
Locus_904_Transcript_1/1_Confidence_0.000_Length_3203	14300	2792	203.249	47.0201	7.6671	5.55521	2.1119	F1KPP3	gb	ADY39847.1	Dystrophin-1	Ascaris suum (Pig roundworm) (Ascaris lumbricoides)
Locus_5615_Transcript_1/1_Confidence_0.000_Length_1482	1066	1067	32.746	38.8366	5.03325	5.27935	-0.2461	F1KPQ0	gb	ADY39854.1	Protein FAM38B	Ascaris suum (Pig roundworm) (Ascaris lumbricoides)
Locus_8881_Transcript_1/1_Confidence_0.000_Length_616	1699	1571	125.563	137.569	6.97227	7.10401	-0.131745	F1KPQ0	gb	ADY39854.1	Protein FAM38B	Ascaris suum (Pig roundworm) (Ascaris lumbricoides)
Locus_876_Transcript_1/1_Confidence_0.000_Length_964	3701	1974	174.78	110.458	7.44939	6.78735	0.662046	F1KPQ1	gb	ADY39855.1	Disco-interacting protein 2 C	Ascaris suum (Pig roundworm) (Ascaris lumbricoides)
Locus_6482_Transcript_1/1_Confidence_0.000_Length_4264	9551	6637	101.972	83.9614	6.67203	6.39165	0.280373	F1KPQ6	sp	F1KPQ6_ASCSU	Dedicator of cytokinesis protein 11	Ascaris suum (Pig roundworm) (Ascaris lumbricoides)
Locus_22694_Transcript_1/1_Confidence_0.000_Length_657	1255	1019	86.9615	83.6631	6.44231	6.38652	0.0557859	F1KPQ8	gb	ADY39862.1	Mesocentin	Ascaris suum (Pig roundworm) (Ascaris lumbricoides)
Locus_1209_Transcript_1/1_Confidence_0.000_Length_7146	10384	7542	66.1532	56.931	6.04774	5.83114	0.216596	F1KPR0	gb	ADY39864.1	Spectrin alpha chain	Ascaris suum (Pig roundworm) (Ascaris lumbricoides)
Locus_590_Transcript_1/1_Confidence_0.000_Length_5304	13441	8221	115.366	83.6077	6.85007	6.38556	0.464507	F1KPR4	gb	ADY39868.1	Translational activator GCN1	Ascaris suum (Pig roundworm) (Ascaris lumbricoides)
Locus_2188_Transcript_1/1_Confidence_0.000_Length_4561	6205	5056	61.9342	59.796	5.95266	5.90198	0.0506873	F1KPR5	gb	ADY39869.1	Talin-1	Ascaris suum (Pig roundworm) (Ascaris lumbricoides)
Locus_6048_Transcript_1/1_Confidence_0.000_Length_3439	1803	4006	23.8678	62.8353	4.57699	5.9735	-1.39651	F1KPR5	gb	ADY39869.1	Talin-1	Ascaris suum (Pig roundworm) (Ascaris lumbricoides)
Locus_12632_Transcript_1/1_Confidence_0.000_Length_247	36	176	6.63521	38.4362	2.73014	5.2644	-2.53425	F1KPR5	sp	F1KPR5_ASCSU	Talin-1	Ascaris suum (Pig roundworm) (Ascaris lumbricoides)
Locus_24554_Transcript_1/1_Confidence_0.000_Length_195	186	154	43.4237	42.6002	5.44041	5.41279	0.0276248	F1KPR6	sp	F1KPR6_ASCSU	Small subunit processome component 20	Ascaris suum (Pig roundworm) (Ascaris lumbricoides)
Locus_13332_Transcript_1/1_Confidence_0.000_Length_8961	11901	6824	60.4611	41.0779	5.91793	5.36029	0.557646	F1KPR7	sp	F1KPR7_ASCSU	Protein pad-1	Ascaris suum (Pig roundworm) (Ascaris lumbricoides)
Locus_4970_Transcript_1/1_Confidence_0.000_Length_5459	5483	3588	45.725	35.4539	5.51491	5.14787	0.367038	F1KPR9	sp	F1KPR9_ASCSU	Dedicator of cytokinesis protein 7	Ascaris suum (Pig roundworm) (Ascaris lumbricoides)
Locus_16279_Transcript_1/1_Confidence_0.000_Length_257	394	376	69.793	78.9187	6.12501	6.3023	-0.177284	F1KPS0	gb	ADY39874.1	Kalirin	Ascaris suum (Pig roundworm) (Ascaris lumbricoides)
Locus_16280_Transcript_1/1_Confidence_0.000_Length_173	227	206	59.735	64.2312	5.9005	6.0052	-0.104699	F1KPS0	gb	ADY39874.1	Kalirin	Ascaris suum (Pig roundworm) (Ascaris lumbricoides)
Locus_18940_Transcript_1/1_Confidence_0.000_Length_173	44	16	11.5786	4.98883	3.53339	2.3187	1.21468	F1KPS0	gb	ADY39874.1	Kalirin	Ascaris suum (Pig roundworm) (Ascaris lumbricoides)
Locus_4637_Transcript_1/1_Confidence_0.000_Length_4849	5744	3730	53.9276	41.4937	5.75295	5.37482	0.378133	F1KPS0	gb	ADY39874.1	Kalirin	Ascaris suum (Pig roundworm) (Ascaris lumbricoides)
Locus_7007_Transcript_1/1_Confidence_0.000_Length_257	79	52	13.994	10.9143	3.80674	3.44815	0.358594	F1KPS0	gb	ADY39874.1	Kalirin	Ascaris suum (Pig roundworm) (Ascaris lumbricoides)
Locus_581_Transcript_1/1_Confidence_0.000_Length_2689	16799	17985	284.408	360.782	8.15182	8.49498	-0.343166	F1KPS1	gb	ADY39875.1	Serine/threonine-protein kinase par-1	Ascaris suum (Pig roundworm) (Ascaris lumbricoides)
Locus_14689_Transcript_1/1_Confidence_0.000_Length_182	76	97	19.0104	28.7492	4.24872	4.84545	-0.596733	F1KPS4	gb	ADY39878.1	Leucine-rich repeat serine/threonine-protein kinase 1	Ascaris suum (Pig roundworm) (Ascaris lumbricoides)
Locus_24417_Transcript_1/1_Confidence_0.000_Length_182	68	65	17.0093	19.2649	4.08825	4.2679	-0.179652	F1KPS4	gb	ADY39878.1	Leucine-rich repeat serine/threonine-protein kinase 1	Ascaris suum (Pig roundworm) (Ascaris lumbricoides)
Locus_4543_Transcript_1/1_Confidence_0.000_Length_871	340	397	17.7709	24.5865	4.15145	4.6198	-0.468352	F1KPS4	gb	ADY39878.1	Leucine-rich repeat serine/threonine-protein kinase 1	Ascaris suum (Pig roundworm) (Ascaris lumbricoides)
Locus_24769_Transcript_1/1_Confidence_0.000_Length_377	471	265	56.8759	37.9166	5.82975	5.24476	0.584987	F1KPS4	sp	F1KPS4_ASCSU	Leucine-rich repeat serine/threonine-protein kinase 1	Ascaris suum (Pig roundworm) (Ascaris lumbricoides)
Locus_1631_Transcript_1/1_Confidence_0.000_Length_1524	4043	2604	120.772	92.1682	6.91615	6.5262	0.389949	F1KPS7	gb	ADY39881.1	Transcription elongation factor SPT5	Ascaris suum (Pig roundworm) (Ascaris lumbricoides)
Locus_885_Transcript_1/1_Confidence_0.000_Length_1536	5574	4140	165.206	145.39	7.36812	7.18378	0.184335	F1KPS7	gb	ADY39881.1	Transcription elongation factor SPT5	Ascaris suum (Pig roundworm) (Ascaris lumbricoides)
Locus_3470_Transcript_1/1_Confidence_0.000_Length_7939	12199	6467	69.9532	43.9402	6.12832	5.45747	0.670847	F1KPT2	sp	F1KPT2_ASCSU	DnaJ subfamily C member 13	Ascaris suum (Pig roundworm) (Ascaris lumbricoides)
Locus_387_Transcript_1/1_Confidence_0.000_Length_4199	11895	4187	128.964	53.7876	7.01082	5.7492	1.26162	F1KPT3	gb	ADY39887.1	Laminin-like protein lam-2	Ascaris suum (Pig roundworm) (Ascaris lumbricoides)
Locus_16621_Transcript_1/1_Confidence_0.000_Length_1869	7675	4280	186.947	123.526	7.54648	6.94868	0.597809	F1KPT4	gb	ADY39888.1	Neurobeachin	Ascaris suum (Pig roundworm) (Ascaris lumbricoides)
Locus_17773_Transcript_1/1_Confidence_0.000_Length_963	963	547	45.5249	30.6398	5.50858	4.93734	0.571248	F1KPT4	gb	ADY39888.1	Neurobeachin	Ascaris suum (Pig roundworm) (Ascaris lumbricoides)
Locus_2103_Transcript_1/1_Confidence_0.000_Length_4241	4451	2722	47.7791	34.6214	5.57831	5.11359	0.464715	F1KPT5	gb	ADY39889.1	Serine/threonine-protein kinase mTOR	Ascaris suum (Pig roundworm) (Ascaris lumbricoides)
Locus_10311_Transcript_1/1_Confidence_0.000_Length_356	97	367	12.4043	55.6085	3.63276	5.79723	-2.16447	F1KPU2	gb	ADY39896.1	Pre-mRNA-splicing factor 8	Ascaris suum (Pig roundworm) (Ascaris lumbricoides)
Locus_13173_Transcript_1/1_Confidence_0.000_Length_356	326	157	41.6885	23.7889	5.38158	4.57222	0.80936	F1KPU2	gb	ADY39896.1	Pre-mRNA-splicing factor 8	Ascaris suum (Pig roundworm) (Ascaris lumbricoides)
Locus_1675_Transcript_1/1_Confidence_0.000_Length_1109	3079	2702	126.394	131.425	6.98179	7.0381	-0.0563132	F1KPU2	gb	ADY39896.1	Pre-mRNA-splicing factor 8	Ascaris suum (Pig roundworm) (Ascaris lumbricoides)
Locus_8440_Transcript_1/1_Confidence_0.000_Length_512	4422	5149	393.186	542.473	8.61907	9.08341	-0.464341	F1KPU2	gb	ADY39896.1	Pre-mRNA-splicing factor 8	Ascaris suum (Pig roundworm) (Ascaris lumbricoides)
Locus_4234_Transcript_1/1_Confidence_0.000_Length_2509	4073	2827	73.9031	60.7786	6.20756	5.92549	0.282072	F1KPU5	gb	ADY39899.1	Serine/threonine-protein kinase mTOR	Ascaris suum (Pig roundworm) (Ascaris lumbricoides)
Locus_10308_Transcript_1/1_Confidence_0.000_Length_656	586	1274	40.6671	104.759	5.34579	6.71093	-1.36514	F1KPU5	sp	F1KPU5_ASCSU	Serine/threonine-protein kinase mTOR	Ascaris suum (Pig roundworm) (Ascaris lumbricoides)
Locus_1488_Transcript_1/1_Confidence_0.000_Length_3831	6368	1441	75.6728	20.2898	6.2417	4.34268	1.89902	F1KPU6	sp	F1KPU6_ASCSU	Nucleosome-remodeling factor subunit NURF301-like protein	Ascaris suum (Pig roundworm) (Ascaris lumbricoides)
Locus_3635_Transcript_1/1_Confidence_0.000_Length_2447	10089	5600	187.699	123.447	7.55228	6.94774	0.604537	F1KPV0	sp	F1KPV0_ASCSU	Autophagy-related protein 2 B	Ascaris suum (Pig roundworm) (Ascaris lumbricoides)
Locus_2795_Transcript_1/1_Confidence_0.000_Length_7087	10674	16059	68.5668	122.231	6.09944	6.93347	-0.834029	F1KPV3	sp	F1KPV3_ASCSU	Phosphatidylinositol 4-kinase alpha	Ascaris suum (Pig roundworm) (Ascaris lumbricoides)
Locus_61_Transcript_1/1_Confidence_0.000_Length_3662	28757	4134	357.498	60.8944	8.48179	5.92824	2.55356	F1KPV8	gb	ADY39912.1	Acetyl-CoA carboxylase 2	Ascaris suum (Pig roundworm) (Ascaris lumbricoides)
Locus_17644_Transcript_1/1_Confidence_0.000_Length_398	745	212	85.2162	28.7328	6.41306	4.84463	1.56843	F1KPW0	gb	ADY39914.1	Protein diaphanous	Ascaris suum (Pig roundworm) (Ascaris lumbricoides)
Locus_13384_Transcript_1/1_Confidence_0.000_Length_440	1360	695	140.713	85.2035	7.13661	6.41284	0.723774	F1KPW1	gb	ADY39915.1	Putative uncharacterized protein	Ascaris suum (Pig roundworm) (Ascaris lumbricoides)
Locus_13944_Transcript_1/1_Confidence_0.000_Length_261	32	130	5.5816	26.8676	2.48068	4.74779	-2.26712	F1KPW1	gb	ADY39915.1	Putative uncharacterized protein	Ascaris suum (Pig roundworm) (Ascaris lumbricoides)
Locus_17286_Transcript_1/1_Confidence_0.000_Length_261	747	342	130.295	70.6823	7.02564	6.14328	0.882364	F1KPW1	gb	ADY39915.1	Putative uncharacterized protein	Ascaris suum (Pig roundworm) (Ascaris lumbricoides)
Locus_6241_Transcript_1/1_Confidence_0.000_Length_1122	2863	1504	116.166	72.307	6.86004	6.17606	0.683976	F1KPW1	gb	ADY39915.1	Putative uncharacterized protein	Ascaris suum (Pig roundworm) (Ascaris lumbricoides)
Locus_12647_Transcript_1/1_Confidence_0.000_Length_376	561	768	67.9241	110.179	6.08585	6.7837	-0.697853	F1KPW4	gb	ADY39918.1	Pecanex-like protein 1	Ascaris suum (Pig roundworm) (Ascaris lumbricoides)
Locus_22365_Transcript_1/1_Confidence_0.000_Length_319	1123	1254	160.265	212.047	7.32431	7.72824	-0.403927	F1KPW4	gb	ADY39918.1	Pecanex-like protein 1	Ascaris suum (Pig roundworm) (Ascaris lumbricoides)
Locus_24266_Transcript_1/1_Confidence_0.000_Length_210	33	130	7.15391	33.3925	2.83873	5.06145	-2.22272	F1KPW4	gb	ADY39918.1	Pecanex-like protein 1	Ascaris suum (Pig roundworm) (Ascaris lumbricoides)
Locus_3870_Transcript_1/1_Confidence_0.000_Length_322	549	671	77.6185	112.407	6.27833	6.81258	-0.534254	F1KPW4	gb	ADY39918.1	Pecanex-like protein 1	Ascaris suum (Pig roundworm) (Ascaris lumbricoides)
Locus_8441_Transcript_1/1_Confidence_0.000_Length_1024	3079	3170	136.886	166.988	7.09683	7.3836	-0.286768	F1KPW4	gb	ADY39918.1	Pecanex-like protein 1	Ascaris suum (Pig roundworm) (Ascaris lumbricoides)
Locus_8047_Transcript_1/1_Confidence_0.000_Length_390	84	100	9.80536	13.8312	3.29357	3.78986	-0.496286	F1KPX1	sp	F1KPX1_ASCSU	Protein unc-80 (Fragment)	Ascaris suum (Pig roundworm) (Ascaris lumbricoides)
Locus_21082_Transcript_1/1_Confidence_0.000_Length_292	592	220	92.297	40.6411	6.52821	5.34487	1.18335	F1KPX3	gb	ADY39927.1	Ubiquitin carboxyl-terminal hydrolase 7	Ascaris suum (Pig roundworm) (Ascaris lumbricoides)
Locus_4809_Transcript_1/1_Confidence_0.000_Length_2249	8538	5002	172.829	119.972	7.4332	6.90655	0.526646	F1KPX4	gb	ADY39928.1	Chromodomain-helicase-DNA-binding protein 3	Ascaris suum (Pig roundworm) (Ascaris lumbricoides)
Locus_6153_Transcript_1/1_Confidence_0.000_Length_555	2646	1191	217.043	115.756	7.76184	6.85494	0.906892	F1KPX4	gb	ADY39928.1	Chromodomain-helicase-DNA-binding protein 3	Ascaris suum (Pig roundworm) (Ascaris lumbricoides)
Locus_2937_Transcript_1/1_Confidence_0.000_Length_5867	5763	2109	44.7179	19.3904	5.48278	4.27727	1.20551	F1KPX5	sp	F1KPX5_ASCSU	Histone-lysine N-methyltransferase trr	Ascaris suum (Pig roundworm) (Ascaris lumbricoides)
Locus_1435_Transcript_1/1_Confidence_0.000_Length_477	1912	981	182.481	110.937	7.5116	6.79359	0.71801	F1KPX6	gb	ADY39930.1	Midasin	Ascaris suum (Pig roundworm) (Ascaris lumbricoides)
Locus_25478_Transcript_1/1_Confidence_0.000_Length_233	62	152	12.1139	35.1895	3.59859	5.13707	-1.53848	F1KPX6	gb	ADY39930.1	Midasin	Ascaris suum (Pig roundworm) (Ascaris lumbricoides)
Locus_2604_Transcript_1/1_Confidence_0.000_Length_566	1850	1035	148.8	98.6391	7.21723	6.62409	0.593147	F1KPX6	gb	ADY39930.1	Midasin	Ascaris suum (Pig roundworm) (Ascaris lumbricoides)
Locus_3011_Transcript_1/1_Confidence_0.000_Length_2047	6239	3714	138.754	97.8699	7.11639	6.61279	0.503594	F1KPX6	gb	ADY39930.1	Midasin	Ascaris suum (Pig roundworm) (Ascaris lumbricoides)
Locus_8686_Transcript_1/1_Confidence_0.000_Length_233	539	292	105.313	67.6008	6.71854	6.07897	0.639569	F1KPX6	gb	ADY39930.1	Midasin	Ascaris suum (Pig roundworm) (Ascaris lumbricoides)
Locus_9161_Transcript_1/1_Confidence_0.000_Length_480	137	331	12.9936	37.1973	3.69973	5.21713	-1.5174	F1KPX6	gb	ADY39930.1	Midasin	Ascaris suum (Pig roundworm) (Ascaris lumbricoides)
Locus_9790_Transcript_1/1_Confidence_0.000_Length_538	85	179	7.19259	17.9472	2.84651	4.16568	-1.31917	F1KPX6	gb	ADY39930.1	Midasin	Ascaris suum (Pig roundworm) (Ascaris lumbricoides)
Locus_1989_Transcript_1/1_Confidence_0.000_Length_1613	921	315	25.9941	10.5342	4.70011	3.39701	1.3031	F1KPX9	gb	ADY39933.1	Protein cbp-1	Ascaris suum (Pig roundworm) (Ascaris lumbricoides)
Locus_17437_Transcript_1/1_Confidence_0.000_Length_2263	4110	1971	82.6811	46.9815	6.36949	5.55402	0.815463	F1KPY1	gb	ADY39935.1	Symplekin	Ascaris suum (Pig roundworm) (Ascaris lumbricoides)
Locus_1994_Transcript_1/1_Confidence_0.000_Length_1349	4511	2662	152.233	106.444	7.25014	6.73395	0.516189	F1KPY1	gb	ADY39935.1	Symplekin	Ascaris suum (Pig roundworm) (Ascaris lumbricoides)
Locus_17833_Transcript_1/1_Confidence_0.000_Length_993	7026	1086	322.113	58.9937	8.33142	5.88249	2.44893	F1KPY5	gb	ADY39939.1	Myosin heavy chain	Ascaris suum (Pig roundworm) (Ascaris lumbricoides)
Locus_920_Transcript_1/1_Confidence_0.000_Length_1312	5577	806	193.515	33.138	7.59631	5.05042	2.54589	F1KPY5	gb	ADY39939.1	Myosin heavy chain	Ascaris suum (Pig roundworm) (Ascaris lumbricoides)
Locus_17509_Transcript_1/1_Confidence_0.000_Length_5185	12602	7964	110.647	82.8529	6.78982	6.37248	0.41734	F1KPY8	gb	ADY39942.1	U5 small nuclear ribonucleoprotein 200 kDa helicase	Ascaris suum (Pig roundworm) (Ascaris lumbricoides)
Locus_6925_Transcript_1/1_Confidence_0.000_Length_911	2986	2029	149.218	120.14	7.22127	6.90858	0.312698	F1KPY9	gb	ADY39943.1	Endoplasmic reticulum-Golgi intermediate compartment protein 2	Ascaris suum (Pig roundworm) (Ascaris lumbricoides)
Locus_6316_Transcript_1/2_Confidence_0.667_Length_1178	2556	947	98.779	43.3641	6.62613	5.43843	1.1877	F1KPZ0	gb	ADY39944.1	Inositol 1,4,5-trisphosphate receptor type 1	Ascaris suum (Pig roundworm) (Ascaris lumbricoides)
Locus_6316_Transcript_2/2_Confidence_0.000_Length_1293	3023	1296	106.436	54.0669	6.73384	5.75667	0.977168	F1KPZ0	gb	ADY39944.1	Inositol 1,4,5-trisphosphate receptor type 1	Ascaris suum (Pig roundworm) (Ascaris lumbricoides)
Locus_7462_Transcript_1/1_Confidence_0.000_Length_819	466	114	25.9031	7.50838	4.69505	2.9085	1.78655	F1KPZ0	gb	ADY39944.1	Inositol 1,4,5-trisphosphate receptor type 1	Ascaris suum (Pig roundworm) (Ascaris lumbricoides)
Locus_17813_Transcript_1/1_Confidence_0.000_Length_3687	6186	1616	76.3811	23.6425	6.25514	4.56331	1.69183	F1KPZ0	sp	F1KPZ0_ASCSU	Inositol 1,4,5-trisphosphate receptor type 1	Ascaris suum (Pig roundworm) (Ascaris lumbricoides)
Locus_1316_Transcript_1/1_Confidence_0.000_Length_5922	8742	4369	67.2034	39.7959	6.07046	5.31455	0.755913	F1KPZ2	gb	ADY39946.1	Activating signal cointegrator 1 complex subunit 3	Ascaris suum (Pig roundworm) (Ascaris lumbricoides)
Locus_17839_Transcript_1/1_Confidence_0.000_Length_1897	9988	9308	239.696	264.676	7.90506	8.04808	-0.143023	F1KPZ5	gb	ADY39949.1	Helicase	Ascaris suum (Pig roundworm) (Ascaris lumbricoides)
Locus_1804_Transcript_1/1_Confidence_0.000_Length_2265	9132	5384	183.547	128.222	7.52	7.0025	0.517505	F1KPZ6	gb	ADY39950.1	Proteasome activator complex subunit 4	Ascaris suum (Pig roundworm) (Ascaris lumbricoides)
Locus_19092_Transcript_1/1_Confidence_0.000_Length_379	432	154	51.8912	21.9183	5.69742	4.45406	1.24335	F1KQ00	gb	ADY39954.1	WD repeat and FYVE domain-containing protein 3	Ascaris suum (Pig roundworm) (Ascaris lumbricoides)
Locus_19281_Transcript_1/1_Confidence_0.000_Length_205	79	52	17.5437	13.6828	4.13288	3.77429	0.358594	F1KQ00	gb	ADY39954.1	WD repeat and FYVE domain-containing protein 3	Ascaris suum (Pig roundworm) (Ascaris lumbricoides)
Locus_22267_Transcript_1/1_Confidence_0.000_Length_205	127	45	28.2032	11.8409	4.81779	3.5657	1.25208	F1KQ00	gb	ADY39954.1	WD repeat and FYVE domain-containing protein 3	Ascaris suum (Pig roundworm) (Ascaris lumbricoides)
Locus_6113_Transcript_1/1_Confidence_0.000_Length_1205	598	357	22.5924	15.9811	4.49777	3.99829	0.499474	F1KQ00	gb	ADY39954.1	WD repeat and FYVE domain-containing protein 3	Ascaris suum (Pig roundworm) (Ascaris lumbricoides)
Locus_8909_Transcript_1/1_Confidence_0.000_Length_1064	2538	451	108.592	22.8644	6.76278	4.51503	2.24775	F1KQ00	gb	ADY39954.1	WD repeat and FYVE domain-containing protein 3	Ascaris suum (Pig roundworm) (Ascaris lumbricoides)
Locus_6938_Transcript_1/1_Confidence_0.000_Length_1272	1551	768	55.5103	32.5686	5.79468	5.02541	0.769273	F1KQ13	gb	ADY39967.1	Large proline-rich protein BAT2	Ascaris suum (Pig roundworm) (Ascaris lumbricoides)
Locus_6905_Transcript_1/1_Confidence_0.000_Length_1991	7982	6255	182.511	169.465	7.51184	7.40485	0.106993	F1KQ18	gb	ADY39972.1	CCR4-NOT transcription complex subunit 6-like protein	Ascaris suum (Pig roundworm) (Ascaris lumbricoides)
Locus_18448_Transcript_1/1_Confidence_0.000_Length_1563	3808	628	110.914	21.6733	6.7933	4.43785	2.35545	F1KQ19	gb	ADY39973.1	Unconventional myosin heavy chain 6	Ascaris suum (Pig roundworm) (Ascaris lumbricoides)
Locus_8907_Transcript_1/1_Confidence_0.000_Length_4103	13108	8030	145.44	105.57	7.18428	6.72205	0.462228	F1KQ20	sp	F1KQ20_ASCSU	Transient receptor potential channel	Ascaris suum (Pig roundworm) (Ascaris lumbricoides)
Locus_1059_Transcript_1/1_Confidence_0.000_Length_1299	5412	3910	189.67	162.365	7.56734	7.3431	0.224246	F1KQ21	gb	ADY39975.1	Golgi-specific brefeldin A-resistance guanine nucleotide exchange factor 1	Ascaris suum (Pig roundworm) (Ascaris lumbricoides)
Locus_2480_Transcript_1/1_Confidence_0.000_Length_1557	3505	1983	102.482	68.7004	6.67923	6.10225	0.576982	F1KQ21	sp	F1KQ21_ASCSU	Golgi-specific brefeldin A-resistance guanine nucleotide exchange factor 1	Ascaris suum (Pig roundworm) (Ascaris lumbricoides)
Locus_11992_Transcript_1/1_Confidence_0.000_Length_5247	1865	110326	16.1814	1134.21	4.01627	10.1475	-6.1312	F1KQ22	gb	ADY39976.1	Myosin-3	Ascaris suum (Pig roundworm) (Ascaris lumbricoides)
Locus_16025_Transcript_1/1_Confidence_0.000_Length_467	92	567	8.9685	65.4925	3.16487	6.03326	-2.86839	F1KQ25	gb	ADY39979.1	Transmembrane cell adhesion receptor mua-3	Ascaris suum (Pig roundworm) (Ascaris lumbricoides)
Locus_2165_Transcript_1/1_Confidence_0.000_Length_892	8324	3480	424.831	210.445	8.73074	7.7173	1.01344	F1KQ28	gb	ADY39982.1	ATP-dependent RNA helicase DDX4	Ascaris suum (Pig roundworm) (Ascaris lumbricoides)
Locus_703_Transcript_1/1_Confidence_0.000_Length_1574	8076	8760	233.583	300.21	7.86779	8.22983	-0.362037	F1KQ28	gb	ADY39982.1	ATP-dependent RNA helicase DDX4	Ascaris suum (Pig roundworm) (Ascaris lumbricoides)
Locus_190_Transcript_1/1_Confidence_0.000_Length_5583	16437	16556	134.031	159.961	7.06642	7.32157	-0.255155	F1KQ31	gb	ADY39985.1	DNA-directed RNA polymerase (EC 2.7.7.6)	Ascaris suum (Pig roundworm) (Ascaris lumbricoides)
Locus_3077_Transcript_1/1_Confidence_0.000_Length_3991	5280	2024	60.2284	27.3561	5.91237	4.77379	1.13858	F1KQ33	gb	ADY39987.1	HEAT repeat-containing protein 5B	Ascaris suum (Pig roundworm) (Ascaris lumbricoides)
Locus_5320_Transcript_1/1_Confidence_0.000_Length_2701	1144	389	19.2819	7.76873	4.26918	2.95768	1.3115	F1KQ33	gb	ADY39987.1	HEAT repeat-containing protein 5B	Ascaris suum (Pig roundworm) (Ascaris lumbricoides)
Locus_5592_Transcript_3/3_Confidence_0.333_Length_725	29	198	1.821	14.7317	0.864727	3.88085	-3.01612	F1KQ35	gb	ADY39989.1	Myosin-IXb	Ascaris suum (Pig roundworm) (Ascaris lumbricoides)
Locus_21386_Transcript_1/1_Confidence_0.000_Length_589	1919	3290	148.323	301.305	7.2126	8.23508	-1.02248	F1KQ36	gb	ADY39990.1	Glutamate synthase NADPH (Fragment)	Ascaris suum (Pig roundworm) (Ascaris lumbricoides)
Locus_4188_Transcript_1/1_Confidence_0.000_Length_4813	6513	5613	61.6047	62.9078	5.94497	5.97517	-0.0301973	F1KQ36	gb	ADY39990.1	Glutamate synthase NADPH (Fragment)	Ascaris suum (Pig roundworm) (Ascaris lumbricoides)
Locus_6332_Transcript_1/1_Confidence_0.000_Length_1084	3288	2505	138.087	124.653	7.10943	6.96178	0.147652	F1KQ36	gb	ADY39990.1	Glutamate synthase NADPH (Fragment)	Ascaris suum (Pig roundworm) (Ascaris lumbricoides)
Locus_963_Transcript_1/1_Confidence_0.000_Length_6464	10050	4640	70.7805	38.7206	6.14528	5.27503	0.870251	F1KQ37	gb	ADY39991.1	Nipped-B-like protein pqn-85	Ascaris suum (Pig roundworm) (Ascaris lumbricoides)
Locus_16603_Transcript_1/1_Confidence_0.000_Length_4127	4775	3754	52.673	49.0665	5.71899	5.61667	0.102325	F1KQ39	sp	F1KQ39_ASCSU	Cleavage and polyadenylation specificity factor subunit 1	Ascaris suum (Pig roundworm) (Ascaris lumbricoides)
Locus_17271_Transcript_1/1_Confidence_0.000_Length_5073	8517	2173	76.4312	23.1058	6.25609	4.53018	1.72591	F1KQ41	sp	F1KQ41_ASCSU	Tyrosine-protein phosphatase Lar-like protein	Ascaris suum (Pig roundworm) (Ascaris lumbricoides)
Locus_20057_Transcript_1/1_Confidence_0.000_Length_611	333	92	24.8114	8.12217	4.63293	3.02186	1.61107	F1KQ44	gb	ADY39998.1	Neuroglian	Ascaris suum (Pig roundworm) (Ascaris lumbricoides)
Locus_19499_Transcript_1/1_Confidence_0.000_Length_3691	1454	6785	17.9337	99.1587	4.1646	6.63167	-2.46707	F1KQ46	gb	ADY40000.1	Phorbol ester/diacylglycerol-binding protein unc-13	Ascaris suum (Pig roundworm) (Ascaris lumbricoides)
Locus_19542_Transcript_1/1_Confidence_0.000_Length_841	9901	8191	535.959	525.371	9.06598	9.03719	0.0287872	F1KQ49	gb	ADY40003.1	Clathrin heavy chain 1	Ascaris suum (Pig roundworm) (Ascaris lumbricoides)
Locus_6416_Transcript_1/1_Confidence_0.000_Length_2895	15705	9834	246.967	183.234	7.94817	7.51755	0.430626	F1KQ49	gb	ADY40003.1	Clathrin heavy chain 1	Ascaris suum (Pig roundworm) (Ascaris lumbricoides)
Locus_7306_Transcript_1/2_Confidence_0.333_Length_774	673	855	39.5843	59.5868	5.30686	5.89692	-0.590065	F1KQ49	gb	ADY40003.1	Clathrin heavy chain 1	Ascaris suum (Pig roundworm) (Ascaris lumbricoides)
Locus_7306_Transcript_2/2_Confidence_0.000_Length_553	883	1080	72.6916	105.347	6.18372	6.71901	-0.535293	F1KQ49	gb	ADY40003.1	Clathrin heavy chain 1	Ascaris suum (Pig roundworm) (Ascaris lumbricoides)
Locus_1215_Transcript_1/1_Confidence_0.000_Length_3214	2511	1066	35.5672	17.8911	5.15248	4.16117	0.991307	F1KQ50	gb	ADY40004.1	Transcription initiation factor TFIID subunit 1	Ascaris suum (Pig roundworm) (Ascaris lumbricoides)
Locus_3941_Transcript_1/1_Confidence_0.000_Length_2330	2848	1776	55.6459	41.1161	5.7982	5.36163	0.43657	F1KQ52	gb	ADY40006.1	Dedicator of cytokinesis protein 1	Ascaris suum (Pig roundworm) (Ascaris lumbricoides)
Locus_4189_Transcript_1/1_Confidence_0.000_Length_1084	4034	1031	169.416	51.3044	7.40443	5.68101	1.72342	F1KQ57	gb	ADY40011.1	Multidrug resistance-associated protein 5	Ascaris suum (Pig roundworm) (Ascaris lumbricoides)
Locus_14109_Transcript_1/1_Confidence_0.000_Length_1144	4473	2258	178.001	106.469	7.47574	6.73429	0.74145	F1KQ58	gb	ADY40012.1	E3 ubiquitin-protein ligase TRIP12	Ascaris suum (Pig roundworm) (Ascaris lumbricoides)
Locus_2131_Transcript_1/1_Confidence_0.000_Length_2955	5617	2257	86.5358	41.2002	6.43523	5.36458	1.07065	F1KQ58	sp	F1KQ58_ASCSU	E3 ubiquitin-protein ligase TRIP12	Ascaris suum (Pig roundworm) (Ascaris lumbricoides)
Locus_2018_Transcript_1/1_Confidence_0.000_Length_3094	3379	540	49.7184	9.41453	5.63571	3.23489	2.40082	F1KQ61	gb	ADY40015.1	DNA polymerase (EC 2.7.7.7) (Fragment)	Ascaris suum (Pig roundworm) (Ascaris lumbricoides)
Locus_8589_Transcript_1/1_Confidence_0.000_Length_248	201	331	36.8972	71.9949	5.20544	6.16982	-0.964383	F1KQ61	gb	ADY40015.1	DNA polymerase (EC 2.7.7.7) (Fragment)	Ascaris suum (Pig roundworm) (Ascaris lumbricoides)
Locus_5155_Transcript_1/1_Confidence_0.000_Length_1417	538	583	17.2847	22.1934	4.11142	4.47206	-0.360637	F1KQ68	gb	ADY40022.1	Ankyrin-1	Ascaris suum (Pig roundworm) (Ascaris lumbricoides)
Locus_2753_Transcript_2/3_Confidence_0.333_Length_4517	3532	1104	35.5975	13.1839	5.1537	3.72071	1.433	F1KQ70	gb	ADY40024.1	Integrin alpha ina-1	Ascaris suum (Pig roundworm) (Ascaris lumbricoides)
Locus_2753_Transcript_3/3_Confidence_0.333_Length_3839	3014	595	35.7416	8.36034	5.15953	3.06356	2.09597	F1KQ70	gb	ADY40024.1	Integrin alpha ina-1	Ascaris suum (Pig roundworm) (Ascaris lumbricoides)
Locus_16225_Transcript_1/1_Confidence_0.000_Length_5642	12058	6265	97.2951	59.8981	6.6043	5.90444	0.699857	F1KQ71	gb	ADY40025.1	Laminin subunit beta-1	Ascaris suum (Pig roundworm) (Ascaris lumbricoides)
Locus_19250_Transcript_1/1_Confidence_0.000_Length_2969	125	1788	1.91668	32.485	0.938607	5.0217	-4.08309	F1KQ80	gb	ADY40034.1	Sodium leak channel non-selective protein	Ascaris suum (Pig roundworm) (Ascaris lumbricoides)
Locus_3366_Transcript_1/1_Confidence_0.000_Length_4867	6279	6250	58.7324	69.2698	5.87609	6.11415	-0.238069	F1KQ97	gb	ADY40051.1	Niemann-Pick C1 protein	Ascaris suum (Pig roundworm) (Ascaris lumbricoides)
Locus_1663_Transcript_1/1_Confidence_0.000_Length_3285	1784	3998	24.7234	65.6497	4.62781	6.03672	-1.40891	F1KQ99	gb	ADY40053.1	227 kDa spindle-and centromere-associated protein	Ascaris suum (Pig roundworm) (Ascaris lumbricoides)
Locus_1290_Transcript_1/1_Confidence_0.000_Length_4502	7888	2088	79.7646	25.0179	6.31768	4.64489	1.67279	F1KQA2	sp	F1KQA2_ASCSU	Transmembrane protein 131	Ascaris suum (Pig roundworm) (Ascaris lumbricoides)
Locus_4562_Transcript_1/1_Confidence_0.000_Length_4275	2385	1092	25.3981	13.7788	4.66665	3.78438	0.882269	F1KQA4	sp	F1KQA4_ASCSU	Protein roller-3	Ascaris suum (Pig roundworm) (Ascaris lumbricoides)
Locus_1350_Transcript_1/1_Confidence_0.000_Length_2813	2825	932	45.7191	17.8719	5.51472	4.15962	1.3551	F1KQA6	gb	ADY40060.1	Putative uncharacterized protein	Ascaris suum (Pig roundworm) (Ascaris lumbricoides)
Locus_16224_Transcript_1/1_Confidence_0.000_Length_888	2635	4646	135.088	282.222	7.07775	8.14069	-1.06293	F1KQA7	gb	ADY40061.1	Serine/threonine-protein kinase PRP4	Ascaris suum (Pig roundworm) (Ascaris lumbricoides)
Locus_18744_Transcript_1/1_Confidence_0.000_Length_624	766	91	55.8847	7.86651	5.80438	2.97572	2.82866	F1KQB6	gb	ADY40070.1	Putative uncharacterized protein	Ascaris suum (Pig roundworm) (Ascaris lumbricoides)
Locus_5037_Transcript_1/1_Confidence_0.000_Length_1365	1757	797	58.5987	31.4957	5.8728	4.97708	0.895715	F1KQB6	gb	ADY40070.1	Putative uncharacterized protein	Ascaris suum (Pig roundworm) (Ascaris lumbricoides)
Locus_16158_Transcript_1/1_Confidence_0.000_Length_754	3086	1488	186.326	106.453	7.54169	6.73407	0.807616	F1KQB7	gb	ADY40071.1	Intermediate filament protein A	Ascaris suum (Pig roundworm) (Ascaris lumbricoides)
Locus_444_Transcript_1/1_Confidence_0.000_Length_2742	8303	6521	137.853	128.284	7.10699	7.0032	0.103792	F1KQC3	gb	ADY40077.1	Chromodomain-helicase-DNA-binding protein 1	Ascaris suum (Pig roundworm) (Ascaris lumbricoides)
Locus_1792_Transcript_1/1_Confidence_0.000_Length_195	590	442	137.742	122.268	7.10582	6.9339	0.171921	F1KQD2	gb	ADY40086.1	Rap guanine nucleotide exchange factor 2	Ascaris suum (Pig roundworm) (Ascaris lumbricoides)
Locus_18080_Transcript_1/1_Confidence_0.000_Length_217	136	134	28.5317	33.3097	4.8345	5.05787	-0.223374	F1KQD2	gb	ADY40086.1	Rap guanine nucleotide exchange factor 2	Ascaris suum (Pig roundworm) (Ascaris lumbricoides)
Locus_23612_Transcript_1/1_Confidence_0.000_Length_217	259	106	54.3362	26.3494	5.76384	4.7197	1.04414	F1KQD2	gb	ADY40086.1	Rap guanine nucleotide exchange factor 2	Ascaris suum (Pig roundworm) (Ascaris lumbricoides)
Locus_24403_Transcript_1/1_Confidence_0.000_Length_197	95	50	21.9536	13.6908	4.45639	3.77514	0.681252	F1KQD2	gb	ADY40086.1	Rap guanine nucleotide exchange factor 2	Ascaris suum (Pig roundworm) (Ascaris lumbricoides)
Locus_3167_Transcript_1/1_Confidence_0.000_Length_197	154	50	35.588	13.6908	5.15332	3.77514	1.37818	F1KQD2	gb	ADY40086.1	Rap guanine nucleotide exchange factor 2	Ascaris suum (Pig roundworm) (Ascaris lumbricoides)
Locus_16374_Transcript_1/1_Confidence_0.000_Length_487	1667	1146	155.832	126.935	7.28384	6.98794	0.2959	F1KQE4	gb	ADY40098.1	Membralin	Ascaris suum (Pig roundworm) (Ascaris lumbricoides)
Locus_4582_Transcript_1/1_Confidence_0.000_Length_425	824	486	88.2647	61.684	6.46377	5.94682	0.516941	F1KQE5	gb	ADY40099.1	Helicase mot1	Ascaris suum (Pig roundworm) (Ascaris lumbricoides)
Locus_4811_Transcript_1/1_Confidence_0.000_Length_750	1541	474	93.5385	34.0912	6.54749	5.09133	1.45616	F1KQF0	gb	ADY40104.1	AP-2 complex subunit alpha	Ascaris suum (Pig roundworm) (Ascaris lumbricoides)
Locus_7522_Transcript_1/1_Confidence_0.000_Length_220	86	39	17.7961	9.56241	4.15349	3.25737	0.896115	F1KQF0	gb	ADY40104.1	AP-2 complex subunit alpha	Ascaris suum (Pig roundworm) (Ascaris lumbricoides)
Locus_16165_Transcript_1/1_Confidence_0.000_Length_3003	36769	7292	557.411	130.983	9.1226	7.03324	2.08936	F1KQF1	gb	ADY40105.1	Myosin heavy chain	Ascaris suum (Pig roundworm) (Ascaris lumbricoides)
Locus_145_Transcript_1/1_Confidence_0.000_Length_432	4395	2959	463.153	369.476	8.85534	8.52934	0.326006	F1KQF6	gb	ADY40110.1	Bifunctional aminoacyl-tRNA synthetase (Fragment)	Ascaris suum (Pig roundworm) (Ascaris lumbricoides)
Locus_14681_Transcript_1/1_Confidence_0.000_Length_328	302	318	41.9162	52.2972	5.38944	5.70866	-0.319226	F1KQF6	gb	ADY40110.1	Bifunctional aminoacyl-tRNA synthetase (Fragment)	Ascaris suum (Pig roundworm) (Ascaris lumbricoides)
Locus_16324_Transcript_1/1_Confidence_0.000_Length_1231	7235	5196	267.565	227.686	8.06375	7.8309	0.232844	F1KQF6	gb	ADY40110.1	Bifunctional aminoacyl-tRNA synthetase (Fragment)	Ascaris suum (Pig roundworm) (Ascaris lumbricoides)
Locus_19989_Transcript_1/1_Confidence_0.000_Length_347	2770	1222	363.412	189.962	8.50546	7.56957	0.935894	F1KQF6	gb	ADY40110.1	Bifunctional aminoacyl-tRNA synthetase (Fragment)	Ascaris suum (Pig roundworm) (Ascaris lumbricoides)
Locus_23187_Transcript_1/1_Confidence_0.000_Length_347	404	419	53.003	65.1343	5.728	6.02535	-0.297342	F1KQF6	gb	ADY40110.1	Bifunctional aminoacyl-tRNA synthetase (Fragment)	Ascaris suum (Pig roundworm) (Ascaris lumbricoides)
Locus_23486_Transcript_1/1_Confidence_0.000_Length_221	1614	807	332.476	196.973	8.37711	7.62185	0.755253	F1KQF6	gb	ADY40110.1	Bifunctional aminoacyl-tRNA synthetase (Fragment)	Ascaris suum (Pig roundworm) (Ascaris lumbricoides)
Locus_13226_Transcript_1/1_Confidence_0.000_Length_403	138	67	15.5892	8.96799	3.96247	3.16478	0.797688	F1KQG2	gb	ADY40116.1	InaD-like protein	Ascaris suum (Pig roundworm) (Ascaris lumbricoides)
Locus_16435_Transcript_1/1_Confidence_0.000_Length_2257	5215	1607	105.189	38.4069	6.71684	5.26329	1.45355	F1KQG7	gb	ADY40121.1	Putative uncharacterized protein	Ascaris suum (Pig roundworm) (Ascaris lumbricoides)
Locus_17158_Transcript_1/1_Confidence_0.000_Length_710	4462	1804	286.101	137.058	8.16038	7.09864	1.06174	F1KQG7	gb	ADY40121.1	Putative uncharacterized protein	Ascaris suum (Pig roundworm) (Ascaris lumbricoides)
Locus_9247_Transcript_1/1_Confidence_0.000_Length_695	2569	942	168.278	73.1124	7.39471	6.19205	1.20266	F1KQG7	gb	ADY40121.1	Putative uncharacterized protein	Ascaris suum (Pig roundworm) (Ascaris lumbricoides)
Locus_4459_Transcript_1/1_Confidence_0.000_Length_255	320	168	57.1293	35.5381	5.83616	5.1513	0.684863	F1KQG9	gb	ADY40123.1	Proteasome activator complex subunit 4	Ascaris suum (Pig roundworm) (Ascaris lumbricoides)
Locus_2011_Transcript_1/1_Confidence_0.000_Length_4507	1871	5150	18.8988	61.6375	4.24023	5.94574	-1.70551	F1KQH4	sp	F1KQH4_ASCSU	MAP kinase-activating death domain protein	Ascaris suum (Pig roundworm) (Ascaris lumbricoides)
Locus_1287_Transcript_1/1_Confidence_0.000_Length_3602	6341	955	80.1425	14.3016	6.3245	3.83811	2.48639	F1KQH5	sp	F1KQH5_ASCSU	Juxtamembrane domain-associated catenin	Ascaris suum (Pig roundworm) (Ascaris lumbricoides)
Locus_935_Transcript_2/3_Confidence_0.333_Length_7061	4965	2144	32.0112	16.3789	5.0005	4.03376	0.966741	F1KQH7	sp	F1KQH7_ASCSU	HEAT repeat-containing protein 7A	Ascaris suum (Pig roundworm) (Ascaris lumbricoides)
Locus_10400_Transcript_1/1_Confidence_0.000_Length_554	809	272	66.4795	26.484	6.05484	4.72705	1.32779	F1KQH9	gb	ADY40133.1	Serine/threonine-protein kinase mig-15	Ascaris suum (Pig roundworm) (Ascaris lumbricoides)
Locus_19852_Transcript_1/1_Confidence_0.000_Length_255	807	412	144.073	87.153	7.17066	6.44548	0.725177	F1KQH9	gb	ADY40133.1	Serine/threonine-protein kinase mig-15	Ascaris suum (Pig roundworm) (Ascaris lumbricoides)
Locus_17372_Transcript_1/1_Confidence_0.000_Length_871	3823	709	199.818	43.909	7.64254	5.45644	2.1861	F1KQI2	gb	ADY40136.1	Kinesin-like protein KIF21B	Ascaris suum (Pig roundworm) (Ascaris lumbricoides)
Locus_5117_Transcript_1/1_Confidence_0.000_Length_810	1334	735	74.9756	48.9472	6.22835	5.61315	0.615195	F1KQI2	gb	ADY40136.1	Kinesin-like protein KIF21B	Ascaris suum (Pig roundworm) (Ascaris lumbricoides)
Locus_17607_Transcript_1/1_Confidence_0.000_Length_935	2344	1013	114.129	58.4417	6.83452	5.86893	0.965591	F1KQI4	sp	F1KQI4_ASCSU	Tag-53	Ascaris suum (Pig roundworm) (Ascaris lumbricoides)
Locus_17032_Transcript_1/1_Confidence_0.000_Length_518	1633	1058	143.518	110.175	7.16508	6.78365	0.381438	F1KQI6	gb	ADY40140.1	Anillin-like protein 1	Ascaris suum (Pig roundworm) (Ascaris lumbricoides)
Locus_6605_Transcript_1/1_Confidence_0.000_Length_779	3157	1620	184.496	112.177	7.52744	6.80963	0.717813	F1KQI6	gb	ADY40140.1	Anillin-like protein 1	Ascaris suum (Pig roundworm) (Ascaris lumbricoides)
Locus_13437_Transcript_1/1_Confidence_0.000_Length_590	3972	5979	306.483	546.64	8.25966	9.09445	-0.834786	F1KQI7	gb	ADY40141.1	Putative uncharacterized protein	Ascaris suum (Pig roundworm) (Ascaris lumbricoides)
Locus_1762_Transcript_1/1_Confidence_0.000_Length_1770	8769	6683	225.541	203.668	7.81725	7.67008	0.147169	F1KQJ4	gb	ADY40148.1	Regulator of nonsense transcripts 1	Ascaris suum (Pig roundworm) (Ascaris lumbricoides)
Locus_3427_Transcript_1/1_Confidence_0.000_Length_1302	4041	3001	141.295	124.331	7.14257	6.95804	0.184522	F1KQJ4	gb	ADY40148.1	Regulator of nonsense transcripts 1	Ascaris suum (Pig roundworm) (Ascaris lumbricoides)
Locus_8923_Transcript_1/1_Confidence_0.000_Length_530	2292	2079	196.874	211.594	7.62113	7.72516	-0.10403	F1KQJ6	gb	ADY40150.1	Intersectin-1	Ascaris suum (Pig roundworm) (Ascaris lumbricoides)
Locus_890_Transcript_1/1_Confidence_0.000_Length_2625	3533	2317	61.2722	47.6126	5.93716	5.57327	0.363888	F1KQK1	gb	ADY40155.1	Rho guanine nucleotide exchange factor 12	Ascaris suum (Pig roundworm) (Ascaris lumbricoides)
Locus_3683_Transcript_1/1_Confidence_0.000_Length_1832	5077	2550	126.163	75.0827	6.97914	6.23041	0.748732	F1KQK6	gb	ADY40160.1	Protein phosphatase 1 regulatory inhibitor subunit 16B	Ascaris suum (Pig roundworm) (Ascaris lumbricoides)
Locus_7120_Transcript_1/1_Confidence_0.000_Length_708	313	68	20.1261	5.18085	4.331	2.37319	1.95781	F1KQL0	gb	ADY40164.1	Plexin-2	Ascaris suum (Pig roundworm) (Ascaris lumbricoides)
Locus_17453_Transcript_1/1_Confidence_0.000_Length_1136	3351	1728	134.29	82.0523	7.06921	6.35847	0.710741	F1KQL7	gb	ADY40171.1	Protein lin-10	Ascaris suum (Pig roundworm) (Ascaris lumbricoides)
Locus_19972_Transcript_1/1_Confidence_0.000_Length_885	2428	1377	124.898	83.9297	6.9646	6.39111	0.573492	F1KQL9	gb	ADY40173.1	Epidermal growth factor receptor kinase substrate 8	Ascaris suum (Pig roundworm) (Ascaris lumbricoides)
Locus_12369_Transcript_1/1_Confidence_0.000_Length_446	1012	1720	103.299	208.027	6.69068	7.70062	-1.00995	F1KQM1	gb	ADY40175.1	ATP-dependent RNA helicase A	Ascaris suum (Pig roundworm) (Ascaris lumbricoides)
Locus_19643_Transcript_1/1_Confidence_0.000_Length_728	2572	3649	160.838	270.376	7.32946	8.07882	-0.749358	F1KQM1	gb	ADY40175.1	ATP-dependent RNA helicase A	Ascaris suum (Pig roundworm) (Ascaris lumbricoides)
Locus_6684_Transcript_1/1_Confidence_0.000_Length_1102	2936	4220	121.29	206.565	6.92231	7.69045	-0.768138	F1KQM1	gb	ADY40175.1	ATP-dependent RNA helicase A	Ascaris suum (Pig roundworm) (Ascaris lumbricoides)
Locus_8746_Transcript_1/1_Confidence_0.000_Length_241	931	1161	175.866	259.861	7.45833	8.02159	-0.563262	F1KQM1	gb	ADY40175.1	ATP-dependent RNA helicase A	Ascaris suum (Pig roundworm) (Ascaris lumbricoides)
Locus_20220_Transcript_1/1_Confidence_0.000_Length_669	1655	1126	112.621	90.7899	6.81534	6.50446	0.310877	F1KQM3	gb	ADY40177.1	Transcription elongation factor SPT6	Ascaris suum (Pig roundworm) (Ascaris lumbricoides)
Locus_16712_Transcript_1/1_Confidence_0.000_Length_4713	6142	7583	59.3282	86.7898	5.89065	6.43945	-0.548808	F1KQM5	gb	ADY40179.1	ABC transporter ced-7	Ascaris suum (Pig roundworm) (Ascaris lumbricoides)
Locus_4251_Transcript_1/1_Confidence_0.000_Length_5081	5259	3588	47.1197	38.0915	5.55826	5.2514	0.306861	F1KQM5	gb	ADY40179.1	ABC transporter ced-7	Ascaris suum (Pig roundworm) (Ascaris lumbricoides)
Locus_3900_Transcript_1/1_Confidence_0.000_Length_3444	2526	284	33.3902	4.44816	5.06135	2.15321	2.90814	F1KQM6	gb	ADY40180.1	Multiple epidermal growth factor-like domains protein 6	Ascaris suum (Pig roundworm) (Ascaris lumbricoides)
Locus_1603_Transcript_2/2_Confidence_0.333_Length_3566	3612	588	46.1121	8.89449	5.52707	3.15291	2.37416	F1KQM9	sp	F1KQM9_ASCSU	Ras GTPase-activating protein gap-2	Ascaris suum (Pig roundworm) (Ascaris lumbricoides)
Locus_12306_Transcript_1/1_Confidence_0.000_Length_299	223	17	33.9533	3.06692	5.08548	1.61679	3.46869	F1KQN0	gb	ADY40184.1	CD109 antigen	Ascaris suum (Pig roundworm) (Ascaris lumbricoides)
Locus_13363_Transcript_1/1_Confidence_0.000_Length_323	1853	174	261.169	29.0584	8.02884	4.86088	3.16796	F1KQN0	gb	ADY40184.1	CD109 antigen	Ascaris suum (Pig roundworm) (Ascaris lumbricoides)
Locus_15070_Transcript_1/1_Confidence_0.000_Length_251	1121	73	203.32	15.6882	7.66761	3.97161	3.696	F1KQN0	gb	ADY40184.1	CD109 antigen	Ascaris suum (Pig roundworm) (Ascaris lumbricoides)
Locus_16204_Transcript_1/1_Confidence_0.000_Length_200	556	26	126.559	7.01243	6.98367	2.80991	4.17375	F1KQN0	gb	ADY40184.1	CD109 antigen	Ascaris suum (Pig roundworm) (Ascaris lumbricoides)
Locus_18746_Transcript_1/1_Confidence_0.000_Length_209	98	19	21.3466	4.9038	4.41593	2.2939	2.12203	F1KQN0	gb	ADY40184.1	CD109 antigen	Ascaris suum (Pig roundworm) (Ascaris lumbricoides)
Locus_19081_Transcript_1/1_Confidence_0.000_Length_200	68	6	15.4785	1.61825	3.95219	0.694437	3.25775	F1KQN0	gb	ADY40184.1	CD109 antigen	Ascaris suum (Pig roundworm) (Ascaris lumbricoides)
Locus_21046_Transcript_1/1_Confidence_0.000_Length_221	160	11	32.9592	2.68488	5.04261	1.42486	3.61775	F1KQN0	gb	ADY40184.1	CD109 antigen	Ascaris suum (Pig roundworm) (Ascaris lumbricoides)
Locus_2191_Transcript_1/1_Confidence_0.000_Length_2423	6394	260	120.135	5.78822	6.90851	2.53312	4.37539	F1KQN0	gb	ADY40184.1	CD109 antigen	Ascaris suum (Pig roundworm) (Ascaris lumbricoides)
Locus_7032_Transcript_1/1_Confidence_0.000_Length_209	872	111	189.941	28.6485	7.56941	4.84039	2.72902	F1KQN0	gb	ADY40184.1	CD109 antigen	Ascaris suum (Pig roundworm) (Ascaris lumbricoides)
Locus_9239_Transcript_1/1_Confidence_0.000_Length_221	623	34	128.335	8.29873	7.00377	3.05289	3.95088	F1KQN0	gb	ADY40184.1	CD109 antigen	Ascaris suum (Pig roundworm) (Ascaris lumbricoides)
Locus_22851_Transcript_1/1_Confidence_0.000_Length_197	164	26	37.8989	7.11922	5.24408	2.83172	2.41236	F1KQN0	sp	F1KQN0_ASCSU	CD109 antigen	Ascaris suum (Pig roundworm) (Ascaris lumbricoides)
Locus_7383_Transcript_1/1_Confidence_0.000_Length_886	3249	179	166.942	10.8979	7.3832	3.44598	3.93722	F1KQN0	sp	F1KQN0_ASCSU	CD109 antigen	Ascaris suum (Pig roundworm) (Ascaris lumbricoides)
Locus_10602_Transcript_1/1_Confidence_0.000_Length_436	2125	819	221.882	101.326	7.79365	6.66287	1.13078	F1KQN1	gb	ADY40185.1	Plasma membrane calcium-transporting ATPase 3	Ascaris suum (Pig roundworm) (Ascaris lumbricoides)
Locus_7189_Transcript_1/1_Confidence_0.000_Length_173	269	61	70.7873	19.0199	6.14542	4.24944	1.89598	F1KQN1	gb	ADY40185.1	Plasma membrane calcium-transporting ATPase 3	Ascaris suum (Pig roundworm) (Ascaris lumbricoides)
Locus_9641_Transcript_1/1_Confidence_0.000_Length_173	51	25	13.4206	7.79505	3.74638	2.96256	0.783822	F1KQN1	gb	ADY40185.1	Plasma membrane calcium-transporting ATPase 3	Ascaris suum (Pig roundworm) (Ascaris lumbricoides)
Locus_18827_Transcript_1/1_Confidence_0.000_Length_2276	1737	1993	34.7437	47.2346	5.11868	5.56177	-0.443091	F1KQN3	gb	ADY40187.1	Protein FAM38A (Fragment)	Ascaris suum (Pig roundworm) (Ascaris lumbricoides)
Locus_2061_Transcript_1/1_Confidence_0.000_Length_4934	8101	1901	74.7461	20.783	6.22393	4.37733	1.84659	F1KQN5	gb	ADY40189.1	Monensin-resistant 2	Ascaris suum (Pig roundworm) (Ascaris lumbricoides)
Locus_21529_Transcript_1/1_Confidence_0.000_Length_165	196	76	54.0781	24.8459	5.75697	4.63494	1.12203	F1KQN5	gb	ADY40189.1	Monensin-resistant 2	Ascaris suum (Pig roundworm) (Ascaris lumbricoides)
Locus_2894_Transcript_1/1_Confidence_0.000_Length_627	1616	776	117.334	66.7605	6.87447	6.06092	0.813551	F1KQN5	gb	ADY40189.1	Monensin-resistant 2	Ascaris suum (Pig roundworm) (Ascaris lumbricoides)
Locus_1603_Transcript_1/2_Confidence_0.667_Length_3589	3532	589	44.8019	8.85252	5.48549	3.14609	2.3394	F1KQN8	sp	F1KQN8_ASCSU	Ras GTPase-activating protein gap-2	Ascaris suum (Pig roundworm) (Ascaris lumbricoides)
Locus_14274_Transcript_1/1_Confidence_0.000_Length_316	299	176	43.0758	30.0435	5.4288	4.90898	0.519823	F1KQP0	gb	ADY40194.1	CSR-1 (Worm-specific Argonaute CSR-1)	Ascaris suum (Pig roundworm) (Ascaris lumbricoides)
Locus_16626_Transcript_1/1_Confidence_0.000_Length_539	2219	1206	187.421	120.693	7.55014	6.9152	0.634932	F1KQP0	gb	ADY40194.1	CSR-1 (Worm-specific Argonaute CSR-1)	Ascaris suum (Pig roundworm) (Ascaris lumbricoides)
Locus_17650_Transcript_1/1_Confidence_0.000_Length_262	975	96	169.415	19.7649	7.40442	4.30487	3.09955	F1KQP0	gb	ADY40194.1	CSR-1 (Worm-specific Argonaute CSR-1)	Ascaris suum (Pig roundworm) (Ascaris lumbricoides)
Locus_2134_Transcript_1/1_Confidence_0.000_Length_539	1550	1081	130.916	108.184	7.03249	6.75734	0.275154	F1KQP0	gb	ADY40194.1	CSR-1 (Worm-specific Argonaute CSR-1)	Ascaris suum (Pig roundworm) (Ascaris lumbricoides)
Locus_2734_Transcript_1/1_Confidence_0.000_Length_3470	3329	292	43.675	4.53919	5.44874	2.18244	3.2663	F1KQP1	gb	ADY40195.1	Neurogenic locus Notch protein	Ascaris suum (Pig roundworm) (Ascaris lumbricoides)
Locus_12508_Transcript_1/1_Confidence_0.000_Length_602	908	482	68.6654	43.1893	6.10151	5.4326	0.668912	F1KQP3	gb	ADY40197.1	Putative uncharacterized protein	Ascaris suum (Pig roundworm) (Ascaris lumbricoides)
Locus_12559_Transcript_1/1_Confidence_0.000_Length_224	348	397	70.7262	95.6022	6.14417	6.57897	-0.434799	F1KQP3	gb	ADY40197.1	Putative uncharacterized protein	Ascaris suum (Pig roundworm) (Ascaris lumbricoides)
Locus_18032_Transcript_1/1_Confidence_0.000_Length_2129	6004	878	128.385	22.2456	7.00433	4.47545	2.52888	F1KQP3	gb	ADY40197.1	Putative uncharacterized protein	Ascaris suum (Pig roundworm) (Ascaris lumbricoides)
Locus_18606_Transcript_1/1_Confidence_0.000_Length_422	398	21	42.9358	2.68431	5.42411	1.42455	3.99956	F1KQP3	gb	ADY40197.1	Putative uncharacterized protein	Ascaris suum (Pig roundworm) (Ascaris lumbricoides)
Locus_18835_Transcript_1/1_Confidence_0.000_Length_296	364	50	55.9833	9.11179	5.80692	3.18773	2.61919	F1KQP3	gb	ADY40197.1	Putative uncharacterized protein	Ascaris suum (Pig roundworm) (Ascaris lumbricoides)
Locus_19224_Transcript_1/1_Confidence_0.000_Length_326	257	12	35.8893	1.98559	5.16548	0.989565	4.17591	F1KQP3	gb	ADY40197.1	Putative uncharacterized protein	Ascaris suum (Pig roundworm) (Ascaris lumbricoides)
Locus_22246_Transcript_1/1_Confidence_0.000_Length_233	593	478	115.864	110.662	6.85629	6.79001	0.0662741	F1KQP3	gb	ADY40197.1	Putative uncharacterized protein	Ascaris suum (Pig roundworm) (Ascaris lumbricoides)
Locus_23308_Transcript_1/1_Confidence_0.000_Length_224	330	24	67.0679	5.77948	6.06755	2.53094	3.53661	F1KQP3	gb	ADY40197.1	Putative uncharacterized protein	Ascaris suum (Pig roundworm) (Ascaris lumbricoides)
Locus_24759_Transcript_1/1_Confidence_0.000_Length_296	490	542	75.3621	98.7718	6.23577	6.62603	-0.390259	F1KQP3	gb	ADY40197.1	Putative uncharacterized protein	Ascaris suum (Pig roundworm) (Ascaris lumbricoides)
Locus_3191_Transcript_1/1_Confidence_0.000_Length_2092	4067	2385	88.5037	61.4967	6.46767	5.94244	0.525228	F1KQP4	gb	ADY40198.1	Protein flightless-1	Ascaris suum (Pig roundworm) (Ascaris lumbricoides)
Locus_17049_Transcript_1/1_Confidence_0.000_Length_2449	4889	2068	90.8825	45.5499	6.50593	5.50937	0.996556	F1KQQ2	gb	ADY40206.1	Brefeldin A-inhibited guanine nucleotide-exchange protein 2	Ascaris suum (Pig roundworm) (Ascaris lumbricoides)
Locus_18124_Transcript_1/1_Confidence_0.000_Length_2892	3109	1524	48.9408	28.4257	5.61297	4.82913	0.78384	F1KQQ2	gb	ADY40206.1	Brefeldin A-inhibited guanine nucleotide-exchange protein 2	Ascaris suum (Pig roundworm) (Ascaris lumbricoides)
Locus_19138_Transcript_1/1_Confidence_0.000_Length_207	68	38	14.955	9.90235	3.90256	3.30777	0.594788	F1KQQ2	gb	ADY40206.1	Brefeldin A-inhibited guanine nucleotide-exchange protein 2	Ascaris suum (Pig roundworm) (Ascaris lumbricoides)
Locus_12211_Transcript_2/2_Confidence_0.000_Length_662	1751	2021	120.414	164.677	6.91186	7.3635	-0.451638	F1KQQ6	gb	ADY40210.1	1-phosphatidylinositol-4,5-bisphosphate phosphodiesterase beta-4	Ascaris suum (Pig roundworm) (Ascaris lumbricoides)
Locus_15501_Transcript_1/1_Confidence_0.000_Length_267	7	403	1.19354	81.4177	0.255243	6.34727	-6.09203	F1KQQ7	gb	ADY40211.1	Putative uncharacterized protein	Ascaris suum (Pig roundworm) (Ascaris lumbricoides)
Locus_26065_Transcript_1/1_Confidence_0.000_Length_410	14	671	1.55451	88.2803	0.636458	6.46402	-5.82756	F1KQQ7	gb	ADY40211.1	Putative uncharacterized protein	Ascaris suum (Pig roundworm) (Ascaris lumbricoides)
Locus_26126_Transcript_1/1_Confidence_0.000_Length_410	0	305	0	40.1274	0	5.32652	-5.32652	F1KQQ7	gb	ADY40211.1	Putative uncharacterized protein	Ascaris suum (Pig roundworm) (Ascaris lumbricoides)
Locus_11023_Transcript_1/1_Confidence_0.000_Length_231	683	216	134.604	50.4391	7.07258	5.65647	1.41611	F1KQR1	gb	ADY40215.1	Golgi apparatus protein 1	Ascaris suum (Pig roundworm) (Ascaris lumbricoides)
Locus_14200_Transcript_1/1_Confidence_0.000_Length_162	141	51	39.6235	16.9817	5.30828	4.08591	1.22238	F1KQR1	gb	ADY40215.1	Golgi apparatus protein 1	Ascaris suum (Pig roundworm) (Ascaris lumbricoides)
Locus_14201_Transcript_2/2_Confidence_0.333_Length_179	108	28	27.4675	8.43782	4.77966	3.07687	1.70279	F1KQR1	gb	ADY40215.1	Golgi apparatus protein 1	Ascaris suum (Pig roundworm) (Ascaris lumbricoides)
Locus_20481_Transcript_1/1_Confidence_0.000_Length_203	219	52	49.1131	13.8176	5.61803	3.78843	1.8296	F1KQR1	gb	ADY40215.1	Golgi apparatus protein 1	Ascaris suum (Pig roundworm) (Ascaris lumbricoides)
Locus_9798_Transcript_1/1_Confidence_0.000_Length_2509	645	2132	11.7033	45.8365	3.54884	5.51843	-1.96958	F1KQR3	gb	ADY40217.1	Stoned B-like protein	Ascaris suum (Pig roundworm) (Ascaris lumbricoides)
Locus_18551_Transcript_1/1_Confidence_0.000_Length_233	158	33	30.871	7.63982	4.94818	2.93354	2.01464	F1KQR4	gb	ADY40218.1	GTPase-activating protein and VPS9 domain-containing protein 1	Ascaris suum (Pig roundworm) (Ascaris lumbricoides)
Locus_20416_Transcript_1/1_Confidence_0.000_Length_233	29	101	5.66619	23.3825	2.50238	4.54736	-2.04498	F1KQR4	gb	ADY40218.1	GTPase-activating protein and VPS9 domain-containing protein 1	Ascaris suum (Pig roundworm) (Ascaris lumbricoides)
Locus_2759_Transcript_1/1_Confidence_0.000_Length_1275	3712	3213	132.54	135.933	7.05028	7.08675	-0.0364717	F1KQR4	gb	ADY40218.1	GTPase-activating protein and VPS9 domain-containing protein 1	Ascaris suum (Pig roundworm) (Ascaris lumbricoides)
Locus_855_Transcript_1/1_Confidence_0.000_Length_732	1402	677	87.1938	49.8888	6.44615	5.64064	0.805511	F1KQR4	gb	ADY40218.1	GTPase-activating protein and VPS9 domain-containing protein 1	Ascaris suum (Pig roundworm) (Ascaris lumbricoides)
Locus_2280_Transcript_1/1_Confidence_0.000_Length_2469	6415	4071	118.284	88.9417	6.88611	6.47479	0.411319	F1KQS1	gb	ADY40225.1	Insulin-like receptor	Ascaris suum (Pig roundworm) (Ascaris lumbricoides)
Locus_408_Transcript_1/1_Confidence_0.000_Length_1425	96576	56	3085.34	2.11982	11.5912	1.08394	10.5073	F1KQS3	gb	ADY40227.1	Vitellogenin-6	Ascaris suum (Pig roundworm) (Ascaris lumbricoides)
Locus_9973_Transcript_1/1_Confidence_0.000_Length_267	69479	16	11846.5	3.23247	13.5322	1.69264	11.8395	F1KQS3	gb	ADY40227.1	Vitellogenin-6	Ascaris suum (Pig roundworm) (Ascaris lumbricoides)
Locus_1784_Transcript_1/1_Confidence_0.000_Length_1604	8035	3290	228.05	110.641	7.83321	6.78974	1.04346	F1KQS5	gb	ADY40229.1	Alpha,alpha-trehalose-phosphate synthase UDP-forming 1	Ascaris suum (Pig roundworm) (Ascaris lumbricoides)
Locus_10332_Transcript_1/2_Confidence_0.333_Length_680	967	582	64.7391	46.1678	6.01656	5.52882	0.487749	F1KQS9	gb	ADY40233.1	Microtubule-associated serine/threonine-protein kinase 3	Ascaris suum (Pig roundworm) (Ascaris lumbricoides)
Locus_14379_Transcript_1/1_Confidence_0.000_Length_194	255	136	59.8394	37.8149	5.90302	5.24088	0.662143	F1KQS9	gb	ADY40233.1	Microtubule-associated serine/threonine-protein kinase 3	Ascaris suum (Pig roundworm) (Ascaris lumbricoides)
Locus_16552_Transcript_1/1_Confidence_0.000_Length_392	437	235	50.751	32.3375	5.66536	5.01514	0.650225	F1KQS9	gb	ADY40233.1	Microtubule-associated serine/threonine-protein kinase 3	Ascaris suum (Pig roundworm) (Ascaris lumbricoides)
Locus_21230_Transcript_1/1_Confidence_0.000_Length_392	207	170	24.0399	23.3931	4.58736	4.54801	0.0393486	F1KQS9	gb	ADY40233.1	Microtubule-associated serine/threonine-protein kinase 3	Ascaris suum (Pig roundworm) (Ascaris lumbricoides)
Locus_22432_Transcript_1/1_Confidence_0.000_Length_194	118	96	27.6904	26.6928	4.79131	4.73838	0.0529331	F1KQS9	gb	ADY40233.1	Microtubule-associated serine/threonine-protein kinase 3	Ascaris suum (Pig roundworm) (Ascaris lumbricoides)
Locus_4695_Transcript_1/1_Confidence_0.000_Length_3246	2284	676	32.0329	11.2337	5.00148	3.48976	1.51172	F1KQT2	sp	F1KQT2_ASCSU	Lysine-specific demethylase rbr-2	Ascaris suum (Pig roundworm) (Ascaris lumbricoides)
Locus_3604_Transcript_1/1_Confidence_0.000_Length_4227	1834	2469	19.7522	31.5075	4.30394	4.97762	-0.673681	F1KQT4	gb	ADY40238.1	Calcium-dependent secretion activator	Ascaris suum (Pig roundworm) (Ascaris lumbricoides)
Locus_10988_Transcript_1/1_Confidence_0.000_Length_296	1119	1087	172.103	198.09	7.42712	7.63001	-0.202889	F1KQU1	gb	ADY40245.1	DNA topoisomerase 2 (EC 5.99.1.3)	Ascaris suum (Pig roundworm) (Ascaris lumbricoides)
Locus_648_Transcript_1/1_Confidence_0.000_Length_2301	7915	7747	156.597	181.611	7.29091	7.50471	-0.213796	F1KQU1	gb	ADY40245.1	DNA topoisomerase 2 (EC 5.99.1.3)	Ascaris suum (Pig roundworm) (Ascaris lumbricoides)
Locus_9948_Transcript_1/1_Confidence_0.000_Length_204	1282	1338	286.093	353.795	8.16034	8.46677	-0.306429	F1KQU1	gb	ADY40245.1	DNA topoisomerase 2 (EC 5.99.1.3)	Ascaris suum (Pig roundworm) (Ascaris lumbricoides)
Locus_1130_Transcript_1/1_Confidence_0.000_Length_1158	318	1702	12.5017	79.2823	3.64405	6.30893	-2.66488	F1KQU4	gb	ADY40248.1	Muscle M-line assembly protein unc-89	Ascaris suum (Pig roundworm) (Ascaris lumbricoides)
Locus_24079_Transcript_1/1_Confidence_0.000_Length_187	263	215	64.027	62.0186	6.00061	5.95463	0.0459787	F1KQU8	gb	ADY40252.1	RNA-dependent RNA polymerase EGO-1 (RdRP1)	Ascaris suum (Pig roundworm) (Ascaris lumbricoides)
Locus_25173_Transcript_1/1_Confidence_0.000_Length_187	85	118	20.6931	34.0381	4.37108	5.08908	-0.718	F1KQU8	gb	ADY40252.1	RNA-dependent RNA polymerase EGO-1 (RdRP1)	Ascaris suum (Pig roundworm) (Ascaris lumbricoides)
Locus_3649_Transcript_1/1_Confidence_0.000_Length_2220	6475	2032	132.781	49.3737	7.0529	5.62567	1.42723	F1KQU8	gb	ADY40252.1	RNA-dependent RNA polymerase EGO-1 (RdRP1)	Ascaris suum (Pig roundworm) (Ascaris lumbricoides)
Locus_8263_Transcript_1/1_Confidence_0.000_Length_213	468	493	100.027	124.851	6.64424	6.96407	-0.319827	F1KQU8	gb	ADY40252.1	RNA-dependent RNA polymerase EGO-1 (RdRP1)	Ascaris suum (Pig roundworm) (Ascaris lumbricoides)
Locus_4690_Transcript_1/1_Confidence_0.000_Length_1370	901	125	29.9401	4.92169	4.90401	2.29916	2.60485	F1KQW0	gb	ADY40264.1	Ral guanine nucleotide dissociation stimulator-like protein 1	Ascaris suum (Pig roundworm) (Ascaris lumbricoides)
Locus_12937_Transcript_1/1_Confidence_0.000_Length_414	1953	794	214.759	103.454	7.74657	6.69284	1.05373	F1KQW4	gb	ADY40268.1	Protein FAM65B	Ascaris suum (Pig roundworm) (Ascaris lumbricoides)
Locus_18675_Transcript_1/1_Confidence_0.000_Length_201	123	45	27.8585	12.0765	4.80005	3.59413	1.20591	F1KQW4	sp	F1KQW4_ASCSU	Protein FAM65B	Ascaris suum (Pig roundworm) (Ascaris lumbricoides)
Locus_1775_Transcript_1/1_Confidence_0.000_Length_4102	10921	5383	121.204	70.7871	6.92129	6.14541	0.775875	F1KQW7	sp	F1KQW7_ASCSU	Tubby-related protein 4	Ascaris suum (Pig roundworm) (Ascaris lumbricoides)
Locus_935_Transcript_1/3_Confidence_0.667_Length_3330	1544	637	21.1082	10.3186	4.39973	3.36717	1.03256	F1KQX1	gb	ADY40275.1	HEAT repeat-containing protein 7A (Fragment)	Ascaris suum (Pig roundworm) (Ascaris lumbricoides)
Locus_697_Transcript_1/1_Confidence_0.000_Length_686	2145	1625	142.348	127.778	7.15328	6.99749	0.15579	F1KQX2	gb	ADY40276.1	Phosphatidylinositol 3-kinase age-1	Ascaris suum (Pig roundworm) (Ascaris lumbricoides)
Locus_87_Transcript_1/1_Confidence_0.000_Length_1503	4063	1705	123.066	61.1914	6.94328	5.93526	1.00803	F1KQX2	gb	ADY40276.1	Phosphatidylinositol 3-kinase age-1	Ascaris suum (Pig roundworm) (Ascaris lumbricoides)
Locus_2710_Transcript_1/1_Confidence_0.000_Length_4584	4232	2797	42.0291	32.9134	5.39332	5.0406	0.352712	F1KQX4	gb	ADY40278.1	Phosphatidylinositol-4-phosphate 3-kinase C2 domain-containing subunit alpha	Ascaris suum (Pig roundworm) (Ascaris lumbricoides)
Locus_17207_Transcript_1/1_Confidence_0.000_Length_1549	4492	855	132.019	29.7742	7.0446	4.89599	2.14861	F1KQX6	gb	ADY40280.1	Citron Rho-interacting kinase	Ascaris suum (Pig roundworm) (Ascaris lumbricoides)
Locus_20969_Transcript_1/1_Confidence_0.000_Length_287	1323	260	209.859	48.8671	7.71327	5.61079	2.10248	F1KQX6	sp	F1KQX6_ASCSU	Citron Rho-interacting kinase	Ascaris suum (Pig roundworm) (Ascaris lumbricoides)
Locus_2518_Transcript_1/1_Confidence_0.000_Length_1902	8700	5004	208.237	141.916	7.70208	7.1489	0.553186	F1KQX7	gb	ADY40281.1	Exportin-2	Ascaris suum (Pig roundworm) (Ascaris lumbricoides)
Locus_2560_Transcript_1/1_Confidence_0.000_Length_1203	7828	4703	296.233	210.88	8.21059	7.72028	0.490315	F1KQX7	gb	ADY40281.1	Exportin-2	Ascaris suum (Pig roundworm) (Ascaris lumbricoides)
Locus_16778_Transcript_1/1_Confidence_0.000_Length_1388	13303	10096	436.324	392.36	8.76926	8.61604	0.15322	F1KQX8	gb	ADY40282.1	Beta-amyloid-like protein	Ascaris suum (Pig roundworm) (Ascaris lumbricoides)
Locus_4057_Transcript_1/1_Confidence_0.000_Length_1074	801	484	33.9529	24.309	5.08546	4.60342	0.482048	F1KQX9	gb	ADY40283.1	Non-lysosomal glucosylceramidase (NLGase) (EC 3.2.1.45)	Ascaris suum (Pig roundworm) (Ascaris lumbricoides)
Locus_4358_Transcript_1/1_Confidence_0.000_Length_1623	1859	1392	52.1447	46.2643	5.70445	5.53183	0.17262	F1KQX9	gb	ADY40283.1	Non-lysosomal glucosylceramidase (NLGase) (EC 3.2.1.45)	Ascaris suum (Pig roundworm) (Ascaris lumbricoides)
Locus_3258_Transcript_1/1_Confidence_0.000_Length_1245	3366	1576	123.082	68.2829	6.94347	6.09345	0.85002	F1KQY0	sp	F1KQY0_ASCSU	Plasma membrane calcium-transporting ATPase 2	Ascaris suum (Pig roundworm) (Ascaris lumbricoides)
Locus_17534_Transcript_1/1_Confidence_0.000_Length_844	2165	1085	116.779	69.3446	6.86764	6.11571	0.751925	F1KQY5	gb	ADY40289.1	Enhancer of polycomb 1	Ascaris suum (Pig roundworm) (Ascaris lumbricoides)
Locus_6218_Transcript_1/1_Confidence_0.000_Length_1476	5116	4779	157.795	174.653	7.30191	7.44835	-0.14644	F1KQY6	gb	ADY40290.1	E3 ubiquitin-protein ligase BRE1B	Ascaris suum (Pig roundworm) (Ascaris lumbricoides)
Locus_5282_Transcript_1/1_Confidence_0.000_Length_316	95	211	13.6863	36.0181	3.77466	5.17065	-1.39599	F1KQY7	sp	F1KQY7_ASCSU	Coiled-coil and C2 domain-containing protein 2A	Ascaris suum (Pig roundworm) (Ascaris lumbricoides)
Locus_880_Transcript_1/1_Confidence_0.000_Length_1544	4487	1644	132.299	57.4354	7.04766	5.84387	1.20379	F1KQY8	gb	ADY40292.1	ER degradation-enhancing alpha-mannosidase	Ascaris suum (Pig roundworm) (Ascaris lumbricoides)
Locus_2206_Transcript_1/1_Confidence_0.000_Length_829	1959	679	107.579	44.1815	6.74926	5.46537	1.28389	F1KQZ2	gb	ADY40296.1	Tensin	Ascaris suum (Pig roundworm) (Ascaris lumbricoides)
Locus_1500_Transcript_1/1_Confidence_0.000_Length_3793	7600	3785	91.2178	53.828	6.51124	5.75028	0.760959	F1KQZ3	gb	ADY40297.1	Insulin-like growth factor-binding protein complex acid labile subunit	Ascaris suum (Pig roundworm) (Ascaris lumbricoides)
Locus_16259_Transcript_1/1_Confidence_0.000_Length_3535	5645	2856	72.6982	43.5807	6.18385	5.44562	0.73823	F1KQZ5	gb	ADY40299.1	DNA polymerase (EC 2.7.7.7)	Ascaris suum (Pig roundworm) (Ascaris lumbricoides)
Locus_17104_Transcript_1/1_Confidence_0.000_Length_4224	9509	3977	102.485	50.7875	6.67927	5.6664	1.01287	F1KR09	sp	F1KR09_ASCSU	Protein patched 1	Ascaris suum (Pig roundworm) (Ascaris lumbricoides)
Locus_3958_Transcript_1/1_Confidence_0.000_Length_5654	7737	3731	62.2968	35.5955	5.96109	5.15362	0.807464	F1KR09	sp	F1KR09_ASCSU	Protein patched 1	Ascaris suum (Pig roundworm) (Ascaris lumbricoides)
Locus_5024_Transcript_1/2_Confidence_0.333_Length_1478	1463	610	45.0629	22.2628	5.49387	4.47657	1.0173	F1KR10	gb	ADY40314.1	CAP-Gly domain-containing linker protein 1	Ascaris suum (Pig roundworm) (Ascaris lumbricoides)
Locus_5024_Transcript_2/2_Confidence_0.000_Length_1507	1520	666	45.9176	23.8389	5.52098	4.57525	0.94573	F1KR10	gb	ADY40314.1	CAP-Gly domain-containing linker protein 1	Ascaris suum (Pig roundworm) (Ascaris lumbricoides)
Locus_11388_Transcript_1/1_Confidence_0.000_Length_216	250	140	52.6908	34.9623	5.71948	5.12773	0.591754	F1KR12	gb	ADY40316.1	Regulatory-associated protein of mTOR	Ascaris suum (Pig roundworm) (Ascaris lumbricoides)
Locus_17583_Transcript_1/1_Confidence_0.000_Length_1470	1524	876	47.1972	32.1449	5.56063	5.00652	0.554113	F1KR12	gb	ADY40316.1	Regulatory-associated protein of mTOR	Ascaris suum (Pig roundworm) (Ascaris lumbricoides)
Locus_23068_Transcript_1/1_Confidence_0.000_Length_245	246	143	45.7107	31.4844	5.51446	4.97656	0.537896	F1KR12	sp	F1KR12_ASCSU	Regulatory-associated protein of mTOR	Ascaris suum (Pig roundworm) (Ascaris lumbricoides)
Locus_5543_Transcript_1/1_Confidence_0.000_Length_245	100	17	18.5816	3.7429	4.2158	1.90416	2.31165	F1KR12	sp	F1KR12_ASCSU	Regulatory-associated protein of mTOR	Ascaris suum (Pig roundworm) (Ascaris lumbricoides)
Locus_19130_Transcript_1/1_Confidence_0.000_Length_1090	1462	705	61.0618	34.8889	5.9322	5.1247	0.807501	F1KR21	gb	ADY40325.1	Mitogen-activated protein kinase kinase kinase 15	Ascaris suum (Pig roundworm) (Ascaris lumbricoides)
Locus_6792_Transcript_1/1_Confidence_0.000_Length_1885	3725	1540	89.963	44.0691	6.49126	5.4617	1.02956	F1KR21	gb	ADY40325.1	Mitogen-activated protein kinase kinase kinase 15	Ascaris suum (Pig roundworm) (Ascaris lumbricoides)
Locus_2076_Transcript_1/1_Confidence_0.000_Length_2599	3221	1463	56.42	30.3643	5.81814	4.9243	0.893831	F1KR27	gb	ADY40331.1	Tight junction protein ZO-2	Ascaris suum (Pig roundworm) (Ascaris lumbricoides)
Locus_2217_Transcript_1/1_Confidence_0.000_Length_1247	5795	3890	211.561	168.271	7.72493	7.39464	0.330291	F1KR29	gb	ADY40333.1	Eukaryotic translation initiation factor 3 subunit C	Ascaris suum (Pig roundworm) (Ascaris lumbricoides)
Locus_603_Transcript_1/1_Confidence_0.000_Length_1018	3917	2106	175.168	111.593	7.4526	6.8021	0.650496	F1KR29	gb	ADY40333.1	Eukaryotic translation initiation factor 3 subunit C	Ascaris suum (Pig roundworm) (Ascaris lumbricoides)
Locus_1245_Transcript_1/1_Confidence_0.000_Length_1101	1335	918	55.2005	44.976	5.78661	5.49108	0.295526	F1KR39	gb	ADY40343.1	Ankyrin repeat and sterile alpha motif domain-containing protein 1B	Ascaris suum (Pig roundworm) (Ascaris lumbricoides)
Locus_2547_Transcript_1/1_Confidence_0.000_Length_265	458	667	78.6808	135.77	6.29794	7.08503	-0.787087	F1KR39	gb	ADY40343.1	Ankyrin repeat and sterile alpha motif domain-containing protein 1B	Ascaris suum (Pig roundworm) (Ascaris lumbricoides)
Locus_12437_Transcript_1/1_Confidence_0.000_Length_468	985	1048	95.8163	120.793	6.5822	6.91639	-0.334191	F1KR40	gb	ADY40344.1	Structural maintenance of chromosomes protein	Ascaris suum (Pig roundworm) (Ascaris lumbricoides)
Locus_22274_Transcript_1/1_Confidence_0.000_Length_884	1786	1525	91.9768	93.0557	6.5232	6.54002	-0.0168246	F1KR40	gb	ADY40344.1	Structural maintenance of chromosomes protein	Ascaris suum (Pig roundworm) (Ascaris lumbricoides)
Locus_22439_Transcript_1/1_Confidence_0.000_Length_598	1838	1146	139.924	103.373	7.1285	6.69172	0.436782	F1KR45	gb	ADY40349.1	Guanine nucleotide exchange factor DBS	Ascaris suum (Pig roundworm) (Ascaris lumbricoides)
Locus_1183_Transcript_1/1_Confidence_0.000_Length_2162	19884	15571	418.694	388.496	8.70975	8.60175	0.107999	F1KR46	gb	ADY40350.1	Cullin-associated NEDD8-dissociated protein 1	Ascaris suum (Pig roundworm) (Ascaris lumbricoides)
Locus_16743_Transcript_1/1_Confidence_0.000_Length_1456	7189	6011	224.779	222.695	7.81236	7.79893	0.0134386	F1KR46	gb	ADY40350.1	Cullin-associated NEDD8-dissociated protein 1	Ascaris suum (Pig roundworm) (Ascaris lumbricoides)
Locus_2669_Transcript_1/1_Confidence_0.000_Length_3477	2203	1022	28.8442	15.8552	4.85021	3.98688	0.863327	F1KR56	sp	F1KR56_ASCSU	Protein slit	Ascaris suum (Pig roundworm) (Ascaris lumbricoides)
Locus_16651_Transcript_1/1_Confidence_0.000_Length_1056	697	91	30.0482	4.64839	4.9092	2.21673	2.69247	F1KR57	gb	ADY40361.1	Ral GTPase-activating protein subunit alpha-1	Ascaris suum (Pig roundworm) (Ascaris lumbricoides)
Locus_23401_Transcript_1/1_Confidence_0.000_Length_252	37	156	6.68421	33.3925	2.74076	5.06145	-2.3207	F1KR59	gb	ADY40363.1	Protein FRG1	Ascaris suum (Pig roundworm) (Ascaris lumbricoides)
Locus_9297_Transcript_1/1_Confidence_0.000_Length_724	732	621	46.0279	46.2677	5.52444	5.53193	-0.00749705	F1KR59	gb	ADY40363.1	Protein FRG1	Ascaris suum (Pig roundworm) (Ascaris lumbricoides)
Locus_17387_Transcript_1/1_Confidence_0.000_Length_212	396	139	85.0371	35.3675	6.41002	5.14435	1.26567	F1KR61	gb	ADY40365.1	Serine/threonine-protein kinase Doa	Ascaris suum (Pig roundworm) (Ascaris lumbricoides)
Locus_26189_Transcript_1/1_Confidence_0.000_Length_212	15	249	3.2211	63.3561	1.68755	5.98541	-4.29786	F1KR61	gb	ADY40365.1	Serine/threonine-protein kinase Doa	Ascaris suum (Pig roundworm) (Ascaris lumbricoides)
Locus_3194_Transcript_1/1_Confidence_0.000_Length_1155	2141	821	84.3886	38.343	6.39898	5.26089	1.13808	F1KR63	sp	F1KR63_ASCSU	Helicase SKI2W	Ascaris suum (Pig roundworm) (Ascaris lumbricoides)
Locus_5703_Transcript_1/1_Confidence_0.000_Length_1936	1402	172	32.9679	4.79235	5.04299	2.26073	2.78226	F1KR63	sp	F1KR63_ASCSU	Helicase SKI2W	Ascaris suum (Pig roundworm) (Ascaris lumbricoides)
Locus_1616_Transcript_1/1_Confidence_0.000_Length_370	1599	515	196.741	75.0811	7.62016	6.23038	1.38978	F1KR73	gb	ADY40377.1	DNA-directed RNA polymerase (EC 2.7.7.6)	Ascaris suum (Pig roundworm) (Ascaris lumbricoides)
Locus_16377_Transcript_1/1_Confidence_0.000_Length_1997	7102	3352	161.902	90.5422	7.33897	6.50052	0.838456	F1KR73	gb	ADY40377.1	DNA-directed RNA polymerase (EC 2.7.7.6)	Ascaris suum (Pig roundworm) (Ascaris lumbricoides)
Locus_18718_Transcript_1/2_Confidence_0.667_Length_388	857	380	100.554	52.8296	6.65182	5.72327	0.928548	F1KR73	gb	ADY40377.1	DNA-directed RNA polymerase (EC 2.7.7.6)	Ascaris suum (Pig roundworm) (Ascaris lumbricoides)
Locus_18718_Transcript_2/2_Confidence_0.333_Length_383	815	407	96.8741	57.3219	6.59804	5.84102	0.757024	F1KR73	gb	ADY40377.1	DNA-directed RNA polymerase (EC 2.7.7.6)	Ascaris suum (Pig roundworm) (Ascaris lumbricoides)
Locus_21179_Transcript_1/1_Confidence_0.000_Length_379	211	744	25.345	105.891	4.66363	6.72644	-2.06281	F1KR73	gb	ADY40377.1	DNA-directed RNA polymerase (EC 2.7.7.6)	Ascaris suum (Pig roundworm) (Ascaris lumbricoides)
Locus_4882_Transcript_1/1_Confidence_0.000_Length_602	843	932	63.75	83.5112	5.99435	6.3839	-0.389545	F1KR73	gb	ADY40377.1	DNA-directed RNA polymerase (EC 2.7.7.6)	Ascaris suum (Pig roundworm) (Ascaris lumbricoides)
Locus_1466_Transcript_1/2_Confidence_0.333_Length_3625	1755	1650	22.0403	24.5528	4.46207	4.61782	-0.155742	F1KR74	sp	F1KR74_ASCSU	S phase cyclin A-associated protein in the endoplasmic reticulum	Ascaris suum (Pig roundworm) (Ascaris lumbricoides)
Locus_1466_Transcript_2/2_Confidence_0.333_Length_3565	1814	1689	23.1647	25.5561	4.53386	4.6756	-0.141742	F1KR74	sp	F1KR74_ASCSU	S phase cyclin A-associated protein in the endoplasmic reticulum	Ascaris suum (Pig roundworm) (Ascaris lumbricoides)
Locus_13598_Transcript_1/1_Confidence_0.000_Length_185	214	187	52.6612	54.5249	5.71867	5.76884	-0.0501749	F1KR76	gb	ADY40380.1	Cytosolic carboxypeptidase 1	Ascaris suum (Pig roundworm) (Ascaris lumbricoides)
Locus_14029_Transcript_1/1_Confidence_0.000_Length_326	757	424	105.713	70.1574	6.724	6.13252	0.591482	F1KR76	gb	ADY40380.1	Cytosolic carboxypeptidase 1	Ascaris suum (Pig roundworm) (Ascaris lumbricoides)
Locus_20396_Transcript_1/1_Confidence_0.000_Length_185	84	98	20.6708	28.5746	4.36952	4.83666	-0.46714	F1KR76	gb	ADY40380.1	Cytosolic carboxypeptidase 1	Ascaris suum (Pig roundworm) (Ascaris lumbricoides)
Locus_17170_Transcript_1/1_Confidence_0.000_Length_2229	5206	1023	106.327	24.7566	6.73236	4.62974	2.10262	F1KR77	gb	ADY40381.1	Tyrosine-protein phosphatase non-receptor type 23	Ascaris suum (Pig roundworm) (Ascaris lumbricoides)
Locus_11389_Transcript_1/1_Confidence_0.000_Length_277	184	158	30.2404	30.7682	4.9184	4.94337	-0.0249662	F1KR80	gb	ADY40384.1	Bromodomain-containing protein 2	Ascaris suum (Pig roundworm) (Ascaris lumbricoides)
Locus_17426_Transcript_1/1_Confidence_0.000_Length_623	2429	2157	177.496	186.761	7.47164	7.54505	-0.0734111	F1KR80	gb	ADY40384.1	Bromodomain-containing protein 2	Ascaris suum (Pig roundworm) (Ascaris lumbricoides)
Locus_2891_Transcript_1/1_Confidence_0.000_Length_257	510	321	90.3412	67.3747	6.49731	6.07414	0.423177	F1KR80	gb	ADY40384.1	Bromodomain-containing protein 2	Ascaris suum (Pig roundworm) (Ascaris lumbricoides)
Locus_3563_Transcript_1/1_Confidence_0.000_Length_450	788	642	79.7191	76.9569	6.31685	6.26598	0.0508749	F1KR80	gb	ADY40384.1	Bromodomain-containing protein 2	Ascaris suum (Pig roundworm) (Ascaris lumbricoides)
Locus_14345_Transcript_1/1_Confidence_0.000_Length_494	82	196	7.55676	21.402	2.91777	4.41967	-1.50191	F1KR85	gb	ADY40389.1	UDP-glucose:glycoprotein glucosyltransferase 1	Ascaris suum (Pig roundworm) (Ascaris lumbricoides)
Locus_10741_Transcript_1/1_Confidence_0.000_Length_161	54	61	15.2692	20.4376	3.93255	4.35315	-0.420597	F1KR86	gb	ADY40390.1	Ribonuclease	Ascaris suum (Pig roundworm) (Ascaris lumbricoides)
Locus_11161_Transcript_1/1_Confidence_0.000_Length_161	294	35	83.1324	11.7265	6.37734	3.5517	2.82564	F1KR86	gb	ADY40390.1	Ribonuclease	Ascaris suum (Pig roundworm) (Ascaris lumbricoides)
Locus_20228_Transcript_1/1_Confidence_0.000_Length_506	19854	160	1786.27	17.0567	10.8027	4.09227	6.71047	F1KR90	gb	ADY40394.1	Transthyretin-like protein 5	Ascaris suum (Pig roundworm) (Ascaris lumbricoides)
Locus_14228_Transcript_1/1_Confidence_0.000_Length_200	507	411	115.406	110.85	6.85057	6.79247	0.0580999	F1KR91	gb	ADY40395.1	Elongation factor G	Ascaris suum (Pig roundworm) (Ascaris lumbricoides)
Locus_5342_Transcript_1/2_Confidence_0.333_Length_937	51	268	2.47788	15.4284	1.3091	3.94752	-2.63841	F1KRA0	gb	ADY40404.1	Uncoordinated protein 79	Ascaris suum (Pig roundworm) (Ascaris lumbricoides)
Locus_5342_Transcript_2/2_Confidence_0.333_Length_905	55	233	2.76671	13.8878	1.46817	3.79574	-2.32757	F1KRA0	gb	ADY40404.1	Uncoordinated protein 79	Ascaris suum (Pig roundworm) (Ascaris lumbricoides)
Locus_5660_Transcript_1/1_Confidence_0.000_Length_847	909	983	48.8573	62.603	5.6105	5.96816	-0.357659	F1KRA0	gb	ADY40404.1	Uncoordinated protein 79	Ascaris suum (Pig roundworm) (Ascaris lumbricoides)
Locus_20819_Transcript_1/1_Confidence_0.000_Length_415	248	61	27.2052	7.92879	4.76581	2.9871	1.77871	F1KRA1	gb	ADY40405.1	Death-associated protein kinase dapk-1	Ascaris suum (Pig roundworm) (Ascaris lumbricoides)
Locus_17497_Transcript_1/1_Confidence_0.000_Length_5068	6852	2736	61.5502	29.1209	5.94369	4.86398	1.07971	F1KRA5	sp	F1KRA5_ASCSU	DNA-directed RNA polymerase (EC 2.7.7.6)	Ascaris suum (Pig roundworm) (Ascaris lumbricoides)
Locus_23048_Transcript_1/1_Confidence_0.000_Length_212	470	297	100.928	75.5694	6.65718	6.23973	0.41745	F1KRA6	gb	ADY40410.1	Intron-binding protein aquarius	Ascaris suum (Pig roundworm) (Ascaris lumbricoides)
Locus_7367_Transcript_1/1_Confidence_0.000_Length_3398	8747	4929	117.188	78.2457	6.87269	6.28994	0.582746	F1KRA6	gb	ADY40410.1	Intron-binding protein aquarius	Ascaris suum (Pig roundworm) (Ascaris lumbricoides)
Locus_4356_Transcript_1/1_Confidence_0.000_Length_1173	2436	2380	94.5427	109.447	6.56289	6.77409	-0.211195	F1KRB2	gb	ADY40416.1	Phosphatidylinositol-4-phosphate 5-kinase type-1 alpha	Ascaris suum (Pig roundworm) (Ascaris lumbricoides)
Locus_14246_Transcript_1/1_Confidence_0.000_Length_210	54	111	11.7064	28.5121	3.54923	4.8335	-1.28428	F1KRB4	gb	ADY40418.1	NTE family protein	Ascaris suum (Pig roundworm) (Ascaris lumbricoides)
Locus_21499_Transcript_1/1_Confidence_0.000_Length_1305	3277	4425	114.318	182.906	6.83691	7.51496	-0.678049	F1KRB4	gb	ADY40418.1	NTE family protein	Ascaris suum (Pig roundworm) (Ascaris lumbricoides)
Locus_5436_Transcript_1/1_Confidence_0.000_Length_1858	1894	613	46.407	17.7967	5.53627	4.15354	1.38273	F1KRB7	gb	ADY40421.1	SLIT-ROBO Rho GTPase-activating protein 1	Ascaris suum (Pig roundworm) (Ascaris lumbricoides)
Locus_527_Transcript_1/1_Confidence_0.000_Length_1269	6049	5026	217.006	213.642	7.76159	7.73905	0.0225386	F1KRC8	gb	ADY40432.1	Chromatin-remodeling complex ATPase chain isw-1	Ascaris suum (Pig roundworm) (Ascaris lumbricoides)
Locus_1753_Transcript_1/1_Confidence_0.000_Length_4618	9033	5867	89.0486	68.531	6.47652	6.09869	0.377835	F1KRD3	gb	ADY40437.1	Glycogen debranching enzyme	Ascaris suum (Pig roundworm) (Ascaris lumbricoides)
Locus_16130_Transcript_1/1_Confidence_0.000_Length_612	1791	2227	133.227	196.288	7.05775	7.61683	-0.559084	F1KRD4	gb	ADY40438.1	Structural maintenance of chromosomes protein	Ascaris suum (Pig roundworm) (Ascaris lumbricoides)
Locus_583_Transcript_1/1_Confidence_0.000_Length_2897	5425	6673	85.2511	124.25	6.41365	6.95711	-0.54346	F1KRD4	gb	ADY40438.1	Structural maintenance of chromosomes protein	Ascaris suum (Pig roundworm) (Ascaris lumbricoides)
Locus_11873_Transcript_1/1_Confidence_0.000_Length_198	810	243	186.238	66.2013	7.54101	6.04879	1.49222	F1KRD8	gb	ADY40442.1	Fumarate reductase	Ascaris suum (Pig roundworm) (Ascaris lumbricoides)
Locus_21965_Transcript_1/1_Confidence_0.000_Length_179	810	479	206.006	144.347	7.68655	7.1734	0.513149	F1KRD8	gb	ADY40442.1	Fumarate reductase	Ascaris suum (Pig roundworm) (Ascaris lumbricoides)
Locus_3151_Transcript_1/1_Confidence_0.000_Length_880	5834	2435	301.809	149.259	8.23749	7.22168	1.01582	F1KRD8	gb	ADY40442.1	Fumarate reductase	Ascaris suum (Pig roundworm) (Ascaris lumbricoides)
Locus_18839_Transcript_1/1_Confidence_0.000_Length_433	121	232	12.7217	28.9018	3.66922	4.85309	-1.18387	F1KRD8	sp	F1KRD8_ASCSU	Fumarate reductase	Ascaris suum (Pig roundworm) (Ascaris lumbricoides)
Locus_17588_Transcript_1/1_Confidence_0.000_Length_1402	2790	1613	90.5952	62.06	6.50136	5.95559	0.545771	F1KRD9	gb	ADY40443.1	Bifunctional heparan sulfate N-deacetylase/N-sulfotransferase 1	Ascaris suum (Pig roundworm) (Ascaris lumbricoides)
Locus_3027_Transcript_1/1_Confidence_0.000_Length_3142	6456	4431	93.5419	76.0713	6.54754	6.24928	0.298261	F1KRF0	gb	ADY40454.1	Exportin-5	Ascaris suum (Pig roundworm) (Ascaris lumbricoides)
Locus_5056_Transcript_1/1_Confidence_0.000_Length_3729	3080	557	37.6017	8.05727	5.23273	3.01029	2.22243	F1KRF1	gb	ADY40455.1	Peroxidasin	Ascaris suum (Pig roundworm) (Ascaris lumbricoides)
Locus_6592_Transcript_1/1_Confidence_0.000_Length_347	2528	1725	331.663	268.154	8.37357	8.06692	0.306653	F1KRF2	gb	ADY40456.1	Tumor suppressor p53-binding protein 1	Ascaris suum (Pig roundworm) (Ascaris lumbricoides)
Locus_705_Transcript_1/1_Confidence_0.000_Length_1349	3990	2051	134.651	82.0123	7.07308	6.35777	0.715314	F1KRG1	gb	ADY40465.1	Transcription termination factor 2	Ascaris suum (Pig roundworm) (Ascaris lumbricoides)
Locus_21937_Transcript_1/1_Confidence_0.000_Length_209	494	565	107.604	145.823	6.74959	7.18808	-0.438487	F1KRG5	gb	ADY40469.1	tRNA pseudouridine synthase (EC 5.4.99.-)	Ascaris suum (Pig roundworm) (Ascaris lumbricoides)
Locus_6826_Transcript_1/1_Confidence_0.000_Length_178	56	107	14.3224	32.4257	3.84021	5.01906	-1.17886	F1KRG5	sp	F1KRG5_ASCSU	tRNA pseudouridine synthase (EC 5.4.99.-)	Ascaris suum (Pig roundworm) (Ascaris lumbricoides)
Locus_2623_Transcript_1/1_Confidence_0.000_Length_846	2090	1156	112.467	73.7077	6.81336	6.20374	0.609614	F1KRG8	gb	ADY40472.1	Dynamin-binding protein	Ascaris suum (Pig roundworm) (Ascaris lumbricoides)
Locus_17031_Transcript_1/1_Confidence_0.000_Length_3130	8421	4379	122.481	75.4668	6.93641	6.23777	0.698643	F1KRG9	gb	ADY40473.1	DNA mismatch repair protein Msh6	Ascaris suum (Pig roundworm) (Ascaris lumbricoides)
Locus_6467_Transcript_1/1_Confidence_0.000_Length_3409	8516	2906	113.725	45.9826	6.82941	5.52302	1.30639	F1KRH0	gb	ADY40474.1	5-oxoprolinase	Ascaris suum (Pig roundworm) (Ascaris lumbricoides)
Locus_7114_Transcript_1/1_Confidence_0.000_Length_315	130	92	18.788	15.7544	4.23174	3.97768	0.254058	F1KRH0	sp	F1KRH0_ASCSU	5-oxoprolinase	Ascaris suum (Pig roundworm) (Ascaris lumbricoides)
Locus_16842_Transcript_1/1_Confidence_0.000_Length_1096	660	463	27.4146	22.7874	4.77687	4.51017	0.266706	F1KRH5	gb	ADY40479.1	DENN domain-containing protein 5A	Ascaris suum (Pig roundworm) (Ascaris lumbricoides)
Locus_3249_Transcript_1/1_Confidence_0.000_Length_422	425	316	45.8485	40.3924	5.5188	5.33601	0.182791	F1KRH5	gb	ADY40479.1	DENN domain-containing protein 5A	Ascaris suum (Pig roundworm) (Ascaris lumbricoides)
Locus_1696_Transcript_1/1_Confidence_0.000_Length_3036	7758	1660	116.331	29.4939	6.8621	4.88234	1.97975	F1KRH7	gb	ADY40481.1	Ankyrin repeat and FYVE domain-containing protein 1	Ascaris suum (Pig roundworm) (Ascaris lumbricoides)
Locus_3497_Transcript_1/1_Confidence_0.000_Length_2820	1324	1309	21.3741	25.0389	4.41779	4.6461	-0.228309	F1KRI0	gb	ADY40484.1	Tag-278	Ascaris suum (Pig roundworm) (Ascaris lumbricoides)
Locus_17654_Transcript_1/1_Confidence_0.000_Length_5756	4992	1849	39.4823	17.3277	5.30313	4.11501	1.18813	F1KRI1	sp	F1KRI1_ASCSU	WD repeat-containing protein 7	Ascaris suum (Pig roundworm) (Ascaris lumbricoides)
Locus_17501_Transcript_1/1_Confidence_0.000_Length_770	1075	234	63.5575	16.3927	5.98999	4.03498	1.95501	F1KRI5	gb	ADY40489.1	La-related protein 1 (Fragment)	Ascaris suum (Pig roundworm) (Ascaris lumbricoides)
Locus_20000_Transcript_1/1_Confidence_0.000_Length_474	4409	1487	423.458	169.222	8.72608	7.40278	1.3233	F1KRI5	gb	ADY40489.1	La-related protein 1 (Fragment)	Ascaris suum (Pig roundworm) (Ascaris lumbricoides)
Locus_20581_Transcript_1/1_Confidence_0.000_Length_1223	4654	1285	173.24	56.6764	7.43663	5.82468	1.61196	F1KRI5	gb	ADY40489.1	La-related protein 1 (Fragment)	Ascaris suum (Pig roundworm) (Ascaris lumbricoides)
Locus_13956_Transcript_1/1_Confidence_0.000_Length_199	68	37	15.5562	10.0294	3.95942	3.32616	0.633262	F1KRI5	sp	F1KRI5_ASCSU	La-related protein 1 (Fragment)	Ascaris suum (Pig roundworm) (Ascaris lumbricoides)
Locus_21879_Transcript_1/1_Confidence_0.000_Length_208	65	28	14.2265	7.26139	3.83051	2.86025	0.970265	F1KRI5	sp	F1KRI5_ASCSU	La-related protein 1 (Fragment)	Ascaris suum (Pig roundworm) (Ascaris lumbricoides)
Locus_3114_Transcript_1/1_Confidence_0.000_Length_1650	581	414	16.0303	13.5345	4.00273	3.75857	0.24416	F1KRJ4	gb	ADY40498.1	Neurabin-1	Ascaris suum (Pig roundworm) (Ascaris lumbricoides)
Locus_18510_Transcript_1/1_Confidence_0.000_Length_2809	2663	2236	43.1587	42.9383	5.43158	5.42419	0.00738481	F1KRJ6	sp	F1KRJ6_ASCSU	Guanine nucleotide exchange factor DBS	Ascaris suum (Pig roundworm) (Ascaris lumbricoides)
Locus_4831_Transcript_1/1_Confidence_0.000_Length_512	649	599	57.7064	63.1077	5.85066	5.97974	-0.129085	F1KRK5	sp	F1KRK5_ASCSU	Condensin-2 complex subunit H2	Ascaris suum (Pig roundworm) (Ascaris lumbricoides)
Locus_20920_Transcript_1/1_Confidence_0.000_Length_320	2012	4006	286.238	675.284	8.16107	9.39935	-1.23828	F1KRK6	gb	ADY40510.1	Serine/threonine-protein phosphatase (EC 3.1.3.16)	Ascaris suum (Pig roundworm) (Ascaris lumbricoides)
Locus_487_Transcript_1/1_Confidence_0.000_Length_1732	3612	726	94.9399	22.6107	6.56894	4.49893	2.07001	F1KRK8	gb	ADY40512.1	Tyrosine-protein phosphatase non-receptor type 21	Ascaris suum (Pig roundworm) (Ascaris lumbricoides)
Locus_16530_Transcript_1/1_Confidence_0.000_Length_3534	9261	5026	119.3	76.7152	6.89845	6.26144	0.63701	F1KRL5	gb	ADY40519.1	Xanthine dehydrogenase/oxidase	Ascaris suum (Pig roundworm) (Ascaris lumbricoides)
Locus_22258_Transcript_1/1_Confidence_0.000_Length_456	1465	975	146.259	115.336	7.19238	6.8497	0.342679	F1KRL5	gb	ADY40519.1	Xanthine dehydrogenase/oxidase	Ascaris suum (Pig roundworm) (Ascaris lumbricoides)
Locus_2552_Transcript_1/1_Confidence_0.000_Length_206	634	388	140.111	101.599	7.13042	6.66674	0.463679	F1KRL5	gb	ADY40519.1	Xanthine dehydrogenase/oxidase	Ascaris suum (Pig roundworm) (Ascaris lumbricoides)
Locus_17239_Transcript_1/1_Confidence_0.000_Length_3260	9295	5367	129.802	88.8054	7.02017	6.47257	0.547592	F1KRM0	gb	ADY40524.1	Serine/threonine-protein phosphatase 4 regulatory subunit 3A	Ascaris suum (Pig roundworm) (Ascaris lumbricoides)
Locus_2701_Transcript_1/1_Confidence_0.000_Length_2628	6353	2913	110.053	59.7916	6.78206	5.90187	0.880185	F1KRM3	gb	ADY40527.1	Frizzled-1	Ascaris suum (Pig roundworm) (Ascaris lumbricoides)
Locus_17995_Transcript_1/1_Confidence_0.000_Length_280	496	416	80.6441	80.1421	6.3335	6.32449	0.00900916	F1KRM4	gb	ADY40528.1	Histone-lysine N-methyltransferase met-2 (Fragment)	Ascaris suum (Pig roundworm) (Ascaris lumbricoides)
Locus_1898_Transcript_1/1_Confidence_0.000_Length_276	354	220	58.3906	42.9971	5.86766	5.42617	0.441498	F1KRM4	gb	ADY40528.1	Histone-lysine N-methyltransferase met-2 (Fragment)	Ascaris suum (Pig roundworm) (Ascaris lumbricoides)
Locus_23518_Transcript_1/1_Confidence_0.000_Length_276	47	104	7.75243	20.3259	2.95465	4.34525	-1.3906	F1KRM4	gb	ADY40528.1	Histone-lysine N-methyltransferase met-2 (Fragment)	Ascaris suum (Pig roundworm) (Ascaris lumbricoides)
Locus_7303_Transcript_1/1_Confidence_0.000_Length_532	190	455	16.2589	46.1344	4.02316	5.52777	-1.50461	F1KRM4	gb	ADY40528.1	Histone-lysine N-methyltransferase met-2 (Fragment)	Ascaris suum (Pig roundworm) (Ascaris lumbricoides)
Locus_13703_Transcript_1/1_Confidence_0.000_Length_645	1628	1077	114.906	90.0702	6.84431	6.49298	0.351335	F1KRM5	gb	ADY40529.1	Serine/threonine-protein kinase N2	Ascaris suum (Pig roundworm) (Ascaris lumbricoides)
Locus_1570_Transcript_1/1_Confidence_0.000_Length_2909	3564	2177	55.7754	40.3683	5.80156	5.33515	0.466408	F1KRM7	gb	ADY40531.1	Kinase D-interacting substrate of 220 kDa	Ascaris suum (Pig roundworm) (Ascaris lumbricoides)
Locus_2023_Transcript_1/2_Confidence_0.667_Length_673	1455	698	98.4231	55.9456	6.62092	5.80595	0.814973	F1KRM9	gb	ADY40533.1	Glycerophosphocholine phosphodiesterase GPCPD1	Ascaris suum (Pig roundworm) (Ascaris lumbricoides)
Locus_2023_Transcript_2/2_Confidence_0.333_Length_682	1616	742	107.871	58.6874	6.75317	5.87498	0.878189	F1KRM9	gb	ADY40533.1	Glycerophosphocholine phosphodiesterase GPCPD1	Ascaris suum (Pig roundworm) (Ascaris lumbricoides)
Locus_3207_Transcript_1/1_Confidence_0.000_Length_1409	930	235	30.0484	8.99668	4.90921	3.16939	1.73982	F1KRM9	gb	ADY40533.1	Glycerophosphocholine phosphodiesterase GPCPD1	Ascaris suum (Pig roundworm) (Ascaris lumbricoides)
Locus_2803_Transcript_1/1_Confidence_0.000_Length_2501	5720	4191	104.119	90.3918	6.70209	6.49812	0.203973	F1KRN4	gb	ADY40538.1	Ribosome assembly protein 1	Ascaris suum (Pig roundworm) (Ascaris lumbricoides)
Locus_16412_Transcript_1/1_Confidence_0.000_Length_926	2226	3665	109.437	213.495	6.77395	7.73806	-0.964107	F1KRN7	gb	ADY40541.1	X-linked retinitis pigmentosa GTPase regulator	Ascaris suum (Pig roundworm) (Ascaris lumbricoides)
Locus_18130_Transcript_1/1_Confidence_0.000_Length_2436	3673	4336	68.6424	96.0146	6.10103	6.58518	-0.484153	F1KRN8	gb	ADY40542.1	Synaptojanin-1	Ascaris suum (Pig roundworm) (Ascaris lumbricoides)
Locus_16150_Transcript_1/1_Confidence_0.000_Length_219	350	111	72.7567	27.3404	6.18501	4.77296	1.41205	F1KRP0	gb	ADY40544.1	Ral GTPase-activating protein subunit beta	Ascaris suum (Pig roundworm) (Ascaris lumbricoides)
Locus_9547_Transcript_1/1_Confidence_0.000_Length_230	204	46	40.3786	10.7884	5.33552	3.4314	1.90412	F1KRP0	gb	ADY40544.1	Ral GTPase-activating protein subunit beta	Ascaris suum (Pig roundworm) (Ascaris lumbricoides)
Locus_10129_Transcript_1/1_Confidence_0.000_Length_1282	4446	3587	157.881	150.928	7.3027	7.23771	0.0649828	F1KRP1	gb	ADY40545.1	ATP-binding cassette sub-family B member 7	Ascaris suum (Pig roundworm) (Ascaris lumbricoides)
Locus_22025_Transcript_1/2_Confidence_0.667_Length_1009	1088	773	49.0893	41.3251	5.61734	5.36895	0.248391	F1KRP1	gb	ADY40545.1	ATP-binding cassette sub-family B member 7	Ascaris suum (Pig roundworm) (Ascaris lumbricoides)
Locus_22025_Transcript_2/2_Confidence_0.000_Length_1158	1383	810	54.3704	37.7313	5.76475	5.23769	0.52706	F1KRP1	gb	ADY40545.1	ATP-binding cassette sub-family B member 7	Ascaris suum (Pig roundworm) (Ascaris lumbricoides)
Locus_14152_Transcript_1/1_Confidence_0.000_Length_225	51	126	10.319	30.2074	3.36723	4.91683	-1.5496	F1KRP1	sp	F1KRP1_ASCSU	ATP-binding cassette sub-family B member 7	Ascaris suum (Pig roundworm) (Ascaris lumbricoides)
Locus_21380_Transcript_1/1_Confidence_0.000_Length_436	993	226	103.684	27.9606	6.69605	4.80533	1.89072	F1KRP6	gb	ADY40550.1	Histone deacetylase 4	Ascaris suum (Pig roundworm) (Ascaris lumbricoides)
Locus_21381_Transcript_1/1_Confidence_0.000_Length_251	221	2	40.0837	0.429815	5.32494	-1.21821	6.54316	F1KRP6	gb	ADY40550.1	Histone deacetylase 4	Ascaris suum (Pig roundworm) (Ascaris lumbricoides)
Locus_21930_Transcript_1/1_Confidence_0.000_Length_242	235	4	44.2081	0.8916	5.46624	-0.165532	5.63177	F1KRP6	gb	ADY40550.1	Histone deacetylase 4	Ascaris suum (Pig roundworm) (Ascaris lumbricoides)
Locus_23917_Transcript_1/1_Confidence_0.000_Length_242	225	134	42.3269	29.8686	5.4035	4.90056	0.502945	F1KRP6	gb	ADY40550.1	Histone deacetylase 4	Ascaris suum (Pig roundworm) (Ascaris lumbricoides)
Locus_24322_Transcript_1/1_Confidence_0.000_Length_251	293	84	53.1426	18.0522	5.7318	4.1741	1.55769	F1KRP6	gb	ADY40550.1	Histone deacetylase 4	Ascaris suum (Pig roundworm) (Ascaris lumbricoides)
Locus_532_Transcript_1/1_Confidence_0.000_Length_4191	7746	4032	84.1412	51.8953	6.39474	5.69753	0.697208	F1KRP7	sp	F1KRP7_ASCSU	DEP domain-containing protein 5	Ascaris suum (Pig roundworm) (Ascaris lumbricoides)
Locus_14299_Transcript_1/1_Confidence_0.000_Length_479	728	832	69.1902	93.6943	6.1125	6.54989	-0.437393	F1KRQ2	gb	ADY40556.1	Structural maintenance of chromosomes protein 3	Ascaris suum (Pig roundworm) (Ascaris lumbricoides)
Locus_14727_Transcript_1/1_Confidence_0.000_Length_272	400	286	66.9484	56.7182	6.06498	5.82574	0.239237	F1KRQ2	gb	ADY40556.1	Structural maintenance of chromosomes protein 3	Ascaris suum (Pig roundworm) (Ascaris lumbricoides)
Locus_17010_Transcript_1/1_Confidence_0.000_Length_191	226	218	53.8671	61.5671	5.75133	5.94409	-0.192753	F1KRQ2	gb	ADY40556.1	Structural maintenance of chromosomes protein 3	Ascaris suum (Pig roundworm) (Ascaris lumbricoides)
Locus_22528_Transcript_1/1_Confidence_0.000_Length_191	26	67	6.19711	18.922	2.63159	4.24199	-1.6104	F1KRQ2	gb	ADY40556.1	Structural maintenance of chromosomes protein 3	Ascaris suum (Pig roundworm) (Ascaris lumbricoides)
Locus_22983_Transcript_1/1_Confidence_0.000_Length_218	445	369	92.9292	91.3051	6.53806	6.51262	0.0254371	F1KRQ2	gb	ADY40556.1	Structural maintenance of chromosomes protein 3	Ascaris suum (Pig roundworm) (Ascaris lumbricoides)
Locus_24560_Transcript_1/1_Confidence_0.000_Length_374	795	685	96.7708	98.7971	6.5965	6.6264	-0.0298966	F1KRQ2	gb	ADY40556.1	Structural maintenance of chromosomes protein 3	Ascaris suum (Pig roundworm) (Ascaris lumbricoides)
Locus_4767_Transcript_1/1_Confidence_0.000_Length_527	1139	894	98.3925	91.5065	6.62048	6.5158	0.104674	F1KRQ2	gb	ADY40556.1	Structural maintenance of chromosomes protein 3	Ascaris suum (Pig roundworm) (Ascaris lumbricoides)
Locus_8976_Transcript_1/1_Confidence_0.000_Length_708	1137	1009	73.1099	76.8746	6.19199	6.26444	-0.0724414	F1KRQ2	gb	ADY40556.1	Structural maintenance of chromosomes protein 3	Ascaris suum (Pig roundworm) (Ascaris lumbricoides)
Locus_3677_Transcript_2/3_Confidence_0.333_Length_4523	1572	461	15.8225	5.49793	3.9839	2.45889	1.52502	F1KRQ3	gb	ADY40557.1	Daple-like protein (Fragment)	Ascaris suum (Pig roundworm) (Ascaris lumbricoides)
Locus_3677_Transcript_3/3_Confidence_0.000_Length_2361	674	176	12.9961	4.02107	3.70001	2.00758	1.69243	F1KRQ3	gb	ADY40557.1	Daple-like protein (Fragment)	Ascaris suum (Pig roundworm) (Ascaris lumbricoides)
Locus_14787_Transcript_1/1_Confidence_0.000_Length_242	414	510	77.8814	113.679	6.28321	6.82882	-0.545614	F1KRQ5	gb	ADY40559.1	DNA repair protein rad-50	Ascaris suum (Pig roundworm) (Ascaris lumbricoides)
Locus_2389_Transcript_1/1_Confidence_0.000_Length_467	2075	1202	202.279	138.839	7.6602	7.11727	0.542927	F1KRQ7	gb	ADY40561.1	CCR4-NOT transcription complex subunit 7	Ascaris suum (Pig roundworm) (Ascaris lumbricoides)
Locus_13701_Transcript_1/1_Confidence_0.000_Length_258	350	497	61.7586	103.911	5.94857	6.69921	-0.750638	F1KRQ8	gb	ADY40562.1	Biotin--protein ligase	Ascaris suum (Pig roundworm) (Ascaris lumbricoides)
Locus_4094_Transcript_1/1_Confidence_0.000_Length_312	519	537	75.7289	92.8421	6.24277	6.53671	-0.293935	F1KRQ8	gb	ADY40562.1	Biotin--protein ligase	Ascaris suum (Pig roundworm) (Ascaris lumbricoides)
Locus_8302_Transcript_1/1_Confidence_0.000_Length_272	792	1609	132.558	319.089	7.05048	8.31782	-1.26734	F1KRQ8	gb	ADY40562.1	Biotin--protein ligase	Ascaris suum (Pig roundworm) (Ascaris lumbricoides)
Locus_13700_Transcript_1/1_Confidence_0.000_Length_226	62	98	12.4891	23.3907	3.6426	4.54786	-0.905261	F1KRQ8	sp	F1KRQ8_ASCSU	Biotin--protein ligase	Ascaris suum (Pig roundworm) (Ascaris lumbricoides)
Locus_24454_Transcript_1/1_Confidence_0.000_Length_224	122	338	24.7948	81.3943	4.63197	6.34686	-1.71489	F1KRQ8	sp	F1KRQ8_ASCSU	Biotin--protein ligase	Ascaris suum (Pig roundworm) (Ascaris lumbricoides)
Locus_2687_Transcript_1/1_Confidence_0.000_Length_1313	2874	2008	99.6485	82.4943	6.63878	6.36622	0.272553	F1KRR1	gb	ADY40565.1	Trafficking protein particle complex subunit 9	Ascaris suum (Pig roundworm) (Ascaris lumbricoides)
Locus_159_Transcript_1/1_Confidence_0.000_Length_2200	2975	2007	61.5621	49.2096	5.94397	5.62087	0.323102	F1KRR1	sp	F1KRR1_ASCSU	Trafficking protein particle complex subunit 9	Ascaris suum (Pig roundworm) (Ascaris lumbricoides)
Locus_12711_Transcript_1/1_Confidence_0.000_Length_2674	645	2780	10.9811	56.0801	3.45696	5.80942	-2.35246	F1KRR2	sp	F1KRR2_ASCSU	Solute carrier family 12 member 2	Ascaris suum (Pig roundworm) (Ascaris lumbricoides)
Locus_17077_Transcript_1/1_Confidence_0.000_Length_3186	4733	2490	67.63	42.1579	6.07959	5.39773	0.681862	F1KRR3	gb	ADY40567.1	Dihydropyrimidine dehydrogenase NADP+	Ascaris suum (Pig roundworm) (Ascaris lumbricoides)
Locus_8709_Transcript_1/1_Confidence_0.000_Length_637	4049	2848	289.372	241.171	8.17678	7.91391	0.262869	F1KRR4	gb	ADY40568.1	RNA-binding protein squid	Ascaris suum (Pig roundworm) (Ascaris lumbricoides)
Locus_14968_Transcript_1/1_Confidence_0.000_Length_164	132	278	36.642	91.4379	5.19543	6.51472	-1.31929	F1KRR5	gb	ADY40569.1	Serine/threonine-protein phosphatase (EC 3.1.3.16)	Ascaris suum (Pig roundworm) (Ascaris lumbricoides)
Locus_17409_Transcript_1/1_Confidence_0.000_Length_1273	1333	2460	47.6706	104.239	5.57503	6.70376	-1.12873	F1KRR5	gb	ADY40569.1	Serine/threonine-protein phosphatase (EC 3.1.3.16)	Ascaris suum (Pig roundworm) (Ascaris lumbricoides)
Locus_5110_Transcript_1/1_Confidence_0.000_Length_176	120	193	31.0397	59.1521	4.95604	5.88636	-0.930314	F1KRR5	gb	ADY40569.1	Serine/threonine-protein phosphatase (EC 3.1.3.16)	Ascaris suum (Pig roundworm) (Ascaris lumbricoides)
Locus_10665_Transcript_1/1_Confidence_0.000_Length_338	107	158	14.4117	25.2154	3.84917	4.65623	-0.807061	F1KRS1	gb	ADY40575.1	NAD(P) transhydrogenase	Ascaris suum (Pig roundworm) (Ascaris lumbricoides)
Locus_14424_Transcript_1/1_Confidence_0.000_Length_264	651	1428	112.26	291.776	6.8107	8.18872	-1.37801	F1KRS1	gb	ADY40575.1	NAD(P) transhydrogenase	Ascaris suum (Pig roundworm) (Ascaris lumbricoides)
Locus_15623_Transcript_1/1_Confidence_0.000_Length_211	62	164	13.377	41.9263	3.74168	5.38978	-1.6481	F1KRS1	gb	ADY40575.1	NAD(P) transhydrogenase	Ascaris suum (Pig roundworm) (Ascaris lumbricoides)
Locus_18282_Transcript_1/1_Confidence_0.000_Length_161	67	182	18.9451	60.9777	4.24376	5.93021	-1.68645	F1KRS1	gb	ADY40575.1	NAD(P) transhydrogenase	Ascaris suum (Pig roundworm) (Ascaris lumbricoides)
Locus_21433_Transcript_1/1_Confidence_0.000_Length_262	624	1098	108.426	226.061	6.76056	7.82057	-1.06001	F1KRS1	gb	ADY40575.1	NAD(P) transhydrogenase	Ascaris suum (Pig roundworm) (Ascaris lumbricoides)
Locus_21706_Transcript_1/1_Confidence_0.000_Length_338	428	363	57.6469	57.9315	5.84917	5.85628	-0.00710619	F1KRS1	gb	ADY40575.1	NAD(P) transhydrogenase	Ascaris suum (Pig roundworm) (Ascaris lumbricoides)
Locus_4651_Transcript_1/1_Confidence_0.000_Length_187	203	114	49.4201	32.8843	5.62703	5.03933	0.587698	F1KRS1	gb	ADY40575.1	NAD(P) transhydrogenase	Ascaris suum (Pig roundworm) (Ascaris lumbricoides)
Locus_7530_Transcript_1/1_Confidence_0.000_Length_211	254	322	54.8025	82.3187	5.77617	6.36315	-0.58698	F1KRS1	gb	ADY40575.1	NAD(P) transhydrogenase	Ascaris suum (Pig roundworm) (Ascaris lumbricoides)
Locus_7686_Transcript_1/1_Confidence_0.000_Length_742	1132	1217	69.4531	88.4732	6.11797	6.46717	-0.349203	F1KRS1	gb	ADY40575.1	NAD(P) transhydrogenase	Ascaris suum (Pig roundworm) (Ascaris lumbricoides)
Locus_9575_Transcript_1/1_Confidence_0.000_Length_187	64	82	15.5807	23.6536	3.96169	4.56399	-0.602299	F1KRS1	gb	ADY40575.1	NAD(P) transhydrogenase	Ascaris suum (Pig roundworm) (Ascaris lumbricoides)
Locus_4166_Transcript_1/1_Confidence_0.000_Length_2089	7403	3520	161.331	90.8928	7.33388	6.50609	0.827787	F1KRS4	gb	ADY40578.1	Eukaryotic translation initiation factor 5B	Ascaris suum (Pig roundworm) (Ascaris lumbricoides)
Locus_8013_Transcript_1/1_Confidence_0.000_Length_2148	292	1029	6.18867	25.8408	2.62963	4.69158	-2.06195	F1KRS5	gb	ADY40579.1	Serine/threonine-protein phosphatase 6 regulatory ankyrin repeat subunit B	Ascaris suum (Pig roundworm) (Ascaris lumbricoides)
Locus_3717_Transcript_1/1_Confidence_0.000_Length_762	1263	737	75.4566	52.172	6.23758	5.7052	0.532371	F1KRT0	gb	ADY40584.1	FCH domain only protein 2	Ascaris suum (Pig roundworm) (Ascaris lumbricoides)
Locus_214_Transcript_1/1_Confidence_0.000_Length_1906	3512	2694	83.8843	76.243	6.39033	6.25253	0.137796	F1KRT1	gb	ADY40585.1	Intermediate peptidase	Ascaris suum (Pig roundworm) (Ascaris lumbricoides)
Locus_11413_Transcript_1/1_Confidence_0.000_Length_1000	1561	1435	71.0644	77.4064	6.15105	6.27438	-0.123328	F1KRT2	gb	ADY40586.1	WASH complex subunit strumpellin	Ascaris suum (Pig roundworm) (Ascaris lumbricoides)
Locus_11838_Transcript_1/1_Confidence_0.000_Length_230	758	132	150.034	30.9579	7.22915	4.95224	2.27691	F1KRU6	gb	ADY40600.1	Inosine-5'-monophosphate dehydrogenase (IMP dehydrogenase) (IMPD) (IMPDH) (EC 1.1.1.205)	Ascaris suum (Pig roundworm) (Ascaris lumbricoides)
Locus_18269_Transcript_1/1_Confidence_0.000_Length_209	865	204	188.416	52.6513	7.55778	5.7184	1.83938	F1KRU6	gb	ADY40600.1	Inosine-5'-monophosphate dehydrogenase (IMP dehydrogenase) (IMPD) (IMPDH) (EC 1.1.1.205)	Ascaris suum (Pig roundworm) (Ascaris lumbricoides)
Locus_22161_Transcript_1/1_Confidence_0.000_Length_326	1326	364	185.172	60.2295	7.53272	5.9124	1.62032	F1KRU6	gb	ADY40600.1	Inosine-5'-monophosphate dehydrogenase (IMP dehydrogenase) (IMPD) (IMPDH) (EC 1.1.1.205)	Ascaris suum (Pig roundworm) (Ascaris lumbricoides)
Locus_24707_Transcript_1/1_Confidence_0.000_Length_209	31	86	6.7525	22.1961	2.75542	4.47224	-1.71682	F1KRU6	gb	ADY40600.1	Inosine-5'-monophosphate dehydrogenase (IMP dehydrogenase) (IMPD) (IMPDH) (EC 1.1.1.205)	Ascaris suum (Pig roundworm) (Ascaris lumbricoides)
Locus_2889_Transcript_1/1_Confidence_0.000_Length_292	991	226	154.504	41.7495	7.2715	5.38369	1.88781	F1KRU6	gb	ADY40600.1	Inosine-5'-monophosphate dehydrogenase (IMP dehydrogenase) (IMPD) (IMPDH) (EC 1.1.1.205)	Ascaris suum (Pig roundworm) (Ascaris lumbricoides)
Locus_5460_Transcript_1/1_Confidence_0.000_Length_292	29	103	4.52131	19.0274	2.17674	4.25001	-2.07327	F1KRU6	gb	ADY40600.1	Inosine-5'-monophosphate dehydrogenase (IMP dehydrogenase) (IMPD) (IMPDH) (EC 1.1.1.205)	Ascaris suum (Pig roundworm) (Ascaris lumbricoides)
Locus_5461_Transcript_1/1_Confidence_0.000_Length_230	30	94	5.93803	22.0458	2.56998	4.46243	-1.89245	F1KRU6	gb	ADY40600.1	Inosine-5'-monophosphate dehydrogenase (IMP dehydrogenase) (IMPD) (IMPDH) (EC 1.1.1.205)	Ascaris suum (Pig roundworm) (Ascaris lumbricoides)
Locus_19401_Transcript_1/1_Confidence_0.000_Length_206	131	71	28.9503	18.5916	4.85551	4.21658	0.638928	F1KRU6	sp	F1KRU6_ASCSU	Inosine-5'-monophosphate dehydrogenase (IMP dehydrogenase) (IMPD) (IMPDH) (EC 1.1.1.205)	Ascaris suum (Pig roundworm) (Ascaris lumbricoides)
Locus_8396_Transcript_1/1_Confidence_0.000_Length_789	1399	1348	80.7216	92.1591	6.33488	6.52605	-0.191172	F1KRU9	gb	ADY40603.1	Protein timeless	Ascaris suum (Pig roundworm) (Ascaris lumbricoides)
Locus_23137_Transcript_1/1_Confidence_0.000_Length_180	322	267	81.439	80.0136	6.34765	6.32217	0.0254735	F1KRW1	gb	ADY40615.1	Dynactin subunit 1	Ascaris suum (Pig roundworm) (Ascaris lumbricoides)
Locus_7387_Transcript_1/1_Confidence_0.000_Length_278	280	388	45.8524	75.2856	5.51893	6.2343	-0.715377	F1KRW1	sp	F1KRW1_ASCSU	Dynactin subunit 1	Ascaris suum (Pig roundworm) (Ascaris lumbricoides)
Locus_2680_Transcript_1/1_Confidence_0.000_Length_1238	2648	1077	97.3747	46.9267	6.60548	5.55234	1.05314	F1KRW3	gb	ADY40617.1	RNA exonuclease 1	Ascaris suum (Pig roundworm) (Ascaris lumbricoides)
Locus_18327_Transcript_1/1_Confidence_0.000_Length_1181	2990	349	115.258	15.9405	6.84872	3.99462	2.8541	F1KRW4	gb	ADY40618.1	C-1-tetrahydrofolate synthase	Ascaris suum (Pig roundworm) (Ascaris lumbricoides)
Locus_12360_Transcript_1/1_Confidence_0.000_Length_275	1891	3099	313.046	607.875	8.29023	9.24763	-0.957401	F1KRW6	gb	ADY40620.1	Multidrug resistance protein 1	Ascaris suum (Pig roundworm) (Ascaris lumbricoides)
Locus_1779_Transcript_1/1_Confidence_0.000_Length_2223	5871	4227	120.232	102.569	6.90968	6.68046	0.229225	F1KRW6	gb	ADY40620.1	Multidrug resistance protein 1	Ascaris suum (Pig roundworm) (Ascaris lumbricoides)
Locus_21326_Transcript_1/1_Confidence_0.000_Length_336	1115	1102	151.072	176.916	7.23909	7.46692	-0.227828	F1KRW6	gb	ADY40620.1	Multidrug resistance protein 1	Ascaris suum (Pig roundworm) (Ascaris lumbricoides)
Locus_47_Transcript_1/1_Confidence_0.000_Length_4497	7104	1333	71.9166	15.9894	6.16825	3.99904	2.16921	F1KRW7	gb	ADY40621.1	SH3 and multiple ankyrin repeat domains protein 1	Ascaris suum (Pig roundworm) (Ascaris lumbricoides)
Locus_16320_Transcript_1/1_Confidence_0.000_Length_3142	10956	7667	158.743	131.627	7.31055	7.04031	0.27024	F1KRX1	gb	ADY40625.1	Transportin-3	Ascaris suum (Pig roundworm) (Ascaris lumbricoides)
Locus_18050_Transcript_1/1_Confidence_0.000_Length_2222	6757	1877	138.439	45.5665	7.11311	5.5099	1.60321	F1KRX2	gb	ADY40626.1	AP-2 complex subunit alpha-2	Ascaris suum (Pig roundworm) (Ascaris lumbricoides)
Locus_2137_Transcript_1/1_Confidence_0.000_Length_2152	10519	4178	222.526	104.725	7.79783	6.71047	1.08737	F1KRX3	gb	ADY40627.1	Phospholipase D1	Ascaris suum (Pig roundworm) (Ascaris lumbricoides)
Locus_16240_Transcript_1/1_Confidence_0.000_Length_1895	5835	1231	140.178	35.0408	7.13112	5.13096	2.00015	F1KRX3	sp	F1KRX3_ASCSU	Phospholipase D1	Ascaris suum (Pig roundworm) (Ascaris lumbricoides)
Locus_13241_Transcript_1/1_Confidence_0.000_Length_244	306	266	57.0927	58.8054	5.83523	5.87788	-0.042642	F1KRX4	gb	ADY40628.1	NEDD8-activating enzyme E1 regulatory subunit	Ascaris suum (Pig roundworm) (Ascaris lumbricoides)
Locus_22205_Transcript_1/1_Confidence_0.000_Length_171	243	136	64.6933	42.9011	6.01554	5.42294	0.592602	F1KRX4	gb	ADY40628.1	NEDD8-activating enzyme E1 regulatory subunit	Ascaris suum (Pig roundworm) (Ascaris lumbricoides)
Locus_7323_Transcript_3/3_Confidence_0.000_Length_318	476	299	68.1442	50.7188	6.09052	5.66445	0.426069	F1KRX4	gb	ADY40628.1	NEDD8-activating enzyme E1 regulatory subunit	Ascaris suum (Pig roundworm) (Ascaris lumbricoides)
Locus_7323_Transcript_2/3_Confidence_0.333_Length_790	1313	908	75.6635	61.9989	6.24153	5.95417	0.287355	F1KRX4	sp	F1KRX4_ASCSU	NEDD8-activating enzyme E1 regulatory subunit	Ascaris suum (Pig roundworm) (Ascaris lumbricoides)
Locus_4030_Transcript_1/1_Confidence_0.000_Length_1293	1190	280	41.8984	11.6811	5.38882	3.54611	1.84272	F1KRX6	sp	F1KRX6_ASCSU	Putative uncharacterized protein	Ascaris suum (Pig roundworm) (Ascaris lumbricoides)
Locus_20968_Transcript_1/1_Confidence_0.000_Length_480	2777	1510	263.38	169.692	8.041	7.40677	0.634231	F1KRX7	sp	F1KRX7_ASCSU	Eukaryotic translation initiation factor 3 subunit A	Ascaris suum (Pig roundworm) (Ascaris lumbricoides)
Locus_12976_Transcript_1/1_Confidence_0.000_Length_411	1530	1468	169.472	192.668	7.4049	7.58997	-0.185068	F1KRX9	gb	ADY40633.1	Phosphorylase b kinase regulatory subunit alpha	Ascaris suum (Pig roundworm) (Ascaris lumbricoides)
Locus_15040_Transcript_1/1_Confidence_0.000_Length_166	207	446	56.769	144.928	5.82703	7.17919	-1.35216	F1KRX9	gb	ADY40633.1	Phosphorylase b kinase regulatory subunit alpha	Ascaris suum (Pig roundworm) (Ascaris lumbricoides)
Locus_17780_Transcript_1/1_Confidence_0.000_Length_506	2492	3461	224.206	368.957	7.80868	8.52731	-0.718632	F1KRX9	gb	ADY40633.1	Phosphorylase b kinase regulatory subunit alpha	Ascaris suum (Pig roundworm) (Ascaris lumbricoides)
Locus_20079_Transcript_1/1_Confidence_0.000_Length_185	80	444	19.6864	129.46	4.29913	7.01637	-2.71724	F1KRX9	gb	ADY40633.1	Phosphorylase b kinase regulatory subunit alpha	Ascaris suum (Pig roundworm) (Ascaris lumbricoides)
Locus_23121_Transcript_1/1_Confidence_0.000_Length_285	427	494	68.2075	93.4991	6.09186	6.54688	-0.455022	F1KRX9	gb	ADY40633.1	Phosphorylase b kinase regulatory subunit alpha	Ascaris suum (Pig roundworm) (Ascaris lumbricoides)
Locus_8974_Transcript_1/1_Confidence_0.000_Length_402	702	539	79.4987	72.3249	6.31286	6.17642	0.136438	F1KRX9	gb	ADY40633.1	Phosphorylase b kinase regulatory subunit alpha	Ascaris suum (Pig roundworm) (Ascaris lumbricoides)
Locus_16432_Transcript_1/1_Confidence_0.000_Length_1814	12528	6922	314.408	205.835	8.29649	7.68535	0.611148	F1KRY0	gb	ADY40634.1	Hypoxia up-regulated protein 1	Ascaris suum (Pig roundworm) (Ascaris lumbricoides)
Locus_19879_Transcript_1/1_Confidence_0.000_Length_1960	9378	3669	217.823	100.976	7.76701	6.65786	1.10915	F1KRY0	gb	ADY40634.1	Hypoxia up-regulated protein 1	Ascaris suum (Pig roundworm) (Ascaris lumbricoides)
Locus_13466_Transcript_1/1_Confidence_0.000_Length_233	577	466	112.738	107.884	6.81682	6.75333	0.0634939	F1KRY2	gb	ADY40636.1	Myelin expression factor 2	Ascaris suum (Pig roundworm) (Ascaris lumbricoides)
Locus_23134_Transcript_1/1_Confidence_0.000_Length_284	452	360	72.4551	68.3769	6.17902	6.09544	0.0835784	F1KRY2	gb	ADY40636.1	Myelin expression factor 2	Ascaris suum (Pig roundworm) (Ascaris lumbricoides)
Locus_24100_Transcript_1/1_Confidence_0.000_Length_271	496	679	83.3223	135.153	6.38063	7.07845	-0.697819	F1KRY2	gb	ADY40636.1	Myelin expression factor 2	Ascaris suum (Pig roundworm) (Ascaris lumbricoides)
Locus_9122_Transcript_1/1_Confidence_0.000_Length_299	641	140	97.5968	25.257	6.60876	4.65861	1.95015	F1KRY2	gb	ADY40636.1	Myelin expression factor 2	Ascaris suum (Pig roundworm) (Ascaris lumbricoides)
Locus_6292_Transcript_1/1_Confidence_0.000_Length_1166	7367	12184	287.635	563.659	8.16809	9.13868	-0.970586	F1KRY3	gb	ADY40637.1	Succinyl-CoA ligase GDP-forming subunit alpha	Ascaris suum (Pig roundworm) (Ascaris lumbricoides)
Locus_18203_Transcript_1/1_Confidence_0.000_Length_956	1066	340	50.7631	19.1843	5.66571	4.26186	1.40385	F1KRY6	gb	ADY40640.1	Putative uncharacterized protein	Ascaris suum (Pig roundworm) (Ascaris lumbricoides)
Locus_4192_Transcript_1/1_Confidence_0.000_Length_2671	1684	486	28.7023	9.81494	4.8431	3.29498	1.54812	F1KRY6	gb	ADY40640.1	Putative uncharacterized protein	Ascaris suum (Pig roundworm) (Ascaris lumbricoides)
Locus_3184_Transcript_1/1_Confidence_0.000_Length_805	3347	1848	189.282	123.832	7.56439	6.95224	0.612156	F1KRY9	gb	ADY40643.1	Plasma membrane calcium-transporting ATPase 1	Ascaris suum (Pig roundworm) (Ascaris lumbricoides)
Locus_2041_Transcript_1/1_Confidence_0.000_Length_1749	7631	6374	198.628	196.584	7.63393	7.619	0.0149257	F1KRZ4	gb	ADY40648.1	DNA topoisomerase 1	Ascaris suum (Pig roundworm) (Ascaris lumbricoides)
Locus_1706_Transcript_1/1_Confidence_0.000_Length_2134	7961	1884	169.833	47.6224	7.40797	5.57357	1.8344	F1KRZ8	gb	ADY40652.1	E3 ubiquitin-protein ligase RNF19B	Ascaris suum (Pig roundworm) (Ascaris lumbricoides)
Locus_9213_Transcript_1/1_Confidence_0.000_Length_180	349	262	88.2677	78.5152	6.46381	6.2949	0.168913	F1KS03	gb	ADY40657.1	Arf-GAP with Rho-GAP domain, ANK repeat and PH domain-containing protein 3	Ascaris suum (Pig roundworm) (Ascaris lumbricoides)
Locus_22883_Transcript_1/1_Confidence_0.000_Length_199	14	98	3.20276	26.5643	1.67931	4.73142	-3.0521	F1KS03	sp	F1KS03_ASCSU	Arf-GAP with Rho-GAP domain, ANK repeat and PH domain-containing protein 3	Ascaris suum (Pig roundworm) (Ascaris lumbricoides)
Locus_24321_Transcript_1/1_Confidence_0.000_Length_199	299	141	68.4017	38.2201	6.09596	5.25626	0.839703	F1KS03	sp	F1KS03_ASCSU	Arf-GAP with Rho-GAP domain, ANK repeat and PH domain-containing protein 3	Ascaris suum (Pig roundworm) (Ascaris lumbricoides)
Locus_17722_Transcript_1/1_Confidence_0.000_Length_2885	6559	2430	103.5	45.4345	6.69349	5.50572	1.18777	F1KS04	sp	F1KS04_ASCSU	Ephrin receptor 1	Ascaris suum (Pig roundworm) (Ascaris lumbricoides)
Locus_7549_Transcript_1/1_Confidence_0.000_Length_188	307	25	74.3412	7.17311	6.21609	2.8426	3.37349	F1KS09	sp	F1KS09_ASCSU	G1/S-specific cyclin-E	Ascaris suum (Pig roundworm) (Ascaris lumbricoides)
Locus_8506_Transcript_1/1_Confidence_0.000_Length_188	65	10	15.74	2.86924	3.97636	1.52067	2.45569	F1KS09	sp	F1KS09_ASCSU	G1/S-specific cyclin-E	Ascaris suum (Pig roundworm) (Ascaris lumbricoides)
Locus_472_Transcript_1/1_Confidence_0.000_Length_4011	4798	2161	54.4573	29.0621	5.76705	4.86107	0.905987	F1KS13	gb	ADY40667.1	DROSHA (Ribonuclease 3 DROSHA)	Ascaris suum (Pig roundworm) (Ascaris lumbricoides)
Locus_8785_Transcript_1/1_Confidence_0.000_Length_951	2222	1672	106.368	94.8377	6.73293	6.56739	0.165537	F1KS15	gb	ADY40669.1	Lateral signaling target protein 2	Ascaris suum (Pig roundworm) (Ascaris lumbricoides)
Locus_4019_Transcript_1/1_Confidence_0.000_Length_3383	2757	1358	37.1008	21.6532	5.21338	4.43651	0.776868	F1KS16	gb	ADY40670.1	Nephrin	Ascaris suum (Pig roundworm) (Ascaris lumbricoides)
Locus_2327_Transcript_1/1_Confidence_0.000_Length_2519	7014	2541	126.761	54.4129	6.98597	5.76588	1.22009	F1KS18	gb	ADY40672.1	Alpha,alpha-trehalose-phosphate synthase UDP-forming 2	Ascaris suum (Pig roundworm) (Ascaris lumbricoides)
Locus_21262_Transcript_1/1_Confidence_0.000_Length_360	1461	1163	184.755	174.262	7.52947	7.44511	0.0843576	F1KS20	gb	ADY40674.1	Transcription initiation factor TFIID subunit 3	Ascaris suum (Pig roundworm) (Ascaris lumbricoides)
Locus_747_Transcript_1/1_Confidence_0.000_Length_1748	17747	9374	462.203	289.274	8.85238	8.17629	0.676091	F1KS22	gb	ADY40676.1	Trifunctional enzyme subunit alpha	Ascaris suum (Pig roundworm) (Ascaris lumbricoides)
Locus_16108_Transcript_1/1_Confidence_0.000_Length_2241	7104	4970	144.315	119.63	7.17307	6.90243	0.270638	F1KS24	gb	ADY40678.1	Putative uncharacterized protein	Ascaris suum (Pig roundworm) (Ascaris lumbricoides)
Locus_10658_Transcript_1/1_Confidence_0.000_Length_236	162	105	31.2501	23.9995	4.96579	4.58493	0.380857	F1KS26	gb	ADY40680.1	Splicing factor 3B subunit 3	Ascaris suum (Pig roundworm) (Ascaris lumbricoides)
Locus_14586_Transcript_1/1_Confidence_0.000_Length_408	605	293	67.5063	38.7376	6.07695	5.27566	0.801287	F1KS26	gb	ADY40680.1	Splicing factor 3B subunit 3	Ascaris suum (Pig roundworm) (Ascaris lumbricoides)
Locus_18570_Transcript_1/1_Confidence_0.000_Length_272	190	95	31.8005	18.84	4.99098	4.23572	0.755253	F1KS26	gb	ADY40680.1	Splicing factor 3B subunit 3	Ascaris suum (Pig roundworm) (Ascaris lumbricoides)
Locus_18571_Transcript_1/1_Confidence_0.000_Length_239	246	53	46.8583	11.962	5.55023	3.58038	1.96985	F1KS26	gb	ADY40680.1	Splicing factor 3B subunit 3	Ascaris suum (Pig roundworm) (Ascaris lumbricoides)
Locus_20360_Transcript_1/1_Confidence_0.000_Length_260	143	25	25.0387	5.18671	4.64609	2.37482	2.27127	F1KS26	gb	ADY40680.1	Splicing factor 3B subunit 3	Ascaris suum (Pig roundworm) (Ascaris lumbricoides)
Locus_21556_Transcript_1/1_Confidence_0.000_Length_236	167	8	32.2146	1.82853	5.00964	0.870688	4.13896	F1KS26	gb	ADY40680.1	Splicing factor 3B subunit 3	Ascaris suum (Pig roundworm) (Ascaris lumbricoides)
Locus_5765_Transcript_1/1_Confidence_0.000_Length_200	103	10	23.4453	2.69709	4.55123	1.4314	3.11982	F1KS26	gb	ADY40680.1	Splicing factor 3B subunit 3	Ascaris suum (Pig roundworm) (Ascaris lumbricoides)
Locus_8859_Transcript_1/1_Confidence_0.000_Length_200	103	68	23.4453	18.3402	4.55123	4.19694	0.35429	F1KS26	gb	ADY40680.1	Splicing factor 3B subunit 3	Ascaris suum (Pig roundworm) (Ascaris lumbricoides)
Locus_2293_Transcript_1/1_Confidence_0.000_Length_3610	4846	8246	61.1118	123.214	5.93338	6.94503	-1.01165	F1KS35	sp	F1KS35_ASCSU	Guanylate cyclase (EC 4.6.1.2)	Ascaris suum (Pig roundworm) (Ascaris lumbricoides)
Locus_379_Transcript_1/1_Confidence_0.000_Length_1795	9216	4789	233.737	143.915	7.86874	7.16907	0.699669	F1KS40	gb	ADY40694.1	FACT complex subunit spt-16	Ascaris suum (Pig roundworm) (Ascaris lumbricoides)
Locus_6149_Transcript_1/1_Confidence_0.000_Length_1349	2952	2466	99.6216	98.6067	6.63839	6.62361	0.0147725	F1KS42	gb	ADY40696.1	JNK-interacting protein	Ascaris suum (Pig roundworm) (Ascaris lumbricoides)
Locus_662_Transcript_1/1_Confidence_0.000_Length_2384	18725	5232	357.573	118.382	8.48209	6.88731	1.59478	F1KS44	gb	ADY40698.1	Oligosaccharyl transferase subunit STT3	Ascaris suum (Pig roundworm) (Ascaris lumbricoides)
Locus_19629_Transcript_1/1_Confidence_0.000_Length_1407	3213	2520	103.96	96.6121	6.69988	6.59413	0.10575	F1KS47	gb	ADY40701.1	Phosphorylase b kinase regulatory subunit beta	Ascaris suum (Pig roundworm) (Ascaris lumbricoides)
Locus_3128_Transcript_1/1_Confidence_0.000_Length_594	1325	1510	101.55	137.125	6.66604	7.09934	-0.433304	F1KS47	gb	ADY40701.1	Phosphorylase b kinase regulatory subunit beta	Ascaris suum (Pig roundworm) (Ascaris lumbricoides)
Locus_9447_Transcript_1/1_Confidence_0.000_Length_208	51	59	11.1624	15.3008	3.48057	3.93553	-0.454965	F1KS47	sp	F1KS47_ASCSU	Phosphorylase b kinase regulatory subunit beta	Ascaris suum (Pig roundworm) (Ascaris lumbricoides)
Locus_21159_Transcript_1/1_Confidence_0.000_Length_759	4134	2436	247.958	173.125	7.95395	7.43567	0.518277	F1KS51	gb	ADY40705.1	Nuclear migration and anchoring protein unc-84	Ascaris suum (Pig roundworm) (Ascaris lumbricoides)
Locus_9069_Transcript_1/1_Confidence_0.000_Length_4266	5500	4150	58.6936	52.475	5.87513	5.71356	0.161573	F1KS53	gb	ADY40707.1	Patched domain-containing protein 3	Ascaris suum (Pig roundworm) (Ascaris lumbricoides)
Locus_3091_Transcript_1/3_Confidence_0.333_Length_1906	922	304	22.022	8.60351	4.46087	3.10493	1.35595	F1KS56	gb	ADY40710.1	DnaJ subfamily C member 10	Ascaris suum (Pig roundworm) (Ascaris lumbricoides)
Locus_3091_Transcript_2/3_Confidence_0.333_Length_3017	1779	734	26.8441	13.1234	4.74654	3.71407	1.03247	F1KS56	gb	ADY40710.1	DnaJ subfamily C member 10	Ascaris suum (Pig roundworm) (Ascaris lumbricoides)
Locus_3091_Transcript_3/3_Confidence_0.333_Length_1200	925	477	35.0921	21.4419	5.13307	4.42236	0.710717	F1KS56	gb	ADY40710.1	DnaJ subfamily C member 10	Ascaris suum (Pig roundworm) (Ascaris lumbricoides)
Locus_13600_Transcript_1/1_Confidence_0.000_Length_950	3135	5602	150.232	318.086	7.23105	8.31327	-1.08222	F1KS65	gb	ADY40719.1	Protein unc-45 A	Ascaris suum (Pig roundworm) (Ascaris lumbricoides)
Locus_17100_Transcript_1/1_Confidence_0.000_Length_1742	3277	4771	85.6401	147.736	6.42021	7.20688	-0.786663	F1KS65	gb	ADY40719.1	Protein unc-45 A	Ascaris suum (Pig roundworm) (Ascaris lumbricoides)
Locus_21098_Transcript_1/1_Confidence_0.000_Length_304	726	1122	108.721	199.088	6.76448	7.63726	-0.872779	F1KS65	gb	ADY40719.1	Protein unc-45 A	Ascaris suum (Pig roundworm) (Ascaris lumbricoides)
Locus_4441_Transcript_1/1_Confidence_0.000_Length_443	1109	1512	113.966	184.108	6.83246	7.52441	-0.691946	F1KS65	gb	ADY40719.1	Protein unc-45 A	Ascaris suum (Pig roundworm) (Ascaris lumbricoides)
Locus_16625_Transcript_1/1_Confidence_0.000_Length_803	2274	2256	128.921	151.547	7.01034	7.24363	-0.233282	F1KS67	gb	ADY40721.1	Inositol hexakisphosphate and diphosphoinositol-pentakisphosphate kinase	Ascaris suum (Pig roundworm) (Ascaris lumbricoides)
Locus_17297_Transcript_1/1_Confidence_0.000_Length_161	80	33	22.6211	11.0564	4.49959	3.46681	1.03279	F1KS67	gb	ADY40721.1	Inositol hexakisphosphate and diphosphoinositol-pentakisphosphate kinase	Ascaris suum (Pig roundworm) (Ascaris lumbricoides)
Locus_24905_Transcript_1/1_Confidence_0.000_Length_221	546	700	112.473	170.856	6.81344	7.41664	-0.603201	F1KS67	gb	ADY40721.1	Inositol hexakisphosphate and diphosphoinositol-pentakisphosphate kinase	Ascaris suum (Pig roundworm) (Ascaris lumbricoides)
Locus_505_Transcript_1/1_Confidence_0.000_Length_228	743	1308	148.355	309.455	7.21291	8.27359	-1.06068	F1KS67	gb	ADY40721.1	Inositol hexakisphosphate and diphosphoinositol-pentakisphosphate kinase	Ascaris suum (Pig roundworm) (Ascaris lumbricoides)
Locus_9140_Transcript_1/1_Confidence_0.000_Length_1000	2125	1196	96.7404	64.5144	6.59605	6.01155	0.584498	F1KS67	gb	ADY40721.1	Inositol hexakisphosphate and diphosphoinositol-pentakisphosphate kinase	Ascaris suum (Pig roundworm) (Ascaris lumbricoides)
Locus_9364_Transcript_1/1_Confidence_0.000_Length_161	115	48	32.5178	16.082	5.02316	4.00738	1.01578	F1KS67	gb	ADY40721.1	Inositol hexakisphosphate and diphosphoinositol-pentakisphosphate kinase	Ascaris suum (Pig roundworm) (Ascaris lumbricoides)
Locus_11592_Transcript_1/1_Confidence_0.000_Length_623	780	299	56.9975	25.8886	5.83283	4.69424	1.13858	F1KS67	sp	F1KS67_ASCSU	Inositol hexakisphosphate and diphosphoinositol-pentakisphosphate kinase	Ascaris suum (Pig roundworm) (Ascaris lumbricoides)
Locus_19993_Transcript_1/1_Confidence_0.000_Length_723	2366	1461	148.979	109.003	7.21897	6.76822	0.450746	F1KS70	gb	ADY40724.1	Hexosaminidase D	Ascaris suum (Pig roundworm) (Ascaris lumbricoides)
Locus_12523_Transcript_1/1_Confidence_0.000_Length_965	2660	3601	125.488	201.289	6.97141	7.65313	-0.681719	F1KS71	gb	ADY40725.1	Sodium/chloride cotransporter 3	Ascaris suum (Pig roundworm) (Ascaris lumbricoides)
Locus_17149_Transcript_1/1_Confidence_0.000_Length_1933	15733	5604	370.534	156.384	8.53346	7.28895	1.24452	F1KS76	gb	ADY40730.1	Very low-density lipoprotein receptor	Ascaris suum (Pig roundworm) (Ascaris lumbricoides)
Locus_21127_Transcript_1/1_Confidence_0.000_Length_274	2236	942	371.51	185.449	8.53726	7.53488	1.00237	F1KS76	gb	ADY40730.1	Very low-density lipoprotein receptor	Ascaris suum (Pig roundworm) (Ascaris lumbricoides)
Locus_16075_Transcript_1/1_Confidence_0.000_Length_1983	8098	1551	185.911	42.1905	7.53846	5.39885	2.13962	F1KS77	gb	ADY40731.1	Alpha-mannosidase 2	Ascaris suum (Pig roundworm) (Ascaris lumbricoides)
Locus_13532_Transcript_1/1_Confidence_0.000_Length_216	573	125	120.767	31.2163	6.91609	4.96423	1.95186	F1KS82	gb	ADY40736.1	NRDE-3 (Worm-specific Argonaute NRDE-3)	Ascaris suum (Pig roundworm) (Ascaris lumbricoides)
Locus_18272_Transcript_1/1_Confidence_0.000_Length_548	183	125	15.2027	12.3042	3.92625	3.62108	0.305168	F1KS82	gb	ADY40736.1	NRDE-3 (Worm-specific Argonaute NRDE-3)	Ascaris suum (Pig roundworm) (Ascaris lumbricoides)
Locus_18351_Transcript_1/1_Confidence_0.000_Length_590	1429	370	110.263	33.8279	6.7848	5.08014	1.70466	F1KS82	gb	ADY40736.1	NRDE-3 (Worm-specific Argonaute NRDE-3)	Ascaris suum (Pig roundworm) (Ascaris lumbricoides)
Locus_10891_Transcript_1/1_Confidence_0.000_Length_208	849	99	185.82	25.6742	7.53776	4.68225	2.85552	F1KS82	sp	F1KS82_ASCSU	NRDE-3 (Worm-specific Argonaute NRDE-3)	Ascaris suum (Pig roundworm) (Ascaris lumbricoides)
Locus_12165_Transcript_1/1_Confidence_0.000_Length_228	305	96	60.8995	22.7123	5.92836	4.5054	1.42296	F1KS82	sp	F1KS82_ASCSU	NRDE-3 (Worm-specific Argonaute NRDE-3)	Ascaris suum (Pig roundworm) (Ascaris lumbricoides)
Locus_13688_Transcript_1/1_Confidence_0.000_Length_209	1119	139	243.743	35.8752	7.92922	5.16491	2.76431	F1KS82	sp	F1KS82_ASCSU	NRDE-3 (Worm-specific Argonaute NRDE-3)	Ascaris suum (Pig roundworm) (Ascaris lumbricoides)
Locus_16366_Transcript_1/1_Confidence_0.000_Length_418	2628	507	286.219	65.427	8.16097	6.03181	2.12916	F1KS82	sp	F1KS82_ASCSU	NRDE-3 (Worm-specific Argonaute NRDE-3)	Ascaris suum (Pig roundworm) (Ascaris lumbricoides)
Locus_18730_Transcript_1/1_Confidence_0.000_Length_208	263	41	57.5627	10.6328	5.84706	3.41044	2.43662	F1KS82	sp	F1KS82_ASCSU	NRDE-3 (Worm-specific Argonaute NRDE-3)	Ascaris suum (Pig roundworm) (Ascaris lumbricoides)
Locus_7316_Transcript_1/1_Confidence_0.000_Length_168	280	92	75.8748	29.5395	6.24555	4.88458	1.36097	F1KS82	sp	F1KS82_ASCSU	NRDE-3 (Worm-specific Argonaute NRDE-3)	Ascaris suum (Pig roundworm) (Ascaris lumbricoides)
Locus_12545_Transcript_1/1_Confidence_0.000_Length_277	591	279	97.1307	54.3312	6.60186	5.76371	0.838146	F1KS85	sp	F1KS85_ASCSU	Inner centromere protein	Ascaris suum (Pig roundworm) (Ascaris lumbricoides)
Locus_7460_Transcript_1/1_Confidence_0.000_Length_194	294	149	68.9913	41.4295	6.10834	5.37259	0.735756	F1KS85	sp	F1KS85_ASCSU	Inner centromere protein	Ascaris suum (Pig roundworm) (Ascaris lumbricoides)
Locus_20382_Transcript_1/1_Confidence_0.000_Length_1254	1213	1280	44.0364	55.0602	5.46063	5.78294	-0.322312	F1KS87	gb	ADY40741.1	Liprin-alpha	Ascaris suum (Pig roundworm) (Ascaris lumbricoides)
Locus_4181_Transcript_1/1_Confidence_0.000_Length_2642	1090	830	18.782	16.9461	4.23128	4.08288	0.148397	F1KS87	gb	ADY40741.1	Liprin-alpha	Ascaris suum (Pig roundworm) (Ascaris lumbricoides)
Locus_5146_Transcript_1/1_Confidence_0.000_Length_994	1276	642	58.4404	34.8397	5.86889	5.12266	0.746236	F1KS88	gb	ADY40742.1	Sodium-dependent phosphate transporter 1	Ascaris suum (Pig roundworm) (Ascaris lumbricoides)
Locus_6956_Transcript_1/1_Confidence_0.000_Length_1343	2702	710	91.5921	28.5172	6.51715	4.83376	1.68339	F1KS92	gb	ADY40746.1	Ran-binding protein 9	Ascaris suum (Pig roundworm) (Ascaris lumbricoides)
Locus_9464_Transcript_1/1_Confidence_0.000_Length_220	51	71	10.5535	17.4085	3.39965	4.12172	-0.722069	F1KS94	sp	F1KS94_ASCSU	Histidine-rich membrane protein KE4	Ascaris suum (Pig roundworm) (Ascaris lumbricoides)
Locus_2407_Transcript_1/1_Confidence_0.000_Length_2281	8668	3606	172.999	85.2758	7.43462	6.41406	1.02055	F1KS96	gb	ADY40750.1	UHRF1-binding protein 1-like protein	Ascaris suum (Pig roundworm) (Ascaris lumbricoides)
Locus_16709_Transcript_1/1_Confidence_0.000_Length_961	4218	7718	199.817	433.218	7.64253	8.75895	-1.11642	F1KSA0	gb	ADY40754.1	Vacuolar protein sorting-associated protein 52	Ascaris suum (Pig roundworm) (Ascaris lumbricoides)
Locus_19624_Transcript_1/1_Confidence_0.000_Length_1113	2710	1694	110.847	82.1001	6.79242	6.35931	0.433112	F1KSA0	gb	ADY40754.1	Vacuolar protein sorting-associated protein 52	Ascaris suum (Pig roundworm) (Ascaris lumbricoides)
Locus_2300_Transcript_1/1_Confidence_0.000_Length_1402	5576	2688	181.06	103.42	7.50033	6.69238	0.80795	F1KSA9	gb	ADY40763.1	Protein outspread	Ascaris suum (Pig roundworm) (Ascaris lumbricoides)
Locus_16498_Transcript_1/1_Confidence_0.000_Length_948	4237	2408	203.469	137.017	7.66867	7.09821	0.57046	F1KSB3	gb	ADY40767.1	Calcium-transporting ATPase type 2C member 1	Ascaris suum (Pig roundworm) (Ascaris lumbricoides)
Locus_16921_Transcript_1/1_Confidence_0.000_Length_2505	13301	2443	241.727	52.6067	7.91724	5.71717	2.20006	F1KSB6	gb	ADY40770.1	ATP-dependent RNA helicase DDX58	Ascaris suum (Pig roundworm) (Ascaris lumbricoides)
Locus_2943_Transcript_1/1_Confidence_0.000_Length_2403	9072	6039	171.869	135.562	7.42517	7.0828	0.342364	F1KSB8	gb	ADY40772.1	AP-1 complex subunit beta-1	Ascaris suum (Pig roundworm) (Ascaris lumbricoides)
Locus_2428_Transcript_1/1_Confidence_0.000_Length_2347	3298	980	63.9715	22.5236	5.99936	4.49337	1.50599	F1KSC0	sp	F1KSC0_ASCSU	Putative uncharacterized protein	Ascaris suum (Pig roundworm) (Ascaris lumbricoides)
Locus_17396_Transcript_1/1_Confidence_0.000_Length_3287	4585	4141	63.5022	67.9565	5.98873	6.08654	-0.0978049	F1KSC3	gb	ADY40777.1	Phospholipid-transporting ATPase IA	Ascaris suum (Pig roundworm) (Ascaris lumbricoides)
Locus_1754_Transcript_1/1_Confidence_0.000_Length_3433	6959	2205	92.283	34.6466	6.52799	5.11464	1.41335	F1KSC3	gb	ADY40777.1	Phospholipid-transporting ATPase IA	Ascaris suum (Pig roundworm) (Ascaris lumbricoides)
Locus_17963_Transcript_1/1_Confidence_0.000_Length_1328	8785	2799	301.157	113.692	8.23437	6.82899	1.40538	F1KSC7	gb	ADY40781.1	Vigilin	Ascaris suum (Pig roundworm) (Ascaris lumbricoides)
Locus_12391_Transcript_1/1_Confidence_0.000_Length_285	1729	500	276.184	94.6347	8.10949	6.5643	1.54519	F1KSC8	gb	ADY40782.1	Fatty acid 2-hydroxylase	Ascaris suum (Pig roundworm) (Ascaris lumbricoides)
Locus_24873_Transcript_1/1_Confidence_0.000_Length_173	865	329	227.624	102.583	7.83051	6.68065	1.14987	F1KSD4	gb	ADY40788.1	Src substrate protein p85	Ascaris suum (Pig roundworm) (Ascaris lumbricoides)
Locus_11636_Transcript_1/1_Confidence_0.000_Length_227	57	56	11.4314	13.3072	3.51493	3.73414	-0.219212	F1KSD6	gb	ADY40790.1	FH1/FH2 domain-containing protein 3	Ascaris suum (Pig roundworm) (Ascaris lumbricoides)
Locus_12216_Transcript_1/1_Confidence_0.000_Length_227	124	101	24.8682	24.0005	4.63623	4.58499	0.0512374	F1KSD6	gb	ADY40790.1	FH1/FH2 domain-containing protein 3	Ascaris suum (Pig roundworm) (Ascaris lumbricoides)
Locus_18608_Transcript_1/1_Confidence_0.000_Length_1035	856	814	37.6515	42.4238	5.23464	5.4068	-0.172165	F1KSD6	gb	ADY40790.1	FH1/FH2 domain-containing protein 3	Ascaris suum (Pig roundworm) (Ascaris lumbricoides)
Locus_12070_Transcript_1/1_Confidence_0.000_Length_326	97	106	13.5457	17.5393	3.75977	4.13252	-0.372755	F1KSD8	gb	ADY40792.1	Contactin	Ascaris suum (Pig roundworm) (Ascaris lumbricoides)
Locus_10732_Transcript_1/1_Confidence_0.000_Length_524	443	380	38.4876	39.1181	5.26632	5.28976	-0.0234402	F1KSE0	gb	ADY40794.1	85 kDa calcium-independent phospholipase A2	Ascaris suum (Pig roundworm) (Ascaris lumbricoides)
Locus_20778_Transcript_1/1_Confidence_0.000_Length_471	248	121	23.9706	13.8577	4.5832	3.79261	0.790586	F1KSE0	gb	ADY40794.1	85 kDa calcium-independent phospholipase A2	Ascaris suum (Pig roundworm) (Ascaris lumbricoides)
Locus_20907_Transcript_1/1_Confidence_0.000_Length_333	593	261	81.0698	42.2787	6.34109	5.40186	0.939235	F1KSE0	gb	ADY40794.1	85 kDa calcium-independent phospholipase A2	Ascaris suum (Pig roundworm) (Ascaris lumbricoides)
Locus_22238_Transcript_1/1_Confidence_0.000_Length_471	1024	541	98.9756	61.9586	6.629	5.95323	0.675768	F1KSE0	gb	ADY40794.1	85 kDa calcium-independent phospholipase A2	Ascaris suum (Pig roundworm) (Ascaris lumbricoides)
Locus_6653_Transcript_1/1_Confidence_0.000_Length_631	1577	730	113.776	62.4049	6.83005	5.96359	0.866467	F1KSE0	gb	ADY40794.1	85 kDa calcium-independent phospholipase A2	Ascaris suum (Pig roundworm) (Ascaris lumbricoides)
Locus_6951_Transcript_1/1_Confidence_0.000_Length_1764	2962	998	76.4426	30.5181	6.2563	4.93159	1.32471	F1KSE0	gb	ADY40794.1	85 kDa calcium-independent phospholipase A2	Ascaris suum (Pig roundworm) (Ascaris lumbricoides)
Locus_7630_Transcript_1/2_Confidence_0.333_Length_2133	1043	1111	22.2609	28.0963	4.47644	4.81231	-0.335867	F1KSE0	gb	ADY40794.1	85 kDa calcium-independent phospholipase A2	Ascaris suum (Pig roundworm) (Ascaris lumbricoides)
Locus_7630_Transcript_2/2_Confidence_0.333_Length_1247	592	561	21.6125	24.2673	4.43379	4.60094	-0.167151	F1KSE0	gb	ADY40794.1	85 kDa calcium-independent phospholipase A2	Ascaris suum (Pig roundworm) (Ascaris lumbricoides)
Locus_9829_Transcript_1/1_Confidence_0.000_Length_301	191	85	28.8879	15.2327	4.85239	3.9291	0.92329	F1KSE0	gb	ADY40794.1	85 kDa calcium-independent phospholipase A2	Ascaris suum (Pig roundworm) (Ascaris lumbricoides)
Locus_19965_Transcript_1/1_Confidence_0.000_Length_1557	4665	2877	136.399	99.6728	7.09169	6.63913	0.452564	F1KSE2	gb	ADY40796.1	Leucyl-tRNA synthetase	Ascaris suum (Pig roundworm) (Ascaris lumbricoides)
Locus_20921_Transcript_1/1_Confidence_0.000_Length_670	2880	1884	195.689	151.681	7.61242	7.2449	0.367522	F1KSE2	gb	ADY40796.1	Leucyl-tRNA synthetase	Ascaris suum (Pig roundworm) (Ascaris lumbricoides)
Locus_6949_Transcript_1/1_Confidence_0.000_Length_888	2109	2400	108.122	145.789	6.75651	7.18773	-0.431223	F1KSE3	gb	ADY40797.1	Round spermatid basic protein 1-like protein	Ascaris suum (Pig roundworm) (Ascaris lumbricoides)
Locus_21574_Transcript_1/1_Confidence_0.000_Length_247	221	649	40.7328	141.734	5.34812	7.14704	-1.79892	F1KSF2	gb	ADY40806.1	B-cell receptor-associated protein 31	Ascaris suum (Pig roundworm) (Ascaris lumbricoides)
Locus_13500_Transcript_2/2_Confidence_0.000_Length_355	624	1239	80.0212	188.264	6.32231	7.55662	-1.23431	F1KSF4	gb	ADY40808.1	Serine/threonine-protein kinase spk-1	Ascaris suum (Pig roundworm) (Ascaris lumbricoides)
Locus_19386_Transcript_1/1_Confidence_0.000_Length_281	855	1287	138.519	247.057	7.11394	7.9487	-0.834763	F1KSF4	gb	ADY40808.1	Serine/threonine-protein kinase spk-1	Ascaris suum (Pig roundworm) (Ascaris lumbricoides)
Locus_22619_Transcript_1/1_Confidence_0.000_Length_281	132	41	21.3854	7.87051	4.41855	2.97646	1.44209	F1KSF4	gb	ADY40808.1	Serine/threonine-protein kinase spk-1	Ascaris suum (Pig roundworm) (Ascaris lumbricoides)
Locus_24168_Transcript_1/1_Confidence_0.000_Length_197	420	496	97.0581	135.813	6.60078	7.08548	-0.484698	F1KSF4	gb	ADY40808.1	Serine/threonine-protein kinase spk-1	Ascaris suum (Pig roundworm) (Ascaris lumbricoides)
Locus_7780_Transcript_1/1_Confidence_0.000_Length_203	131	95	29.3781	25.2437	4.87667	4.65785	0.21882	F1KSF4	gb	ADY40808.1	Serine/threonine-protein kinase spk-1	Ascaris suum (Pig roundworm) (Ascaris lumbricoides)
Locus_8116_Transcript_1/1_Confidence_0.000_Length_1328	395	1107	13.5409	44.965	3.75925	5.49073	-1.73148	F1KSF5	gb	ADY40809.1	Neurexin-4	Ascaris suum (Pig roundworm) (Ascaris lumbricoides)
Locus_16996_Transcript_1/1_Confidence_0.000_Length_677	767	868	51.5769	69.1602	5.68865	6.11187	-0.423216	F1KSF6	gb	ADY40810.1	Mps one binder kinase activator-like protein 2B	Ascaris suum (Pig roundworm) (Ascaris lumbricoides)
Locus_3617_Transcript_1/1_Confidence_0.000_Length_3999	5592	3024	63.6597	40.7902	5.99231	5.35015	0.642159	F1KSF7	gb	ADY40811.1	Cation-transporting ATPase (Fragment)	Ascaris suum (Pig roundworm) (Ascaris lumbricoides)
Locus_17226_Transcript_1/1_Confidence_0.000_Length_224	676	488	137.388	117.516	7.10211	6.87671	0.225395	F1KSG5	gb	ADY40819.1	Ubiquitin-like modifier-activating enzyme 1	Ascaris suum (Pig roundworm) (Ascaris lumbricoides)
Locus_17641_Transcript_1/1_Confidence_0.000_Length_228	541	287	108.022	67.9004	6.75518	6.08535	0.66983	F1KSG5	gb	ADY40819.1	Ubiquitin-like modifier-activating enzyme 1	Ascaris suum (Pig roundworm) (Ascaris lumbricoides)
Locus_21054_Transcript_1/1_Confidence_0.000_Length_224	664	486	134.949	117.034	7.07627	6.87079	0.205479	F1KSG5	gb	ADY40819.1	Ubiquitin-like modifier-activating enzyme 1	Ascaris suum (Pig roundworm) (Ascaris lumbricoides)
Locus_217_Transcript_1/1_Confidence_0.000_Length_385	1781	1094	210.597	153.279	7.71834	7.26001	0.458327	F1KSG5	gb	ADY40819.1	Ubiquitin-like modifier-activating enzyme 1	Ascaris suum (Pig roundworm) (Ascaris lumbricoides)
Locus_6596_Transcript_1/3_Confidence_0.200_Length_514	2526	2423	223.727	254.282	7.8056	7.99029	-0.184687	F1KSG5	gb	ADY40819.1	Ubiquitin-like modifier-activating enzyme 1	Ascaris suum (Pig roundworm) (Ascaris lumbricoides)
Locus_6596_Transcript_3/3_Confidence_0.000_Length_748	4910	4141	298.833	298.627	8.2232	8.2222	0.000996387	F1KSG5	gb	ADY40819.1	Ubiquitin-like modifier-activating enzyme 1	Ascaris suum (Pig roundworm) (Ascaris lumbricoides)
Locus_14027_Transcript_1/1_Confidence_0.000_Length_162	419	552	117.746	183.802	6.87954	7.52201	-0.642465	F1KSG6	sp	F1KSG6_ASCSU	ATP-dependent RNA helicase A	Ascaris suum (Pig roundworm) (Ascaris lumbricoides)
Locus_19389_Transcript_1/1_Confidence_0.000_Length_215	607	1097	128.528	275.228	7.00594	8.10449	-1.09854	F1KSG8	gb	ADY40822.1	Serine/threonine-protein kinase pelle	Ascaris suum (Pig roundworm) (Ascaris lumbricoides)
Locus_21109_Transcript_1/1_Confidence_0.000_Length_501	1305	2632	118.583	283.383	6.88975	8.14661	-1.25686	F1KSG8	gb	ADY40822.1	Serine/threonine-protein kinase pelle	Ascaris suum (Pig roundworm) (Ascaris lumbricoides)
Locus_4277_Transcript_1/1_Confidence_0.000_Length_324	445	818	62.5265	136.186	5.9664	7.08944	-1.12304	F1KSG8	gb	ADY40822.1	Serine/threonine-protein kinase pelle	Ascaris suum (Pig roundworm) (Ascaris lumbricoides)
Locus_7526_Transcript_1/1_Confidence_0.000_Length_1335	2602	1364	88.7309	55.1135	6.47136	5.78433	0.68703	F1KSG8	gb	ADY40822.1	Serine/threonine-protein kinase pelle	Ascaris suum (Pig roundworm) (Ascaris lumbricoides)
Locus_13131_Transcript_1/1_Confidence_0.000_Length_254	4201	1282	752.953	272.257	9.55642	8.08883	1.46759	F1KSH1	gb	ADY40825.1	GDP-mannose 4,6 dehydratase 1	Ascaris suum (Pig roundworm) (Ascaris lumbricoides)
Locus_20365_Transcript_1/1_Confidence_0.000_Length_185	85	146	20.9168	42.5703	4.38659	5.41177	-1.02518	F1KSH1	gb	ADY40825.1	GDP-mannose 4,6 dehydratase 1	Ascaris suum (Pig roundworm) (Ascaris lumbricoides)
Locus_448_Transcript_1/1_Confidence_0.000_Length_185	2157	722	530.796	210.519	9.05201	7.7178	1.33421	F1KSH1	gb	ADY40825.1	GDP-mannose 4,6 dehydratase 1	Ascaris suum (Pig roundworm) (Ascaris lumbricoides)
Locus_6272_Transcript_1/1_Confidence_0.000_Length_597	1932	1540	147.327	139.146	7.20288	7.12046	0.0824173	F1KSH5	gb	ADY40829.1	Peptide-N(4)-(N-acetyl-beta-glucosaminyl)asparagine amidase	Ascaris suum (Pig roundworm) (Ascaris lumbricoides)
Locus_7262_Transcript_1/1_Confidence_0.000_Length_331	119	281	16.367	45.7935	4.03271	5.51707	-1.48436	F1KSH5	gb	ADY40829.1	Peptide-N(4)-(N-acetyl-beta-glucosaminyl)asparagine amidase	Ascaris suum (Pig roundworm) (Ascaris lumbricoides)
Locus_4448_Transcript_1/1_Confidence_0.000_Length_3670	1496	3582	18.5573	52.6483	4.21391	5.71832	-1.5044	F1KSH6	gb	ADY40830.1	Inactive phospholipase C-like protein 1	Ascaris suum (Pig roundworm) (Ascaris lumbricoides)
Locus_22081_Transcript_1/1_Confidence_0.000_Length_548	1631	1484	135.495	146.076	7.08209	7.19057	-0.108482	F1KSH7	gb	ADY40831.1	Calcium homeostasis endoplasmic reticulum protein	Ascaris suum (Pig roundworm) (Ascaris lumbricoides)
Locus_10485_Transcript_1/1_Confidence_0.000_Length_2483	659	5327	12.0825	115.726	3.59485	6.85457	-3.25972	F1KSI2	gb	ADY40836.1	Myosin-4	Ascaris suum (Pig roundworm) (Ascaris lumbricoides)
Locus_7145_Transcript_1/1_Confidence_0.000_Length_1025	463	662	20.5639	34.8385	4.36204	5.12261	-0.760566	F1KSI3	gb	ADY40837.1	Glutamyl aminopeptidase	Ascaris suum (Pig roundworm) (Ascaris lumbricoides)
Locus_18700_Transcript_1/1_Confidence_0.000_Length_217	225	7	47.2032	1.74006	5.56081	0.799135	4.76168	F1KSI7	gb	ADY40841.1	Fatty acid elongation protein 3	Ascaris suum (Pig roundworm) (Ascaris lumbricoides)
Locus_18417_Transcript_1/1_Confidence_0.000_Length_220	484	11	100.155	2.69709	6.64609	1.4314	5.21468	F1KSI7	sp	F1KSI7_ASCSU	Fatty acid elongation protein 3	Ascaris suum (Pig roundworm) (Ascaris lumbricoides)
Locus_20867_Transcript_1/1_Confidence_0.000_Length_755	2535	2228	152.855	159.182	7.25602	7.31453	-0.0585109	F1KSJ0	gb	ADY40844.1	Cullin-2	Ascaris suum (Pig roundworm) (Ascaris lumbricoides)
Locus_381_Transcript_1/2_Confidence_0.333_Length_997	2788	3848	127.305	208.193	6.99215	7.70177	-0.709626	F1KSJ0	gb	ADY40844.1	Cullin-2	Ascaris suum (Pig roundworm) (Ascaris lumbricoides)
Locus_381_Transcript_2/2_Confidence_0.000_Length_835	1675	1630	91.3224	105.3	6.5129	6.71835	-0.205458	F1KSJ0	gb	ADY40844.1	Cullin-2	Ascaris suum (Pig roundworm) (Ascaris lumbricoides)
Locus_12866_Transcript_1/1_Confidence_0.000_Length_769	2863	2182	169.49	153.057	7.40506	7.25793	0.147129	F1KSJ4	gb	ADY40848.1	Tetratricopeptide repeat protein 17	Ascaris suum (Pig roundworm) (Ascaris lumbricoides)
Locus_3133_Transcript_1/1_Confidence_0.000_Length_3520	3612	3291	46.7147	50.4325	5.54581	5.65628	-0.110476	F1KSJ6	sp	F1KSJ6_ASCSU	Sodium/potassium-transporting ATPase subunit alpha-1	Ascaris suum (Pig roundworm) (Ascaris lumbricoides)
Locus_2019_Transcript_1/1_Confidence_0.000_Length_522	2751	3972	239.921	410.453	7.90642	8.68107	-0.774657	F1KSK2	gb	ADY40856.1	Sodium/potassium-transporting ATPase subunit alpha	Ascaris suum (Pig roundworm) (Ascaris lumbricoides)
Locus_22544_Transcript_1/1_Confidence_0.000_Length_228	71	330	14.1766	78.0736	3.82544	6.28676	-2.46132	F1KSK2	sp	F1KSK2_ASCSU	Sodium/potassium-transporting ATPase subunit alpha	Ascaris suum (Pig roundworm) (Ascaris lumbricoides)
Locus_223_Transcript_1/1_Confidence_0.000_Length_2020	15797	8753	356.018	233.739	8.47581	7.86875	0.607054	F1KSK3	gb	ADY40857.1	Phosphorylase (EC 2.4.1.1)	Ascaris suum (Pig roundworm) (Ascaris lumbricoides)
Locus_1186_Transcript_2/2_Confidence_0.333_Length_2578	2155	1048	38.0551	21.9282	5.25002	4.45472	0.795302	F1KSK6	gb	ADY40860.1	Helicase ARIP4	Ascaris suum (Pig roundworm) (Ascaris lumbricoides)
Locus_8071_Transcript_1/1_Confidence_0.000_Length_528	197	172	16.9856	17.5719	4.08624	4.1352	-0.0489604	F1KSK7	gb	ADY40861.1	Regulator of G-protein signaling rgs-6	Ascaris suum (Pig roundworm) (Ascaris lumbricoides)
Locus_6708_Transcript_1/1_Confidence_0.000_Length_1596	2323	9638	66.2621	325.746	6.05011	8.3476	-2.29749	F1KSL3	gb	ADY40867.1	Liprin-beta	Ascaris suum (Pig roundworm) (Ascaris lumbricoides)
Locus_17466_Transcript_1/1_Confidence_0.000_Length_1064	3206	1828	137.174	92.6744	7.09986	6.5341	0.565761	F1KSL5	gb	ADY40869.1	Kinase suppressor of Ras 1	Ascaris suum (Pig roundworm) (Ascaris lumbricoides)
Locus_5070_Transcript_1/1_Confidence_0.000_Length_1216	1671	1426	62.5593	63.2574	5.96715	5.98316	-0.0160097	F1KSL6	gb	ADY40870.1	6-phosphofructokinase (EC 2.7.1.11) (Phosphohexokinase)	Ascaris suum (Pig roundworm) (Ascaris lumbricoides)
Locus_7450_Transcript_1/1_Confidence_0.000_Length_730	1034	931	64.4832	68.7942	6.01085	6.10422	-0.0933643	F1KSL6	gb	ADY40870.1	6-phosphofructokinase (EC 2.7.1.11) (Phosphohexokinase)	Ascaris suum (Pig roundworm) (Ascaris lumbricoides)
Locus_8684_Transcript_1/1_Confidence_0.000_Length_1241	4749	9429	174.212	409.844	7.4447	8.67893	-1.23423	F1KSL6	gb	ADY40870.1	6-phosphofructokinase (EC 2.7.1.11) (Phosphohexokinase)	Ascaris suum (Pig roundworm) (Ascaris lumbricoides)
Locus_9034_Transcript_1/1_Confidence_0.000_Length_601	1309	1841	99.1549	165.236	6.63161	7.36838	-0.736772	F1KSL6	gb	ADY40870.1	6-phosphofructokinase (EC 2.7.1.11) (Phosphohexokinase)	Ascaris suum (Pig roundworm) (Ascaris lumbricoides)
Locus_5391_Transcript_1/1_Confidence_0.000_Length_913	1168	206	58.2399	12.1709	5.86394	3.60536	2.25858	F1KSL8	gb	ADY40872.1	Rho GTPase-activating protein 29	Ascaris suum (Pig roundworm) (Ascaris lumbricoides)
Locus_19319_Transcript_1/1_Confidence_0.000_Length_580	186	303	14.5994	28.1799	3.86783	4.8166	-0.948763	F1KSL9	gb	ADY40873.1	WAGO-2 (Worm-specific Argonaute WAGO-new1)	Ascaris suum (Pig roundworm) (Ascaris lumbricoides)
Locus_20035_Transcript_1/1_Confidence_0.000_Length_1600	978	1201	27.8271	40.49	4.79842	5.3395	-0.541077	F1KSL9	gb	ADY40873.1	WAGO-2 (Worm-specific Argonaute WAGO-new1)	Ascaris suum (Pig roundworm) (Ascaris lumbricoides)
Locus_20653_Transcript_1/1_Confidence_0.000_Length_314	358	169	51.9042	29.0324	5.69778	4.85959	0.838189	F1KSL9	gb	ADY40873.1	WAGO-2 (Worm-specific Argonaute WAGO-new1)	Ascaris suum (Pig roundworm) (Ascaris lumbricoides)
Locus_5466_Transcript_1/2_Confidence_0.333_Length_2680	907	999	15.4071	20.1074	3.94553	4.32965	-0.38413	F1KSL9	gb	ADY40873.1	WAGO-2 (Worm-specific Argonaute WAGO-new1)	Ascaris suum (Pig roundworm) (Ascaris lumbricoides)
Locus_5466_Transcript_2/2_Confidence_0.333_Length_1184	443	500	17.0334	22.7795	4.09029	4.50966	-0.419369	F1KSL9	gb	ADY40873.1	WAGO-2 (Worm-specific Argonaute WAGO-new1)	Ascaris suum (Pig roundworm) (Ascaris lumbricoides)
Locus_846_Transcript_1/1_Confidence_0.000_Length_1876	4838	1874	117.404	53.8843	6.87533	5.75179	1.12354	F1KSL9	gb	ADY40873.1	WAGO-2 (Worm-specific Argonaute WAGO-new1)	Ascaris suum (Pig roundworm) (Ascaris lumbricoides)
Locus_18012_Transcript_1/1_Confidence_0.000_Length_1721	3063	3415	81.0243	107.037	6.34028	6.74197	-0.401688	F1KSM1	gb	ADY40875.1	Solute carrier organic anion transporter family member 4A1	Ascaris suum (Pig roundworm) (Ascaris lumbricoides)
Locus_1815_Transcript_1/1_Confidence_0.000_Length_663	629	658	43.1903	53.535	5.43263	5.74241	-0.309775	F1KSM1	gb	ADY40875.1	Solute carrier organic anion transporter family member 4A1	Ascaris suum (Pig roundworm) (Ascaris lumbricoides)
Locus_4859_Transcript_1/1_Confidence_0.000_Length_1444	1459	268	45.9978	10.0114	5.52349	3.32357	2.19993	F1KSM3	gb	ADY40877.1	Nephrin	Ascaris suum (Pig roundworm) (Ascaris lumbricoides)
Locus_988_Transcript_1/2_Confidence_0.333_Length_3205	5736	3092	81.4761	52.0399	6.3483	5.70155	0.646757	F1KSM8	gb	ADY40882.1	Isoleucyl-tRNA synthetase (Fragment)	Ascaris suum (Pig roundworm) (Ascaris lumbricoides)
Locus_988_Transcript_2/2_Confidence_0.000_Length_3312	7134	4241	98.06	69.0722	6.61559	6.11003	0.505559	F1KSM8	gb	ADY40882.1	Isoleucyl-tRNA synthetase (Fragment)	Ascaris suum (Pig roundworm) (Ascaris lumbricoides)
Locus_7000_Transcript_1/1_Confidence_0.000_Length_1206	886	192	33.4453	8.58775	5.06373	3.10228	1.96145	F1KSN0	gb	ADY40884.1	Serine/threonine-protein kinase kin-29	Ascaris suum (Pig roundworm) (Ascaris lumbricoides)
Locus_1891_Transcript_1/1_Confidence_0.000_Length_2119	10319	7303	221.695	185.907	7.79243	7.53844	0.253995	F1KSN2	gb	ADY40886.1	E3 ubiquitin-protein ligase (EC 6.3.2.-)	Ascaris suum (Pig roundworm) (Ascaris lumbricoides)
Locus_13561_Transcript_1/1_Confidence_0.000_Length_220	355	386	73.4606	94.6433	6.1989	6.56443	-0.365529	F1KSN4	gb	ADY40888.1	Sodium/potassium-transporting ATPase subunit alpha-1	Ascaris suum (Pig roundworm) (Ascaris lumbricoides)
Locus_25522_Transcript_1/1_Confidence_0.000_Length_220	10	361	2.06931	88.5135	1.04915	6.46783	-5.41867	F1KSN4	gb	ADY40888.1	Sodium/potassium-transporting ATPase subunit alpha-1	Ascaris suum (Pig roundworm) (Ascaris lumbricoides)
Locus_470_Transcript_1/2_Confidence_0.667_Length_621	604	2304	44.2786	200.132	5.46854	7.64481	-2.17627	F1KSN4	gb	ADY40888.1	Sodium/potassium-transporting ATPase subunit alpha-1	Ascaris suum (Pig roundworm) (Ascaris lumbricoides)
Locus_470_Transcript_2/2_Confidence_0.000_Length_649	606	2179	42.5086	181.108	5.40968	7.50071	-2.09102	F1KSN4	gb	ADY40888.1	Sodium/potassium-transporting ATPase subunit alpha-1	Ascaris suum (Pig roundworm) (Ascaris lumbricoides)
Locus_4883_Transcript_3/3_Confidence_0.333_Length_2083	3186	1137	69.6314	29.444	6.12167	4.8799	1.24177	F1KSN5	sp	F1KSN5_ASCSU	Anion exchange protein 3	Ascaris suum (Pig roundworm) (Ascaris lumbricoides)
Locus_21078_Transcript_1/1_Confidence_0.000_Length_382	2343	3346	279.227	472.485	8.1253	8.88412	-0.758828	F1KSN6	gb	ADY40890.1	Progestin and adipoq receptor-like protein 1	Ascaris suum (Pig roundworm) (Ascaris lumbricoides)
Locus_23375_Transcript_1/1_Confidence_0.000_Length_479	567	194	53.8885	21.847	5.75191	4.44936	1.30254	F1KSN7	gb	ADY40891.1	DNA2 helicase	Ascaris suum (Pig roundworm) (Ascaris lumbricoides)
Locus_3059_Transcript_1/1_Confidence_0.000_Length_670	3771	1959	256.23	157.719	8.0013	7.30122	0.700082	F1KSN8	gb	ADY40892.1	KH domain-containing, RNA-binding, signal transduction-associated protein 2	Ascaris suum (Pig roundworm) (Ascaris lumbricoides)
Locus_20292_Transcript_1/1_Confidence_0.000_Length_2804	4459	3215	72.395	61.8484	6.17782	5.95066	0.227154	F1KSP0	gb	ADY40894.1	DNA-directed RNA polymerase (EC 2.7.7.6)	Ascaris suum (Pig roundworm) (Ascaris lumbricoides)
Locus_13132_Transcript_1/1_Confidence_0.000_Length_320	118	92	16.7873	15.5083	4.0693	3.95496	0.114334	F1KSP2	gb	ADY40896.1	Serrate RNA effector molecule	Ascaris suum (Pig roundworm) (Ascaris lumbricoides)
Locus_518_Transcript_1/1_Confidence_0.000_Length_320	1079	336	153.504	56.6389	7.26213	5.82372	1.43841	F1KSP2	gb	ADY40896.1	Serrate RNA effector molecule	Ascaris suum (Pig roundworm) (Ascaris lumbricoides)
Locus_18467_Transcript_1/1_Confidence_0.000_Length_752	1207	338	73.0699	24.2451	6.1912	4.59962	1.59158	F1KSQ0	gb	ADY40904.1	Nuclear receptor-binding protein	Ascaris suum (Pig roundworm) (Ascaris lumbricoides)
Locus_2631_Transcript_1/1_Confidence_0.000_Length_411	1385	448	153.411	58.7978	7.26126	5.87769	1.38357	F1KSQ0	gb	ADY40904.1	Nuclear receptor-binding protein	Ascaris suum (Pig roundworm) (Ascaris lumbricoides)
Locus_5471_Transcript_1/1_Confidence_0.000_Length_264	85	45	14.6576	9.19462	3.87358	3.20079	0.67279	F1KSQ0	gb	ADY40904.1	Nuclear receptor-binding protein	Ascaris suum (Pig roundworm) (Ascaris lumbricoides)
Locus_2063_Transcript_1/2_Confidence_0.333_Length_2758	5777	5152	95.358	100.764	6.57528	6.65484	-0.0795595	F1KSQ5	gb	ADY40909.1	Extended synaptotagmin-2	Ascaris suum (Pig roundworm) (Ascaris lumbricoides)
Locus_2063_Transcript_2/2_Confidence_0.000_Length_2508	4329	2522	78.5794	54.2429	6.29608	5.76136	0.534718	F1KSQ5	gb	ADY40909.1	Extended synaptotagmin-2	Ascaris suum (Pig roundworm) (Ascaris lumbricoides)
Locus_23919_Transcript_1/1_Confidence_0.000_Length_407	292	224	32.6616	29.6879	5.02952	4.8918	0.137722	F1KSQ9	gb	ADY40913.1	ATP-dependent RNA helicase DDX24	Ascaris suum (Pig roundworm) (Ascaris lumbricoides)
Locus_4194_Transcript_1/1_Confidence_0.000_Length_407	926	466	103.578	61.7613	6.69457	5.94863	0.745935	F1KSQ9	gb	ADY40913.1	ATP-dependent RNA helicase DDX24	Ascaris suum (Pig roundworm) (Ascaris lumbricoides)
Locus_3752_Transcript_1/1_Confidence_0.000_Length_1304	1665	470	58.128	19.4422	5.86116	4.28112	1.58004	F1KSR1	gb	ADY40915.1	Myoblast growth factor receptor egl-15	Ascaris suum (Pig roundworm) (Ascaris lumbricoides)
Locus_3399_Transcript_1/1_Confidence_0.000_Length_1792	3660	934	92.9805	28.1147	6.53886	4.81325	1.7256	F1KSR1	sp	F1KSR1_ASCSU	Myoblast growth factor receptor egl-15	Ascaris suum (Pig roundworm) (Ascaris lumbricoides)
Locus_6060_Transcript_1/1_Confidence_0.000_Length_2542	601	1911	10.7634	40.5518	3.42806	5.34169	-1.91364	F1KSS0	gb	ADY40924.1	Degenerin-like protein T28D9.7	Ascaris suum (Pig roundworm) (Ascaris lumbricoides)
Locus_24924_Transcript_1/1_Confidence_0.000_Length_233	278	472	54.3173	109.273	5.76334	6.77179	-1.00845	F1KSS1	gb	ADY40925.1	Sodium/potassium-transporting ATPase subunit alpha-2 (Fragment)	Ascaris suum (Pig roundworm) (Ascaris lumbricoides)
Locus_16874_Transcript_1/1_Confidence_0.000_Length_1030	8994	7491	397.525	392.309	8.6349	8.61585	0.0190571	F1KSS2	gb	ADY40926.1	Zinc finger protein 277	Ascaris suum (Pig roundworm) (Ascaris lumbricoides)
Locus_18079_Transcript_1/1_Confidence_0.000_Length_2905	836	3494	13.1011	64.8787	3.71162	6.01967	-2.30805	F1KSS6	gb	ADY40930.1	Sodium/potassium-transporting ATPase subunit alpha	Ascaris suum (Pig roundworm) (Ascaris lumbricoides)
Locus_3624_Transcript_1/1_Confidence_0.000_Length_3272	6117	7634	85.1087	125.853	6.41124	6.9756	-0.564362	F1KSS6	gb	ADY40930.1	Sodium/potassium-transporting ATPase subunit alpha	Ascaris suum (Pig roundworm) (Ascaris lumbricoides)
Locus_1748_Transcript_1/2_Confidence_0.333_Length_4252	3281	2539	35.1287	32.2103	5.13458	5.00945	0.125128	F1KSS7	gb	ADY40931.1	Aminopeptidase N	Ascaris suum (Pig roundworm) (Ascaris lumbricoides)
Locus_1748_Transcript_2/2_Confidence_0.333_Length_3968	3327	2426	38.1707	32.9795	5.25439	5.0435	0.210895	F1KSS7	gb	ADY40931.1	Aminopeptidase N	Ascaris suum (Pig roundworm) (Ascaris lumbricoides)
Locus_15548_Transcript_1/1_Confidence_0.000_Length_1130	81	683	3.26329	32.6037	1.70633	5.02697	-3.32064	F1KST4	gb	ADY40938.1	Serine/threonine kinase SAD-1	Ascaris suum (Pig roundworm) (Ascaris lumbricoides)
Locus_7343_Transcript_1/1_Confidence_0.000_Length_2328	526	2640	10.2861	61.1711	3.36263	5.93478	-2.57215	F1KST4	gb	ADY40938.1	Serine/threonine kinase SAD-1	Ascaris suum (Pig roundworm) (Ascaris lumbricoides)
Locus_16049_Transcript_1/1_Confidence_0.000_Length_365	11330	18534	1413.14	2739.06	10.4647	11.4195	-0.954774	F1KST5	gb	ADY40939.1	S-phase kinase-associated protein 1	Ascaris suum (Pig roundworm) (Ascaris lumbricoides)
Locus_18073_Transcript_1/1_Confidence_0.000_Length_3049	4779	3009	71.3557	53.2341	6.15696	5.73428	0.422677	F1KST7	gb	ADY40941.1	Serine/threonine-protein kinase dkf-2	Ascaris suum (Pig roundworm) (Ascaris lumbricoides)
Locus_1602_Transcript_1/1_Confidence_0.000_Length_4797	11591	5797	110.002	65.1867	6.78138	6.02651	0.754879	F1KSU3	sp	F1KSU3_ASCSU	Lysine-specific demethylase 6A	Ascaris suum (Pig roundworm) (Ascaris lumbricoides)
Locus_3351_Transcript_1/1_Confidence_0.000_Length_1982	3961	990	90.9809	26.9437	6.50749	4.75187	1.75562	F1KSU5	gb	ADY40949.1	Prominin-1-A	Ascaris suum (Pig roundworm) (Ascaris lumbricoides)
Locus_4903_Transcript_1/1_Confidence_0.000_Length_2506	3861	2955	70.1403	63.6065	6.13217	5.9911	0.141069	F1KSU7	gb	ADY40951.1	Tubulin-specific chaperone D	Ascaris suum (Pig roundworm) (Ascaris lumbricoides)
Locus_5260_Transcript_1/2_Confidence_0.667_Length_1896	603	489	14.4786	13.9122	3.85585	3.79828	0.0575761	F1KSU8	gb	ADY40952.1	Coiled-coil domain-containing protein	Ascaris suum (Pig roundworm) (Ascaris lumbricoides)
Locus_5260_Transcript_2/2_Confidence_0.333_Length_1896	652	548	15.6552	15.5908	3.96857	3.96262	0.00594864	F1KSU8	gb	ADY40952.1	Coiled-coil domain-containing protein	Ascaris suum (Pig roundworm) (Ascaris lumbricoides)
Locus_16903_Transcript_1/1_Confidence_0.000_Length_1917	4474	3553	106.248	99.9766	6.7313	6.64352	0.0877801	F1KSV1	gb	ADY40955.1	Elongator complex protein 2	Ascaris suum (Pig roundworm) (Ascaris lumbricoides)
Locus_2128_Transcript_1/1_Confidence_0.000_Length_1363	11779	2691	393.425	106.498	8.61994	6.73469	1.88526	F1KSV4	gb	ADY40958.1	Plasma membrane calcium-transporting ATPase 3	Ascaris suum (Pig roundworm) (Ascaris lumbricoides)
Locus_8765_Transcript_1/1_Confidence_0.000_Length_1061	10083	1400	432.637	71.1767	8.75701	6.15333	2.60368	F1KSV4	gb	ADY40958.1	Plasma membrane calcium-transporting ATPase 3	Ascaris suum (Pig roundworm) (Ascaris lumbricoides)
Locus_12439_Transcript_1/1_Confidence_0.000_Length_407	392	520	43.8471	68.9182	5.45441	6.10681	-0.652405	F1KSV6	gb	ADY40960.1	Sodium/potassium-transporting ATPase subunit alpha-4	Ascaris suum (Pig roundworm) (Ascaris lumbricoides)
Locus_25784_Transcript_1/1_Confidence_0.000_Length_483	5	267	0.471272	29.8187	-1.08537	4.89815	-5.98352	F1KSV6	gb	ADY40960.1	Sodium/potassium-transporting ATPase subunit alpha-4	Ascaris suum (Pig roundworm) (Ascaris lumbricoides)
Locus_4095_Transcript_1/2_Confidence_0.500_Length_540	325	210	27.3992	20.9774	4.77606	4.39076	0.385303	F1KSV6	gb	ADY40960.1	Sodium/potassium-transporting ATPase subunit alpha-4	Ascaris suum (Pig roundworm) (Ascaris lumbricoides)
Locus_4095_Transcript_2/2_Confidence_0.250_Length_586	252	161	19.5773	14.8202	4.29111	3.88949	0.401616	F1KSV6	gb	ADY40960.1	Sodium/potassium-transporting ATPase subunit alpha-4	Ascaris suum (Pig roundworm) (Ascaris lumbricoides)
Locus_7587_Transcript_1/1_Confidence_0.000_Length_524	463	324	40.2252	33.3533	5.33003	5.05976	0.270271	F1KSV7	gb	ADY40961.1	Putative uncharacterized protein	Ascaris suum (Pig roundworm) (Ascaris lumbricoides)
Locus_9367_Transcript_1/1_Confidence_0.000_Length_503	1142	2179	103.359	233.676	6.69152	7.86837	-1.17685	F1KSV7	gb	ADY40961.1	Putative uncharacterized protein	Ascaris suum (Pig roundworm) (Ascaris lumbricoides)
Locus_12099_Transcript_1/1_Confidence_0.000_Length_276	260	188	42.8858	36.7429	5.42243	5.1994	0.223032	F1KSV7	sp	F1KSV7_ASCSU	Putative uncharacterized protein	Ascaris suum (Pig roundworm) (Ascaris lumbricoides)
Locus_16052_Transcript_1/1_Confidence_0.000_Length_2840	8919	6788	142.971	128.928	7.15957	7.01043	0.149148	F1KSW2	gb	ADY40966.1	Exportin-7	Ascaris suum (Pig roundworm) (Ascaris lumbricoides)
Locus_1074_Transcript_1/1_Confidence_0.000_Length_1627	7436	1128	208.066	37.3979	7.7009	5.22488	2.47601	F1KSW3	gb	ADY40967.1	Leucine-rich repeat-containing protein 15	Ascaris suum (Pig roundworm) (Ascaris lumbricoides)
Locus_3088_Transcript_1/1_Confidence_0.000_Length_246	991	142	183.395	31.1371	7.51881	4.96056	2.55825	F1KSW3	gb	ADY40967.1	Leucine-rich repeat-containing protein 15	Ascaris suum (Pig roundworm) (Ascaris lumbricoides)
Locus_1107_Transcript_1/1_Confidence_0.000_Length_2896	2111	1473	33.1848	27.4365	5.05245	4.77803	0.274422	F1KSW7	gb	ADY40971.1	Tyrosine-protein kinase	Ascaris suum (Pig roundworm) (Ascaris lumbricoides)
Locus_10378_Transcript_1/1_Confidence_0.000_Length_716	3095	576	196.787	43.3945	7.62049	5.43944	2.18105	F1KSW9	gb	ADY40973.1	Maltase-glucoamylase	Ascaris suum (Pig roundworm) (Ascaris lumbricoides)
Locus_2164_Transcript_1/1_Confidence_0.000_Length_1084	4613	764	193.733	38.018	7.59792	5.24861	2.34931	F1KSW9	gb	ADY40973.1	Maltase-glucoamylase	Ascaris suum (Pig roundworm) (Ascaris lumbricoides)
Locus_15086_Transcript_1/1_Confidence_0.000_Length_215	772	157	163.466	39.39	7.35285	5.29976	2.05309	F1KSW9	sp	F1KSW9_ASCSU	Maltase-glucoamylase	Ascaris suum (Pig roundworm) (Ascaris lumbricoides)
Locus_6947_Transcript_1/1_Confidence_0.000_Length_4329	5058	3072	53.1912	38.2788	5.73312	5.25848	0.474641	F1KSX4	gb	ADY40978.1	Integrin alpha pat-2	Ascaris suum (Pig roundworm) (Ascaris lumbricoides)
Locus_4032_Transcript_1/1_Confidence_0.000_Length_3190	3811	3440	54.3873	58.1692	5.7652	5.86218	-0.0969864	F1KSY0	gb	ADY40984.1	Diacylglycerol kinase theta	Ascaris suum (Pig roundworm) (Ascaris lumbricoides)
Locus_20563_Transcript_1/1_Confidence_0.000_Length_853	1589	539	84.8055	34.0851	6.40609	5.09107	1.31501	F1KSY5	gb	ADY40989.1	DNA-directed RNA polymerase (EC 2.7.7.6)	Ascaris suum (Pig roundworm) (Ascaris lumbricoides)
Locus_359_Transcript_1/1_Confidence_0.000_Length_1596	4389	1316	125.193	44.4783	6.96802	5.47503	1.49299	F1KSY5	gb	ADY40989.1	DNA-directed RNA polymerase (EC 2.7.7.6)	Ascaris suum (Pig roundworm) (Ascaris lumbricoides)
Locus_12656_Transcript_1/1_Confidence_0.000_Length_221	50	61	10.2997	14.8889	3.36454	3.89617	-0.531629	F1KSY5	sp	F1KSY5_ASCSU	DNA-directed RNA polymerase (EC 2.7.7.6)	Ascaris suum (Pig roundworm) (Ascaris lumbricoides)
Locus_21945_Transcript_1/1_Confidence_0.000_Length_221	483	166	99.4956	40.5174	6.63656	5.34047	1.29609	F1KSY5	sp	F1KSY5_ASCSU	DNA-directed RNA polymerase (EC 2.7.7.6)	Ascaris suum (Pig roundworm) (Ascaris lumbricoides)
Locus_24008_Transcript_1/1_Confidence_0.000_Length_289	128	49	20.1633	9.14584	4.33366	3.19312	1.14054	F1KSY8	gb	ADY40992.1	Disintegrin and metalloproteinase domain-containing protein 19	Ascaris suum (Pig roundworm) (Ascaris lumbricoides)
Locus_3991_Transcript_1/1_Confidence_0.000_Length_1771	1592	636	40.9236	19.3715	5.35486	4.27587	1.07899	F1KSY8	gb	ADY40992.1	Disintegrin and metalloproteinase domain-containing protein 19	Ascaris suum (Pig roundworm) (Ascaris lumbricoides)
Locus_21022_Transcript_1/1_Confidence_0.000_Length_1193	9503	1001	362.635	45.2604	8.50237	5.50018	3.00219	F1KSZ0	gb	ADY40994.1	ATP-citrate synthase	Ascaris suum (Pig roundworm) (Ascaris lumbricoides)
Locus_3057_Transcript_1/1_Confidence_0.000_Length_312	2464	300	359.53	51.8671	8.48997	5.69675	2.79322	F1KSZ0	gb	ADY40994.1	ATP-citrate synthase	Ascaris suum (Pig roundworm) (Ascaris lumbricoides)
Locus_501_Transcript_1/1_Confidence_0.000_Length_855	19796	5408	1054.05	341.19	10.0417	8.41443	1.62729	F1KSZ0	gb	ADY40994.1	ATP-citrate synthase	Ascaris suum (Pig roundworm) (Ascaris lumbricoides)
Locus_12015_Transcript_1/1_Confidence_0.000_Length_288	327	203	51.6897	38.0215	5.69181	5.24874	0.443063	F1KSZ3	gb	ADY40997.1	Serine/threonine-protein kinase unc-51	Ascaris suum (Pig roundworm) (Ascaris lumbricoides)
Locus_16540_Transcript_1/1_Confidence_0.000_Length_572	1245	951	99.0883	89.6829	6.63064	6.48676	0.143881	F1KSZ3	gb	ADY40997.1	Serine/threonine-protein kinase unc-51	Ascaris suum (Pig roundworm) (Ascaris lumbricoides)
Locus_17626_Transcript_1/1_Confidence_0.000_Length_275	565	176	93.533	34.5227	6.5474	5.10947	1.43793	F1KSZ3	gb	ADY40997.1	Serine/threonine-protein kinase unc-51	Ascaris suum (Pig roundworm) (Ascaris lumbricoides)
Locus_21518_Transcript_1/1_Confidence_0.000_Length_224	183	43	37.1922	10.3549	5.21693	3.37224	1.84469	F1KSZ3	gb	ADY40997.1	Serine/threonine-protein kinase unc-51	Ascaris suum (Pig roundworm) (Ascaris lumbricoides)
Locus_22894_Transcript_1/1_Confidence_0.000_Length_224	30	88	6.09708	21.1914	2.60812	4.40541	-1.79729	F1KSZ3	gb	ADY40997.1	Serine/threonine-protein kinase unc-51	Ascaris suum (Pig roundworm) (Ascaris lumbricoides)
Locus_23089_Transcript_1/1_Confidence_0.000_Length_275	126	374	20.8587	73.3608	4.38258	6.19694	-1.81436	F1KSZ3	gb	ADY40997.1	Serine/threonine-protein kinase unc-51	Ascaris suum (Pig roundworm) (Ascaris lumbricoides)
Locus_9094_Transcript_1/1_Confidence_0.000_Length_1274	1571	958	56.1378	40.5622	5.8109	5.34206	0.468838	F1KSZ3	gb	ADY40997.1	Serine/threonine-protein kinase unc-51	Ascaris suum (Pig roundworm) (Ascaris lumbricoides)
Locus_16583_Transcript_1/1_Confidence_0.000_Length_850	3076	1368	164.747	86.8145	7.3641	6.43986	0.92424	F1KSZ7	gb	ADY41001.1	Heterogeneous nuclear ribonucleoprotein Q	Ascaris suum (Pig roundworm) (Ascaris lumbricoides)
Locus_16361_Transcript_1/1_Confidence_0.000_Length_2142	17051	2159	362.393	54.3699	8.50141	5.76474	2.73667	F1KSZ8	gb	ADY41002.1	Endoprotease bli-4	Ascaris suum (Pig roundworm) (Ascaris lumbricoides)
Locus_16233_Transcript_1/1_Confidence_0.000_Length_3614	4305	973	54.2293	14.5228	5.761	3.86025	1.90075	F1KT00	sp	F1KT00_ASCSU	Disintegrin and metalloproteinase domain-containing protein 22	Ascaris suum (Pig roundworm) (Ascaris lumbricoides)
Locus_17011_Transcript_1/1_Confidence_0.000_Length_912	4990	1380	249.089	81.6224	7.96052	6.35089	1.60962	F1KT01	gb	ADY41005.1	Endoprotease bli-4	Ascaris suum (Pig roundworm) (Ascaris lumbricoides)
Locus_19734_Transcript_1/1_Confidence_0.000_Length_1623	1738	740	48.7506	24.5945	5.60735	4.62027	0.987083	F1KT11	gb	ADY41015.1	SNF-related serine/threonine-protein kinase	Ascaris suum (Pig roundworm) (Ascaris lumbricoides)
Locus_1264_Transcript_1/1_Confidence_0.000_Length_925	3301	2444	162.462	142.523	7.34396	7.15505	0.188911	F1KT13	gb	ADY41017.1	Serologically defined colon cancer antigen 1	Ascaris suum (Pig roundworm) (Ascaris lumbricoides)
Locus_17958_Transcript_1/1_Confidence_0.000_Length_1933	4379	1158	103.132	32.3148	6.68834	5.01412	1.67422	F1KT23	gb	ADY41027.1	RNA polymerase-associated protein CTR9	Ascaris suum (Pig roundworm) (Ascaris lumbricoides)
Locus_6596_Transcript_2/3_Confidence_0.400_Length_227	646	615	129.555	146.142	7.01743	7.19123	-0.1738	F1KT25	gb	ADY41029.1	Ubiquitin-like modifier-activating enzyme 1	Ascaris suum (Pig roundworm) (Ascaris lumbricoides)
Locus_9996_Transcript_1/1_Confidence_0.000_Length_439	2361	1211	244.839	148.801	7.93569	7.21724	0.718452	F1KT25	gb	ADY41029.1	Ubiquitin-like modifier-activating enzyme 1	Ascaris suum (Pig roundworm) (Ascaris lumbricoides)
Locus_12578_Transcript_1/1_Confidence_0.000_Length_161	575	299	162.589	100.178	7.34508	6.64642	0.698669	F1KT25	sp	F1KT25_ASCSU	Ubiquitin-like modifier-activating enzyme 1	Ascaris suum (Pig roundworm) (Ascaris lumbricoides)
Locus_7174_Transcript_1/2_Confidence_0.333_Length_2021	1986	731	44.7365	19.5109	5.48338	4.28621	1.19717	F1KT29	gb	ADY41033.1	Rho GTPase-activating protein 26	Ascaris suum (Pig roundworm) (Ascaris lumbricoides)
Locus_7174_Transcript_2/2_Confidence_0.000_Length_2120	2212	673	47.5005	17.124	5.56987	4.09795	1.47193	F1KT29	gb	ADY41033.1	Rho GTPase-activating protein 26	Ascaris suum (Pig roundworm) (Ascaris lumbricoides)
Locus_798_Transcript_1/1_Confidence_0.000_Length_3413	8676	5851	115.726	92.4739	6.85457	6.53097	0.323599	F1KT31	gb	ADY41035.1	Cohesin subunit SA-1	Ascaris suum (Pig roundworm) (Ascaris lumbricoides)
Locus_11391_Transcript_1/1_Confidence_0.000_Length_1427	385	1086	12.2825	41.0517	3.61853	5.35937	-1.74084	F1KT32	gb	ADY41036.1	Glutamate receptor 1	Ascaris suum (Pig roundworm) (Ascaris lumbricoides)
Locus_24565_Transcript_1/1_Confidence_0.000_Length_223	86	173	17.5567	41.8472	4.13395	5.38706	-1.25311	F1KT32	gb	ADY41036.1	Glutamate receptor 1	Ascaris suum (Pig roundworm) (Ascaris lumbricoides)
Locus_7612_Transcript_1/1_Confidence_0.000_Length_959	156	504	7.40551	28.349	2.8886	4.82522	-1.93663	F1KT32	gb	ADY41036.1	Glutamate receptor 1	Ascaris suum (Pig roundworm) (Ascaris lumbricoides)
Locus_16062_Transcript_1/1_Confidence_0.000_Length_530	4283	1487	367.893	151.342	8.52314	7.24167	1.28147	F1KT33	gb	ADY41037.1	Clathrin interactor 1	Ascaris suum (Pig roundworm) (Ascaris lumbricoides)
Locus_23838_Transcript_1/1_Confidence_0.000_Length_229	112	107	22.2654	25.2042	4.47673	4.65559	-0.178859	F1KT35	gb	ADY41039.1	UDP-N-acetylglucosamine--peptide N-acetylglucosaminyltransferase	Ascaris suum (Pig roundworm) (Ascaris lumbricoides)
Locus_24544_Transcript_1/1_Confidence_0.000_Length_477	1067	747	101.835	84.4749	6.67008	6.40045	0.269633	F1KT35	gb	ADY41039.1	UDP-N-acetylglucosamine--peptide N-acetylglucosaminyltransferase	Ascaris suum (Pig roundworm) (Ascaris lumbricoides)
Locus_619_Transcript_1/1_Confidence_0.000_Length_281	156	144	25.2736	27.6428	4.65956	4.78883	-0.12927	F1KT35	gb	ADY41039.1	UDP-N-acetylglucosamine--peptide N-acetylglucosaminyltransferase	Ascaris suum (Pig roundworm) (Ascaris lumbricoides)
Locus_9058_Transcript_1/1_Confidence_0.000_Length_281	413	236	66.9102	45.3034	6.06416	5.50155	0.562607	F1KT35	gb	ADY41039.1	UDP-N-acetylglucosamine--peptide N-acetylglucosaminyltransferase	Ascaris suum (Pig roundworm) (Ascaris lumbricoides)
Locus_16580_Transcript_1/1_Confidence_0.000_Length_492	1412	1127	130.653	123.562	7.02959	6.94909	0.0805051	F1KT37	gb	ADY41041.1	Superkiller viralicidic activity 2-like protein 2	Ascaris suum (Pig roundworm) (Ascaris lumbricoides)
Locus_3413_Transcript_1/1_Confidence_0.000_Length_3819	3515	3793	41.901	53.5745	5.38891	5.74348	-0.354562	F1KT40	gb	ADY41044.1	Anoctamin	Ascaris suum (Pig roundworm) (Ascaris lumbricoides)
Locus_1265_Transcript_1/1_Confidence_0.000_Length_1461	8273	2048	257.787	75.6145	8.01004	6.24059	1.76945	F1KT49	gb	ADY41053.1	Cell death abnormality protein 1	Ascaris suum (Pig roundworm) (Ascaris lumbricoides)
Locus_2175_Transcript_1/1_Confidence_0.000_Length_1098	3594	535	149.013	26.2831	7.2193	4.71606	2.50323	F1KT49	gb	ADY41053.1	Cell death abnormality protein 1	Ascaris suum (Pig roundworm) (Ascaris lumbricoides)
Locus_1158_Transcript_1/1_Confidence_0.000_Length_2041	7482	4047	166.887	106.959	7.38273	6.74091	0.641824	F1KT50	gb	ADY41054.1	Metastasis-associated protein MTA3	Ascaris suum (Pig roundworm) (Ascaris lumbricoides)
Locus_3930_Transcript_1/1_Confidence_0.000_Length_269	949	325	160.606	65.1713	7.32739	6.02616	1.30122	F1KT55	gb	ADY41059.1	Ectonucleotide pyrophosphatase/phosphodiesterase	Ascaris suum (Pig roundworm) (Ascaris lumbricoides)
Locus_893_Transcript_1/1_Confidence_0.000_Length_206	106	55	23.4254	14.4019	4.55	3.84819	0.701813	F1KT55	sp	F1KT55_ASCSU	Ectonucleotide pyrophosphatase/phosphodiesterase	Ascaris suum (Pig roundworm) (Ascaris lumbricoides)
Locus_16768_Transcript_1/1_Confidence_0.000_Length_2032	12905	9977	289.123	264.851	8.17554	8.04904	0.126505	F1KT61	gb	ADY41065.1	Importin-5	Ascaris suum (Pig roundworm) (Ascaris lumbricoides)
Locus_4499_Transcript_1/1_Confidence_0.000_Length_1549	4871	3071	143.158	106.943	7.16146	6.7407	0.420762	F1KT61	gb	ADY41065.1	Importin-5	Ascaris suum (Pig roundworm) (Ascaris lumbricoides)
Locus_5553_Transcript_1/1_Confidence_0.000_Length_1591	2823	1946	80.7773	65.9778	6.33588	6.04391	0.29197	F1KT73	gb	ADY41077.1	USP6-like protein	Ascaris suum (Pig roundworm) (Ascaris lumbricoides)
Locus_16300_Transcript_1/2_Confidence_0.667_Length_3997	3230	383	36.7889	5.1688	5.2012	2.36983	2.83137	F1KT74	sp	F1KT74_ASCSU	Patched domain-containing protein 3	Ascaris suum (Pig roundworm) (Ascaris lumbricoides)
Locus_16300_Transcript_2/2_Confidence_0.000_Length_4093	3231	401	35.9372	5.28479	5.16741	2.40185	2.76556	F1KT74	sp	F1KT74_ASCSU	Patched domain-containing protein 3	Ascaris suum (Pig roundworm) (Ascaris lumbricoides)
Locus_14979_Transcript_1/1_Confidence_0.000_Length_212	524	175	112.524	44.5274	6.81409	5.47662	1.33746	F1KT77	gb	ADY41081.1	Nuclease domain-containing protein 1	Ascaris suum (Pig roundworm) (Ascaris lumbricoides)
Locus_21106_Transcript_1/1_Confidence_0.000_Length_452	1867	821	188.042	97.9783	7.55491	6.61439	0.94052	F1KT77	gb	ADY41081.1	Nuclease domain-containing protein 1	Ascaris suum (Pig roundworm) (Ascaris lumbricoides)
Locus_3515_Transcript_1/1_Confidence_0.000_Length_3937	10830	8176	125.231	112.021	6.96845	6.80763	0.160819	F1KT82	gb	ADY41086.1	ALG-1 (Argonaute ALG-1)	Ascaris suum (Pig roundworm) (Ascaris lumbricoides)
Locus_4542_Transcript_1/1_Confidence_0.000_Length_504	209	92	18.8784	9.84651	4.23866	3.29961	0.93905	F1KT88	gb	ADY41092.1	Semaphorin-2A	Ascaris suum (Pig roundworm) (Ascaris lumbricoides)
Locus_5131_Transcript_1/1_Confidence_0.000_Length_504	1108	188	100.082	20.1211	6.64505	4.33064	2.31441	F1KT88	gb	ADY41092.1	Semaphorin-2A	Ascaris suum (Pig roundworm) (Ascaris lumbricoides)
Locus_23721_Transcript_1/1_Confidence_0.000_Length_366	1493	1526	185.707	224.905	7.53688	7.81317	-0.276288	F1KT89	gb	ADY41093.1	Ran GTPase-activating protein 2	Ascaris suum (Pig roundworm) (Ascaris lumbricoides)
Locus_1157_Transcript_1/1_Confidence_0.000_Length_322	1120	140	158.347	23.4529	7.30695	4.5517	2.75525	F1KT90	gb	ADY41094.1	Neutral alpha-glucosidase AB	Ascaris suum (Pig roundworm) (Ascaris lumbricoides)
Locus_20531_Transcript_1/1_Confidence_0.000_Length_614	641	318	47.5268	27.9373	5.57067	4.80412	0.76655	F1KT90	gb	ADY41094.1	Neutral alpha-glucosidase AB	Ascaris suum (Pig roundworm) (Ascaris lumbricoides)
Locus_21178_Transcript_1/1_Confidence_0.000_Length_302	1236	158	186.32	28.2212	7.54164	4.81871	2.72293	F1KT90	gb	ADY41094.1	Neutral alpha-glucosidase AB	Ascaris suum (Pig roundworm) (Ascaris lumbricoides)
Locus_8375_Transcript_1/1_Confidence_0.000_Length_1746	11400	3934	297.242	121.539	8.21549	6.92527	1.29022	F1KT90	gb	ADY41094.1	Neutral alpha-glucosidase AB	Ascaris suum (Pig roundworm) (Ascaris lumbricoides)
Locus_1812_Transcript_1/1_Confidence_0.000_Length_854	2914	1721	155.339	108.705	7.27928	6.76427	0.515006	F1KT99	gb	ADY41103.1	Pre-rRNA-processing protein TSR1	Ascaris suum (Pig roundworm) (Ascaris lumbricoides)
Locus_14766_Transcript_1/1_Confidence_0.000_Length_252	880	1050	158.976	224.757	7.31266	7.81222	-0.499561	F1KTA1	gb	ADY41105.1	ETSous factor	Ascaris suum (Pig roundworm) (Ascaris lumbricoides)
Locus_19811_Transcript_1/1_Confidence_0.000_Length_218	183	239	38.2158	59.138	5.2561	5.88601	-0.629914	F1KTA1	gb	ADY41105.1	ETSous factor	Ascaris suum (Pig roundworm) (Ascaris lumbricoides)
Locus_1634_Transcript_1/1_Confidence_0.000_Length_3556	7203	3138	92.2148	47.601	6.52693	5.57292	0.954005	F1KTA2	sp	F1KTA2_ASCSU	Ubiquitin-protein ligase E3B	Ascaris suum (Pig roundworm) (Ascaris lumbricoides)
Locus_15618_Transcript_1/1_Confidence_0.000_Length_407	419	1246	46.8671	165.139	5.55051	7.36753	-1.81703	F1KTA3	gb	ADY41107.1	Nicotinic receptor-associated protein 1	Ascaris suum (Pig roundworm) (Ascaris lumbricoides)
Locus_4201_Transcript_1/1_Confidence_0.000_Length_1019	1249	2585	55.8004	136.84	5.8022	7.09634	-1.29414	F1KTA3	gb	ADY41107.1	Nicotinic receptor-associated protein 1	Ascaris suum (Pig roundworm) (Ascaris lumbricoides)
Locus_6311_Transcript_1/1_Confidence_0.000_Length_436	7992	1408	834.484	174.197	9.70474	7.44458	2.26016	F1KTA4	gb	ADY41108.1	Zinc metalloproteinase nas-33	Ascaris suum (Pig roundworm) (Ascaris lumbricoides)
Locus_2104_Transcript_1/1_Confidence_0.000_Length_1645	5637	2264	156.002	74.2396	7.28542	6.21412	1.07131	F1KTA7	gb	ADY41111.1	Mitogen-activated protein kinase kinase kinase MLT	Ascaris suum (Pig roundworm) (Ascaris lumbricoides)
Locus_17804_Transcript_1/1_Confidence_0.000_Length_799	1393	1282	79.3694	86.5499	6.31051	6.43546	-0.124948	F1KTA8	gb	ADY41112.1	THO complex subunit 1	Ascaris suum (Pig roundworm) (Ascaris lumbricoides)
Locus_19895_Transcript_1/1_Confidence_0.000_Length_2393	12868	5010	244.803	112.933	7.93548	6.81932	1.11616	F1KTB4	gb	ADY41118.1	Coatomer subunit beta	Ascaris suum (Pig roundworm) (Ascaris lumbricoides)
Locus_19835_Transcript_1/1_Confidence_0.000_Length_1088	3255	1393	136.198	69.0633	7.08956	6.10985	0.979715	F1KTB6	gb	ADY41120.1	Signal recognition particle 54 kDa protein	Ascaris suum (Pig roundworm) (Ascaris lumbricoides)
Locus_17579_Transcript_1/1_Confidence_0.000_Length_1048	2446	1342	106.254	69.0743	6.73137	6.11008	0.621292	F1KTC0	gb	ADY41124.1	5'-3' exoribonuclease 2	Ascaris suum (Pig roundworm) (Ascaris lumbricoides)
Locus_17400_Transcript_1/1_Confidence_0.000_Length_1782	6205	1477	158.52	44.7093	7.30852	5.4825	1.82601	F1KTC3	gb	ADY41127.1	Dipeptidyl peptidase 8	Ascaris suum (Pig roundworm) (Ascaris lumbricoides)
Locus_913_Transcript_1/1_Confidence_0.000_Length_1566	8109	6627	235.735	228.271	7.88102	7.8346	0.0464207	F1KTC4	gb	ADY41128.1	Protein retinal degeneration B	Ascaris suum (Pig roundworm) (Ascaris lumbricoides)
Locus_1512_Transcript_1/1_Confidence_0.000_Length_1912	6158	4909	146.623	138.494	7.19596	7.11368	0.0822853	F1KTC4	sp	F1KTC4_ASCSU	Protein retinal degeneration B	Ascaris suum (Pig roundworm) (Ascaris lumbricoides)
Locus_9304_Transcript_1/1_Confidence_0.000_Length_2071	6505	4429	142.993	115.359	7.15981	6.84998	0.309821	F1KTC7	gb	ADY41131.1	Cullin-4B	Ascaris suum (Pig roundworm) (Ascaris lumbricoides)
Locus_302_Transcript_1/1_Confidence_0.000_Length_3571	3825	1612	48.763	24.3501	5.60772	4.60585	1.00186	F1KTD0	sp	F1KTD0_ASCSU	Serine/threonine-protein kinase dkf-1	Ascaris suum (Pig roundworm) (Ascaris lumbricoides)
Locus_16871_Transcript_1/1_Confidence_0.000_Length_239	305	257	58.0966	58.0043	5.86038	5.85809	0.00229345	F1KTD2	gb	ADY41136.1	Chromodomain-helicase-DNA-binding protein 1-like protein	Ascaris suum (Pig roundworm) (Ascaris lumbricoides)
Locus_18593_Transcript_1/1_Confidence_0.000_Length_377	140	252	16.9058	36.0566	4.07945	5.17219	-1.09274	F1KTD2	gb	ADY41136.1	Chromodomain-helicase-DNA-binding protein 1-like protein	Ascaris suum (Pig roundworm) (Ascaris lumbricoides)
Locus_2052_Transcript_1/1_Confidence_0.000_Length_551	776	740	64.1149	72.4445	6.00259	6.1788	-0.176216	F1KTD2	gb	ADY41136.1	Chromodomain-helicase-DNA-binding protein 1-like protein	Ascaris suum (Pig roundworm) (Ascaris lumbricoides)
Locus_22522_Transcript_1/1_Confidence_0.000_Length_239	103	263	19.6195	59.3585	4.29422	5.89138	-1.59717	F1KTD2	gb	ADY41136.1	Chromodomain-helicase-DNA-binding protein 1-like protein	Ascaris suum (Pig roundworm) (Ascaris lumbricoides)
Locus_8524_Transcript_1/1_Confidence_0.000_Length_1298	3577	2072	125.456	86.1074	6.97104	6.42806	0.542979	F1KTD4	gb	ADY41138.1	Myotublarin-related protein 3	Ascaris suum (Pig roundworm) (Ascaris lumbricoides)
Locus_1629_Transcript_1/1_Confidence_0.000_Length_1611	5559	2550	157.091	85.3827	7.29545	6.41587	0.879581	F1KTD5	gb	ADY41139.1	Supervillin	Ascaris suum (Pig roundworm) (Ascaris lumbricoides)
Locus_20532_Transcript_1/1_Confidence_0.000_Length_605	815	186	61.3269	16.5838	5.93845	4.0517	1.88675	F1KTD9	gb	ADY41143.1	Cell division protein kinase 12	Ascaris suum (Pig roundworm) (Ascaris lumbricoides)
Locus_18886_Transcript_1/1_Confidence_0.000_Length_3160	457	4199	6.58382	71.6777	2.71893	6.16345	-3.44453	F1KTE2	gb	ADY41146.1	Gamma-aminobutyric acid type B receptor subunit 2	Ascaris suum (Pig roundworm) (Ascaris lumbricoides)
Locus_17687_Transcript_1/1_Confidence_0.000_Length_1694	3093	951	83.1219	30.2825	6.37716	4.92041	1.45674	F1KTE3	sp	F1KTE3_ASCSU	Disintegrin and metalloproteinase domain-containing protein 10	Ascaris suum (Pig roundworm) (Ascaris lumbricoides)
Locus_19523_Transcript_1/1_Confidence_0.000_Length_345	1526	676	201.365	105.695	7.65367	6.72376	0.929912	F1KTE7	gb	ADY41151.1	WAGO-3 (Worm-specific Argonaute WAGO-new2)	Ascaris suum (Pig roundworm) (Ascaris lumbricoides)
Locus_950_Transcript_1/2_Confidence_0.333_Length_721	7554	3796	476.97	283.999	8.89775	8.14974	0.748013	F1KTE7	gb	ADY41151.1	WAGO-3 (Worm-specific Argonaute WAGO-new2)	Ascaris suum (Pig roundworm) (Ascaris lumbricoides)
Locus_950_Transcript_2/2_Confidence_0.333_Length_615	6082	2880	450.215	252.605	8.81447	7.98074	0.83373	F1KTE7	gb	ADY41151.1	WAGO-3 (Worm-specific Argonaute WAGO-new2)	Ascaris suum (Pig roundworm) (Ascaris lumbricoides)
Locus_14452_Transcript_1/1_Confidence_0.000_Length_522	1888	2368	164.657	244.701	7.36332	7.93488	-0.571558	F1KTF1	gb	ADY41155.1	DNA excision repair protein ERCC-6 (Fragment)	Ascaris suum (Pig roundworm) (Ascaris lumbricoides)
Locus_16852_Transcript_1/1_Confidence_0.000_Length_3310	2476	2427	34.0543	39.5519	5.08976	5.30567	-0.21591	F1KTF2	gb	ADY41156.1	FYVE, RhoGEF and PH domain-containing protein 4	Ascaris suum (Pig roundworm) (Ascaris lumbricoides)
Locus_16975_Transcript_1/1_Confidence_0.000_Length_383	463	383	55.034	53.9418	5.78225	5.75333	0.0289204	F1KTF4	gb	ADY41158.1	Transient receptor potential channel	Ascaris suum (Pig roundworm) (Ascaris lumbricoides)
Locus_22379_Transcript_1/1_Confidence_0.000_Length_304	78	89	11.6807	15.7922	3.54606	3.98114	-0.435079	F1KTF4	sp	F1KTF4_ASCSU	Transient receptor potential channel	Ascaris suum (Pig roundworm) (Ascaris lumbricoides)
Locus_10449_Transcript_1/1_Confidence_0.000_Length_198	516	536	118.641	146.024	6.89045	7.19006	-0.299609	F1KTF5	gb	ADY41159.1	Ethanolamine-phosphate cytidylyltransferase	Ascaris suum (Pig roundworm) (Ascaris lumbricoides)
Locus_22060_Transcript_1/1_Confidence_0.000_Length_191	946	1422	225.479	401.598	7.81685	8.64961	-0.832757	F1KTF5	gb	ADY41159.1	Ethanolamine-phosphate cytidylyltransferase	Ascaris suum (Pig roundworm) (Ascaris lumbricoides)
Locus_24094_Transcript_1/1_Confidence_0.000_Length_227	91	257	18.2501	61.0706	4.18983	5.93241	-1.74258	F1KTF5	gb	ADY41159.1	Ethanolamine-phosphate cytidylyltransferase	Ascaris suum (Pig roundworm) (Ascaris lumbricoides)
Locus_24099_Transcript_1/1_Confidence_0.000_Length_227	711	636	142.591	151.132	7.15574	7.23967	-0.0839246	F1KTF5	gb	ADY41159.1	Ethanolamine-phosphate cytidylyltransferase	Ascaris suum (Pig roundworm) (Ascaris lumbricoides)
Locus_10931_Transcript_1/1_Confidence_0.000_Length_917	4848	3418	240.681	201.061	7.91098	7.65149	0.25949	F1KTF7	gb	ADY41161.1	Kinesin heavy chain	Ascaris suum (Pig roundworm) (Ascaris lumbricoides)
Locus_15010_Transcript_1/1_Confidence_0.000_Length_193	423	362	99.7773	101.176	6.64064	6.66072	-0.0200795	F1KTF7	gb	ADY41161.1	Kinesin heavy chain	Ascaris suum (Pig roundworm) (Ascaris lumbricoides)
Locus_17943_Transcript_1/1_Confidence_0.000_Length_917	560	1242	27.8015	73.0596	4.79709	6.191	-1.39391	F1KTF7	gb	ADY41161.1	Kinesin heavy chain	Ascaris suum (Pig roundworm) (Ascaris lumbricoides)
Locus_19305_Transcript_1/1_Confidence_0.000_Length_311	98	101	14.3455	17.5181	3.84252	4.13077	-0.288249	F1KTF7	gb	ADY41161.1	Kinesin heavy chain	Ascaris suum (Pig roundworm) (Ascaris lumbricoides)
Locus_20394_Transcript_1/1_Confidence_0.000_Length_311	854	369	125.01	64.0017	6.96591	6.00004	0.965868	F1KTF7	gb	ADY41161.1	Kinesin heavy chain	Ascaris suum (Pig roundworm) (Ascaris lumbricoides)
Locus_21183_Transcript_1/1_Confidence_0.000_Length_380	950	666	113.812	94.5401	6.83051	6.56285	0.267658	F1KTF7	gb	ADY41161.1	Kinesin heavy chain	Ascaris suum (Pig roundworm) (Ascaris lumbricoides)
Locus_2335_Transcript_1/1_Confidence_0.000_Length_380	113	225	13.5377	31.9392	3.75891	4.99726	-1.23835	F1KTF7	gb	ADY41161.1	Kinesin heavy chain	Ascaris suum (Pig roundworm) (Ascaris lumbricoides)
Locus_24428_Transcript_1/1_Confidence_0.000_Length_251	81	131	14.6913	28.1529	3.87689	4.81521	-0.93832	F1KTF7	gb	ADY41161.1	Kinesin heavy chain	Ascaris suum (Pig roundworm) (Ascaris lumbricoides)
Locus_24549_Transcript_1/1_Confidence_0.000_Length_251	823	476	149.271	102.296	7.22179	6.67661	0.545183	F1KTF7	gb	ADY41161.1	Kinesin heavy chain	Ascaris suum (Pig roundworm) (Ascaris lumbricoides)
Locus_17519_Transcript_1/1_Confidence_0.000_Length_200	566	212	128.835	57.1783	7.00939	5.8374	1.17199	F1KTG2	gb	ADY41166.1	Replication factor C subunit 1	Ascaris suum (Pig roundworm) (Ascaris lumbricoides)
Locus_7141_Transcript_1/1_Confidence_0.000_Length_200	117	105	26.6321	28.3194	4.73509	4.82372	-0.0886282	F1KTG2	gb	ADY41166.1	Replication factor C subunit 1	Ascaris suum (Pig roundworm) (Ascaris lumbricoides)
Locus_8573_Transcript_1/1_Confidence_0.000_Length_1090	4566	1556	190.703	77.0031	7.57519	6.26684	1.30834	F1KTG2	gb	ADY41166.1	Replication factor C subunit 1	Ascaris suum (Pig roundworm) (Ascaris lumbricoides)
Locus_11697_Transcript_1/1_Confidence_0.000_Length_161	125	86	35.3454	28.8136	5.14345	4.84868	0.294772	F1KTG2	sp	F1KTG2_ASCSU	Replication factor C subunit 1	Ascaris suum (Pig roundworm) (Ascaris lumbricoides)
Locus_22105_Transcript_1/1_Confidence_0.000_Length_161	476	151	134.595	50.5914	7.07248	5.66082	1.41167	F1KTG2	sp	F1KTG2_ASCSU	Replication factor C subunit 1	Ascaris suum (Pig roundworm) (Ascaris lumbricoides)
Locus_15755_Transcript_1/1_Confidence_0.000_Length_238	2	102	0.382562	23.1179	-1.38623	4.53094	-5.91717	F1KTG3	gb	ADY41167.1	Fibulin-1	Ascaris suum (Pig roundworm) (Ascaris lumbricoides)
Locus_20566_Transcript_1/1_Confidence_0.000_Length_238	280	368	53.5587	83.4058	5.74305	6.38208	-0.639026	F1KTG3	gb	ADY41167.1	Fibulin-1	Ascaris suum (Pig roundworm) (Ascaris lumbricoides)
Locus_22455_Transcript_1/1_Confidence_0.000_Length_648	580	1263	40.7476	105.137	5.34864	6.71612	-1.36748	F1KTG3	gb	ADY41167.1	Fibulin-1	Ascaris suum (Pig roundworm) (Ascaris lumbricoides)
Locus_4818_Transcript_1/1_Confidence_0.000_Length_213	48	110	10.2591	27.8573	3.35884	4.79998	-1.44114	F1KTG3	sp	F1KTG3_ASCSU	Fibulin-1	Ascaris suum (Pig roundworm) (Ascaris lumbricoides)
Locus_18391_Transcript_1/1_Confidence_0.000_Length_203	103	26	23.0988	6.9088	4.52975	2.78843	1.74131	F1KTG7	gb	ADY41171.1	Leucine-rich repeat-containing protein 15	Ascaris suum (Pig roundworm) (Ascaris lumbricoides)
Locus_18591_Transcript_1/1_Confidence_0.000_Length_907	675	59	33.8802	3.50889	5.08237	1.81102	3.27135	F1KTG7	gb	ADY41171.1	Leucine-rich repeat-containing protein 15	Ascaris suum (Pig roundworm) (Ascaris lumbricoides)
Locus_2940_Transcript_1/1_Confidence_0.000_Length_512	1176	489	104.565	51.5186	6.70826	5.68702	1.02123	F1KTG7	gb	ADY41171.1	Leucine-rich repeat-containing protein 15	Ascaris suum (Pig roundworm) (Ascaris lumbricoides)
Locus_2711_Transcript_1/1_Confidence_0.000_Length_1086	1621	2197	67.952	109.125	6.08644	6.76984	-0.683398	F1KTG8	gb	ADY41172.1	Alpha-1,6-mannosyl-glycoprotein 2-beta-N-acetylglucosaminyltransferase	Ascaris suum (Pig roundworm) (Ascaris lumbricoides)
Locus_7771_Transcript_1/1_Confidence_0.000_Length_200	44	59	10.0155	15.9128	3.32416	3.99212	-0.667959	F1KTG8	gb	ADY41172.1	Alpha-1,6-mannosyl-glycoprotein 2-beta-N-acetylglucosaminyltransferase	Ascaris suum (Pig roundworm) (Ascaris lumbricoides)
Locus_11342_Transcript_1/1_Confidence_0.000_Length_203	57	182	12.7829	48.3616	3.67614	5.59579	-1.91965	F1KTG9	gb	ADY41173.1	Dynamin	Ascaris suum (Pig roundworm) (Ascaris lumbricoides)
Locus_11899_Transcript_1/1_Confidence_0.000_Length_290	1082	542	169.855	100.815	7.40816	6.65557	0.752588	F1KTG9	gb	ADY41173.1	Dynamin	Ascaris suum (Pig roundworm) (Ascaris lumbricoides)
Locus_16016_Transcript_1/1_Confidence_0.000_Length_365	159	394	19.8314	58.2276	4.30971	5.86363	-1.55392	F1KTG9	gb	ADY41173.1	Dynamin	Ascaris suum (Pig roundworm) (Ascaris lumbricoides)
Locus_23115_Transcript_1/1_Confidence_0.000_Length_260	433	326	75.8165	67.6347	6.24444	6.07969	0.164748	F1KTG9	gb	ADY41173.1	Dynamin	Ascaris suum (Pig roundworm) (Ascaris lumbricoides)
Locus_24354_Transcript_1/1_Confidence_0.000_Length_601	2250	1128	170.434	101.242	7.41307	6.66166	0.75141	F1KTG9	gb	ADY41173.1	Dynamin	Ascaris suum (Pig roundworm) (Ascaris lumbricoides)
Locus_3462_Transcript_1/1_Confidence_0.000_Length_365	1220	297	152.165	43.8923	7.2495	5.4559	1.7936	F1KTG9	gb	ADY41173.1	Dynamin	Ascaris suum (Pig roundworm) (Ascaris lumbricoides)
Locus_8604_Transcript_1/1_Confidence_0.000_Length_212	653	305	140.225	77.6049	7.1316	6.27808	0.853526	F1KTG9	gb	ADY41173.1	Dynamin	Ascaris suum (Pig roundworm) (Ascaris lumbricoides)
Locus_8605_Transcript_1/1_Confidence_0.000_Length_203	498	129	111.682	34.2783	6.80325	5.09922	1.70403	F1KTG9	gb	ADY41173.1	Dynamin	Ascaris suum (Pig roundworm) (Ascaris lumbricoides)
Locus_3312_Transcript_1/2_Confidence_0.333_Length_2350	1316	1030	25.4939	23.6426	4.67208	4.56331	0.108768	F1KTH0	gb	ADY41174.1	G protein-coupled receptor kinase 1	Ascaris suum (Pig roundworm) (Ascaris lumbricoides)
Locus_3312_Transcript_2/2_Confidence_0.000_Length_2451	1463	1166	27.1738	25.6614	4.76414	4.68153	0.0826145	F1KTH0	gb	ADY41174.1	G protein-coupled receptor kinase 1	Ascaris suum (Pig roundworm) (Ascaris lumbricoides)
Locus_8169_Transcript_1/1_Confidence_0.000_Length_730	6807	8621	424.504	637.03	8.72963	9.31522	-0.585584	F1KTH1	gb	ADY41175.1	Histone chaperone asf-1	Ascaris suum (Pig roundworm) (Ascaris lumbricoides)
Locus_5632_Transcript_1/1_Confidence_0.000_Length_1687	950	242	25.6364	7.73794	4.68012	2.95195	1.72817	F1KTH2	gb	ADY41176.1	Serine/threonine-protein kinase/endoribonuclease ire-1	Ascaris suum (Pig roundworm) (Ascaris lumbricoides)
Locus_6980_Transcript_1/1_Confidence_0.000_Length_774	621	131	36.5258	9.12968	5.19084	3.19056	2.00028	F1KTH2	gb	ADY41176.1	Serine/threonine-protein kinase/endoribonuclease ire-1	Ascaris suum (Pig roundworm) (Ascaris lumbricoides)
Locus_3434_Transcript_1/1_Confidence_0.000_Length_1639	6760	3428	187.766	112.82	7.55279	6.81788	0.734909	F1KTH4	gb	ADY41178.1	Dynamin-like 120 kDa protein	Ascaris suum (Pig roundworm) (Ascaris lumbricoides)
Locus_9964_Transcript_1/1_Confidence_0.000_Length_532	2936	2872	251.243	291.204	7.97294	8.18589	-0.212951	F1KTH4	gb	ADY41178.1	Dynamin-like 120 kDa protein	Ascaris suum (Pig roundworm) (Ascaris lumbricoides)
Locus_3952_Transcript_1/1_Confidence_0.000_Length_3021	6293	5072	94.8322	90.5636	6.56731	6.50086	0.0664458	F1KTH7	gb	ADY41181.1	F-box only protein 11	Ascaris suum (Pig roundworm) (Ascaris lumbricoides)
Locus_16716_Transcript_1/1_Confidence_0.000_Length_332	1513	871	207.467	141.516	7.69674	7.14482	0.55192	F1KTH9	gb	ADY41183.1	Phospholipid-transporting ATPase IIB	Ascaris suum (Pig roundworm) (Ascaris lumbricoides)
Locus_16717_Transcript_1/1_Confidence_0.000_Length_3008	12026	5382	182.009	96.5142	7.50786	6.59267	0.915195	F1KTH9	gb	ADY41183.1	Phospholipid-transporting ATPase IIB	Ascaris suum (Pig roundworm) (Ascaris lumbricoides)
Locus_9491_Transcript_1/1_Confidence_0.000_Length_332	66	377	9.05013	61.2532	3.17794	5.93671	-2.75877	F1KTH9	gb	ADY41183.1	Phospholipid-transporting ATPase IIB	Ascaris suum (Pig roundworm) (Ascaris lumbricoides)
Locus_17046_Transcript_1/1_Confidence_0.000_Length_253	127	89	22.8524	18.9756	4.51427	4.24607	0.268204	F1KTI6	sp	F1KTI6_ASCSU	Tyrosine-protein kinase PR2	Ascaris suum (Pig roundworm) (Ascaris lumbricoides)
Locus_12273_Transcript_1/1_Confidence_0.000_Length_376	2546	672	308.262	96.4066	8.26801	6.59106	1.67695	F1KTI8	gb	ADY41192.1	Myosin-Ie	Ascaris suum (Pig roundworm) (Ascaris lumbricoides)
Locus_16585_Transcript_1/1_Confidence_0.000_Length_1446	5965	1088	187.798	40.5869	7.55304	5.34294	2.2101	F1KTI8	gb	ADY41192.1	Myosin-Ie	Ascaris suum (Pig roundworm) (Ascaris lumbricoides)
Locus_18363_Transcript_1/1_Confidence_0.000_Length_546	1474	269	122.901	26.5757	6.94135	4.73204	2.20931	F1KTI8	gb	ADY41192.1	Myosin-Ie	Ascaris suum (Pig roundworm) (Ascaris lumbricoides)
Locus_12221_Transcript_1/1_Confidence_0.000_Length_1979	181	1729	4.16372	47.1275	2.05787	5.5585	-3.50062	F1KTJ0	sp	F1KTJ0_ASCSU	Trehalase	Ascaris suum (Pig roundworm) (Ascaris lumbricoides)
Locus_17102_Transcript_1/1_Confidence_0.000_Length_2479	1355	815	24.8835	17.734	4.63712	4.14844	0.488673	F1KTJ7	gb	ADY41201.1	Neuroglian	Ascaris suum (Pig roundworm) (Ascaris lumbricoides)
Locus_21015_Transcript_1/1_Confidence_0.000_Length_237	748	578	143.682	131.554	7.16673	7.03951	0.127221	F1KTK4	gb	ADY41208.1	Splicing factor 1	Ascaris suum (Pig roundworm) (Ascaris lumbricoides)
Locus_2367_Transcript_1/1_Confidence_0.000_Length_572	2358	2352	187.671	221.803	7.55206	7.79313	-0.241072	F1KTK6	gb	ADY41210.1	Bromodomain-containing protein 7	Ascaris suum (Pig roundworm) (Ascaris lumbricoides)
Locus_1685_Transcript_1/2_Confidence_0.333_Length_2299	2695	1668	53.3665	39.1365	5.73786	5.29044	0.447419	F1KTK9	gb	ADY41213.1	Rab GTPase-activating protein 1	Ascaris suum (Pig roundworm) (Ascaris lumbricoides)
Locus_1685_Transcript_2/2_Confidence_0.333_Length_952	247	219	11.8116	12.4089	3.56213	3.6333	-0.0711673	F1KTK9	gb	ADY41213.1	Rab GTPase-activating protein 1	Ascaris suum (Pig roundworm) (Ascaris lumbricoides)
Locus_2496_Transcript_1/1_Confidence_0.000_Length_1263	3731	2525	134.484	107.841	7.07129	6.75276	0.318532	F1KTK9	sp	F1KTK9_ASCSU	Rab GTPase-activating protein 1	Ascaris suum (Pig roundworm) (Ascaris lumbricoides)
Locus_23780_Transcript_1/1_Confidence_0.000_Length_230	528	164	104.509	38.4628	6.70749	5.26539	1.44209	F1KTL0	gb	ADY41214.1	Polyadenylation and cleavage factor 11	Ascaris suum (Pig roundworm) (Ascaris lumbricoides)
Locus_12608_Transcript_1/1_Confidence_0.000_Length_221	666	242	137.193	59.0675	7.10006	5.88429	1.21577	F1KTL0	sp	F1KTL0_ASCSU	Polyadenylation and cleavage factor 11	Ascaris suum (Pig roundworm) (Ascaris lumbricoides)
Locus_10750_Transcript_1/1_Confidence_0.000_Length_242	139	47	26.1486	10.4763	4.70866	3.38906	1.3196	F1KTM1	gb	ADY41225.1	Adenylate cyclase type 5	Ascaris suum (Pig roundworm) (Ascaris lumbricoides)
Locus_11745_Transcript_1/1_Confidence_0.000_Length_242	81	68	15.2377	15.1572	3.92957	3.92193	0.00763973	F1KTM1	gb	ADY41225.1	Adenylate cyclase type 5	Ascaris suum (Pig roundworm) (Ascaris lumbricoides)
Locus_12640_Transcript_1/1_Confidence_0.000_Length_442	587	337	60.4595	41.1276	5.9179	5.36203	0.555864	F1KTM1	gb	ADY41225.1	Adenylate cyclase type 5	Ascaris suum (Pig roundworm) (Ascaris lumbricoides)
Locus_13734_Transcript_1/1_Confidence_0.000_Length_209	151	195	32.8912	50.3284	5.03963	5.6533	-0.613673	F1KTM1	gb	ADY41225.1	Adenylate cyclase type 5	Ascaris suum (Pig roundworm) (Ascaris lumbricoides)
Locus_16026_Transcript_1/1_Confidence_0.000_Length_230	319	191	63.141	44.7951	5.98051	5.48527	0.495236	F1KTM1	gb	ADY41225.1	Adenylate cyclase type 5	Ascaris suum (Pig roundworm) (Ascaris lumbricoides)
Locus_22806_Transcript_1/1_Confidence_0.000_Length_209	250	162	54.4556	41.8113	5.76701	5.38582	0.381187	F1KTM1	gb	ADY41225.1	Adenylate cyclase type 5	Ascaris suum (Pig roundworm) (Ascaris lumbricoides)
Locus_23784_Transcript_1/1_Confidence_0.000_Length_346	432	455	56.8403	70.935	5.82884	6.14843	-0.319583	F1KTM1	gb	ADY41225.1	Adenylate cyclase type 5	Ascaris suum (Pig roundworm) (Ascaris lumbricoides)
Locus_5174_Transcript_1/1_Confidence_0.000_Length_940	588	281	28.4773	16.1251	4.83174	4.01124	0.820499	F1KTM2	gb	ADY41226.1	E3 ubiquitin-protein ligase DTX3L	Ascaris suum (Pig roundworm) (Ascaris lumbricoides)
Locus_860_Transcript_1/3_Confidence_0.400_Length_3373	5588	1643	75.4204	26.2752	6.23688	4.71563	1.52125	F1KTM3	gb	ADY41227.1	Protein NCOAT	Ascaris suum (Pig roundworm) (Ascaris lumbricoides)
Locus_860_Transcript_3/3_Confidence_0.000_Length_3638	5617	2071	70.2895	30.7074	6.13524	4.94051	1.19472	F1KTM3	gb	ADY41227.1	Protein NCOAT	Ascaris suum (Pig roundworm) (Ascaris lumbricoides)
Locus_2776_Transcript_1/1_Confidence_0.000_Length_2812	12113	2786	196.103	53.443	7.61547	5.73993	1.87554	F1KTN0	sp	F1KTN0_ASCSU	26S proteasome non-ATPase regulatory subunit 2	Ascaris suum (Pig roundworm) (Ascaris lumbricoides)
Locus_13851_Transcript_1/1_Confidence_0.000_Length_179	337	264	85.7089	79.5566	6.42137	6.31391	0.107463	F1KTN3	gb	ADY41237.1	Lariat debranching enzyme	Ascaris suum (Pig roundworm) (Ascaris lumbricoides)
Locus_23247_Transcript_1/1_Confidence_0.000_Length_404	205	156	23.1005	20.829	4.52985	4.38052	0.14933	F1KTN3	gb	ADY41237.1	Lariat debranching enzyme	Ascaris suum (Pig roundworm) (Ascaris lumbricoides)
Locus_23613_Transcript_1/1_Confidence_0.000_Length_364	128	95	16.0088	14.0782	4.00079	3.81539	0.185397	F1KTN3	gb	ADY41237.1	Lariat debranching enzyme	Ascaris suum (Pig roundworm) (Ascaris lumbricoides)
Locus_7235_Transcript_1/1_Confidence_0.000_Length_400	625	262	71.1326	35.3319	6.15244	5.1429	1.00954	F1KTN3	gb	ADY41237.1	Lariat debranching enzyme	Ascaris suum (Pig roundworm) (Ascaris lumbricoides)
Locus_10269_Transcript_1/1_Confidence_0.000_Length_239	1147	639	218.481	144.221	7.77137	7.17214	0.59923	F1KTN8	gb	ADY41242.1	26S proteasome regulatory subunit rpn-6.1	Ascaris suum (Pig roundworm) (Ascaris lumbricoides)
Locus_11353_Transcript_1/1_Confidence_0.000_Length_239	177	181	33.7151	40.8513	5.07532	5.35231	-0.276988	F1KTN8	gb	ADY41242.1	26S proteasome regulatory subunit rpn-6.1	Ascaris suum (Pig roundworm) (Ascaris lumbricoides)
Locus_13204_Transcript_1/1_Confidence_0.000_Length_261	665	219	115.993	45.2615	6.85789	5.50021	1.35768	F1KTN8	gb	ADY41242.1	26S proteasome regulatory subunit rpn-6.1	Ascaris suum (Pig roundworm) (Ascaris lumbricoides)
Locus_19193_Transcript_1/1_Confidence_0.000_Length_287	201	127	31.8833	23.8697	4.99473	4.57711	0.41762	F1KTN8	gb	ADY41242.1	26S proteasome regulatory subunit rpn-6.1	Ascaris suum (Pig roundworm) (Ascaris lumbricoides)
Locus_942_Transcript_1/1_Confidence_0.000_Length_546	5912	1192	492.936	117.763	8.94526	6.87974	2.06551	F1KTN9	gb	ADY41243.1	Aldehyde dehydrogenase	Ascaris suum (Pig roundworm) (Ascaris lumbricoides)
Locus_10258_Transcript_1/1_Confidence_0.000_Length_203	168	69	37.6758	18.3349	5.23557	4.19652	1.03905	F1KTP3	gb	ADY41247.1	Ribosome biogenesis protein BMS1	Ascaris suum (Pig roundworm) (Ascaris lumbricoides)
Locus_12639_Transcript_1/1_Confidence_0.000_Length_203	315	142	70.6421	37.7327	6.14246	5.23774	0.904713	F1KTP3	gb	ADY41247.1	Ribosome biogenesis protein BMS1	Ascaris suum (Pig roundworm) (Ascaris lumbricoides)
Locus_13835_Transcript_1/1_Confidence_0.000_Length_266	417	213	71.368	43.194	6.1572	5.43276	0.724447	F1KTP3	gb	ADY41247.1	Ribosome biogenesis protein BMS1	Ascaris suum (Pig roundworm) (Ascaris lumbricoides)
Locus_17300_Transcript_1/1_Confidence_0.000_Length_183	208	101	51.7441	29.7711	5.69332	4.89584	0.797481	F1KTP3	gb	ADY41247.1	Ribosome biogenesis protein BMS1	Ascaris suum (Pig roundworm) (Ascaris lumbricoides)
Locus_18301_Transcript_1/1_Confidence_0.000_Length_461	1044	454	103.098	53.1227	6.68787	5.73126	0.95661	F1KTP3	gb	ADY41247.1	Ribosome biogenesis protein BMS1	Ascaris suum (Pig roundworm) (Ascaris lumbricoides)
Locus_4354_Transcript_1/1_Confidence_0.000_Length_1086	1993	763	83.5461	37.8983	6.3845	5.24406	1.14044	F1KTP3	gb	ADY41247.1	Ribosome biogenesis protein BMS1	Ascaris suum (Pig roundworm) (Ascaris lumbricoides)
Locus_5160_Transcript_1/1_Confidence_0.000_Length_461	383	153	37.8222	17.9026	5.24116	4.1621	1.07907	F1KTP3	gb	ADY41247.1	Ribosome biogenesis protein BMS1	Ascaris suum (Pig roundworm) (Ascaris lumbricoides)
Locus_4519_Transcript_1/1_Confidence_0.000_Length_1379	8882	1951	293.221	76.3165	8.19585	6.25392	1.94192	F1KTP4	gb	ADY41248.1	Phosphoglucomutase-2	Ascaris suum (Pig roundworm) (Ascaris lumbricoides)
Locus_21400_Transcript_1/1_Confidence_0.000_Length_258	252	364	44.4662	76.1039	5.47464	6.2499	-0.775262	F1KTP6	gb	ADY41250.1	Importin-7	Ascaris suum (Pig roundworm) (Ascaris lumbricoides)
Locus_23445_Transcript_1/1_Confidence_0.000_Length_364	262	333	32.7679	49.3478	5.03421	5.62491	-0.590703	F1KTP6	gb	ADY41250.1	Importin-7	Ascaris suum (Pig roundworm) (Ascaris lumbricoides)
Locus_3656_Transcript_1/1_Confidence_0.000_Length_364	792	585	99.0542	86.6921	6.63015	6.43783	0.192316	F1KTP6	gb	ADY41250.1	Importin-7	Ascaris suum (Pig roundworm) (Ascaris lumbricoides)
Locus_9985_Transcript_1/1_Confidence_0.000_Length_258	869	721	153.338	150.744	7.26057	7.23596	0.0246095	F1KTP6	gb	ADY41250.1	Importin-7	Ascaris suum (Pig roundworm) (Ascaris lumbricoides)
Locus_21111_Transcript_1/1_Confidence_0.000_Length_502	1467	1432	133.038	153.874	7.05569	7.2656	-0.20991	F1KTQ0	gb	ADY41254.1	Serine/threonine-protein kinase RIO2	Ascaris suum (Pig roundworm) (Ascaris lumbricoides)
Locus_477_Transcript_1/1_Confidence_0.000_Length_467	3684	263	359.13	30.3783	8.48836	4.92497	3.56339	F1KTQ1	gb	ADY41255.1	Long-chain-fatty-acid--CoA ligase 1	Ascaris suum (Pig roundworm) (Ascaris lumbricoides)
Locus_636_Transcript_1/1_Confidence_0.000_Length_336	2659	984	360.27	157.972	8.49293	7.30353	1.18941	F1KTQ1	gb	ADY41255.1	Long-chain-fatty-acid--CoA ligase 1	Ascaris suum (Pig roundworm) (Ascaris lumbricoides)
Locus_309_Transcript_1/1_Confidence_0.000_Length_411	2575	785	285.223	103.027	8.15595	6.68689	1.46906	F1KTQ1	sp	F1KTQ1_ASCSU	Long-chain-fatty-acid--CoA ligase 1	Ascaris suum (Pig roundworm) (Ascaris lumbricoides)
Locus_1982_Transcript_1/1_Confidence_0.000_Length_910	2636	4192	131.872	248.488	7.043	7.95703	-0.914036	F1KTQ9	gb	ADY41263.1	2-oxoglutarate dehydrogenase E1 component	Ascaris suum (Pig roundworm) (Ascaris lumbricoides)
Locus_3844_Transcript_1/1_Confidence_0.000_Length_2580	3392	2024	59.8529	42.3171	5.90335	5.40317	0.500179	F1KTS2	gb	ADY41276.1	Mucolipin-3	Ascaris suum (Pig roundworm) (Ascaris lumbricoides)
Locus_5861_Transcript_1/1_Confidence_0.000_Length_1919	1100	830	26.0956	23.3307	4.70573	4.54416	0.161573	F1KTS2	gb	ADY41276.1	Mucolipin-3	Ascaris suum (Pig roundworm) (Ascaris lumbricoides)
Locus_14583_Transcript_1/1_Confidence_0.000_Length_1953	1574	1780	36.6903	49.1635	5.19733	5.61952	-0.422189	F1KTS3	gb	ADY41277.1	Putative uncharacterized protein	Ascaris suum (Pig roundworm) (Ascaris lumbricoides)
Locus_17592_Transcript_1/1_Confidence_0.000_Length_2179	2866	490	59.8781	12.1301	5.90396	3.60052	2.30344	F1KTS6	sp	F1KTS6_ASCSU	TBC1 domain family member 9	Ascaris suum (Pig roundworm) (Ascaris lumbricoides)
Locus_628_Transcript_1/1_Confidence_0.000_Length_372	2504	1256	306.436	182.126	8.25944	7.50879	0.750651	F1KTS7	gb	ADY41281.1	ATP-dependent RNA helicase cgh-1	Ascaris suum (Pig roundworm) (Ascaris lumbricoides)
Locus_17181_Transcript_1/1_Confidence_0.000_Length_1259	5697	3728	206.001	159.726	7.68651	7.31945	0.367053	F1KTS8	gb	ADY41282.1	Kinesin light chain	Ascaris suum (Pig roundworm) (Ascaris lumbricoides)
Locus_16467_Transcript_1/1_Confidence_0.000_Length_3071	6531	766	96.8164	13.4547	6.59718	3.75004	2.84714	F1KTS9	gb	ADY41283.1	Glycine dehydrogenase decarboxylating	Ascaris suum (Pig roundworm) (Ascaris lumbricoides)
Locus_17527_Transcript_1/1_Confidence_0.000_Length_1960	3370	1122	78.2749	30.8789	6.29048	4.94855	1.34193	F1KTT5	sp	F1KTT5_ASCSU	Putative uncharacterized protein	Ascaris suum (Pig roundworm) (Ascaris lumbricoides)
Locus_8403_Transcript_1/1_Confidence_0.000_Length_295	2447	2426	377.625	443.603	8.56081	8.79312	-0.232313	F1KTV0	gb	ADY41304.1	Serine/arginine-rich splicing factor 4	Ascaris suum (Pig roundworm) (Ascaris lumbricoides)
Locus_23128_Transcript_1/1_Confidence_0.000_Length_290	750	1563	117.737	290.728	6.87942	8.18352	-1.3041	F1KTV2	gb	ADY41306.1	Calsyntenin-2	Ascaris suum (Pig roundworm) (Ascaris lumbricoides)
Locus_3168_Transcript_1/1_Confidence_0.000_Length_1809	1814	1215	45.6507	36.2295	5.51257	5.17909	0.333471	F1KTV5	gb	ADY41309.1	Polyphosphoinositide phosphatase	Ascaris suum (Pig roundworm) (Ascaris lumbricoides)
Locus_14002_Transcript_1/1_Confidence_0.000_Length_404	1178	1916	132.743	255.823	7.0525	7.999	-0.946505	F1KTV7	gb	ADY41311.1	Nuclear hormone receptor family member nhr-47	Ascaris suum (Pig roundworm) (Ascaris lumbricoides)
Locus_13374_Transcript_1/1_Confidence_0.000_Length_371	839	1027	102.953	149.321	6.68584	7.22228	-0.536441	F1KTV7	sp	F1KTV7_ASCSU	Nuclear hormone receptor family member nhr-47	Ascaris suum (Pig roundworm) (Ascaris lumbricoides)
Locus_24741_Transcript_1/1_Confidence_0.000_Length_162	81	195	22.7624	64.9299	4.50858	6.02081	-1.51223	F1KTV7	sp	F1KTV7_ASCSU	Nuclear hormone receptor family member nhr-47	Ascaris suum (Pig roundworm) (Ascaris lumbricoides)
Locus_16132_Transcript_1/1_Confidence_0.000_Length_1543	20108	1229	593.269	42.9646	9.21254	5.42508	3.78747	F1KTW2	gb	ADY41316.1	Glucosamine--fructose-6-phosphate aminotransferase isomerizing 1	Ascaris suum (Pig roundworm) (Ascaris lumbricoides)
Locus_335_Transcript_1/1_Confidence_0.000_Length_757	5902	245	354.938	17.458	8.47142	4.12582	4.3456	F1KTW2	gb	ADY41316.1	Glucosamine--fructose-6-phosphate aminotransferase isomerizing 1	Ascaris suum (Pig roundworm) (Ascaris lumbricoides)
Locus_10118_Transcript_1/1_Confidence_0.000_Length_711	1244	1050	79.6525	79.6608	6.31565	6.3158	-0.000150277	F1KTW9	gb	ADY41323.1	Amyloid beta A4 protein-binding family B member 2	Ascaris suum (Pig roundworm) (Ascaris lumbricoides)
Locus_2636_Transcript_1/1_Confidence_0.000_Length_2883	4092	6501	64.616	121.636	6.01382	6.92642	-0.912603	F1KTX4	gb	ADY41328.1	Dipeptidyl peptidase family member 1	Ascaris suum (Pig roundworm) (Ascaris lumbricoides)
Locus_16802_Transcript_1/1_Confidence_0.000_Length_1675	3317	3171	90.1529	102.119	6.4943	6.67411	-0.179806	F1KTX7	gb	ADY41331.1	WD repeat-containing protein 47	Ascaris suum (Pig roundworm) (Ascaris lumbricoides)
Locus_16967_Transcript_1/1_Confidence_0.000_Length_850	2346	2483	125.649	157.573	6.97325	7.29988	-0.326629	F1KTX7	gb	ADY41331.1	WD repeat-containing protein 47	Ascaris suum (Pig roundworm) (Ascaris lumbricoides)
Locus_16134_Transcript_1/1_Confidence_0.000_Length_315	4117	862	595.003	147.612	9.21675	7.20567	2.01109	F1KTY2	gb	ADY41336.1	Bifunctional glyoxylate cycle protein	Ascaris suum (Pig roundworm) (Ascaris lumbricoides)
Locus_16135_Transcript_1/1_Confidence_0.000_Length_755	7154	933	431.371	66.6592	8.75279	6.05873	2.69405	F1KTY2	gb	ADY41336.1	Bifunctional glyoxylate cycle protein	Ascaris suum (Pig roundworm) (Ascaris lumbricoides)
Locus_18374_Transcript_1/1_Confidence_0.000_Length_250	147	92	26.7686	19.8506	4.74247	4.31111	0.431363	F1KTY2	sp	F1KTY2_ASCSU	Bifunctional glyoxylate cycle protein	Ascaris suum (Pig roundworm) (Ascaris lumbricoides)
Locus_2921_Transcript_1/1_Confidence_0.000_Length_2966	4646	2783	71.3111	50.6136	6.15605	5.66145	0.494601	F1KTY7	sp	F1KTY7_ASCSU	Mismatch repair endonuclease PMS2	Ascaris suum (Pig roundworm) (Ascaris lumbricoides)
Locus_10379_Transcript_1/1_Confidence_0.000_Length_233	657	489	128.368	113.208	7.00415	6.82284	0.181311	F1KTY9	gb	ADY41343.1	116 kDa U5 small nuclear ribonucleoprotein component	Ascaris suum (Pig roundworm) (Ascaris lumbricoides)
Locus_7190_Transcript_1/1_Confidence_0.000_Length_233	77	205	15.0447	47.4595	3.91118	5.56863	-1.65744	F1KTY9	gb	ADY41343.1	116 kDa U5 small nuclear ribonucleoprotein component	Ascaris suum (Pig roundworm) (Ascaris lumbricoides)
Locus_1037_Transcript_1/1_Confidence_0.000_Length_1126	7130	2535	288.27	121.441	8.17128	6.92411	1.24717	F1KTZ0	gb	ADY41344.1	1,4-alpha-glucan-branching enzyme	Ascaris suum (Pig roundworm) (Ascaris lumbricoides)
Locus_1184_Transcript_1/1_Confidence_0.000_Length_2291	3719	5435	73.9009	127.967	6.20752	6.99963	-0.792113	F1KTZ3	gb	ADY41347.1	Pumilio domain-containing protein 12	Ascaris suum (Pig roundworm) (Ascaris lumbricoides)
Locus_10911_Transcript_1/1_Confidence_0.000_Length_210	1115	1362	241.715	349.851	7.91717	8.4506	-0.53343	F1KTZ5	gb	ADY41349.1	26S proteasome non-ATPase regulatory subunit 1	Ascaris suum (Pig roundworm) (Ascaris lumbricoides)
Locus_1425_Transcript_1/1_Confidence_0.000_Length_1220	6134	6490	228.893	286.953	7.83853	8.16467	-0.326138	F1KTZ5	gb	ADY41349.1	26S proteasome non-ATPase regulatory subunit 1	Ascaris suum (Pig roundworm) (Ascaris lumbricoides)
Locus_18406_Transcript_1/1_Confidence_0.000_Length_409	429	925	47.751	121.995	5.57746	6.93068	-1.35322	F1KTZ5	gb	ADY41349.1	26S proteasome non-ATPase regulatory subunit 1	Ascaris suum (Pig roundworm) (Ascaris lumbricoides)
Locus_20108_Transcript_1/1_Confidence_0.000_Length_780	2896	3259	169.026	225.38	7.4011	7.81621	-0.415115	F1KTZ5	gb	ADY41349.1	26S proteasome non-ATPase regulatory subunit 1	Ascaris suum (Pig roundworm) (Ascaris lumbricoides)
Locus_18252_Transcript_1/1_Confidence_0.000_Length_543	1179	2283	98.8469	226.794	6.62712	7.82524	-1.19811	F1KTZ5	sp	F1KTZ5_ASCSU	26S proteasome non-ATPase regulatory subunit 1	Ascaris suum (Pig roundworm) (Ascaris lumbricoides)
Locus_10776_Transcript_1/1_Confidence_0.000_Length_182	108	14	27.0148	4.14937	4.75568	2.05289	2.70279	F1KU03	gb	ADY41357.1	Trehalase	Ascaris suum (Pig roundworm) (Ascaris lumbricoides)
Locus_20926_Transcript_1/1_Confidence_0.000_Length_451	575	439	58.0417	52.5065	5.85902	5.71442	0.144594	F1KU05	gb	ADY41359.1	Golgin subfamily A member 2	Ascaris suum (Pig roundworm) (Ascaris lumbricoides)
Locus_574_Transcript_1/2_Confidence_0.667_Length_1937	4152	2682	97.5836	74.6886	6.60857	6.22282	0.38575	F1KU06	gb	ADY41360.1	Crooked neck-like protein 1	Ascaris suum (Pig roundworm) (Ascaris lumbricoides)
Locus_574_Transcript_2/2_Confidence_0.333_Length_1945	4305	2676	100.763	74.215	6.65483	6.21364	0.441188	F1KU06	gb	ADY41360.1	Crooked neck-like protein 1	Ascaris suum (Pig roundworm) (Ascaris lumbricoides)
Locus_18186_Transcript_1/1_Confidence_0.000_Length_2932	2508	2072	38.9415	38.1198	5.28324	5.25247	0.0307659	F1KU08	gb	ADY41362.1	Signal-induced proliferation-associated 1-like protein 2	Ascaris suum (Pig roundworm) (Ascaris lumbricoides)
Locus_6295_Transcript_1/1_Confidence_0.000_Length_796	4403	3483	251.817	236.029	7.97623	7.88282	0.0934089	F1KU13	gb	ADY41367.1	Protein RSM22	Ascaris suum (Pig roundworm) (Ascaris lumbricoides)
Locus_22973_Transcript_1/1_Confidence_0.000_Length_222	1026	959	210.399	233.019	7.71698	7.8643	-0.147319	F1KU14	gb	ADY41368.1	Acyl-protein thioesterase 1	Ascaris suum (Pig roundworm) (Ascaris lumbricoides)
Locus_17253_Transcript_1/1_Confidence_0.000_Length_3720	8238	2258	100.816	32.7421	6.65558	5.03307	1.6225	F1KU15	gb	ADY41369.1	Regulator of nonsense transcripts 2	Ascaris suum (Pig roundworm) (Ascaris lumbricoides)
Locus_21434_Transcript_1/1_Confidence_0.000_Length_377	1111	446	134.16	63.8144	7.06781	5.99581	1.072	F1KU23	gb	ADY41377.1	Ubiquitin-like modifier-activating enzyme ATG7	Ascaris suum (Pig roundworm) (Ascaris lumbricoides)
Locus_22792_Transcript_1/1_Confidence_0.000_Length_377	119	145	14.3699	20.7468	3.84498	4.37482	-0.529839	F1KU23	gb	ADY41377.1	Ubiquitin-like modifier-activating enzyme ATG7	Ascaris suum (Pig roundworm) (Ascaris lumbricoides)
Locus_9772_Transcript_1/1_Confidence_0.000_Length_374	318	616	38.7083	88.8453	5.27457	6.47322	-1.19865	F1KU27	sp	F1KU27_ASCSU	Exonuclease 1	Ascaris suum (Pig roundworm) (Ascaris lumbricoides)
Locus_23717_Transcript_1/1_Confidence_0.000_Length_161	436	208	123.285	69.6888	6.94585	6.12285	0.822997	F1KU28	gb	ADY41382.1	Delta-1-pyrroline-5-carboxylate dehydrogenase	Ascaris suum (Pig roundworm) (Ascaris lumbricoides)
Locus_6859_Transcript_1/1_Confidence_0.000_Length_455	1655	1093	165.591	129.579	7.37148	7.01769	0.35379	F1KU28	gb	ADY41382.1	Delta-1-pyrroline-5-carboxylate dehydrogenase	Ascaris suum (Pig roundworm) (Ascaris lumbricoides)
Locus_763_Transcript_1/1_Confidence_0.000_Length_161	22	89	6.22079	29.8187	2.6371	4.89815	-2.26105	F1KU28	gb	ADY41382.1	Delta-1-pyrroline-5-carboxylate dehydrogenase	Ascaris suum (Pig roundworm) (Ascaris lumbricoides)
Locus_8853_Transcript_1/1_Confidence_0.000_Length_450	1485	1011	150.232	121.189	7.23105	6.92112	0.309932	F1KU28	gb	ADY41382.1	Delta-1-pyrroline-5-carboxylate dehydrogenase	Ascaris suum (Pig roundworm) (Ascaris lumbricoides)
Locus_21693_Transcript_1/1_Confidence_0.000_Length_336	339	171	45.9314	27.4525	5.52141	4.77887	0.742542	F1KU30	gb	ADY41384.1	WD repeat-containing protein 48	Ascaris suum (Pig roundworm) (Ascaris lumbricoides)
Locus_2411_Transcript_1/1_Confidence_0.000_Length_1660	2520	2086	69.1101	67.7847	6.11082	6.08289	0.0279371	F1KU31	gb	ADY41385.1	Negative elongation factor D	Ascaris suum (Pig roundworm) (Ascaris lumbricoides)
Locus_17904_Transcript_1/1_Confidence_0.000_Length_617	1376	1758	101.527	153.695	6.66572	7.26392	-0.598202	F1KU35	gb	ADY41389.1	Rhomboid family member 1	Ascaris suum (Pig roundworm) (Ascaris lumbricoides)
Locus_6348_Transcript_1/1_Confidence_0.000_Length_1313	3683	1370	127.699	56.2835	6.9966	5.81464	1.18196	F1KU39	gb	ADY41393.1	DNA replication licensing factor mcm-5	Ascaris suum (Pig roundworm) (Ascaris lumbricoides)
Locus_8946_Transcript_1/1_Confidence_0.000_Length_635	2329	2119	166.972	180.004	7.38347	7.49189	-0.10842	F1KU40	gb	ADY41394.1	Aspartyl-tRNA synthetase	Ascaris suum (Pig roundworm) (Ascaris lumbricoides)
Locus_18267_Transcript_1/1_Confidence_0.000_Length_1452	2353	1816	73.7741	67.4644	6.20504	6.07605	0.12899	F1KU41	gb	ADY41395.1	DnaJ subfamily A member 1	Ascaris suum (Pig roundworm) (Ascaris lumbricoides)
Locus_1999_Transcript_1/1_Confidence_0.000_Length_1780	5568	2334	142.406	70.7304	7.15387	6.14426	1.00961	F1KU43	gb	ADY41397.1	Calcium-transporting ATPase type 2C member 1	Ascaris suum (Pig roundworm) (Ascaris lumbricoides)
Locus_13381_Transcript_1/1_Confidence_0.000_Length_188	193	7	46.7357	2.00847	5.54645	1.0061	4.54035	F1KU44	gb	ADY41398.1	Glycerol-3-phosphate dehydrogenase	Ascaris suum (Pig roundworm) (Ascaris lumbricoides)
Locus_17061_Transcript_1/1_Confidence_0.000_Length_1495	8750	7754	266.45	279.776	8.05772	8.12813	-0.0704052	F1KU44	gb	ADY41398.1	Glycerol-3-phosphate dehydrogenase	Ascaris suum (Pig roundworm) (Ascaris lumbricoides)
Locus_20049_Transcript_1/1_Confidence_0.000_Length_739	2399	919	147.786	67.0805	7.20737	6.06782	1.13955	F1KU44	gb	ADY41398.1	Glycerol-3-phosphate dehydrogenase	Ascaris suum (Pig roundworm) (Ascaris lumbricoides)
Locus_21044_Transcript_1/1_Confidence_0.000_Length_188	273	103	66.108	29.5532	6.04675	4.88524	1.16151	F1KU44	gb	ADY41398.1	Glycerol-3-phosphate dehydrogenase	Ascaris suum (Pig roundworm) (Ascaris lumbricoides)
Locus_17345_Transcript_1/1_Confidence_0.000_Length_426	710	177	75.8748	22.4124	6.24555	4.48623	1.75932	F1KU47	gb	ADY41401.1	Splicing factor 3A subunit 1	Ascaris suum (Pig roundworm) (Ascaris lumbricoides)
Locus_2702_Transcript_1/1_Confidence_0.000_Length_1136	2478	2265	99.3052	107.551	6.6338	6.74888	-0.115082	F1KU47	gb	ADY41401.1	Splicing factor 3A subunit 1	Ascaris suum (Pig roundworm) (Ascaris lumbricoides)
Locus_19023_Transcript_1/1_Confidence_0.000_Length_1546	1589	1638	46.7911	57.1518	5.54816	5.83673	-0.288564	F1KU48	gb	ADY41402.1	Testin	Ascaris suum (Pig roundworm) (Ascaris lumbricoides)
Locus_16207_Transcript_1/1_Confidence_0.000_Length_751	1768	2212	107.174	158.88	6.74382	7.3118	-0.567981	F1KU50	gb	ADY41404.1	Telomerase reverse transcriptase	Ascaris suum (Pig roundworm) (Ascaris lumbricoides)
Locus_16642_Transcript_1/1_Confidence_0.000_Length_835	8760	1861	477.602	120.222	8.89967	6.90956	1.99011	F1KU51	gb	ADY41405.1	Glucosidase 2 subunit beta	Ascaris suum (Pig roundworm) (Ascaris lumbricoides)
Locus_229_Transcript_1/1_Confidence_0.000_Length_2965	5039	2842	77.3693	51.7041	6.27369	5.69221	0.581483	F1KU55	gb	ADY41409.1	Lethal(2) giant larvae protein 2	Ascaris suum (Pig roundworm) (Ascaris lumbricoides)
Locus_18154_Transcript_1/1_Confidence_0.000_Length_2064	3652	999	80.5508	26.1084	6.33183	4.70644	1.62538	F1KU58	gb	ADY41412.1	Calpain-7	Ascaris suum (Pig roundworm) (Ascaris lumbricoides)
Locus_1856_Transcript_1/1_Confidence_0.000_Length_1860	6756	5578	165.358	161.767	7.36945	7.33778	0.031674	F1KU61	gb	ADY41415.1	Wolframin	Ascaris suum (Pig roundworm) (Ascaris lumbricoides)
Locus_18115_Transcript_1/1_Confidence_0.000_Length_1713	4965	1640	131.95	51.643	7.04385	5.6905	1.35335	F1KU63	gb	ADY41417.1	PH and SEC7 domain-containing protein 3	Ascaris suum (Pig roundworm) (Ascaris lumbricoides)
Locus_6494_Transcript_1/1_Confidence_0.000_Length_891	1769	1163	90.3856	70.4088	6.49802	6.13768	0.360336	F1KU67	gb	ADY41421.1	Tetratricopeptide repeat protein 7B	Ascaris suum (Pig roundworm) (Ascaris lumbricoides)
Locus_19903_Transcript_1/1_Confidence_0.000_Length_646	1667	1400	117.477	116.902	6.87623	6.86915	0.00707984	F1KU73	gb	ADY41427.1	Cleavage and polyadenylation specificity factor subunit 2	Ascaris suum (Pig roundworm) (Ascaris lumbricoides)
Locus_2810_Transcript_1/1_Confidence_0.000_Length_438	1878	1586	195.196	195.323	7.60878	7.60972	-0.000943143	F1KU73	gb	ADY41427.1	Cleavage and polyadenylation specificity factor subunit 2	Ascaris suum (Pig roundworm) (Ascaris lumbricoides)
Locus_19504_Transcript_1/1_Confidence_0.000_Length_510	7438	8018	663.949	848.049	9.37493	9.728	-0.353075	F1KU75	gb	ADY41429.1	Splicing factor U2AF 65 kDa subunit	Ascaris suum (Pig roundworm) (Ascaris lumbricoides)
Locus_15022_Transcript_1/1_Confidence_0.000_Length_161	1445	1259	408.593	421.818	8.67452	8.72048	-0.0459562	F1KU75	sp	F1KU75_ASCSU	Splicing factor U2AF 65 kDa subunit	Ascaris suum (Pig roundworm) (Ascaris lumbricoides)
Locus_14041_Transcript_1/1_Confidence_0.000_Length_233	835	184	163.147	42.5978	7.35003	5.41271	1.93732	F1KU79	gb	ADY41433.1	Dynamin	Ascaris suum (Pig roundworm) (Ascaris lumbricoides)
Locus_23092_Transcript_1/1_Confidence_0.000_Length_166	477	176	130.815	57.1913	7.03139	5.83772	1.19367	F1KU79	gb	ADY41433.1	Dynamin	Ascaris suum (Pig roundworm) (Ascaris lumbricoides)
Locus_24227_Transcript_1/1_Confidence_0.000_Length_233	160	286	31.2617	66.2118	4.96633	6.04902	-1.08269	F1KU79	gb	ADY41433.1	Dynamin	Ascaris suum (Pig roundworm) (Ascaris lumbricoides)
Locus_24809_Transcript_1/1_Confidence_0.000_Length_182	415	182	103.807	53.9418	6.69776	5.75333	0.944425	F1KU79	gb	ADY41433.1	Dynamin	Ascaris suum (Pig roundworm) (Ascaris lumbricoides)
Locus_4999_Transcript_1/1_Confidence_0.000_Length_1264	3912	2960	140.897	126.319	7.13849	6.98093	0.157562	F1KU80	gb	ADY41434.1	Nicalin-1	Ascaris suum (Pig roundworm) (Ascaris lumbricoides)
Locus_16356_Transcript_1/1_Confidence_0.000_Length_1626	3855	3259	107.933	108.116	6.75399	6.75643	-0.00244593	F1KU84	gb	ADY41438.1	Pre-mRNA-processing factor 6	Ascaris suum (Pig roundworm) (Ascaris lumbricoides)
Locus_17385_Transcript_1/1_Confidence_0.000_Length_847	3089	3195	166.029	203.476	7.37529	7.66871	-0.293423	F1KU84	gb	ADY41438.1	Pre-mRNA-processing factor 6	Ascaris suum (Pig roundworm) (Ascaris lumbricoides)
Locus_19192_Transcript_1/1_Confidence_0.000_Length_629	520	40	37.6358	3.43032	5.23404	1.77834	3.45569	F1KU86	gb	ADY41440.1	PR domain zinc finger protein 1	Ascaris suum (Pig roundworm) (Ascaris lumbricoides)
Locus_3040_Transcript_1/1_Confidence_0.000_Length_197	285	222	65.8609	60.7872	6.04135	5.9257	0.115655	F1KU92	sp	F1KU92_ASCSU	Valyl-tRNA synthetase	Ascaris suum (Pig roundworm) (Ascaris lumbricoides)
Locus_9241_Transcript_1/1_Confidence_0.000_Length_501	268	320	24.3526	34.4538	4.60601	5.10659	-0.500586	F1KU92	sp	F1KU92_ASCSU	Valyl-tRNA synthetase	Ascaris suum (Pig roundworm) (Ascaris lumbricoides)
Locus_4870_Transcript_1/1_Confidence_0.000_Length_2417	1657	2745	31.2101	61.262	4.96394	5.93692	-0.97298	F1KU93	gb	ADY41447.1	Nicotinic receptor-associated protein 1	Ascaris suum (Pig roundworm) (Ascaris lumbricoides)
Locus_4148_Transcript_1/1_Confidence_0.000_Length_347	585	491	76.7495	76.3268	6.26208	6.25412	0.00796617	F1KU94	gb	ADY41448.1	Methyltransferase	Ascaris suum (Pig roundworm) (Ascaris lumbricoides)
Locus_10437_Transcript_1/1_Confidence_0.000_Length_227	256	247	51.3408	58.6944	5.68204	5.87515	-0.193115	F1KU98	gb	ADY41452.1	PP2C-like domain-containing protein	Ascaris suum (Pig roundworm) (Ascaris lumbricoides)
Locus_10630_Transcript_1/1_Confidence_0.000_Length_215	85	80	17.9982	20.0714	4.16978	4.32707	-0.157285	F1KU98	gb	ADY41452.1	PP2C-like domain-containing protein	Ascaris suum (Pig roundworm) (Ascaris lumbricoides)
Locus_18968_Transcript_1/1_Confidence_0.000_Length_226	285	127	57.4097	30.3124	5.84322	4.92184	0.921386	F1KU98	gb	ADY41452.1	PP2C-like domain-containing protein	Ascaris suum (Pig roundworm) (Ascaris lumbricoides)
Locus_24139_Transcript_1/1_Confidence_0.000_Length_170	155	129	41.508	40.9323	5.37532	5.35517	0.0201497	F1KU98	gb	ADY41452.1	PP2C-like domain-containing protein	Ascaris suum (Pig roundworm) (Ascaris lumbricoides)
Locus_6808_Transcript_1/1_Confidence_0.000_Length_350	360	163	46.8256	25.1215	5.54923	4.65085	0.898378	F1KU98	gb	ADY41452.1	PP2C-like domain-containing protein	Ascaris suum (Pig roundworm) (Ascaris lumbricoides)
Locus_7292_Transcript_1/1_Confidence_0.000_Length_218	227	134	47.4044	33.1569	5.56695	5.05124	0.515712	F1KU98	gb	ADY41452.1	PP2C-like domain-containing protein	Ascaris suum (Pig roundworm) (Ascaris lumbricoides)
Locus_9696_Transcript_1/1_Confidence_0.000_Length_350	178	193	23.1527	29.745	4.53311	4.89458	-0.361471	F1KU98	gb	ADY41452.1	PP2C-like domain-containing protein	Ascaris suum (Pig roundworm) (Ascaris lumbricoides)
Locus_9719_Transcript_1/1_Confidence_0.000_Length_194	51	76	11.9679	21.1318	3.5811	4.40135	-0.82025	F1KU98	gb	ADY41452.1	PP2C-like domain-containing protein	Ascaris suum (Pig roundworm) (Ascaris lumbricoides)
Locus_9792_Transcript_3/3_Confidence_0.333_Length_421	10	111	1.08135	14.2222	0.112835	3.83007	-3.71724	F1KU99	gb	ADY41453.1	Tau-tubulin kinase 1	Ascaris suum (Pig roundworm) (Ascaris lumbricoides)
Locus_8175_Transcript_1/1_Confidence_0.000_Length_507	1352	1175	121.4	125.013	6.92362	6.96593	-0.042313	F1KUA1	gb	ADY41455.1	Innexin-3	Ascaris suum (Pig roundworm) (Ascaris lumbricoides)
Locus_19924_Transcript_1/1_Confidence_0.000_Length_239	722	296	137.527	66.8065	7.10357	6.06192	1.04165	F1KUB4	gb	ADY41468.1	cGMP-dependent protein kinase (EC 2.7.11.12)	Ascaris suum (Pig roundworm) (Ascaris lumbricoides)
Locus_22705_Transcript_1/1_Confidence_0.000_Length_237	954	559	183.252	127.23	7.51769	6.99129	0.526394	F1KUB4	gb	ADY41468.1	cGMP-dependent protein kinase (EC 2.7.11.12)	Ascaris suum (Pig roundworm) (Ascaris lumbricoides)
Locus_6427_Transcript_1/1_Confidence_0.000_Length_274	1296	712	215.329	140.17	7.7504	7.13103	0.619369	F1KUB4	gb	ADY41468.1	cGMP-dependent protein kinase (EC 2.7.11.12)	Ascaris suum (Pig roundworm) (Ascaris lumbricoides)
Locus_7829_Transcript_1/1_Confidence_0.000_Length_335	679	347	92.2728	55.874	6.52783	5.80411	0.723728	F1KUB4	gb	ADY41468.1	cGMP-dependent protein kinase (EC 2.7.11.12)	Ascaris suum (Pig roundworm) (Ascaris lumbricoides)
Locus_14580_Transcript_1/1_Confidence_0.000_Length_212	91	165	19.5413	41.983	4.28846	5.39173	-1.10328	F1KUB4	sp	F1KUB4_ASCSU	cGMP-dependent protein kinase (EC 2.7.11.12)	Ascaris suum (Pig roundworm) (Ascaris lumbricoides)
Locus_16549_Transcript_1/1_Confidence_0.000_Length_987	625	424	28.8278	23.1726	4.84939	4.53435	0.315044	F1KUC0	gb	ADY41474.1	Semaphorin-1A	Ascaris suum (Pig roundworm) (Ascaris lumbricoides)
Locus_4526_Transcript_1/1_Confidence_0.000_Length_1366	1581	376	52.6902	14.8478	5.71946	3.89218	1.82729	F1KUC8	gb	ADY41482.1	Casein kinase I isoform delta-A	Ascaris suum (Pig roundworm) (Ascaris lumbricoides)
Locus_983_Transcript_1/1_Confidence_0.000_Length_3032	6326	2780	94.9837	49.4585	6.56961	5.62815	0.941461	F1KUD0	gb	ADY41484.1	Acetyltransferase B complex subunit NAA25	Ascaris suum (Pig roundworm) (Ascaris lumbricoides)
Locus_2093_Transcript_1/1_Confidence_0.000_Length_220	1784	2111	369.165	517.596	8.52812	9.01568	-0.487558	F1KUD5	gb	ADY41489.1	Medium-chain specific acyl-CoA dehydrogenase 1	Ascaris suum (Pig roundworm) (Ascaris lumbricoides)
Locus_20979_Transcript_1/1_Confidence_0.000_Length_626	4035	6442	293.439	555.1	8.19692	9.11661	-0.919687	F1KUD5	gb	ADY41489.1	Medium-chain specific acyl-CoA dehydrogenase 1	Ascaris suum (Pig roundworm) (Ascaris lumbricoides)
Locus_23836_Transcript_1/1_Confidence_0.000_Length_203	36	48	8.07338	12.7547	3.01317	3.67296	-0.659785	F1KUD5	gb	ADY41489.1	Medium-chain specific acyl-CoA dehydrogenase 1	Ascaris suum (Pig roundworm) (Ascaris lumbricoides)
Locus_12695_Transcript_1/1_Confidence_0.000_Length_208	101	13	22.1058	3.37136	4.46636	1.75333	2.71302	F1KUD6	gb	ADY41490.1	Regulator of telomere elongation helicase 1	Ascaris suum (Pig roundworm) (Ascaris lumbricoides)
Locus_19985_Transcript_1/1_Confidence_0.000_Length_1093	3884	776	161.774	38.2972	7.33783	5.25917	2.07867	F1KUD6	gb	ADY41490.1	Regulator of telomere elongation helicase 1	Ascaris suum (Pig roundworm) (Ascaris lumbricoides)
Locus_2524_Transcript_1/1_Confidence_0.000_Length_975	2863	526	133.68	29.1009	7.06264	4.86299	2.19965	F1KUD6	gb	ADY41490.1	Regulator of telomere elongation helicase 1	Ascaris suum (Pig roundworm) (Ascaris lumbricoides)
Locus_5556_Transcript_1/1_Confidence_0.000_Length_1023	1293	132	57.5403	6.96023	5.8465	2.79913	3.04737	F1KUD9	sp	F1KUD9_ASCSU	Son of sevenless 2	Ascaris suum (Pig roundworm) (Ascaris lumbricoides)
Locus_14943_Transcript_1/1_Confidence_0.000_Length_257	208	325	36.845	68.2143	5.2034	6.092	-0.888604	F1KUE1	gb	ADY41495.1	Protein smg-8	Ascaris suum (Pig roundworm) (Ascaris lumbricoides)
Locus_12418_Transcript_1/1_Confidence_0.000_Length_194	330	303	77.4392	84.2493	6.27499	6.39659	-0.121599	F1KUE1	sp	F1KUE1_ASCSU	Protein smg-8	Ascaris suum (Pig roundworm) (Ascaris lumbricoides)
Locus_13585_Transcript_1/1_Confidence_0.000_Length_194	40	113	9.38658	31.4197	3.2306	4.9736	-1.743	F1KUE1	sp	F1KUE1_ASCSU	Protein smg-8	Ascaris suum (Pig roundworm) (Ascaris lumbricoides)
Locus_18166_Transcript_1/1_Confidence_0.000_Length_2662	5433	1658	92.9139	33.5971	6.53782	5.07026	1.46756	F1KUE4	gb	ADY41498.1	Pyruvate dehydrogenase phosphatase regulatory subunit	Ascaris suum (Pig roundworm) (Ascaris lumbricoides)
Locus_922_Transcript_1/1_Confidence_0.000_Length_3363	5008	4339	67.7932	69.5966	6.08307	6.12094	-0.0378755	F1KUE5	gb	ADY41499.1	Sorting nexin-13	Ascaris suum (Pig roundworm) (Ascaris lumbricoides)
Locus_18580_Transcript_1/1_Confidence_0.000_Length_1583	1986	1748	57.1146	59.5643	5.83579	5.89637	-0.060587	F1KUE7	gb	ADY41501.1	Protein tweety 1	Ascaris suum (Pig roundworm) (Ascaris lumbricoides)
Locus_19408_Transcript_1/1_Confidence_0.000_Length_863	7697	10671	406.031	666.99	8.66545	9.38152	-0.716075	F1KUF0	gb	ADY41504.1	Sodium/potassium-transporting ATPase subunit alpha	Ascaris suum (Pig roundworm) (Ascaris lumbricoides)
Locus_10100_Transcript_1/1_Confidence_0.000_Length_451	851	2293	85.9017	274.254	6.42462	8.09937	-1.67475	F1KUF0	sp	F1KUF0_ASCSU	Sodium/potassium-transporting ATPase subunit alpha	Ascaris suum (Pig roundworm) (Ascaris lumbricoides)
Locus_495_Transcript_1/2_Confidence_0.667_Length_920	7095	6222	351.086	364.811	8.45568	8.511	-0.0553231	F1KUF1	gb	ADY41505.1	Endoplasmin	Ascaris suum (Pig roundworm) (Ascaris lumbricoides)
Locus_495_Transcript_2/2_Confidence_0.000_Length_1109	10099	8754	414.568	425.795	8.69546	8.73401	-0.0385493	F1KUF1	gb	ADY41505.1	Endoplasmin	Ascaris suum (Pig roundworm) (Ascaris lumbricoides)
Locus_16894_Transcript_1/1_Confidence_0.000_Length_709	2701	2046	173.431	155.663	7.43822	7.28228	0.15594	F1KUF2	gb	ADY41506.1	Kinesin-like protein KIF2A	Ascaris suum (Pig roundworm) (Ascaris lumbricoides)
Locus_1129_Transcript_1/1_Confidence_0.000_Length_1262	7716	2701	278.344	115.449	8.12072	6.85111	1.26961	F1KUF6	gb	ADY41510.1	Copper-transporting ATPase 2	Ascaris suum (Pig roundworm) (Ascaris lumbricoides)
Locus_17310_Transcript_1/1_Confidence_0.000_Length_1893	5261	2908	126.522	82.8646	6.98325	6.37268	0.610562	F1KUF8	gb	ADY41512.1	Putative uncharacterized protein	Ascaris suum (Pig roundworm) (Ascaris lumbricoides)
Locus_20110_Transcript_1/1_Confidence_0.000_Length_498	1584	681	144.802	73.7638	7.17794	6.20484	0.973098	F1KUF8	gb	ADY41512.1	Putative uncharacterized protein	Ascaris suum (Pig roundworm) (Ascaris lumbricoides)
Locus_13200_Transcript_1/1_Confidence_0.000_Length_994	3854	2670	176.512	144.894	7.46362	7.17885	0.284769	F1KUG1	gb	ADY41515.1	ATP-binding cassette sub-family F member 1	Ascaris suum (Pig roundworm) (Ascaris lumbricoides)
Locus_7129_Transcript_1/1_Confidence_0.000_Length_1097	2145	1034	89.0163	50.8439	6.476	5.668	0.807994	F1KUG1	gb	ADY41515.1	ATP-binding cassette sub-family F member 1	Ascaris suum (Pig roundworm) (Ascaris lumbricoides)
Locus_12115_Transcript_1/1_Confidence_0.000_Length_264	69	285	11.8986	58.2326	3.57271	5.86376	-2.29104	F1KUG5	gb	ADY41519.1	Import inner membrane translocase subunit TIM50	Ascaris suum (Pig roundworm) (Ascaris lumbricoides)
Locus_14244_Transcript_1/1_Confidence_0.000_Length_264	1772	852	305.569	174.085	8.25535	7.44365	0.811706	F1KUG5	gb	ADY41519.1	Import inner membrane translocase subunit TIM50	Ascaris suum (Pig roundworm) (Ascaris lumbricoides)
Locus_9483_Transcript_1/1_Confidence_0.000_Length_278	1134	1074	185.702	208.394	7.53685	7.70317	-0.166321	F1KUG5	gb	ADY41519.1	Import inner membrane translocase subunit TIM50	Ascaris suum (Pig roundworm) (Ascaris lumbricoides)
Locus_6225_Transcript_1/1_Confidence_0.000_Length_2180	13508	6767	282.087	167.442	8.14	7.38752	0.752478	F1KUG9	gb	ADY41523.1	Ubiquitin carboxyl-terminal hydrolase (EC 3.4.19.12)	Ascaris suum (Pig roundworm) (Ascaris lumbricoides)
Locus_2683_Transcript_1/1_Confidence_0.000_Length_1425	5845	5725	186.732	216.713	7.54482	7.75964	-0.21482	F1KUH0	gb	ADY41524.1	Serine/threonine-protein kinase akt-1	Ascaris suum (Pig roundworm) (Ascaris lumbricoides)
Locus_13973_Transcript_1/1_Confidence_0.000_Length_229	775	1323	154.069	311.637	7.26743	8.28372	-1.01629	F1KUH1	gb	ADY41525.1	Cytosolic 5'-nucleotidase 3	Ascaris suum (Pig roundworm) (Ascaris lumbricoides)
Locus_15206_Transcript_1/1_Confidence_0.000_Length_181	584	1308	146.887	389.811	7.19856	8.60663	-1.40807	F1KUH1	gb	ADY41525.1	Cytosolic 5'-nucleotidase 3	Ascaris suum (Pig roundworm) (Ascaris lumbricoides)
Locus_944_Transcript_1/1_Confidence_0.000_Length_1254	8706	1740	316.06	74.8474	8.30406	6.22588	2.07818	F1KUH3	gb	ADY41527.1	G2/mitotic-specific cyclin-B3	Ascaris suum (Pig roundworm) (Ascaris lumbricoides)
Locus_19531_Transcript_1/1_Confidence_0.000_Length_592	1513	2614	116.35	238.182	6.86233	7.89592	-1.03359	F1KUH8	gb	ADY41532.1	SET domain-containing protein 3	Ascaris suum (Pig roundworm) (Ascaris lumbricoides)
Locus_10091_Transcript_1/1_Confidence_0.000_Length_244	1278	623	238.446	137.728	7.89752	7.10568	0.791836	F1KUI0	gb	ADY41534.1	Transporter	Ascaris suum (Pig roundworm) (Ascaris lumbricoides)
Locus_6450_Transcript_1/1_Confidence_0.000_Length_1047	7584	3269	329.762	168.42	8.36528	7.39592	0.969362	F1KUI0	gb	ADY41534.1	Transporter	Ascaris suum (Pig roundworm) (Ascaris lumbricoides)
Locus_8428_Transcript_1/1_Confidence_0.000_Length_911	3124	1145	156.114	67.7973	7.28646	6.08316	1.2033	F1KUI0	gb	ADY41534.1	Transporter	Ascaris suum (Pig roundworm) (Ascaris lumbricoides)
Locus_327_Transcript_1/1_Confidence_0.000_Length_2893	15684	6498	246.807	121.159	7.94724	6.92076	1.02648	F1KUI3	gb	ADY41537.1	Coatomer subunit beta (Beta-coat protein)	Ascaris suum (Pig roundworm) (Ascaris lumbricoides)
Locus_1201_Transcript_1/2_Confidence_0.500_Length_1793	3891	4212	98.7938	126.717	6.62635	6.98546	-0.359112	F1KUI7	sp	F1KUI7_ASCSU	F-box/WD repeat-containing protein 7	Ascaris suum (Pig roundworm) (Ascaris lumbricoides)
Locus_1201_Transcript_2/2_Confidence_0.000_Length_1905	5472	9592	130.768	271.606	7.03086	8.08537	-1.05451	F1KUI7	sp	F1KUI7_ASCSU	F-box/WD repeat-containing protein 7	Ascaris suum (Pig roundworm) (Ascaris lumbricoides)
Locus_16484_Transcript_1/1_Confidence_0.000_Length_1080	3232	3413	136.237	170.466	7.08998	7.41334	-0.323361	F1KUJ0	gb	ADY41544.1	DNA repair protein complementing XP-C cell	Ascaris suum (Pig roundworm) (Ascaris lumbricoides)
Locus_11361_Transcript_1/1_Confidence_0.000_Length_161	133	159	37.6075	53.2717	5.23295	5.7353	-0.502348	F1KUJ1	gb	ADY41545.1	Vacuolar protein sorting-associated protein 11	Ascaris suum (Pig roundworm) (Ascaris lumbricoides)
Locus_23928_Transcript_1/1_Confidence_0.000_Length_161	12	74	3.39316	24.7931	1.76263	4.63187	-2.86924	F1KUJ1	gb	ADY41545.1	Vacuolar protein sorting-associated protein 11	Ascaris suum (Pig roundworm) (Ascaris lumbricoides)
Locus_5528_Transcript_1/1_Confidence_0.000_Length_975	1539	1804	71.8593	99.8061	6.1671	6.64106	-0.473954	F1KUJ1	gb	ADY41545.1	Vacuolar protein sorting-associated protein 11	Ascaris suum (Pig roundworm) (Ascaris lumbricoides)
Locus_6985_Transcript_1/1_Confidence_0.000_Length_201	58	70	13.1365	18.7857	3.71551	4.23156	-0.516049	F1KUJ1	sp	F1KUJ1_ASCSU	Vacuolar protein sorting-associated protein 11	Ascaris suum (Pig roundworm) (Ascaris lumbricoides)
Locus_18727_Transcript_1/1_Confidence_0.000_Length_1472	1433	870	44.3187	31.8813	5.46984	4.99464	0.475204	F1KUJ2	gb	ADY41546.1	Poly(U)-binding-splicing factor half pint	Ascaris suum (Pig roundworm) (Ascaris lumbricoides)
Locus_14102_Transcript_1/1_Confidence_0.000_Length_420	1520	823	164.757	105.7	7.36419	6.72383	0.64036	F1KUJ3	gb	ADY41547.1	Solute carrier family 12 member 9	Ascaris suum (Pig roundworm) (Ascaris lumbricoides)
Locus_17403_Transcript_1/1_Confidence_0.000_Length_302	1326	670	199.887	119.672	7.64304	6.90294	0.7401	F1KUJ3	gb	ADY41547.1	Solute carrier family 12 member 9	Ascaris suum (Pig roundworm) (Ascaris lumbricoides)
Locus_19154_Transcript_1/1_Confidence_0.000_Length_317	73	105	10.4836	17.8671	3.39007	4.15924	-0.769168	F1KUJ3	gb	ADY41547.1	Solute carrier family 12 member 9	Ascaris suum (Pig roundworm) (Ascaris lumbricoides)
Locus_23705_Transcript_1/1_Confidence_0.000_Length_302	250	291	37.6862	51.977	5.23596	5.6998	-0.463838	F1KUJ3	gb	ADY41547.1	Solute carrier family 12 member 9	Ascaris suum (Pig roundworm) (Ascaris lumbricoides)
Locus_4349_Transcript_1/1_Confidence_0.000_Length_317	877	393	125.947	66.8742	6.97668	6.06338	0.9133	F1KUJ3	gb	ADY41547.1	Solute carrier family 12 member 9	Ascaris suum (Pig roundworm) (Ascaris lumbricoides)
Locus_4446_Transcript_1/1_Confidence_0.000_Length_1008	2912	1293	131.516	69.1932	7.0391	6.11256	0.926541	F1KUJ3	gb	ADY41547.1	Solute carrier family 12 member 9	Ascaris suum (Pig roundworm) (Ascaris lumbricoides)
Locus_16143_Transcript_1/1_Confidence_0.000_Length_2197	2906	1727	60.2164	42.4021	5.91208	5.40606	0.506019	F1KUK4	gb	ADY41558.1	Leucyl-tRNA synthetase	Ascaris suum (Pig roundworm) (Ascaris lumbricoides)
Locus_19174_Transcript_1/1_Confidence_0.000_Length_866	372	353	19.5557	21.9878	4.28952	4.45863	-0.169113	F1KUK5	gb	ADY41559.1	Vinculin (Fragment)	Ascaris suum (Pig roundworm) (Ascaris lumbricoides)
Locus_17689_Transcript_1/1_Confidence_0.000_Length_3021	7736	3353	116.577	59.8698	6.86515	5.90376	0.961388	F1KUK6	gb	ADY41560.1	Disks large 1 tumor suppressor protein	Ascaris suum (Pig roundworm) (Ascaris lumbricoides)
Locus_17095_Transcript_1/3_Confidence_0.667_Length_1423	2460	493	78.7008	18.6882	6.29831	4.22405	2.07425	F1KUK6	sp	F1KUK6_ASCSU	Disks large 1 tumor suppressor protein	Ascaris suum (Pig roundworm) (Ascaris lumbricoides)
Locus_17095_Transcript_2/3_Confidence_0.667_Length_1423	2372	503	75.8855	19.0673	6.24575	4.25303	1.99273	F1KUK6	sp	F1KUK6_ASCSU	Disks large 1 tumor suppressor protein	Ascaris suum (Pig roundworm) (Ascaris lumbricoides)
Locus_17095_Transcript_3/3_Confidence_0.000_Length_1417	2279	498	73.2189	18.9577	6.19414	4.24471	1.94944	F1KUK6	sp	F1KUK6_ASCSU	Disks large 1 tumor suppressor protein	Ascaris suum (Pig roundworm) (Ascaris lumbricoides)
Locus_2972_Transcript_1/1_Confidence_0.000_Length_1093	2549	2935	106.169	144.848	6.73022	7.1784	-0.448177	F1KUK8	gb	ADY41562.1	Histone acetyltransferase MYST1	Ascaris suum (Pig roundworm) (Ascaris lumbricoides)
Locus_11680_Transcript_1/1_Confidence_0.000_Length_296	57	187	8.76662	34.0781	3.13202	5.09077	-1.95875	F1KUK9	gb	ADY41563.1	Syntrophin-1	Ascaris suum (Pig roundworm) (Ascaris lumbricoides)
Locus_13476_Transcript_1/1_Confidence_0.000_Length_167	166	176	45.2523	56.8488	5.49992	5.82906	-0.32914	F1KUK9	gb	ADY41563.1	Syntrophin-1	Ascaris suum (Pig roundworm) (Ascaris lumbricoides)
Locus_15169_Transcript_1/1_Confidence_0.000_Length_190	28	44	6.70893	12.4918	2.74608	3.64291	-0.896824	F1KUK9	gb	ADY41563.1	Syntrophin-1	Ascaris suum (Pig roundworm) (Ascaris lumbricoides)
Locus_22375_Transcript_1/1_Confidence_0.000_Length_190	149	93	35.7011	26.4031	5.1579	4.72263	0.435262	F1KUK9	gb	ADY41563.1	Syntrophin-1	Ascaris suum (Pig roundworm) (Ascaris lumbricoides)
Locus_3203_Transcript_1/1_Confidence_0.000_Length_296	269	267	41.3723	48.6569	5.37059	5.60457	-0.233981	F1KUK9	gb	ADY41563.1	Syntrophin-1	Ascaris suum (Pig roundworm) (Ascaris lumbricoides)
Locus_741_Transcript_1/2_Confidence_0.333_Length_763	361	462	21.5393	32.662	4.4289	5.02954	-0.600641	F1KUK9	gb	ADY41563.1	Syntrophin-1	Ascaris suum (Pig roundworm) (Ascaris lumbricoides)
Locus_741_Transcript_2/2_Confidence_0.333_Length_692	399	403	26.2492	31.4141	4.7142	4.97334	-0.259139	F1KUK9	gb	ADY41563.1	Syntrophin-1	Ascaris suum (Pig roundworm) (Ascaris lumbricoides)
Locus_5318_Transcript_1/1_Confidence_0.000_Length_2422	6875	1585	129.225	35.3005	7.01374	5.14162	1.87213	F1KUL3	gb	ADY41567.1	Abnormal cell migration protein 10	Ascaris suum (Pig roundworm) (Ascaris lumbricoides)
Locus_3005_Transcript_1/1_Confidence_0.000_Length_1882	3648	3336	88.2438	95.6162	6.46342	6.57918	-0.115761	F1KUL9	gb	ADY41573.1	Exocyst complex component 2	Ascaris suum (Pig roundworm) (Ascaris lumbricoides)
Locus_21221_Transcript_1/1_Confidence_0.000_Length_164	302	423	83.8324	139.13	6.38944	7.12029	-0.730857	F1KUL9	sp	F1KUL9_ASCSU	Exocyst complex component 2	Ascaris suum (Pig roundworm) (Ascaris lumbricoides)
Locus_10782_Transcript_1/1_Confidence_0.000_Length_1036	145	1342	6.37173	69.8744	2.67168	6.12669	-3.45501	F1KUM4	gb	ADY41578.1	Lysosomal alpha-mannosidase	Ascaris suum (Pig roundworm) (Ascaris lumbricoides)
Locus_12917_Transcript_1/1_Confidence_0.000_Length_957	238	3030	11.3218	170.787	3.50103	7.41606	-3.91503	F1KUM4	gb	ADY41578.1	Lysosomal alpha-mannosidase	Ascaris suum (Pig roundworm) (Ascaris lumbricoides)
Locus_17561_Transcript_1/1_Confidence_0.000_Length_3053	1994	844	29.7336	14.9122	4.89402	3.89842	0.995603	F1KUM4	gb	ADY41578.1	Lysosomal alpha-mannosidase	Ascaris suum (Pig roundworm) (Ascaris lumbricoides)
Locus_7309_Transcript_1/1_Confidence_0.000_Length_1044	354	6128	15.4366	316.624	3.94828	8.30663	-4.35834	F1KUM4	gb	ADY41578.1	Lysosomal alpha-mannosidase	Ascaris suum (Pig roundworm) (Ascaris lumbricoides)
Locus_1921_Transcript_1/1_Confidence_0.000_Length_2214	1461	2468	30.0415	60.1302	4.90888	5.91002	-1.00113	F1KUM5	gb	ADY41579.1	GPI ethanolamine phosphate transferase 1	Ascaris suum (Pig roundworm) (Ascaris lumbricoides)
Locus_14665_Transcript_1/1_Confidence_0.000_Length_210	640	1244	138.743	319.541	7.11627	8.31986	-1.20359	F1KUN1	gb	ADY41585.1	Putative uncharacterized protein	Ascaris suum (Pig roundworm) (Ascaris lumbricoides)
Locus_3544_Transcript_1/1_Confidence_0.000_Length_440	984	773	101.81	94.7659	6.66974	6.5663	0.103442	F1KUN1	gb	ADY41585.1	Putative uncharacterized protein	Ascaris suum (Pig roundworm) (Ascaris lumbricoides)
Locus_14206_Transcript_1/1_Confidence_0.000_Length_166	309	311	84.7421	101.06	6.40501	6.65906	-0.254055	F1KUN1	sp	F1KUN1_ASCSU	Putative uncharacterized protein	Ascaris suum (Pig roundworm) (Ascaris lumbricoides)
Locus_16019_Transcript_1/1_Confidence_0.000_Length_204	65	193	14.5055	51.0331	3.85853	5.67336	-1.81484	F1KUN1	sp	F1KUN1_ASCSU	Putative uncharacterized protein	Ascaris suum (Pig roundworm) (Ascaris lumbricoides)
Locus_783_Transcript_1/1_Confidence_0.000_Length_1553	3523	868	103.274	30.149	6.69033	4.91404	1.77629	F1KUN5	gb	ADY41589.1	Actin-related protein 10	Ascaris suum (Pig roundworm) (Ascaris lumbricoides)
Locus_16114_Transcript_1/1_Confidence_0.000_Length_1978	9755	6966	224.517	189.969	7.81068	7.56962	0.241064	F1KUN8	gb	ADY41592.1	Transmembrane 9 superfamily member 3	Ascaris suum (Pig roundworm) (Ascaris lumbricoides)
Locus_13153_Transcript_1/1_Confidence_0.000_Length_166	387	410	106.133	133.23	6.72973	7.05777	-0.328038	F1KUN9	gb	ADY41593.1	Glutaminyl-tRNA synthetase	Ascaris suum (Pig roundworm) (Ascaris lumbricoides)
Locus_20105_Transcript_1/2_Confidence_0.667_Length_813	170	152	9.51935	10.0851	3.25086	3.33415	-0.083284	F1KUP1	gb	ADY41595.1	FAD synthase	Ascaris suum (Pig roundworm) (Ascaris lumbricoides)
Locus_20105_Transcript_2/2_Confidence_0.000_Length_945	203	180	9.77942	10.2746	3.28975	3.36101	-0.0712646	F1KUP1	gb	ADY41595.1	FAD synthase	Ascaris suum (Pig roundworm) (Ascaris lumbricoides)
Locus_5694_Transcript_1/1_Confidence_0.000_Length_400	176	150	20.031	20.2282	4.32416	4.33829	-0.0141345	F1KUP2	gb	ADY41596.1	Serine/threonine-protein phosphatase (EC 3.1.3.16)	Ascaris suum (Pig roundworm) (Ascaris lumbricoides)
Locus_20628_Transcript_1/1_Confidence_0.000_Length_468	118	322	11.4785	37.1138	3.52086	5.21388	-1.69302	F1KUP2	sp	F1KUP2_ASCSU	Serine/threonine-protein phosphatase (EC 3.1.3.16)	Ascaris suum (Pig roundworm) (Ascaris lumbricoides)
Locus_2952_Transcript_1/1_Confidence_0.000_Length_217	754	444	158.183	110.369	7.30545	6.7862	0.519257	F1KUP3	gb	ADY41597.1	Serine palmitoyltransferase 2	Ascaris suum (Pig roundworm) (Ascaris lumbricoides)
Locus_10977_Transcript_1/1_Confidence_0.000_Length_404	2939	1425	331.182	190.265	8.37148	7.57187	0.799616	F1KUP7	gb	ADY41601.1	DnaJ subfamily B member 1	Ascaris suum (Pig roundworm) (Ascaris lumbricoides)
Locus_17475_Transcript_1/1_Confidence_0.000_Length_1210	1781	1038	67.0081	46.274	6.06626	5.53213	0.534134	F1KUQ9	gb	ADY41613.1	Protein SHQ1	Ascaris suum (Pig roundworm) (Ascaris lumbricoides)
Locus_3983_Transcript_1/1_Confidence_0.000_Length_1393	489	3552	15.9811	137.546	3.99829	7.10377	-3.10547	F1KUR0	gb	ADY41614.1	Sodium/calcium exchanger 1	Ascaris suum (Pig roundworm) (Ascaris lumbricoides)
Locus_21246_Transcript_1/1_Confidence_0.000_Length_1280	5561	2419	197.784	101.942	7.62778	6.6716	0.956186	F1KUR3	gb	ADY41617.1	V-type proton ATPase 116 kDa subunit a	Ascaris suum (Pig roundworm) (Ascaris lumbricoides)
Locus_17785_Transcript_1/1_Confidence_0.000_Length_703	1982	826	128.35	63.3797	7.00394	5.98595	1.018	F1KUR5	gb	ADY41619.1	U4/U6.U5 tri-snRNP-associated protein 1	Ascaris suum (Pig roundworm) (Ascaris lumbricoides)
Locus_19639_Transcript_1/1_Confidence_0.000_Length_723	3608	2843	227.184	212.111	7.82772	7.72868	0.0990378	F1KUR7	gb	ADY41621.1	Mannosyl-oligosaccharide glucosidase	Ascaris suum (Pig roundworm) (Ascaris lumbricoides)
Locus_693_Transcript_1/2_Confidence_0.333_Length_2630	4635	2944	80.2311	60.382	6.32609	5.91605	0.410044	F1KUR8	gb	ADY41622.1	Pre-mRNA-splicing factor SYF1	Ascaris suum (Pig roundworm) (Ascaris lumbricoides)
Locus_693_Transcript_2/2_Confidence_0.333_Length_2419	4645	2918	87.4176	65.0691	6.44985	6.0239	0.425951	F1KUR8	gb	ADY41622.1	Pre-mRNA-splicing factor SYF1	Ascaris suum (Pig roundworm) (Ascaris lumbricoides)
Locus_17886_Transcript_1/1_Confidence_0.000_Length_940	3645	1982	176.53	113.737	7.46377	6.82956	0.634214	F1KUS0	gb	ADY41624.1	DNA replication licensing factor mcm2	Ascaris suum (Pig roundworm) (Ascaris lumbricoides)
Locus_2861_Transcript_1/1_Confidence_0.000_Length_1455	4591	2540	143.646	94.1664	7.16637	6.55714	0.609233	F1KUS0	gb	ADY41624.1	DNA replication licensing factor mcm2	Ascaris suum (Pig roundworm) (Ascaris lumbricoides)
Locus_19954_Transcript_1/1_Confidence_0.000_Length_161	436	243	123.285	81.4152	6.94585	6.34723	0.598624	F1KUS9	sp	F1KUS9_ASCSU	Intersectin-1	Ascaris suum (Pig roundworm) (Ascaris lumbricoides)
Locus_8963_Transcript_1/1_Confidence_0.000_Length_1247	6292	2737	229.705	118.395	7.84364	6.88747	0.956176	F1KUT1	gb	ADY41635.1	ATP-dependent RNA helicase DDX19B	Ascaris suum (Pig roundworm) (Ascaris lumbricoides)
Locus_18287_Transcript_1/1_Confidence_0.000_Length_700	1628	484	105.878	37.2969	6.72626	5.22098	1.50527	F1KUT3	gb	ADY41637.1	GC-rich sequence DNA-binding factor 1	Ascaris suum (Pig roundworm) (Ascaris lumbricoides)
Locus_24076_Transcript_1/1_Confidence_0.000_Length_164	470	173	130.468	56.902	7.02755	5.83041	1.19714	F1KUT3	gb	ADY41637.1	GC-rich sequence DNA-binding factor 1	Ascaris suum (Pig roundworm) (Ascaris lumbricoides)
Locus_8908_Transcript_1/1_Confidence_0.000_Length_710	3309	1746	212.172	132.651	7.72909	7.05149	0.677594	F1KUT3	gb	ADY41637.1	GC-rich sequence DNA-binding factor 1	Ascaris suum (Pig roundworm) (Ascaris lumbricoides)
Locus_10273_Transcript_1/1_Confidence_0.000_Length_3069	3194	2916	47.3791	51.2526	5.56618	5.67955	-0.113374	F1KUT4	gb	ADY41638.1	Basement membrane proteoglycan	Ascaris suum (Pig roundworm) (Ascaris lumbricoides)
Locus_21764_Transcript_1/1_Confidence_0.000_Length_205	57	76	12.6581	19.9979	3.66199	4.32178	-0.659785	F1KUT8	sp	F1KUT8_ASCSU	Exosome complex exonuclease RRP44 (Fragment)	Ascaris suum (Pig roundworm) (Ascaris lumbricoides)
Locus_1617_Transcript_1/1_Confidence_0.000_Length_3094	5375	1520	79.0874	26.5002	6.30538	4.72793	1.57745	F1KUT9	gb	ADY41643.1	Transportin-1	Ascaris suum (Pig roundworm) (Ascaris lumbricoides)
Locus_241_Transcript_1/3_Confidence_0.200_Length_472	1418	1024	136.768	117.026	7.09558	6.87069	0.224894	F1KUU0	gb	ADY41644.1	Import receptor subunit TOM40	Ascaris suum (Pig roundworm) (Ascaris lumbricoides)
Locus_241_Transcript_2/3_Confidence_0.200_Length_535	1693	1259	144.063	126.94	7.17055	6.988	0.182556	F1KUU0	gb	ADY41644.1	Import receptor subunit TOM40	Ascaris suum (Pig roundworm) (Ascaris lumbricoides)
Locus_19304_Transcript_1/1_Confidence_0.000_Length_798	227	306	12.9501	20.6844	3.69489	4.37047	-0.675587	F1KUU3	gb	ADY41647.1	DNA-binding protein RFX2	Ascaris suum (Pig roundworm) (Ascaris lumbricoides)
Locus_1538_Transcript_1/1_Confidence_0.000_Length_2398	6533	5481	124.026	123.292	6.9545	6.94594	0.00855907	F1KUU4	gb	ADY41648.1	AP-1 complex subunit gamma-1	Ascaris suum (Pig roundworm) (Ascaris lumbricoides)
Locus_3508_Transcript_1/1_Confidence_0.000_Length_1795	882	894	22.3693	26.8657	4.48345	4.74769	-0.264244	F1KUU8	gb	ADY41652.1	Junctophilin-3	Ascaris suum (Pig roundworm) (Ascaris lumbricoides)
Locus_1521_Transcript_1/1_Confidence_0.000_Length_2671	1108	2424	18.8849	48.9535	4.23916	5.61334	-1.37418	F1KUU9	sp	F1KUU9_ASCSU	Glutamate receptor-interacting protein 1	Ascaris suum (Pig roundworm) (Ascaris lumbricoides)
Locus_11100_Transcript_1/1_Confidence_0.000_Length_383	1208	948	143.588	133.516	7.16579	7.06087	0.104914	F1KUV2	gb	ADY41656.1	WW domain-containing protein	Ascaris suum (Pig roundworm) (Ascaris lumbricoides)
Locus_4729_Transcript_1/1_Confidence_0.000_Length_1763	759	370	19.5992	11.3207	4.29272	3.5009	0.791827	F1KUV8	gb	ADY41662.1	Inactive angiotensin-converting enzyme-related protein	Ascaris suum (Pig roundworm) (Ascaris lumbricoides)
Locus_3787_Transcript_1/1_Confidence_0.000_Length_1274	3208	2339	114.634	99.0344	6.84089	6.62986	0.211035	F1KUV9	gb	ADY41663.1	ATP-dependent RNA helicase DDX10	Ascaris suum (Pig roundworm) (Ascaris lumbricoides)
Locus_2302_Transcript_2/2_Confidence_0.000_Length_443	898	227	92.283	27.6406	6.52799	4.78872	1.73928	F1KUW2	gb	ADY41666.1	Serine/threonine-protein kinase 11	Ascaris suum (Pig roundworm) (Ascaris lumbricoides)
Locus_2302_Transcript_1/2_Confidence_0.333_Length_581	422	177	33.0663	16.4332	5.04729	4.03854	1.00875	F1KUW2	sp	F1KUW2_ASCSU	Serine/threonine-protein kinase 11	Ascaris suum (Pig roundworm) (Ascaris lumbricoides)
Locus_16837_Transcript_1/1_Confidence_0.000_Length_1292	9824	14276	346.158	596.032	8.43529	9.21924	-0.783957	F1KUW3	gb	ADY41667.1	Calcium-transporting ATPase sarcoplasmic/endoplasmic reticulum type (Fragment)	Ascaris suum (Pig roundworm) (Ascaris lumbricoides)
Locus_1660_Transcript_1/1_Confidence_0.000_Length_1520	7303	6277	218.729	222.758	7.773	7.79933	-0.0263334	F1KUW4	gb	ADY41668.1	AMP deaminase 2	Ascaris suum (Pig roundworm) (Ascaris lumbricoides)
Locus_1720_Transcript_1/1_Confidence_0.000_Length_212	812	945	174.369	240.448	7.446	7.90958	-0.463582	F1KUW4	gb	ADY41668.1	AMP deaminase 2	Ascaris suum (Pig roundworm) (Ascaris lumbricoides)
Locus_8934_Transcript_1/1_Confidence_0.000_Length_1305	7110	6215	248.032	256.895	7.95438	8.00504	-0.0506523	F1KUW6	gb	ADY41670.1	Glucose-6-phosphate isomerase (EC 5.3.1.9)	Ascaris suum (Pig roundworm) (Ascaris lumbricoides)
Locus_1605_Transcript_1/1_Confidence_0.000_Length_1205	4173	3112	157.656	139.309	7.30064	7.12214	0.178495	F1KUX2	gb	ADY41676.1	Exocyst complex component 4	Ascaris suum (Pig roundworm) (Ascaris lumbricoides)
Locus_80_Transcript_1/1_Confidence_0.000_Length_2027	7751	6853	174.082	182.369	7.44362	7.51072	-0.0671007	F1KUX2	gb	ADY41676.1	Exocyst complex component 4	Ascaris suum (Pig roundworm) (Ascaris lumbricoides)
Locus_1571_Transcript_1/1_Confidence_0.000_Length_1349	10333	3482	348.709	139.233	8.44588	7.12136	1.32452	F1KUX4	gb	ADY41678.1	Putative uncharacterized protein	Ascaris suum (Pig roundworm) (Ascaris lumbricoides)
Locus_10043_Transcript_1/1_Confidence_0.000_Length_218	936	526	195.465	130.153	7.61076	7.02407	0.586698	F1KUX5	gb	ADY41679.1	Pre-mRNA-processing factor 19	Ascaris suum (Pig roundworm) (Ascaris lumbricoides)
Locus_14259_Transcript_1/1_Confidence_0.000_Length_616	2153	2174	159.115	190.372	7.31393	7.57268	-0.258751	F1KUX5	gb	ADY41679.1	Pre-mRNA-processing factor 19	Ascaris suum (Pig roundworm) (Ascaris lumbricoides)
Locus_15941_Transcript_1/1_Confidence_0.000_Length_218	224	212	46.7779	52.4571	5.54775	5.71307	-0.165313	F1KUX5	gb	ADY41679.1	Pre-mRNA-processing factor 19	Ascaris suum (Pig roundworm) (Ascaris lumbricoides)
Locus_16325_Transcript_1/1_Confidence_0.000_Length_269	1135	649	192.085	130.142	7.5856	7.02394	0.561654	F1KUX5	gb	ADY41679.1	Pre-mRNA-processing factor 19	Ascaris suum (Pig roundworm) (Ascaris lumbricoides)
Locus_18089_Transcript_1/1_Confidence_0.000_Length_577	366	387	28.8771	36.1793	4.85186	5.17709	-0.325237	F1KUX5	gb	ADY41679.1	Pre-mRNA-processing factor 19	Ascaris suum (Pig roundworm) (Ascaris lumbricoides)
Locus_18982_Transcript_1/1_Confidence_0.000_Length_221	223	177	45.9369	43.2022	5.52158	5.43303	0.0885469	F1KUX5	gb	ADY41679.1	Pre-mRNA-processing factor 19	Ascaris suum (Pig roundworm) (Ascaris lumbricoides)
Locus_21845_Transcript_1/1_Confidence_0.000_Length_336	126	83	17.0718	13.3249	4.09355	3.73605	0.357493	F1KUX5	gb	ADY41679.1	Pre-mRNA-processing factor 19	Ascaris suum (Pig roundworm) (Ascaris lumbricoides)
Locus_23356_Transcript_1/1_Confidence_0.000_Length_191	59	73	14.0627	20.6165	3.8138	4.36573	-0.551929	F1KUX5	gb	ADY41679.1	Pre-mRNA-processing factor 19	Ascaris suum (Pig roundworm) (Ascaris lumbricoides)
Locus_3562_Transcript_1/1_Confidence_0.000_Length_840	8025	6730	434.925	432.176	8.76462	8.75548	0.00914745	F1KUX5	gb	ADY41679.1	Pre-mRNA-processing factor 19	Ascaris suum (Pig roundworm) (Ascaris lumbricoides)
Locus_7775_Transcript_1/1_Confidence_0.000_Length_336	994	646	134.678	103.709	7.07337	6.6964	0.376964	F1KUX5	gb	ADY41679.1	Pre-mRNA-processing factor 19	Ascaris suum (Pig roundworm) (Ascaris lumbricoides)
Locus_10594_Transcript_1/1_Confidence_0.000_Length_650	173	322	12.1166	26.7219	3.59892	4.73995	-1.14104	F1KUX9	gb	ADY41683.1	Poly(ADP-ribose) polymerase pme-1	Ascaris suum (Pig roundworm) (Ascaris lumbricoides)
Locus_19356_Transcript_1/1_Confidence_0.000_Length_650	1834	1203	128.45	99.8338	7.00507	6.64146	0.36361	F1KUX9	gb	ADY41683.1	Poly(ADP-ribose) polymerase pme-1	Ascaris suum (Pig roundworm) (Ascaris lumbricoides)
Locus_22880_Transcript_1/1_Confidence_0.000_Length_281	85	141	13.7709	27.0669	3.78355	4.75846	-0.974908	F1KUX9	gb	ADY41683.1	Poly(ADP-ribose) polymerase pme-1	Ascaris suum (Pig roundworm) (Ascaris lumbricoides)
Locus_314_Transcript_1/1_Confidence_0.000_Length_281	755	632	122.318	121.321	6.93449	6.92269	0.0118047	F1KUX9	gb	ADY41683.1	Poly(ADP-ribose) polymerase pme-1	Ascaris suum (Pig roundworm) (Ascaris lumbricoides)
Locus_14227_Transcript_1/1_Confidence_0.000_Length_173	558	236	146.838	73.5853	7.19808	6.20135	0.996731	F1KUY0	gb	ADY41684.1	Eukaryotic translation initiation factor 3 subunit L	Ascaris suum (Pig roundworm) (Ascaris lumbricoides)
Locus_151_Transcript_1/1_Confidence_0.000_Length_1114	9492	6173	387.901	298.907	8.59955	8.22355	0.375993	F1KUY0	gb	ADY41684.1	Eukaryotic translation initiation factor 3 subunit L	Ascaris suum (Pig roundworm) (Ascaris lumbricoides)
Locus_3291_Transcript_1/1_Confidence_0.000_Length_197	461	438	106.533	119.931	6.73515	6.90607	-0.170912	F1KUY0	gb	ADY41684.1	Eukaryotic translation initiation factor 3 subunit L	Ascaris suum (Pig roundworm) (Ascaris lumbricoides)
Locus_1477_Transcript_1/1_Confidence_0.000_Length_1046	1851	2174	80.5608	112.112	6.33201	6.8088	-0.476794	F1KUY1	gb	ADY41685.1	Phosphatidylinositol-3,4,5-trisphosphate 3-phosphatase and dual-specificity protein phosphatase PTEN	Ascaris suum (Pig roundworm) (Ascaris lumbricoides)
Locus_3713_Transcript_1/1_Confidence_0.000_Length_1865	4250	1239	103.743	35.8358	6.69687	5.16333	1.53354	F1KUY2	gb	ADY41686.1	Carnitine O-acetyltransferase	Ascaris suum (Pig roundworm) (Ascaris lumbricoides)
Locus_3881_Transcript_1/1_Confidence_0.000_Length_299	648	195	98.6626	35.1794	6.62443	5.13666	1.48777	F1KUY2	gb	ADY41686.1	Carnitine O-acetyltransferase	Ascaris suum (Pig roundworm) (Ascaris lumbricoides)
Locus_22911_Transcript_1/1_Confidence_0.000_Length_323	104	140	14.6582	23.3803	3.87363	4.54722	-0.673591	F1KUY4	gb	ADY41688.1	Serrate RNA effector molecule	Ascaris suum (Pig roundworm) (Ascaris lumbricoides)
Locus_6264_Transcript_1/1_Confidence_0.000_Length_323	1207	606	170.119	101.203	7.4104	6.66111	0.749289	F1KUY4	gb	ADY41688.1	Serrate RNA effector molecule	Ascaris suum (Pig roundworm) (Ascaris lumbricoides)
Locus_21014_Transcript_1/1_Confidence_0.000_Length_3045	8567	6559	128.083	116.192	7.00093	6.86036	0.140567	F1KUY6	gb	ADY41690.1	General transcription factor 3C polypeptide 3 (Fragment)	Ascaris suum (Pig roundworm) (Ascaris lumbricoides)
Locus_1533_Transcript_1/1_Confidence_0.000_Length_1661	4714	3551	129.202	115.32	7.01348	6.8495	0.163979	F1KUZ2	gb	ADY41696.1	Ubiquitin carboxyl-terminal hydrolase (EC 3.4.19.12)	Ascaris suum (Pig roundworm) (Ascaris lumbricoides)
Locus_23293_Transcript_1/1_Confidence_0.000_Length_528	388	1144	33.4539	116.874	5.0641	6.86881	-1.80471	F1KUZ9	gb	ADY41703.1	Vinculin (Fragment)	Ascaris suum (Pig roundworm) (Ascaris lumbricoides)
Locus_5086_Transcript_1/1_Confidence_0.000_Length_1069	338	525	14.3942	26.4915	3.84742	4.72746	-0.880042	F1KUZ9	gb	ADY41703.1	Vinculin (Fragment)	Ascaris suum (Pig roundworm) (Ascaris lumbricoides)
Locus_18414_Transcript_1/1_Confidence_0.000_Length_574	661	378	52.425	35.5226	5.71218	5.15067	0.561517	F1KV00	gb	ADY41704.1	Coatomer subunit gamma	Ascaris suum (Pig roundworm) (Ascaris lumbricoides)
Locus_22814_Transcript_1/1_Confidence_0.000_Length_352	1624	604	210.035	92.5592	7.71449	6.5323	1.18218	F1KV00	gb	ADY41704.1	Coatomer subunit gamma	Ascaris suum (Pig roundworm) (Ascaris lumbricoides)
Locus_4235_Transcript_1/1_Confidence_0.000_Length_574	1823	372	144.585	34.9588	7.17578	5.12758	2.04819	F1KV00	gb	ADY41704.1	Coatomer subunit gamma	Ascaris suum (Pig roundworm) (Ascaris lumbricoides)
Locus_8464_Transcript_1/1_Confidence_0.000_Length_1214	6805	2771	255.187	123.124	7.99541	6.94397	1.05144	F1KV00	gb	ADY41704.1	Coatomer subunit gamma	Ascaris suum (Pig roundworm) (Ascaris lumbricoides)
Locus_11553_Transcript_1/1_Confidence_0.000_Length_1030	459	2359	20.2873	123.542	4.34251	6.94886	-2.60636	F1KV06	gb	ADY41710.1	Innexin unc-7	Ascaris suum (Pig roundworm) (Ascaris lumbricoides)
Locus_24126_Transcript_1/1_Confidence_0.000_Length_253	264	1526	47.5042	325.356	5.56998	8.34588	-2.77589	F1KV06	gb	ADY41710.1	Innexin unc-7	Ascaris suum (Pig roundworm) (Ascaris lumbricoides)
Locus_2145_Transcript_1/1_Confidence_0.000_Length_1065	12803	8124	547.282	411.477	9.09614	8.68467	0.411472	F1KV11	gb	ADY41715.1	Rab GDP dissociation inhibitor alpha	Ascaris suum (Pig roundworm) (Ascaris lumbricoides)
Locus_1475_Transcript_1/1_Confidence_0.000_Length_825	1317	1477	72.6743	96.5721	6.18337	6.59353	-0.410162	F1KV17	sp	F1KV17_ASCSU	LMBR1 domain-containing protein 2	Ascaris suum (Pig roundworm) (Ascaris lumbricoides)
Locus_17314_Transcript_1/1_Confidence_0.000_Length_513	2756	1695	244.574	178.229	7.93413	7.47759	0.456543	F1KV19	gb	ADY41723.1	V-type proton ATPase 116 kDa subunit a	Ascaris suum (Pig roundworm) (Ascaris lumbricoides)
Locus_7074_Transcript_1/1_Confidence_0.000_Length_248	160	22	29.3709	4.78516	4.87632	2.25857	2.61775	F1KV19	sp	F1KV19_ASCSU	V-type proton ATPase 116 kDa subunit a	Ascaris suum (Pig roundworm) (Ascaris lumbricoides)
Locus_3555_Transcript_1/1_Confidence_0.000_Length_1521	3462	951	103.621	33.7269	6.69517	5.07583	1.61934	F1KV21	gb	ADY41725.1	Uridine 5'-monophosphate synthase	Ascaris suum (Pig roundworm) (Ascaris lumbricoides)
Locus_11270_Transcript_1/1_Confidence_0.000_Length_723	3793	226	238.833	16.8615	7.89986	4.07566	3.8242	F1KV23	gb	ADY41727.1	Cystathionine gamma-lyase 2	Ascaris suum (Pig roundworm) (Ascaris lumbricoides)
Locus_16556_Transcript_1/1_Confidence_0.000_Length_291	1958	100	306.315	18.5367	8.25887	4.21231	4.04656	F1KV23	gb	ADY41727.1	Cystathionine gamma-lyase 2	Ascaris suum (Pig roundworm) (Ascaris lumbricoides)
Locus_19091_Transcript_1/1_Confidence_0.000_Length_291	428	142	66.9576	26.3221	6.06518	4.7182	1.34697	F1KV23	gb	ADY41727.1	Cystathionine gamma-lyase 2	Ascaris suum (Pig roundworm) (Ascaris lumbricoides)
Locus_16962_Transcript_1/1_Confidence_0.000_Length_1948	3421	495	79.949	13.707	6.32101	3.77684	2.54417	F1KV26	gb	ADY41730.1	Alpha-aminoadipic semialdehyde synthase	Ascaris suum (Pig roundworm) (Ascaris lumbricoides)
Locus_1912_Transcript_1/1_Confidence_0.000_Length_1164	4081	1639	159.611	75.9541	7.31842	6.24706	1.07136	F1KV26	gb	ADY41730.1	Alpha-aminoadipic semialdehyde synthase	Ascaris suum (Pig roundworm) (Ascaris lumbricoides)
Locus_1101_Transcript_1/1_Confidence_0.000_Length_1840	10967	740	271.343	21.694	8.08397	4.43922	3.64475	F1KV27	gb	ADY41731.1	Glutamate carboxypeptidase 2	Ascaris suum (Pig roundworm) (Ascaris lumbricoides)
Locus_1109_Transcript_1/1_Confidence_0.000_Length_542	1981	262	166.393	26.0752	7.37845	4.70461	2.67384	F1KV27	gb	ADY41731.1	Glutamate carboxypeptidase 2	Ascaris suum (Pig roundworm) (Ascaris lumbricoides)
Locus_11433_Transcript_1/1_Confidence_0.000_Length_542	996	480	83.6583	47.7713	6.38644	5.57807	0.808364	F1KV27	gb	ADY41731.1	Glutamate carboxypeptidase 2	Ascaris suum (Pig roundworm) (Ascaris lumbricoides)
Locus_11948_Transcript_1/1_Confidence_0.000_Length_239	306	139	58.2871	31.372	5.8651	4.97141	0.893699	F1KV27	gb	ADY41731.1	Glutamate carboxypeptidase 2	Ascaris suum (Pig roundworm) (Ascaris lumbricoides)
Locus_14245_Transcript_1/1_Confidence_0.000_Length_603	1408	1186	106.3	106.094	6.732	6.72921	0.00279589	F1KV27	gb	ADY41731.1	Glutamate carboxypeptidase 2	Ascaris suum (Pig roundworm) (Ascaris lumbricoides)
Locus_15073_Transcript_1/1_Confidence_0.000_Length_191	539	635	128.471	179.335	7.0053	7.48652	-0.481219	F1KV27	gb	ADY41731.1	Glutamate carboxypeptidase 2	Ascaris suum (Pig roundworm) (Ascaris lumbricoides)
Locus_21889_Transcript_1/1_Confidence_0.000_Length_304	5	112	0.748765	19.8733	-0.417416	4.31276	-4.73017	F1KV27	gb	ADY41731.1	Glutamate carboxypeptidase 2	Ascaris suum (Pig roundworm) (Ascaris lumbricoides)
Locus_22022_Transcript_1/1_Confidence_0.000_Length_239	726	124	138.289	27.9865	7.11154	4.80666	2.30488	F1KV27	gb	ADY41731.1	Glutamate carboxypeptidase 2	Ascaris suum (Pig roundworm) (Ascaris lumbricoides)
Locus_351_Transcript_1/1_Confidence_0.000_Length_2119	7742	1438	166.33	36.6061	7.37791	5.19401	2.1839	F1KV27	gb	ADY41731.1	Glutamate carboxypeptidase 2	Ascaris suum (Pig roundworm) (Ascaris lumbricoides)
Locus_4451_Transcript_1/1_Confidence_0.000_Length_637	3558	884	254.282	74.858	7.99028	6.22608	1.7642	F1KV27	gb	ADY41731.1	Glutamate carboxypeptidase 2	Ascaris suum (Pig roundworm) (Ascaris lumbricoides)
Locus_6498_Transcript_1/1_Confidence_0.000_Length_632	3191	1060	229.857	90.472	7.8446	6.4994	1.3452	F1KV27	gb	ADY41731.1	Glutamate carboxypeptidase 2	Ascaris suum (Pig roundworm) (Ascaris lumbricoides)
Locus_12319_Transcript_1/1_Confidence_0.000_Length_356	1611	1056	206.013	160.007	7.68659	7.32199	0.364599	F1KV28	gb	ADY41732.1	Phosphoribosyl pyrophosphate synthase-associated protein 2	Ascaris suum (Pig roundworm) (Ascaris lumbricoides)
Locus_25128_Transcript_1/1_Confidence_0.000_Length_318	595	765	85.1802	129.766	6.41245	7.01976	-0.607318	F1KV28	gb	ADY41732.1	Phosphoribosyl pyrophosphate synthase-associated protein 2	Ascaris suum (Pig roundworm) (Ascaris lumbricoides)
Locus_1690_Transcript_1/2_Confidence_0.500_Length_408	1434	1151	160.007	152.174	7.32199	7.24958	0.0724098	F1KV30	gb	ADY41734.1	Proteasome subunit alpha type-2	Ascaris suum (Pig roundworm) (Ascaris lumbricoides)
Locus_11096_Transcript_1/1_Confidence_0.000_Length_284	542	483	86.882	91.739	6.44099	6.51946	-0.0784778	F1KV39	gb	ADY41743.1	Transmembrane protein	Ascaris suum (Pig roundworm) (Ascaris lumbricoides)
Locus_22767_Transcript_1/1_Confidence_0.000_Length_303	409	385	61.4511	68.5399	5.94137	6.09887	-0.157505	F1KV39	gb	ADY41743.1	Transmembrane protein	Ascaris suum (Pig roundworm) (Ascaris lumbricoides)
Locus_24175_Transcript_1/1_Confidence_0.000_Length_191	331	330	78.8939	93.1978	6.30184	6.54222	-0.240382	F1KV39	gb	ADY41743.1	Transmembrane protein	Ascaris suum (Pig roundworm) (Ascaris lumbricoides)
Locus_5273_Transcript_2/2_Confidence_0.000_Length_903	2429	2410	122.458	143.964	6.93615	7.16957	-0.233418	F1KV39	gb	ADY41743.1	Transmembrane protein	Ascaris suum (Pig roundworm) (Ascaris lumbricoides)
Locus_10050_Transcript_1/1_Confidence_0.000_Length_178	604	382	154.478	115.763	7.27125	6.85503	0.416228	F1KV39	sp	F1KV39_ASCSU	Transmembrane protein	Ascaris suum (Pig roundworm) (Ascaris lumbricoides)
Locus_26281_Transcript_1/1_Confidence_0.000_Length_194	173	176	40.5969	48.9369	5.3433	5.61285	-0.269551	F1KV41	gb	ADY41745.1	Solute carrier family 2	Ascaris suum (Pig roundworm) (Ascaris lumbricoides)
Locus_9946_Transcript_1/1_Confidence_0.000_Length_194	1500	789	351.997	219.382	8.45942	7.7773	0.682118	F1KV41	gb	ADY41745.1	Solute carrier family 2	Ascaris suum (Pig roundworm) (Ascaris lumbricoides)
Locus_7196_Transcript_1/1_Confidence_0.000_Length_1761	3519	2719	90.9722	83.2866	6.50735	6.38001	0.127342	F1KV42	sp	F1KV42_ASCSU	Mothers against decapentaplegic 5	Ascaris suum (Pig roundworm) (Ascaris lumbricoides)
Locus_20184_Transcript_1/1_Confidence_0.000_Length_257	307	174	54.3819	36.5209	5.76505	5.19065	0.574404	F1KV45	gb	ADY41749.1	Wings apart-like protein	Ascaris suum (Pig roundworm) (Ascaris lumbricoides)
Locus_21150_Transcript_1/1_Confidence_0.000_Length_257	1129	294	199.991	61.7077	7.64379	5.94738	1.69641	F1KV45	gb	ADY41749.1	Wings apart-like protein	Ascaris suum (Pig roundworm) (Ascaris lumbricoides)
Locus_9092_Transcript_1/1_Confidence_0.000_Length_822	1784	918	98.8034	60.2415	6.62649	5.91269	0.713802	F1KV46	sp	F1KV46_ASCSU	Heat shock factor protein 1	Ascaris suum (Pig roundworm) (Ascaris lumbricoides)
Locus_386_Transcript_1/1_Confidence_0.000_Length_2113	5920	4188	127.547	106.913	6.99489	6.7403	0.254588	F1KV47	gb	ADY41751.1	General vesicular transport factor p115	Ascaris suum (Pig roundworm) (Ascaris lumbricoides)
Locus_9400_Transcript_1/1_Confidence_0.000_Length_1582	220	723	6.33089	24.6523	2.66241	4.62365	-1.96124	F1KV49	gb	ADY41753.1	Small G protein signaling modulator 3	Ascaris suum (Pig roundworm) (Ascaris lumbricoides)
Locus_9894_Transcript_1/1_Confidence_0.000_Length_381	70	229	8.36415	32.4217	3.06422	5.01889	-1.95467	F1KV49	gb	ADY41753.1	Small G protein signaling modulator 3	Ascaris suum (Pig roundworm) (Ascaris lumbricoides)
Locus_16746_Transcript_1/1_Confidence_0.000_Length_2842	8575	4138	137.36	78.5401	7.10181	6.29536	0.806456	F1KV51	gb	ADY41755.1	Putative uncharacterized protein	Ascaris suum (Pig roundworm) (Ascaris lumbricoides)
Locus_13641_Transcript_1/1_Confidence_0.000_Length_205	53	37	11.7698	9.73583	3.55702	3.2833	0.27372	F1KV58	gb	ADY41762.1	Kinase-like protein	Ascaris suum (Pig roundworm) (Ascaris lumbricoides)
Locus_3830_Transcript_1/1_Confidence_0.000_Length_1576	2318	1257	66.9586	43.0234	6.0652	5.42705	0.638148	F1KV58	gb	ADY41762.1	Kinase-like protein	Ascaris suum (Pig roundworm) (Ascaris lumbricoides)
Locus_3811_Transcript_1/2_Confidence_0.333_Length_1441	1505	1026	47.5468	38.4068	5.57128	5.26329	0.307985	F1KV60	gb	ADY41764.1	PHD finger and CXXC domain-containing protein	Ascaris suum (Pig roundworm) (Ascaris lumbricoides)
Locus_21203_Transcript_1/1_Confidence_0.000_Length_378	497	242	59.8568	34.5342	5.90344	5.10995	0.793491	F1KV63	gb	ADY41767.1	Transducin beta-like protein 3	Ascaris suum (Pig roundworm) (Ascaris lumbricoides)
Locus_6631_Transcript_1/1_Confidence_0.000_Length_604	1309	774	98.6624	69.1241	6.62443	6.11112	0.513312	F1KV63	gb	ADY41767.1	Transducin beta-like protein 3	Ascaris suum (Pig roundworm) (Ascaris lumbricoides)
Locus_7699_Transcript_1/1_Confidence_0.000_Length_378	122	81	14.6932	11.559	3.87708	3.53094	0.34614	F1KV63	gb	ADY41767.1	Transducin beta-like protein 3	Ascaris suum (Pig roundworm) (Ascaris lumbricoides)
Locus_959_Transcript_1/1_Confidence_0.000_Length_1117	3054	2489	124.47	120.198	6.95965	6.90927	0.0503864	F1KV67	sp	F1KV67_ASCSU	KLRAQ motif-containing protein 1	Ascaris suum (Pig roundworm) (Ascaris lumbricoides)
Locus_11007_Transcript_1/1_Confidence_0.000_Length_845	4685	8538	252.407	545.035	7.97961	9.09021	-1.1106	F1KV71	gb	ADY41775.1	Metal transporter CNNM2	Ascaris suum (Pig roundworm) (Ascaris lumbricoides)
Locus_25003_Transcript_1/1_Confidence_0.000_Length_220	67	101	13.8644	24.7642	3.79331	4.63018	-0.83687	F1KV71	sp	F1KV71_ASCSU	Metal transporter CNNM2	Ascaris suum (Pig roundworm) (Ascaris lumbricoides)
Locus_1983_Transcript_1/1_Confidence_0.000_Length_1102	5170	2795	213.579	136.812	7.73862	7.09606	0.642569	F1KV76	gb	ADY41780.1	Actin-related protein 3	Ascaris suum (Pig roundworm) (Ascaris lumbricoides)
Locus_3998_Transcript_1/1_Confidence_0.000_Length_1093	812	153	33.8209	7.55086	5.07984	2.91664	2.1632	F1KV81	gb	ADY41785.1	WD repeat-containing protein 36	Ascaris suum (Pig roundworm) (Ascaris lumbricoides)
Locus_9286_Transcript_1/2_Confidence_0.667_Length_2205	1231	621	25.4155	15.1918	4.66764	3.92522	0.742418	F1KV84	gb	ADY41788.1	Krev interaction trapped protein 1	Ascaris suum (Pig roundworm) (Ascaris lumbricoides)
Locus_9286_Transcript_2/2_Confidence_0.333_Length_2192	1204	646	25.0055	15.8971	4.64417	3.99069	0.653482	F1KV84	gb	ADY41788.1	Krev interaction trapped protein 1	Ascaris suum (Pig roundworm) (Ascaris lumbricoides)
Locus_16495_Transcript_1/1_Confidence_0.000_Length_2783	6271	4596	102.582	89.0824	6.68064	6.47707	0.203569	F1KV95	gb	ADY41799.1	Periodic tryptophan protein 2	Ascaris suum (Pig roundworm) (Ascaris lumbricoides)
Locus_5236_Transcript_1/1_Confidence_0.000_Length_288	478	222	75.5587	41.5801	6.23953	5.37782	0.861704	F1KVA0	sp	F1KVA0_ASCSU	Polyadenylation and cleavage factor 11	Ascaris suum (Pig roundworm) (Ascaris lumbricoides)
Locus_1124_Transcript_1/1_Confidence_0.000_Length_1071	10509	2574	446.705	129.642	8.80318	7.01838	1.78479	F1KVA2	gb	ADY41806.1	Hexokinase HKDC1	Ascaris suum (Pig roundworm) (Ascaris lumbricoides)
Locus_7284_Transcript_1/1_Confidence_0.000_Length_1761	4630	2091	119.693	64.0501	6.9032	6.00113	0.902072	F1KVA3	gb	ADY41807.1	Protein humpback-1	Ascaris suum (Pig roundworm) (Ascaris lumbricoides)
Locus_17551_Transcript_1/1_Confidence_0.000_Length_1350	2475	640	83.4623	25.5724	6.38305	4.67652	1.70654	F1KVB0	gb	ADY41814.1	Adenylosuccinate lyase	Ascaris suum (Pig roundworm) (Ascaris lumbricoides)
Locus_11366_Transcript_1/1_Confidence_0.000_Length_298	995	558	152.004	101.005	7.24797	6.65828	0.589684	F1KVB4	gb	ADY41818.1	Apoptosis-linked gene 2-interacting protein X 1	Ascaris suum (Pig roundworm) (Ascaris lumbricoides)
Locus_19729_Transcript_1/1_Confidence_0.000_Length_553	2607	1472	214.617	143.585	7.74562	7.16576	0.579865	F1KVB4	gb	ADY41818.1	Apoptosis-linked gene 2-interacting protein X 1	Ascaris suum (Pig roundworm) (Ascaris lumbricoides)
Locus_23503_Transcript_1/1_Confidence_0.000_Length_212	1029	482	220.968	122.641	7.78769	6.9383	0.84939	F1KVB4	gb	ADY41818.1	Apoptosis-linked gene 2-interacting protein X 1	Ascaris suum (Pig roundworm) (Ascaris lumbricoides)
Locus_24945_Transcript_1/1_Confidence_0.000_Length_212	49	204	10.5223	51.9062	3.39537	5.69784	-2.30246	F1KVB4	gb	ADY41818.1	Apoptosis-linked gene 2-interacting protein X 1	Ascaris suum (Pig roundworm) (Ascaris lumbricoides)
Locus_1772_Transcript_1/1_Confidence_0.000_Length_2494	11209	8210	204.606	177.571	7.67671	7.47225	0.204456	F1KVB6	gb	ADY41820.1	Lon protease homolog (EC 3.4.21.-) (Fragment)	Ascaris suum (Pig roundworm) (Ascaris lumbricoides)
Locus_16795_Transcript_1/1_Confidence_0.000_Length_1489	9775	3263	298.862	118.208	8.22334	6.88519	1.33815	F1KVB8	gb	ADY41822.1	Importin subunit alpha	Ascaris suum (Pig roundworm) (Ascaris lumbricoides)
Locus_16257_Transcript_1/1_Confidence_0.000_Length_1173	7684	8385	298.221	385.594	8.22024	8.59094	-0.370701	F1KVC0	gb	ADY41824.1	Serine/threonine-protein phosphatase PP2A regulatory subunit	Ascaris suum (Pig roundworm) (Ascaris lumbricoides)
Locus_16777_Transcript_1/1_Confidence_0.000_Length_479	3976	6577	377.885	740.658	8.5618	9.53266	-0.970859	F1KVC0	gb	ADY41824.1	Serine/threonine-protein phosphatase PP2A regulatory subunit	Ascaris suum (Pig roundworm) (Ascaris lumbricoides)
Locus_6648_Transcript_1/1_Confidence_0.000_Length_834	236	426	12.8823	27.553	3.68732	4.78414	-1.09681	F1KVC2	gb	ADY41826.1	Gliomedin	Ascaris suum (Pig roundworm) (Ascaris lumbricoides)
Locus_7412_Transcript_1/1_Confidence_0.000_Length_1302	76	1654	2.65737	68.5251	1.41	6.09856	-4.68856	F1KVC3	gb	ADY41827.1	RING finger protein nhl-1 (Fragment)	Ascaris suum (Pig roundworm) (Ascaris lumbricoides)
Locus_1180_Transcript_1/1_Confidence_0.000_Length_1908	841	2381	20.0663	67.3141	4.3267	6.07284	-1.74614	F1KVC4	gb	ADY41828.1	3',5'-cyclic phosphodiesterase pde-4	Ascaris suum (Pig roundworm) (Ascaris lumbricoides)
Locus_6673_Transcript_1/1_Confidence_0.000_Length_1077	4067	2536	171.912	127.016	7.42553	6.98887	0.436663	F1KVC7	gb	ADY41831.1	SWI/SNF-related matrix-associated actin-dependent regulator chromatin subfamily E member 1	Ascaris suum (Pig roundworm) (Ascaris lumbricoides)
Locus_8582_Transcript_1/1_Confidence_0.000_Length_663	4394	5095	301.714	414.53	8.23704	8.69533	-0.458295	F1KVD3	gb	ADY41837.1	RRNA methyltransferase 3	Ascaris suum (Pig roundworm) (Ascaris lumbricoides)
Locus_8955_Transcript_1/1_Confidence_0.000_Length_480	1538	1090	145.869	122.493	7.18853	6.93655	0.25198	F1KVD3	gb	ADY41837.1	RRNA methyltransferase 3	Ascaris suum (Pig roundworm) (Ascaris lumbricoides)
Locus_26251_Transcript_1/1_Confidence_0.000_Length_669	1435	1070	97.6505	86.2746	6.60956	6.43086	0.178693	F1KVD4	gb	ADY41838.1	Protein-L-isoaspartate O-methyltransferase domain-containing protein 1	Ascaris suum (Pig roundworm) (Ascaris lumbricoides)
Locus_19027_Transcript_1/1_Confidence_0.000_Length_1919	2884	517	68.4178	14.5325	6.0963	3.86121	2.23509	F1KVD6	gb	ADY41840.1	Protein bicaudal C 1	Ascaris suum (Pig roundworm) (Ascaris lumbricoides)
Locus_20147_Transcript_1/1_Confidence_0.000_Length_360	657	681	83.0829	102.04	6.37648	6.67299	-0.296509	F1KVE5	gb	ADY41849.1	Zinc transporter 5	Ascaris suum (Pig roundworm) (Ascaris lumbricoides)
Locus_21240_Transcript_1/1_Confidence_0.000_Length_230	257	172	50.8691	40.3391	5.66872	5.33411	0.334612	F1KVE5	gb	ADY41849.1	Zinc transporter 5	Ascaris suum (Pig roundworm) (Ascaris lumbricoides)
Locus_22543_Transcript_1/1_Confidence_0.000_Length_275	65	124	10.7604	24.3228	3.42766	4.60424	-1.17658	F1KVE5	gb	ADY41849.1	Zinc transporter 5	Ascaris suum (Pig roundworm) (Ascaris lumbricoides)
Locus_24897_Transcript_1/1_Confidence_0.000_Length_230	23	79	4.55249	18.5278	2.18666	4.21162	-2.02497	F1KVE5	gb	ADY41849.1	Zinc transporter 5	Ascaris suum (Pig roundworm) (Ascaris lumbricoides)
Locus_8855_Transcript_1/1_Confidence_0.000_Length_275	436	325	72.1776	63.7494	6.17348	5.99434	0.179141	F1KVE5	gb	ADY41849.1	Zinc transporter 5	Ascaris suum (Pig roundworm) (Ascaris lumbricoides)
Locus_9204_Transcript_1/1_Confidence_0.000_Length_275	526	492	87.0767	96.5067	6.44421	6.59256	-0.148343	F1KVE5	gb	ADY41849.1	Zinc transporter 5	Ascaris suum (Pig roundworm) (Ascaris lumbricoides)
Locus_2046_Transcript_1/1_Confidence_0.000_Length_788	5085	6518	293.774	446.183	8.19856	8.80149	-0.602929	F1KVF4	gb	ADY41858.1	DnaJ subfamily C member 3	Ascaris suum (Pig roundworm) (Ascaris lumbricoides)
Locus_17951_Transcript_1/1_Confidence_0.000_Length_1739	4520	1740	118.328	53.9728	6.88665	5.75416	1.13249	F1KVF9	sp	F1KVF9_ASCSU	Putative uncharacterized protein	Ascaris suum (Pig roundworm) (Ascaris lumbricoides)
Locus_17294_Transcript_1/1_Confidence_0.000_Length_169	254	274	68.422	87.4559	6.09639	6.45048	-0.354095	F1KVG0	gb	ADY41864.1	Ras GTPase-activating protein gap-1	Ascaris suum (Pig roundworm) (Ascaris lumbricoides)
Locus_3231_Transcript_1/1_Confidence_0.000_Length_1683	2311	211	62.5122	6.76275	5.96607	2.75761	3.20845	F1KVG2	gb	ADY41866.1	Semaphorin-2A	Ascaris suum (Pig roundworm) (Ascaris lumbricoides)
Locus_1876_Transcript_1/1_Confidence_0.000_Length_2580	14599	3977	257.604	83.1498	8.00901	6.37764	1.63137	F1KVG3	gb	ADY41867.1	Hormone-sensitive lipase	Ascaris suum (Pig roundworm) (Ascaris lumbricoides)
Locus_24058_Transcript_1/1_Confidence_0.000_Length_168	225	98	60.9708	31.466	5.93005	4.97572	0.954324	F1KVG5	gb	ADY41869.1	Protein WBSCR14	Ascaris suum (Pig roundworm) (Ascaris lumbricoides)
Locus_4946_Transcript_1/1_Confidence_0.000_Length_666	1602	602	109.506	48.7582	6.77486	5.60757	1.16729	F1KVG5	gb	ADY41869.1	Protein WBSCR14	Ascaris suum (Pig roundworm) (Ascaris lumbricoides)
Locus_16355_Transcript_1/1_Confidence_0.000_Length_1165	1719	889	67.1736	41.1624	6.06982	5.36326	0.706567	F1KVH0	gb	ADY41874.1	Werner syndrome ATP-dependent helicase 1	Ascaris suum (Pig roundworm) (Ascaris lumbricoides)
Locus_5383_Transcript_1/1_Confidence_0.000_Length_1281	3835	2420	136.29	101.904	7.09054	6.67107	0.419472	F1KVH0	gb	ADY41874.1	Werner syndrome ATP-dependent helicase 1	Ascaris suum (Pig roundworm) (Ascaris lumbricoides)
Locus_6711_Transcript_1/1_Confidence_0.000_Length_405	808	472	90.825	62.8655	6.50502	5.9742	0.530821	F1KVH0	gb	ADY41874.1	Werner syndrome ATP-dependent helicase 1	Ascaris suum (Pig roundworm) (Ascaris lumbricoides)
Locus_1736_Transcript_1/2_Confidence_0.667_Length_1424	3079	632	98.4348	23.9405	6.6211	4.58138	2.03972	F1KVH1	gb	ADY41875.1	Tyrosine-protein phosphatase non-receptor type 9	Ascaris suum (Pig roundworm) (Ascaris lumbricoides)
Locus_1736_Transcript_2/2_Confidence_0.333_Length_1420	3116	642	99.8983	24.3878	6.64239	4.60809	2.0343	F1KVH1	gb	ADY41875.1	Tyrosine-protein phosphatase non-receptor type 9	Ascaris suum (Pig roundworm) (Ascaris lumbricoides)
Locus_17358_Transcript_1/1_Confidence_0.000_Length_1760	6590	4498	170.46	137.858	7.41329	7.10704	0.306247	F1KVH6	sp	F1KVH6_ASCSU	Serine/threonine-protein kinase cst-1	Ascaris suum (Pig roundworm) (Ascaris lumbricoides)
Locus_2322_Transcript_1/1_Confidence_0.000_Length_361	2199	1782	277.311	266.272	8.11536	8.05676	0.0586028	F1KVH8	gb	ADY41882.1	Histidyl-tRNA synthetase	Ascaris suum (Pig roundworm) (Ascaris lumbricoides)
Locus_6600_Transcript_1/1_Confidence_0.000_Length_733	2946	2914	182.969	214.442	7.51546	7.74445	-0.228991	F1KVH8	gb	ADY41882.1	Histidyl-tRNA synthetase	Ascaris suum (Pig roundworm) (Ascaris lumbricoides)
Locus_372_Transcript_1/1_Confidence_0.000_Length_995	18327	20918	838.527	1134.02	9.71171	10.1472	-0.435522	F1KVI2	gb	ADY41886.1	Ornithine decarboxylase	Ascaris suum (Pig roundworm) (Ascaris lumbricoides)
Locus_10151_Transcript_1/1_Confidence_0.000_Length_764	3600	2419	214.515	170.792	7.74494	7.4161	0.328839	F1KVI6	gb	ADY41890.1	Exonuclease mut-7 (Fragment)	Ascaris suum (Pig roundworm) (Ascaris lumbricoides)
Locus_16178_Transcript_1/1_Confidence_0.000_Length_191	437	105	104.159	29.6539	6.70264	4.89015	1.8125	F1KVI6	gb	ADY41890.1	Exonuclease mut-7 (Fragment)	Ascaris suum (Pig roundworm) (Ascaris lumbricoides)
Locus_24065_Transcript_1/1_Confidence_0.000_Length_191	141	185	33.6074	52.2473	5.07071	5.70728	-0.636578	F1KVI6	gb	ADY41890.1	Exonuclease mut-7 (Fragment)	Ascaris suum (Pig roundworm) (Ascaris lumbricoides)
Locus_954_Transcript_1/1_Confidence_0.000_Length_417	2420	1500	264.197	194.035	8.04547	7.60017	0.445297	F1KVI6	gb	ADY41890.1	Exonuclease mut-7 (Fragment)	Ascaris suum (Pig roundworm) (Ascaris lumbricoides)
Locus_17434_Transcript_1/1_Confidence_0.000_Length_1311	2903	731	100.808	30.0774	6.65546	4.91061	1.74485	F1KVI8	gb	ADY41892.1	E3 UFM1-protein ligase 1	Ascaris suum (Pig roundworm) (Ascaris lumbricoides)
Locus_2158_Transcript_1/1_Confidence_0.000_Length_1072	3523	3524	149.612	177.324	7.22508	7.47024	-0.245157	F1KVJ0	gb	ADY41894.1	N-alpha-acetyltransferase 15, NatA auxiliary subunit	Ascaris suum (Pig roundworm) (Ascaris lumbricoides)
Locus_23343_Transcript_1/1_Confidence_0.000_Length_201	43	124	9.73916	33.2775	3.2838	5.05648	-1.77268	F1KVJ0	sp	F1KVJ0_ASCSU	N-alpha-acetyltransferase 15, NatA auxiliary subunit	Ascaris suum (Pig roundworm) (Ascaris lumbricoides)
Locus_21181_Transcript_1/1_Confidence_0.000_Length_763	2427	2232	144.809	157.796	7.178	7.30191	-0.12391	F1KVJ4	gb	ADY41898.1	Innexin-3	Ascaris suum (Pig roundworm) (Ascaris lumbricoides)
Locus_1065_Transcript_1/1_Confidence_0.000_Length_1738	1267	324	33.1876	10.0559	5.05257	3.32997	1.7226	F1KVJ9	gb	ADY41903.1	Patched domain-containing protein 3	Ascaris suum (Pig roundworm) (Ascaris lumbricoides)
Locus_22070_Transcript_1/1_Confidence_0.000_Length_684	1465	2198	97.5058	173.339	6.60742	7.43745	-0.830038	F1KVK6	gb	ADY41910.1	Vam6/Vps39-like protein	Ascaris suum (Pig roundworm) (Ascaris lumbricoides)
Locus_11249_Transcript_1/1_Confidence_0.000_Length_290	6124	4983	961.36	926.868	9.90893	9.85622	0.0527123	F1KVK8	gb	ADY41912.1	Chaperonin Hsp-60	Ascaris suum (Pig roundworm) (Ascaris lumbricoides)
Locus_16429_Transcript_1/1_Confidence_0.000_Length_608	16034	11003	1200.57	976.186	10.2295	9.93101	0.29849	F1KVK8	gb	ADY41912.1	Chaperonin Hsp-60	Ascaris suum (Pig roundworm) (Ascaris lumbricoides)
Locus_714_Transcript_1/1_Confidence_0.000_Length_702	17584	10094	1140.33	775.624	10.1552	9.59921	0.556018	F1KVK8	gb	ADY41912.1	Chaperonin Hsp-60	Ascaris suum (Pig roundworm) (Ascaris lumbricoides)
Locus_19737_Transcript_1/1_Confidence_0.000_Length_777	2974	3357	174.248	233.053	7.445	7.86452	-0.419515	F1KVL1	gb	ADY41915.1	NADH-ubiquinone oxidoreductase 75 kDa subunit	Ascaris suum (Pig roundworm) (Ascaris lumbricoides)
Locus_5204_Transcript_1/1_Confidence_0.000_Length_2218	1780	1124	36.5349	27.3357	5.1912	4.77271	0.418488	F1KVL2	gb	ADY41916.1	Leucine-rich repeat-containing protein 15	Ascaris suum (Pig roundworm) (Ascaris lumbricoides)
Locus_1692_Transcript_1/1_Confidence_0.000_Length_2065	11558	1618	254.807	42.2653	7.99326	5.4014	2.59186	F1KVM0	gb	ADY41924.1	Fatty-acid amide hydrolase 2	Ascaris suum (Pig roundworm) (Ascaris lumbricoides)
Locus_19618_Transcript_1/1_Confidence_0.000_Length_718	2963	2897	187.869	217.645	7.55359	7.76583	-0.212248	F1KVM0	gb	ADY41924.1	Fatty-acid amide hydrolase 2	Ascaris suum (Pig roundworm) (Ascaris lumbricoides)
Locus_2696_Transcript_1/1_Confidence_0.000_Length_761	1986	736	118.807	52.1697	6.89248	5.70514	1.18734	F1KVM0	gb	ADY41924.1	Fatty-acid amide hydrolase 2	Ascaris suum (Pig roundworm) (Ascaris lumbricoides)
Locus_17361_Transcript_1/1_Confidence_0.000_Length_1221	4570	2062	170.392	91.0958	7.41271	6.50931	0.903402	F1KVM2	gb	ADY41926.1	Hexosaminidase D	Ascaris suum (Pig roundworm) (Ascaris lumbricoides)
Locus_177_Transcript_1/1_Confidence_0.000_Length_1915	4946	4304	117.58	121.235	6.8775	6.92166	-0.0441633	F1KVM8	gb	ADY41932.1	ATP-dependent RNA helicase SUV3	Ascaris suum (Pig roundworm) (Ascaris lumbricoides)
Locus_10145_Transcript_1/1_Confidence_0.000_Length_2203	6419	5394	132.648	132.075	7.05146	7.04522	0.0062456	F1KVM9	gb	ADY41933.1	U2-associated protein SR140	Ascaris suum (Pig roundworm) (Ascaris lumbricoides)
Locus_3777_Transcript_1/1_Confidence_0.000_Length_879	1120	736	58.0067	45.1663	5.85815	5.49717	0.360974	F1KVM9	gb	ADY41933.1	U2-associated protein SR140	Ascaris suum (Pig roundworm) (Ascaris lumbricoides)
Locus_1266_Transcript_1/1_Confidence_0.000_Length_773	4829	6370	284.398	444.514	8.15177	8.79608	-0.644316	F1KVN3	gb	ADY41937.1	Transmembrane GTPase fzo-1	Ascaris suum (Pig roundworm) (Ascaris lumbricoides)
Locus_9844_Transcript_1/2_Confidence_0.667_Length_3067	1459	816	21.6566	14.3516	4.43674	3.84314	0.593591	F1KVP1	sp	F1KVP1_ASCSU	Exostosin-2	Ascaris suum (Pig roundworm) (Ascaris lumbricoides)
Locus_9844_Transcript_2/2_Confidence_0.333_Length_3069	1502	783	22.2803	13.7623	4.4777	3.78265	0.695053	F1KVP1	sp	F1KVP1_ASCSU	Exostosin-2	Ascaris suum (Pig roundworm) (Ascaris lumbricoides)
Locus_18196_Transcript_1/1_Confidence_0.000_Length_1402	4781	2159	155.246	83.0673	7.27841	6.37621	0.902202	F1KVP3	gb	ADY41947.1	Cytoplasmic dynein 1 intermediate chain 2	Ascaris suum (Pig roundworm) (Ascaris lumbricoides)
Locus_19747_Transcript_1/1_Confidence_0.000_Length_725	2538	1557	159.369	115.845	7.31622	6.85605	0.460176	F1KVP3	gb	ADY41947.1	Cytoplasmic dynein 1 intermediate chain 2	Ascaris suum (Pig roundworm) (Ascaris lumbricoides)
Locus_2951_Transcript_1/1_Confidence_0.000_Length_514	1164	1174	103.095	123.206	6.68783	6.94492	-0.257089	F1KVP9	gb	ADY41953.1	Limb region 1 protein	Ascaris suum (Pig roundworm) (Ascaris lumbricoides)
Locus_22963_Transcript_1/1_Confidence_0.000_Length_626	3899	10804	283.549	930.97	8.14745	9.86259	-1.71514	F1KVQ1	gb	ADY41955.1	Carnitine O-palmitoyltransferase 1, liver isoform	Ascaris suum (Pig roundworm) (Ascaris lumbricoides)
Locus_24523_Transcript_1/1_Confidence_0.000_Length_208	1351	3591	295.693	931.274	8.20796	9.86306	-1.65511	F1KVQ1	gb	ADY41955.1	Carnitine O-palmitoyltransferase 1, liver isoform	Ascaris suum (Pig roundworm) (Ascaris lumbricoides)
Locus_4434_Transcript_1/1_Confidence_0.000_Length_208	84	412	18.3851	106.846	4.20046	6.73939	-2.53893	F1KVQ1	sp	F1KVQ1_ASCSU	Carnitine O-palmitoyltransferase 1, liver isoform	Ascaris suum (Pig roundworm) (Ascaris lumbricoides)
Locus_21244_Transcript_1/1_Confidence_0.000_Length_365	2506	1713	312.563	253.157	8.288	7.98389	0.304114	F1KVQ3	gb	ADY41957.1	Phosphoribosyl pyrophosphate synthase-associated protein 2	Ascaris suum (Pig roundworm) (Ascaris lumbricoides)
Locus_9864_Transcript_1/1_Confidence_0.000_Length_2493	4640	8204	84.7314	177.512	6.40483	7.47178	-1.06695	F1KVQ5	sp	F1KVQ5_ASCSU	TBC1 domain family member 16	Ascaris suum (Pig roundworm) (Ascaris lumbricoides)
Locus_6160_Transcript_1/1_Confidence_0.000_Length_400	1395	1425	158.768	192.168	7.31078	7.58622	-0.275444	F1KVQ9	gb	ADY41963.1	Protein SDA1	Ascaris suum (Pig roundworm) (Ascaris lumbricoides)
Locus_20067_Transcript_1/1_Confidence_0.000_Length_296	583	385	89.6656	70.1608	6.48648	6.13259	0.35389	F1KVR5	gb	ADY41969.1	Import inner membrane translocase subunit tim-22	Ascaris suum (Pig roundworm) (Ascaris lumbricoides)
Locus_2362_Transcript_1/1_Confidence_0.000_Length_844	2632	2786	141.969	178.059	7.14943	7.47621	-0.326783	F1KVR7	gb	ADY41971.1	AP-1 complex subunit mu-1-I	Ascaris suum (Pig roundworm) (Ascaris lumbricoides)
Locus_19512_Transcript_1/1_Confidence_0.000_Length_1447	1767	2156	55.5926	80.3721	5.79682	6.32862	-0.531803	F1KVR9	gb	ADY41973.1	85 kDa calcium-independent phospholipase A2	Ascaris suum (Pig roundworm) (Ascaris lumbricoides)
Locus_20262_Transcript_1/1_Confidence_0.000_Length_395	1193	1307	137.497	178.486	7.10325	7.47967	-0.376413	F1KVR9	gb	ADY41973.1	85 kDa calcium-independent phospholipase A2	Ascaris suum (Pig roundworm) (Ascaris lumbricoides)
Locus_5822_Transcript_1/1_Confidence_0.000_Length_1101	593	374	24.5198	18.3235	4.61587	4.19563	0.420246	F1KVR9	gb	ADY41973.1	85 kDa calcium-independent phospholipase A2	Ascaris suum (Pig roundworm) (Ascaris lumbricoides)
Locus_6521_Transcript_1/1_Confidence_0.000_Length_369	986	1336	121.646	195.301	6.92655	7.60956	-0.683008	F1KVR9	gb	ADY41973.1	85 kDa calcium-independent phospholipase A2	Ascaris suum (Pig roundworm) (Ascaris lumbricoides)
Locus_7455_Transcript_1/1_Confidence_0.000_Length_356	115	111	14.7061	16.8189	3.87834	4.07201	-0.193673	F1KVR9	gb	ADY41973.1	85 kDa calcium-independent phospholipase A2	Ascaris suum (Pig roundworm) (Ascaris lumbricoides)
Locus_22086_Transcript_1/1_Confidence_0.000_Length_262	49	89	8.5142	18.3237	3.08987	4.19564	-1.10577	F1KVR9	sp	F1KVR9_ASCSU	85 kDa calcium-independent phospholipase A2	Ascaris suum (Pig roundworm) (Ascaris lumbricoides)
Locus_6522_Transcript_1/1_Confidence_0.000_Length_262	843	1215	146.479	250.15	7.19455	7.96665	-0.772099	F1KVR9	sp	F1KVR9_ASCSU	85 kDa calcium-independent phospholipase A2	Ascaris suum (Pig roundworm) (Ascaris lumbricoides)
Locus_2456_Transcript_2/2_Confidence_0.333_Length_748	1259	817	76.6254	58.9177	6.25975	5.88063	0.379123	F1KVS4	gb	ADY41978.1	RNA-binding protein	Ascaris suum (Pig roundworm) (Ascaris lumbricoides)
Locus_273_Transcript_1/1_Confidence_0.000_Length_2069	4794	2284	105.484	59.5471	6.72088	5.89596	0.82492	F1KVS4	gb	ADY41978.1	RNA-binding protein	Ascaris suum (Pig roundworm) (Ascaris lumbricoides)
Locus_13500_Transcript_1/2_Confidence_0.333_Length_317	164	333	23.5523	56.6644	4.5578	5.82437	-1.26657	F1KVS5	sp	F1KVS5_ASCSU	Serine/threonine-protein kinase spk-1	Ascaris suum (Pig roundworm) (Ascaris lumbricoides)
Locus_10359_Transcript_1/1_Confidence_0.000_Length_201	742	490	168.057	131.5	7.39281	7.03892	0.35389	F1KVS6	gb	ADY41980.1	Putative uncharacterized protein	Ascaris suum (Pig roundworm) (Ascaris lumbricoides)
Locus_8775_Transcript_1/1_Confidence_0.000_Length_1862	5318	4155	130.022	120.37	7.02261	6.91133	0.111288	F1KVS6	gb	ADY41980.1	Putative uncharacterized protein	Ascaris suum (Pig roundworm) (Ascaris lumbricoides)
Locus_18614_Transcript_1/1_Confidence_0.000_Length_271	418	292	70.2192	58.1218	6.13379	5.86101	0.272787	F1KVS8	gb	ADY41982.1	tRNA-dihydrouridine synthase 2-like protein	Ascaris suum (Pig roundworm) (Ascaris lumbricoides)
Locus_7540_Transcript_1/1_Confidence_0.000_Length_349	128	143	16.6968	22.1022	4.0615	4.46612	-0.404619	F1KVS8	gb	ADY41982.1	tRNA-dihydrouridine synthase 2-like protein	Ascaris suum (Pig roundworm) (Ascaris lumbricoides)
Locus_7546_Transcript_1/1_Confidence_0.000_Length_349	456	128	59.4824	19.7838	5.89439	4.30625	1.58814	F1KVS8	gb	ADY41982.1	tRNA-dihydrouridine synthase 2-like protein	Ascaris suum (Pig roundworm) (Ascaris lumbricoides)
Locus_1977_Transcript_1/1_Confidence_0.000_Length_536	1892	1495	160.696	150.453	7.32819	7.23317	0.0950192	F1KVT3	gb	ADY41987.1	GTP-binding protein Parf	Ascaris suum (Pig roundworm) (Ascaris lumbricoides)
Locus_10181_Transcript_1/1_Confidence_0.000_Length_619	2860	1586	210.341	138.209	7.71659	7.11071	0.605875	F1KVT5	gb	ADY41989.1	Integrator complex subunit 11	Ascaris suum (Pig roundworm) (Ascaris lumbricoides)
Locus_12025_Transcript_1/1_Confidence_0.000_Length_184	638	437	157.853	128.112	7.30243	7.00126	0.301176	F1KVT5	gb	ADY41989.1	Integrator complex subunit 11	Ascaris suum (Pig roundworm) (Ascaris lumbricoides)
Locus_18288_Transcript_1/1_Confidence_0.000_Length_324	1243	670	174.653	111.546	7.44834	6.8015	0.646846	F1KVT5	gb	ADY41989.1	Integrator complex subunit 11	Ascaris suum (Pig roundworm) (Ascaris lumbricoides)
Locus_24470_Transcript_1/1_Confidence_0.000_Length_218	32	91	6.68255	22.517	2.7404	4.49294	-1.75254	F1KVT5	gb	ADY41989.1	Integrator complex subunit 11	Ascaris suum (Pig roundworm) (Ascaris lumbricoides)
Locus_24896_Transcript_1/1_Confidence_0.000_Length_218	35	71	7.30904	17.5682	2.86968	4.13489	-1.26521	F1KVT5	gb	ADY41989.1	Integrator complex subunit 11	Ascaris suum (Pig roundworm) (Ascaris lumbricoides)
Locus_10793_Transcript_1/1_Confidence_0.000_Length_284	120	182	19.2359	34.5683	4.26573	5.11138	-0.845651	F1KVT9	gb	ADY41993.1	FACT complex subunit SSRP1-A	Ascaris suum (Pig roundworm) (Ascaris lumbricoides)
Locus_19485_Transcript_1/1_Confidence_0.000_Length_284	980	439	157.093	83.3818	7.29547	6.38166	0.913813	F1KVT9	gb	ADY41993.1	FACT complex subunit SSRP1-A	Ascaris suum (Pig roundworm) (Ascaris lumbricoides)
Locus_7728_Transcript_1/1_Confidence_0.000_Length_2156	2777	1357	58.6376	33.9513	5.87375	5.08539	0.788359	F1KVU1	gb	ADY41995.1	Organic cation transporter-like protein	Ascaris suum (Pig roundworm) (Ascaris lumbricoides)
Locus_19702_Transcript_1/1_Confidence_0.000_Length_2245	1840	1136	37.3122	27.2953	5.22157	4.77058	0.450995	F1KVU4	gb	ADY41998.1	L-asparaginase	Ascaris suum (Pig roundworm) (Ascaris lumbricoides)
Locus_18054_Transcript_1/1_Confidence_0.000_Length_2893	2240	1411	35.2491	26.309	5.13952	4.71748	0.422033	F1KVU6	gb	ADY42000.1	Monocarboxylate transporter 5	Ascaris suum (Pig roundworm) (Ascaris lumbricoides)
Locus_13050_Transcript_1/1_Confidence_0.000_Length_679	37	496	2.48074	39.4037	1.31077	5.30026	-3.98949	F1KVU7	gb	ADY42001.1	Prolyl endopeptidase	Ascaris suum (Pig roundworm) (Ascaris lumbricoides)
Locus_14090_Transcript_2/3_Confidence_0.333_Length_191	337	274	80.324	77.3824	6.32776	6.27393	0.0538253	F1KVU7	gb	ADY42001.1	Prolyl endopeptidase	Ascaris suum (Pig roundworm) (Ascaris lumbricoides)
Locus_19705_Transcript_1/1_Confidence_0.000_Length_1424	15766	8038	504.035	304.483	8.97738	8.25022	0.727161	F1KVU7	gb	ADY42001.1	Prolyl endopeptidase	Ascaris suum (Pig roundworm) (Ascaris lumbricoides)
Locus_3985_Transcript_1/1_Confidence_0.000_Length_1144	2175	653	86.553	30.7902	6.43551	4.9444	1.49111	F1KVU8	gb	ADY42002.1	Translocating chain-associated membrane protein 1	Ascaris suum (Pig roundworm) (Ascaris lumbricoides)
Locus_3868_Transcript_1/1_Confidence_0.000_Length_674	2709	862	182.978	68.9878	7.51552	6.10827	1.40725	F1KVV0	gb	ADY42004.1	Phosphatidylinositol-binding clathrin assembly protein unc-11	Ascaris suum (Pig roundworm) (Ascaris lumbricoides)
Locus_17074_Transcript_1/1_Confidence_0.000_Length_2698	6587	5402	111.146	108.004	6.79631	6.75493	0.0413805	F1KVV3	gb	ADY42007.1	SCY1-like protein 2	Ascaris suum (Pig roundworm) (Ascaris lumbricoides)
Locus_21487_Transcript_1/1_Confidence_0.000_Length_326	900	1160	125.682	191.94	6.97364	7.58451	-0.610875	F1KVV8	gb	ADY42012.1	TBC domain-containing protein kinase-like protein	Ascaris suum (Pig roundworm) (Ascaris lumbricoides)
Locus_20060_Transcript_1/1_Confidence_0.000_Length_1090	3618	2058	151.109	101.846	7.23945	6.67025	0.569202	F1KVV9	gb	ADY42013.1	Phosphatidylinositol 3-kinase catalytic subunit type 3	Ascaris suum (Pig roundworm) (Ascaris lumbricoides)
Locus_18722_Transcript_1/1_Confidence_0.000_Length_1596	2458	1879	70.1129	63.5066	6.13161	5.98884	0.142772	F1KVW2	gb	ADY42016.1	Exocyst complex component 1	Ascaris suum (Pig roundworm) (Ascaris lumbricoides)
Locus_3666_Transcript_1/1_Confidence_0.000_Length_1190	2736	2102	104.669	95.282	6.70969	6.57413	0.135558	F1KVW2	gb	ADY42016.1	Exocyst complex component 1	Ascaris suum (Pig roundworm) (Ascaris lumbricoides)
Locus_4474_Transcript_1/1_Confidence_0.000_Length_2380	1482	370	28.3479	8.38591	4.82517	3.06797	1.7572	F1KVW3	gb	ADY42017.1	Collagen alpha-5(VI) chain (Fragment)	Ascaris suum (Pig roundworm) (Ascaris lumbricoides)
Locus_17916_Transcript_1/1_Confidence_0.000_Length_658	3770	1921	260.834	157.48	8.02699	7.29903	0.72796	F1KVW8	gb	ADY42022.1	Thyroid receptor-interacting protein 11	Ascaris suum (Pig roundworm) (Ascaris lumbricoides)
Locus_16576_Transcript_1/1_Confidence_0.000_Length_1725	5501	4531	145.178	141.687	7.18168	7.14656	0.035117	F1KVX0	gb	ADY42024.1	FAD-dependent oxidoreductase domain-containing protein 1	Ascaris suum (Pig roundworm) (Ascaris lumbricoides)
Locus_2600_Transcript_1/1_Confidence_0.000_Length_1016	2930	2086	131.287	110.751	7.03658	6.79117	0.245414	F1KVX4	gb	ADY42028.1	RNA polymerase-associated protein RTF1	Ascaris suum (Pig roundworm) (Ascaris lumbricoides)
Locus_8782_Transcript_1/1_Confidence_0.000_Length_956	2954	3427	140.67	193.367	7.13617	7.59519	-0.459024	F1KVX4	gb	ADY42028.1	RNA polymerase-associated protein RTF1	Ascaris suum (Pig roundworm) (Ascaris lumbricoides)
Locus_9280_Transcript_1/1_Confidence_0.000_Length_193	106	146	25.0033	40.8057	4.64405	5.3507	-0.706652	F1KVX6	gb	ADY42030.1	Regulator of differentiation 1	Ascaris suum (Pig roundworm) (Ascaris lumbricoides)
Locus_9281_Transcript_1/1_Confidence_0.000_Length_834	807	1773	44.0511	114.675	5.4611	6.8414	-1.3803	F1KVX6	gb	ADY42030.1	Regulator of differentiation 1	Ascaris suum (Pig roundworm) (Ascaris lumbricoides)
Locus_24216_Transcript_1/1_Confidence_0.000_Length_299	461	237	70.1905	42.7565	6.1332	5.41807	0.715132	F1KVX8	gb	ADY42032.1	Apoptosis-inducing factor 1	Ascaris suum (Pig roundworm) (Ascaris lumbricoides)
Locus_9132_Transcript_1/1_Confidence_0.000_Length_807	3126	3112	176.345	208.013	7.46226	7.70053	-0.238272	F1KVX9	gb	ADY42033.1	Leucine-rich repeat protein soc-2	Ascaris suum (Pig roundworm) (Ascaris lumbricoides)
Locus_1867_Transcript_1/1_Confidence_0.000_Length_956	5809	3848	276.626	217.121	8.11179	7.76236	0.349434	F1KVY3	gb	ADY42037.1	Splicing factor 3B subunit 2	Ascaris suum (Pig roundworm) (Ascaris lumbricoides)
Locus_6230_Transcript_1/1_Confidence_0.000_Length_568	4191	3622	335.906	343.974	8.39192	8.42615	-0.0342395	F1KVY8	gb	ADY42042.1	Splicing factor U2AF 35 kDa subunit	Ascaris suum (Pig roundworm) (Ascaris lumbricoides)
Locus_11037_Transcript_1/1_Confidence_0.000_Length_213	22	65	4.7021	16.4611	2.23331	4.04099	-1.80768	F1KVZ2	sp	F1KVZ2_ASCSU	TWiK family of potassium channels protein 7	Ascaris suum (Pig roundworm) (Ascaris lumbricoides)
Locus_6835_Transcript_1/1_Confidence_0.000_Length_1176	1512	808	58.532	37.062	5.87115	5.21187	0.659284	F1KVZ3	gb	ADY42047.1	Structure-specific endonuclease subunit SLX1	Ascaris suum (Pig roundworm) (Ascaris lumbricoides)
Locus_17760_Transcript_1/1_Confidence_0.000_Length_378	262	227	31.5543	32.3936	4.97976	5.01764	-0.0378729	F1KVZ6	gb	ADY42050.1	Hexokinase type 2	Ascaris suum (Pig roundworm) (Ascaris lumbricoides)
Locus_22681_Transcript_1/1_Confidence_0.000_Length_388	1943	430	227.976	59.7808	7.83274	5.90161	1.93113	F1KVZ6	gb	ADY42050.1	Hexokinase type 2	Ascaris suum (Pig roundworm) (Ascaris lumbricoides)
Locus_17870_Transcript_1/1_Confidence_0.000_Length_2266	10392	6343	208.78	150.994	7.70584	7.23835	0.467489	F1KW00	gb	ADY42054.1	Protein sel-1 1	Ascaris suum (Pig roundworm) (Ascaris lumbricoides)
Locus_17587_Transcript_1/1_Confidence_0.000_Length_1302	1859	1029	65.0006	42.6314	6.02238	5.41384	0.608536	F1KW02	gb	ADY42056.1	Protein PER1	Ascaris suum (Pig roundworm) (Ascaris lumbricoides)
Locus_22220_Transcript_1/1_Confidence_0.000_Length_172	208	458	55.0534	143.636	5.78276	7.16627	-1.38351	F1KW03	gb	ADY42057.1	E3 ubiquitin-protein ligase makorin-2	Ascaris suum (Pig roundworm) (Ascaris lumbricoides)
Locus_8262_Transcript_1/1_Confidence_0.000_Length_345	865	965	114.142	150.881	6.83469	7.23726	-0.402576	F1KW06	gb	ADY42060.1	Sorting	Ascaris suum (Pig roundworm) (Ascaris lumbricoides)
Locus_6851_Transcript_1/1_Confidence_0.000_Length_637	1759	3864	125.712	327.207	6.97397	8.35406	-1.38009	F1KW07	gb	ADY42061.1	Four and a half LIM domains protein 2	Ascaris suum (Pig roundworm) (Ascaris lumbricoides)
Locus_24482_Transcript_1/1_Confidence_0.000_Length_407	2215	439	247.758	58.1829	7.95279	5.86252	2.09027	F1KW09	gb	ADY42063.1	Transmembrane protein 68	Ascaris suum (Pig roundworm) (Ascaris lumbricoides)
Locus_8534_Transcript_1/1_Confidence_0.000_Length_927	7223	1037	354.721	60.3426	8.47054	5.91511	2.55543	F1KW09	gb	ADY42063.1	Transmembrane protein 68	Ascaris suum (Pig roundworm) (Ascaris lumbricoides)
Locus_16056_Transcript_1/1_Confidence_0.000_Length_1470	8238	10450	255.125	383.464	7.99506	8.58295	-0.587884	F1KW16	gb	ADY42070.1	2,3-bisphosphoglycerate-independent phosphoglycerate mutase	Ascaris suum (Pig roundworm) (Ascaris lumbricoides)
Locus_6209_Transcript_1/1_Confidence_0.000_Length_934	9139	8455	445.452	488.306	8.79913	8.93164	-0.132516	F1KW17	gb	ADY42071.1	T-complex protein 1 subunit theta	Ascaris suum (Pig roundworm) (Ascaris lumbricoides)
Locus_12311_Transcript_1/1_Confidence_0.000_Length_256	566	414	100.653	87.234	6.65324	6.44682	0.206424	F1KW18	gb	ADY42072.1	DNA topoisomerase (EC 5.99.1.2)	Ascaris suum (Pig roundworm) (Ascaris lumbricoides)
Locus_18642_Transcript_1/1_Confidence_0.000_Length_1253	2555	1921	92.8301	82.6992	6.53652	6.3698	0.166718	F1KW18	gb	ADY42072.1	DNA topoisomerase (EC 5.99.1.2)	Ascaris suum (Pig roundworm) (Ascaris lumbricoides)
Locus_3598_Transcript_1/1_Confidence_0.000_Length_1395	1239	312	40.4339	12.0644	5.33749	3.59268	1.74481	F1KW18	gb	ADY42072.1	DNA topoisomerase (EC 5.99.1.2)	Ascaris suum (Pig roundworm) (Ascaris lumbricoides)
Locus_4136_Transcript_1/1_Confidence_0.000_Length_2302	4402	2789	87.055	65.3534	6.44385	6.03019	0.413664	F1KW19	gb	ADY42073.1	Phospholipase DDHD1	Ascaris suum (Pig roundworm) (Ascaris lumbricoides)
Locus_2733_Transcript_1/2_Confidence_0.333_Length_1857	1760	1289	43.1469	37.4426	5.43119	5.22661	0.204576	F1KW23	gb	ADY42077.1	Homeobox protein ceh-38	Ascaris suum (Pig roundworm) (Ascaris lumbricoides)
Locus_2733_Transcript_2/2_Confidence_0.000_Length_1783	1913	1307	48.8441	39.5412	5.61011	5.30528	0.30483	F1KW23	gb	ADY42077.1	Homeobox protein ceh-38	Ascaris suum (Pig roundworm) (Ascaris lumbricoides)
Locus_1404_Transcript_1/1_Confidence_0.000_Length_2772	6242	2492	102.513	48.4931	6.67966	5.59971	1.07996	F1KW26	gb	ADY42080.1	Ribonuclease Z	Ascaris suum (Pig roundworm) (Ascaris lumbricoides)
Locus_2336_Transcript_1/1_Confidence_0.000_Length_3464	5337	1678	70.1404	26.13	6.13217	4.70763	1.42454	F1KW28	sp	F1KW28_ASCSU	Protein EFR3	Ascaris suum (Pig roundworm) (Ascaris lumbricoides)
Locus_849_Transcript_1/1_Confidence_0.000_Length_609	865	793	64.6618	70.2395	6.01484	6.13421	-0.119368	F1KW30	gb	ADY42084.1	TBC1 domain family member 5	Ascaris suum (Pig roundworm) (Ascaris lumbricoides)
Locus_2016_Transcript_1/1_Confidence_0.000_Length_1672	6797	4028	185.067	129.951	7.53191	7.02182	0.510087	F1KW35	gb	ADY42089.1	WD repeat-containing protein	Ascaris suum (Pig roundworm) (Ascaris lumbricoides)
Locus_16370_Transcript_1/1_Confidence_0.000_Length_1773	5823	6494	149.516	197.574	7.22415	7.62625	-0.402092	F1KW39	gb	ADY42093.1	Protein kinase C (EC 2.7.11.13)	Ascaris suum (Pig roundworm) (Ascaris lumbricoides)
Locus_19152_Transcript_1/1_Confidence_0.000_Length_1843	4521	4133	111.676	120.967	6.80317	6.91846	-0.115295	F1KW41	sp	F1KW41_ASCSU	U4/U6 small nuclear ribonucleoprotein Prp3	Ascaris suum (Pig roundworm) (Ascaris lumbricoides)
Locus_23428_Transcript_1/1_Confidence_0.000_Length_813	2022	2640	113.224	175.161	6.82304	7.45254	-0.629502	F1KW45	gb	ADY42099.1	TBC domain-containing protein kinase-like protein	Ascaris suum (Pig roundworm) (Ascaris lumbricoides)
Locus_19771_Transcript_1/1_Confidence_0.000_Length_703	3608	2884	233.647	221.292	7.86819	7.78981	0.0783807	F1KW48	gb	ADY42102.1	Thioredoxin domain-containing protein	Ascaris suum (Pig roundworm) (Ascaris lumbricoides)
Locus_16867_Transcript_1/1_Confidence_0.000_Length_1503	4945	3455	149.781	123.998	7.22671	6.95417	0.272537	F1KW57	sp	F1KW57_ASCSU	Serine/threonine-protein kinase MST4	Ascaris suum (Pig roundworm) (Ascaris lumbricoides)
Locus_5423_Transcript_1/1_Confidence_0.000_Length_2750	460	1932	7.61507	37.8965	2.92886	5.24399	-2.31514	F1KW62	sp	F1KW62_ASCSU	Glycine receptor subunit alpha-1 (Fragment)	Ascaris suum (Pig roundworm) (Ascaris lumbricoides)
Locus_523_Transcript_1/2_Confidence_0.333_Length_726	4386	1852	275.031	137.604	8.10345	7.10437	0.999074	F1KW64	gb	ADY42118.1	Translocation protein SEC62	Ascaris suum (Pig roundworm) (Ascaris lumbricoides)
Locus_523_Transcript_2/2_Confidence_0.000_Length_731	3747	1562	233.354	115.263	7.86638	6.84878	1.01759	F1KW64	gb	ADY42118.1	Translocation protein SEC62	Ascaris suum (Pig roundworm) (Ascaris lumbricoides)
Locus_3424_Transcript_1/1_Confidence_0.000_Length_2618	7021	7307	122.089	150.555	6.9318	7.23415	-0.30235	F1KW70	gb	ADY42124.1	Neprilysin-1	Ascaris suum (Pig roundworm) (Ascaris lumbricoides)
Locus_5760_Transcript_1/1_Confidence_0.000_Length_1043	310	333	13.5309	17.2221	3.75818	4.10619	-0.348001	F1KW70	gb	ADY42124.1	Neprilysin-1	Ascaris suum (Pig roundworm) (Ascaris lumbricoides)
Locus_24380_Transcript_1/1_Confidence_0.000_Length_225	98	414	19.8286	99.2529	4.30951	6.63304	-2.32352	F1KW78	sp	F1KW78_ASCSU	B-box type zinc finger protein ncl-1	Ascaris suum (Pig roundworm) (Ascaris lumbricoides)
Locus_9335_Transcript_1/1_Confidence_0.000_Length_2794	11815	9419	192.511	181.846	7.5888	7.50657	0.0822264	F1KW78	sp	F1KW78_ASCSU	B-box type zinc finger protein ncl-1	Ascaris suum (Pig roundworm) (Ascaris lumbricoides)
Locus_13523_Transcript_1/1_Confidence_0.000_Length_273	311	366	51.8617	72.3175	5.6966	6.17627	-0.479677	F1KW83	gb	ADY42137.1	ER degradation-enhancing alpha-mannosidase	Ascaris suum (Pig roundworm) (Ascaris lumbricoides)
Locus_23768_Transcript_1/1_Confidence_0.000_Length_705	2643	1441	170.67	110.255	7.41506	6.78471	0.630359	F1KW84	gb	ADY42138.1	Sorting nexin-33	Ascaris suum (Pig roundworm) (Ascaris lumbricoides)
Locus_20541_Transcript_1/1_Confidence_0.000_Length_197	23	60	5.31509	16.429	2.41009	4.03817	-1.62808	F1KW85	sp	F1KW85_ASCSU	Regulation of nuclear pre-mRNA domain-containing protein 2	Ascaris suum (Pig roundworm) (Ascaris lumbricoides)
Locus_3386_Transcript_1/1_Confidence_0.000_Length_1616	5388	1570	151.787	52.4063	7.24591	5.71167	1.53424	F1KW86	gb	ADY42140.1	Transcription initiation factor TFIID subunit 5	Ascaris suum (Pig roundworm) (Ascaris lumbricoides)
Locus_10017_Transcript_1/1_Confidence_0.000_Length_441	1335	680	137.813	83.1755	7.10657	6.37809	0.728486	F1KW88	gb	ADY42142.1	Calpain-D	Ascaris suum (Pig roundworm) (Ascaris lumbricoides)
Locus_21076_Transcript_1/1_Confidence_0.000_Length_454	1700	1128	170.468	134.023	7.41335	7.06633	0.34702	F1KW88	gb	ADY42142.1	Calpain-D	Ascaris suum (Pig roundworm) (Ascaris lumbricoides)
Locus_23707_Transcript_1/1_Confidence_0.000_Length_164	291	122	80.7789	40.1274	6.33591	5.32652	1.00939	F1KW88	gb	ADY42142.1	Calpain-D	Ascaris suum (Pig roundworm) (Ascaris lumbricoides)
Locus_10255_Transcript_1/1_Confidence_0.000_Length_200	523	489	119.048	131.888	6.89539	7.04317	-0.147771	F1KW90	gb	ADY42144.1	Sodium/calcium exchanger 3 (Fragment)	Ascaris suum (Pig roundworm) (Ascaris lumbricoides)
Locus_14509_Transcript_1/1_Confidence_0.000_Length_200	142	247	32.3227	66.6181	5.01447	6.05784	-1.04337	F1KW90	gb	ADY42144.1	Sodium/calcium exchanger 3 (Fragment)	Ascaris suum (Pig roundworm) (Ascaris lumbricoides)
Locus_5127_Transcript_1/1_Confidence_0.000_Length_3044	2002	2854	29.9411	50.5748	4.90406	5.66035	-0.756291	F1KW94	sp	F1KW94_ASCSU	Patched-related protein 9	Ascaris suum (Pig roundworm) (Ascaris lumbricoides)
Locus_16384_Transcript_1/1_Confidence_0.000_Length_1482	8113	5195	249.22	189.087	7.96127	7.56291	0.398364	F1KW99	gb	ADY42153.1	V-type proton ATPase catalytic subunit A	Ascaris suum (Pig roundworm) (Ascaris lumbricoides)
Locus_23026_Transcript_1/1_Confidence_0.000_Length_415	3158	7220	346.428	938.457	8.43641	9.87415	-1.43774	F1KW99	gb	ADY42153.1	V-type proton ATPase catalytic subunit A	Ascaris suum (Pig roundworm) (Ascaris lumbricoides)
Locus_9431_Transcript_1/1_Confidence_0.000_Length_1053	8378	2714	362.21	139.029	8.50068	7.11925	1.38144	F1KWA1	gb	ADY42155.1	Serine hydroxymethyltransferase	Ascaris suum (Pig roundworm) (Ascaris lumbricoides)
Locus_10238_Transcript_1/1_Confidence_0.000_Length_495	1348	1506	123.975	164.114	6.9539	7.35855	-0.404649	F1KWA4	gb	ADY42158.1	Phosphatidylinositide phosphatase SAC2	Ascaris suum (Pig roundworm) (Ascaris lumbricoides)
Locus_10298_Transcript_1/1_Confidence_0.000_Length_301	1361	908	205.845	162.721	7.68542	7.34626	0.339155	F1KWA6	gb	ADY42160.1	Cullin-5	Ascaris suum (Pig roundworm) (Ascaris lumbricoides)
Locus_14728_Transcript_1/1_Confidence_0.000_Length_267	1059	740	180.565	149.502	7.49637	7.22402	0.272358	F1KWA6	gb	ADY42160.1	Cullin-5	Ascaris suum (Pig roundworm) (Ascaris lumbricoides)
Locus_23053_Transcript_1/1_Confidence_0.000_Length_163	405	226	113.114	74.7904	6.82163	6.22478	0.596852	F1KWA6	gb	ADY42160.1	Cullin-5	Ascaris suum (Pig roundworm) (Ascaris lumbricoides)
Locus_8340_Transcript_1/1_Confidence_0.000_Length_888	3936	3000	201.786	182.236	7.65668	7.50966	0.14702	F1KWA6	gb	ADY42160.1	Cullin-5	Ascaris suum (Pig roundworm) (Ascaris lumbricoides)
Locus_17681_Transcript_1/1_Confidence_0.000_Length_984	2925	3154	135.326	172.899	7.08029	7.43378	-0.353493	F1KWA9	gb	ADY42163.1	Protein kinase C-like 1	Ascaris suum (Pig roundworm) (Ascaris lumbricoides)
Locus_22331_Transcript_1/1_Confidence_0.000_Length_216	32	117	6.74443	29.2185	2.7537	4.86881	-2.11511	F1KWA9	gb	ADY42163.1	Protein kinase C-like 1	Ascaris suum (Pig roundworm) (Ascaris lumbricoides)
Locus_24583_Transcript_1/1_Confidence_0.000_Length_352	1150	1043	148.732	159.833	7.21657	7.32042	-0.103853	F1KWA9	gb	ADY42163.1	Protein kinase C-like 1	Ascaris suum (Pig roundworm) (Ascaris lumbricoides)
Locus_10705_Transcript_1/1_Confidence_0.000_Length_214	63	83	13.4022	20.9213	3.7444	4.3869	-0.642507	F1KWA9	sp	F1KWA9_ASCSU	Protein kinase C-like 1	Ascaris suum (Pig roundworm) (Ascaris lumbricoides)
Locus_5624_Transcript_1/3_Confidence_0.333_Length_1082	689	396	28.9895	19.7421	4.85746	4.3032	0.554256	F1KWB1	gb	ADY42165.1	NADPH:adrenodoxin oxidoreductase, mitochondrial (EC 1.18.1.6)	Ascaris suum (Pig roundworm) (Ascaris lumbricoides)
Locus_5624_Transcript_2/3_Confidence_0.333_Length_915	674	350	33.5342	20.6335	5.06756	4.36691	0.700646	F1KWB1	gb	ADY42165.1	NADPH:adrenodoxin oxidoreductase, mitochondrial (EC 1.18.1.6)	Ascaris suum (Pig roundworm) (Ascaris lumbricoides)
Locus_5624_Transcript_3/3_Confidence_0.000_Length_990	767	382	35.2703	20.8139	5.14038	4.37948	0.760907	F1KWB1	gb	ADY42165.1	NADPH:adrenodoxin oxidoreductase, mitochondrial (EC 1.18.1.6)	Ascaris suum (Pig roundworm) (Ascaris lumbricoides)
Locus_12030_Transcript_1/1_Confidence_0.000_Length_526	271	268	23.4548	27.4836	4.55181	4.7805	-0.228688	F1KWB1	sp	F1KWB1_ASCSU	NADPH:adrenodoxin oxidoreductase, mitochondrial (EC 1.18.1.6)	Ascaris suum (Pig roundworm) (Ascaris lumbricoides)
Locus_1195_Transcript_1/1_Confidence_0.000_Length_1644	4268	1444	118.187	47.3795	6.88493	5.56619	1.31874	F1KWB4	gb	ADY42168.1	Cell division control protein 45	Ascaris suum (Pig roundworm) (Ascaris lumbricoides)
Locus_2308_Transcript_1/1_Confidence_0.000_Length_2552	7429	2326	132.525	49.1648	7.05012	5.61955	1.43057	F1KWC1	gb	ADY42175.1	ATP-binding cassette sub-family D member 4	Ascaris suum (Pig roundworm) (Ascaris lumbricoides)
Locus_1473_Transcript_1/1_Confidence_0.000_Length_1951	6317	1989	147.402	54.9924	7.20361	5.78116	1.42245	F1KWC3	gb	ADY42177.1	ATP-binding cassette sub-family E member 1	Ascaris suum (Pig roundworm) (Ascaris lumbricoides)
Locus_2012_Transcript_1/1_Confidence_0.000_Length_624	2344	1487	171.01	128.544	7.41794	7.00612	0.41182	F1KWC5	gb	ADY42179.1	Lipid phosphate phosphohydrolase 3	Ascaris suum (Pig roundworm) (Ascaris lumbricoides)
Locus_2223_Transcript_1/1_Confidence_0.000_Length_1780	5880	2271	150.386	68.8212	7.23252	6.10478	1.12774	F1KWC6	gb	ADY42180.1	Kyphoscoliosis peptidase	Ascaris suum (Pig roundworm) (Ascaris lumbricoides)
Locus_14287_Transcript_1/1_Confidence_0.000_Length_177	427	239	109.826	72.8366	6.77907	6.18659	0.592478	F1KWC8	gb	ADY42182.1	G protein-coupled receptor kinase 2	Ascaris suum (Pig roundworm) (Ascaris lumbricoides)
Locus_1894_Transcript_1/1_Confidence_0.000_Length_827	4795	2776	263.956	181.067	8.04416	7.50038	0.543776	F1KWC8	gb	ADY42182.1	G protein-coupled receptor kinase 2	Ascaris suum (Pig roundworm) (Ascaris lumbricoides)
Locus_18103_Transcript_1/1_Confidence_0.000_Length_2754	7279	1471	120.325	28.812	6.9108	4.8486	2.0622	F1KWD0	gb	ADY42184.1	DNA replication licensing factor mcm4-B	Ascaris suum (Pig roundworm) (Ascaris lumbricoides)
Locus_21564_Transcript_1/1_Confidence_0.000_Length_1055	2140	4366	92.3443	223.232	6.52895	7.8024	-1.27345	F1KWD1	gb	ADY42185.1	Exocyst complex component 6	Ascaris suum (Pig roundworm) (Ascaris lumbricoides)
Locus_7329_Transcript_1/1_Confidence_0.000_Length_1324	10136	3268	348.52	133.143	8.4451	7.05684	1.38826	F1KWD3	gb	ADY42187.1	E3 ubiquitin-protein ligase makorin-2	Ascaris suum (Pig roundworm) (Ascaris lumbricoides)
Locus_8560_Transcript_1/1_Confidence_0.000_Length_1197	2832	1066	107.708	48.0384	6.75098	5.58612	1.16487	F1KWD7	gb	ADY42191.1	Frizzled-10-B	Ascaris suum (Pig roundworm) (Ascaris lumbricoides)
Locus_993_Transcript_1/2_Confidence_0.667_Length_723	520	97	32.7427	7.237	5.0331	2.85539	2.17771	F1KWD7	gb	ADY42191.1	Frizzled-10-B	Ascaris suum (Pig roundworm) (Ascaris lumbricoides)
Locus_993_Transcript_2/2_Confidence_0.000_Length_838	770	200	41.8307	12.8739	5.38649	3.68638	1.70011	F1KWD7	gb	ADY42191.1	Frizzled-10-B	Ascaris suum (Pig roundworm) (Ascaris lumbricoides)
Locus_6764_Transcript_1/1_Confidence_0.000_Length_1040	2345	1304	102.65	67.6347	6.68159	6.07969	0.601897	F1KWE0	gb	ADY42194.1	NipSnap protein	Ascaris suum (Pig roundworm) (Ascaris lumbricoides)
Locus_2070_Transcript_1/1_Confidence_0.000_Length_2167	4416	1646	92.7725	40.9728	6.53562	5.3566	1.17903	F1KWE2	gb	ADY42196.1	Lysine-specific demethylase 4	Ascaris suum (Pig roundworm) (Ascaris lumbricoides)
Locus_8558_Transcript_1/1_Confidence_0.000_Length_459	1173	452	116.341	53.1191	6.86222	5.73116	1.13106	F1KWE5	gb	ADY42199.1	SPRY domain-containing SOCS box protein 4	Ascaris suum (Pig roundworm) (Ascaris lumbricoides)
Locus_2272_Transcript_2/2_Confidence_0.000_Length_1222	1133	622	42.2092	27.4565	5.39949	4.77907	0.620414	F1KWE8	gb	ADY42202.1	Trimethylguanosine synthase	Ascaris suum (Pig roundworm) (Ascaris lumbricoides)
Locus_20119_Transcript_1/2_Confidence_0.667_Length_1498	1315	965	39.9634	34.7489	5.32061	5.11889	0.201715	F1KWF2	gb	ADY42206.1	Nuclear pore complex protein Nup93	Ascaris suum (Pig roundworm) (Ascaris lumbricoides)
Locus_20119_Transcript_2/2_Confidence_0.333_Length_1502	1346	974	40.7966	34.9796	5.35038	5.12844	0.221937	F1KWF2	gb	ADY42206.1	Nuclear pore complex protein Nup93	Ascaris suum (Pig roundworm) (Ascaris lumbricoides)
Locus_514_Transcript_1/1_Confidence_0.000_Length_844	1891	879	101.999	56.1787	6.67242	5.81195	0.860467	F1KWF4	gb	ADY42208.1	TFIIH basal transcription factor complex helicase XPB subunit	Ascaris suum (Pig roundworm) (Ascaris lumbricoides)
Locus_7218_Transcript_1/1_Confidence_0.000_Length_1849	5540	2128	136.402	62.0812	7.09172	5.95608	1.13564	F1KWF4	gb	ADY42208.1	TFIIH basal transcription factor complex helicase XPB subunit	Ascaris suum (Pig roundworm) (Ascaris lumbricoides)
Locus_1450_Transcript_1/1_Confidence_0.000_Length_1169	12772	4501	497.386	207.692	8.95822	7.6983	1.25992	F1KWG3	gb	ADY42217.1	Fragile X mental retardation protein 1	Ascaris suum (Pig roundworm) (Ascaris lumbricoides)
Locus_1633_Transcript_1/2_Confidence_0.667_Length_3304	3963	1392	54.6051	22.7261	5.77096	4.50628	1.26469	F1KWG6	sp	F1KWG6_ASCSU	Arf-GAP with coiled-coil, ANK repeat and PH domain-containing protein 2	Ascaris suum (Pig roundworm) (Ascaris lumbricoides)
Locus_1633_Transcript_2/2_Confidence_0.333_Length_3279	3953	1484	54.8826	24.4128	5.77828	4.60957	1.16871	F1KWG6	sp	F1KWG6_ASCSU	Arf-GAP with coiled-coil, ANK repeat and PH domain-containing protein 2	Ascaris suum (Pig roundworm) (Ascaris lumbricoides)
Locus_13555_Transcript_1/1_Confidence_0.000_Length_275	1276	1100	211.235	215.767	7.72271	7.75333	-0.0306226	F1KWG7	gb	ADY42221.1	Glycyl-tRNA synthetase	Ascaris suum (Pig roundworm) (Ascaris lumbricoides)
Locus_16724_Transcript_1/1_Confidence_0.000_Length_621	4446	4572	325.932	397.137	8.34843	8.63349	-0.285065	F1KWG7	gb	ADY42221.1	Glycyl-tRNA synthetase	Ascaris suum (Pig roundworm) (Ascaris lumbricoides)
Locus_24593_Transcript_1/1_Confidence_0.000_Length_195	579	395	135.174	109.267	7.07867	6.77171	0.306963	F1KWG7	gb	ADY42221.1	Glycyl-tRNA synthetase	Ascaris suum (Pig roundworm) (Ascaris lumbricoides)
Locus_13198_Transcript_1/1_Confidence_0.000_Length_1938	316	4064	7.42305	113.116	2.89201	6.82166	-3.92965	F1KWH1	gb	ADY42225.1	Major facilitator superfamily domain-containing protein 6	Ascaris suum (Pig roundworm) (Ascaris lumbricoides)
Locus_19849_Transcript_1/1_Confidence_0.000_Length_967	5138	7767	241.889	433.263	7.9182	8.7591	-0.840898	F1KWH2	gb	ADY42226.1	TBC1 domain family member 15	Ascaris suum (Pig roundworm) (Ascaris lumbricoides)
Locus_1630_Transcript_1/1_Confidence_0.000_Length_218	406	69	84.7849	17.0733	6.40574	4.09367	2.31206	F1KWH4	gb	ADY42228.1	Pogo transposable element with ZNF domain	Ascaris suum (Pig roundworm) (Ascaris lumbricoides)
Locus_3179_Transcript_1/1_Confidence_0.000_Length_402	681	107	77.1205	14.3576	6.26904	3.84375	2.4253	F1KWH4	gb	ADY42228.1	Pogo transposable element with ZNF domain	Ascaris suum (Pig roundworm) (Ascaris lumbricoides)
Locus_6747_Transcript_1/1_Confidence_0.000_Length_875	2072	2245	107.803	138.399	6.75225	7.11269	-0.360439	F1KWH5	gb	ADY42229.1	LanC-like protein 3	Ascaris suum (Pig roundworm) (Ascaris lumbricoides)
Locus_125_Transcript_1/1_Confidence_0.000_Length_1367	2577	1767	85.8212	69.7258	6.42326	6.12362	0.299643	F1KWH7	gb	ADY42231.1	Folliculin	Ascaris suum (Pig roundworm) (Ascaris lumbricoides)
Locus_1677_Transcript_1/1_Confidence_0.000_Length_1952	11561	7738	269.628	213.833	8.07482	7.74034	0.334486	F1KWI2	gb	ADY42236.1	Putative uncharacterized protein	Ascaris suum (Pig roundworm) (Ascaris lumbricoides)
Locus_19887_Transcript_1/1_Confidence_0.000_Length_479	936	308	88.9589	34.6849	6.47507	5.11624	1.35883	F1KWI4	gb	ADY42238.1	F-box only protein 42	Ascaris suum (Pig roundworm) (Ascaris lumbricoides)
Locus_8449_Transcript_1/1_Confidence_0.000_Length_430	1124	570	119	71.5042	6.89482	6.15996	0.734861	F1KWI4	sp	F1KWI4_ASCSU	F-box only protein 42	Ascaris suum (Pig roundworm) (Ascaris lumbricoides)
Locus_10169_Transcript_1/1_Confidence_0.000_Length_186	575	309	140.736	89.6129	7.13684	6.48564	0.651208	F1KWI8	gb	ADY42242.1	Putative uncharacterized protein	Ascaris suum (Pig roundworm) (Ascaris lumbricoides)
Locus_12269_Transcript_1/1_Confidence_0.000_Length_206	615	346	135.912	90.6012	7.08653	6.50146	0.585067	F1KWI8	gb	ADY42242.1	Putative uncharacterized protein	Ascaris suum (Pig roundworm) (Ascaris lumbricoides)
Locus_3223_Transcript_1/1_Confidence_0.000_Length_247	826	600	152.241	131.033	7.25021	7.03378	0.216432	F1KWI8	gb	ADY42242.1	Putative uncharacterized protein	Ascaris suum (Pig roundworm) (Ascaris lumbricoides)
Locus_5447_Transcript_1/1_Confidence_0.000_Length_227	147	134	29.4809	31.8423	4.88171	4.99287	-0.111164	F1KWI8	gb	ADY42242.1	Putative uncharacterized protein	Ascaris suum (Pig roundworm) (Ascaris lumbricoides)
Locus_9108_Transcript_1/1_Confidence_0.000_Length_227	728	454	146.001	107.884	7.18983	6.75333	0.436499	F1KWI8	gb	ADY42242.1	Putative uncharacterized protein	Ascaris suum (Pig roundworm) (Ascaris lumbricoides)
Locus_9794_Transcript_1/1_Confidence_0.000_Length_247	143	201	26.3565	43.8959	4.72009	5.45602	-0.735928	F1KWI8	gb	ADY42242.1	Putative uncharacterized protein	Ascaris suum (Pig roundworm) (Ascaris lumbricoides)
Locus_19503_Transcript_1/1_Confidence_0.000_Length_631	6024	1366	434.615	116.774	8.76359	6.86758	1.89602	F1KWJ7	gb	ADY42251.1	Glycogenin-1 (Fragment)	Ascaris suum (Pig roundworm) (Ascaris lumbricoides)
Locus_233_Transcript_1/1_Confidence_0.000_Length_938	3953	3911	191.855	224.911	7.58387	7.81321	-0.229337	F1KWJ9	gb	ADY42253.1	Splicing factor 3A subunit 3	Ascaris suum (Pig roundworm) (Ascaris lumbricoides)
Locus_2688_Transcript_1/1_Confidence_0.000_Length_2243	7453	1341	151.269	32.2496	7.24098	5.01121	2.22976	F1KWK2	gb	ADY42256.1	Xaa-Pro aminopeptidase 1	Ascaris suum (Pig roundworm) (Ascaris lumbricoides)
Locus_4013_Transcript_1/1_Confidence_0.000_Length_1434	5002	2171	158.797	81.665	7.31104	6.35165	0.959398	F1KWK3	gb	ADY42257.1	Protein cereblon	Ascaris suum (Pig roundworm) (Ascaris lumbricoides)
Locus_20034_Transcript_1/1_Confidence_0.000_Length_1370	1796	1550	59.6808	61.029	5.8992	5.93142	-0.0322283	F1KWK7	gb	ADY42261.1	Roundabout 2	Ascaris suum (Pig roundworm) (Ascaris lumbricoides)
Locus_10144_Transcript_1/1_Confidence_0.000_Length_681	4111	2210	274.821	175.053	8.10235	7.45165	0.650696	F1KWK9	gb	ADY42263.1	Actin-related protein 2/3 complex subunit 1A	Ascaris suum (Pig roundworm) (Ascaris lumbricoides)
Locus_17192_Transcript_1/1_Confidence_0.000_Length_420	2170	863	235.212	110.838	7.87782	6.7923	1.08552	F1KWK9	gb	ADY42263.1	Actin-related protein 2/3 complex subunit 1A	Ascaris suum (Pig roundworm) (Ascaris lumbricoides)
Locus_17994_Transcript_1/1_Confidence_0.000_Length_2449	5038	1929	93.6523	42.4882	6.54924	5.40899	1.14025	F1KWL1	sp	F1KWL1_ASCSU	Polyribonucleotide nucleotidyltransferase 1	Ascaris suum (Pig roundworm) (Ascaris lumbricoides)
Locus_17542_Transcript_1/1_Confidence_0.000_Length_2584	8940	105	157.505	2.19191	7.29925	1.13219	6.16707	F1KWL5	gb	ADY42269.1	Peroxidase mlt-7	Ascaris suum (Pig roundworm) (Ascaris lumbricoides)
Locus_17424_Transcript_1/1_Confidence_0.000_Length_2201	23949	4881	495.355	119.623	8.95232	6.90235	2.04997	F1KWL6	gb	ADY42270.1	Worm-specific Argonaute WAGO-new2 (Fragment)	Ascaris suum (Pig roundworm) (Ascaris lumbricoides)
Locus_19558_Transcript_1/1_Confidence_0.000_Length_564	1846	1023	149.005	97.8412	7.21922	6.61237	0.606849	F1KWL6	gb	ADY42270.1	Worm-specific Argonaute WAGO-new2 (Fragment)	Ascaris suum (Pig roundworm) (Ascaris lumbricoides)
Locus_236_Transcript_1/1_Confidence_0.000_Length_2393	26930	7054	512.321	159.008	9.00091	7.31295	1.68795	F1KWL6	gb	ADY42270.1	Worm-specific Argonaute WAGO-new2 (Fragment)	Ascaris suum (Pig roundworm) (Ascaris lumbricoides)
Locus_22186_Transcript_1/1_Confidence_0.000_Length_166	234	452	64.1736	146.878	6.00391	7.19847	-1.19456	F1KWL7	sp	F1KWL7_ASCSU	DENN domain-containing protein 1A	Ascaris suum (Pig roundworm) (Ascaris lumbricoides)
Locus_22063_Transcript_1/1_Confidence_0.000_Length_658	2023	1368	139.965	112.146	7.12892	6.80924	0.319681	F1KWL8	gb	ADY42272.1	Transmembrane protein 41	Ascaris suum (Pig roundworm) (Ascaris lumbricoides)
Locus_4778_Transcript_1/1_Confidence_0.000_Length_1488	3895	2250	119.166	81.5652	6.89683	6.34988	0.546951	F1KWM2	gb	ADY42276.1	tRNA pseudouridine synthase (EC 5.4.99.-)	Ascaris suum (Pig roundworm) (Ascaris lumbricoides)
Locus_16865_Transcript_1/1_Confidence_0.000_Length_1829	8400	4124	209.081	121.627	7.70792	6.92632	0.781598	F1KWM8	gb	ADY42282.1	Fizzy-related protein	Ascaris suum (Pig roundworm) (Ascaris lumbricoides)
Locus_10461_Transcript_1/1_Confidence_0.000_Length_747	237	523	14.4436	37.7665	3.85236	5.23903	-1.38667	F1KWN0	gb	ADY42284.1	Glutathione synthetase	Ascaris suum (Pig roundworm) (Ascaris lumbricoides)
Locus_12912_Transcript_1/1_Confidence_0.000_Length_257	2952	4906	522.916	1029.72	9.03044	10.008	-0.977602	F1KWN0	gb	ADY42284.1	Glutathione synthetase	Ascaris suum (Pig roundworm) (Ascaris lumbricoides)
Locus_16287_Transcript_1/1_Confidence_0.000_Length_1717	1173	365	31.1012	11.4669	4.9589	3.51941	1.43949	F1KWN0	gb	ADY42284.1	Glutathione synthetase	Ascaris suum (Pig roundworm) (Ascaris lumbricoides)
Locus_16290_Transcript_1/1_Confidence_0.000_Length_1195	4877	2691	185.795	121.471	7.53757	6.92446	0.613104	F1KWN0	gb	ADY42284.1	Glutathione synthetase	Ascaris suum (Pig roundworm) (Ascaris lumbricoides)
Locus_16732_Transcript_1/1_Confidence_0.000_Length_1372	13750	10010	456.244	393.555	8.83366	8.62042	0.213242	F1KWN0	gb	ADY42284.1	Glutathione synthetase	Ascaris suum (Pig roundworm) (Ascaris lumbricoides)
Locus_17739_Transcript_1/1_Confidence_0.000_Length_1975	4901	3077	112.971	84.0399	6.81981	6.393	0.426804	F1KWN0	gb	ADY42284.1	Glutathione synthetase	Ascaris suum (Pig roundworm) (Ascaris lumbricoides)
Locus_19088_Transcript_1/1_Confidence_0.000_Length_251	202	178	36.6376	38.2535	5.19525	5.25752	-0.0622694	F1KWN0	gb	ADY42284.1	Glutathione synthetase	Ascaris suum (Pig roundworm) (Ascaris lumbricoides)
Locus_20432_Transcript_1/1_Confidence_0.000_Length_1564	1485	451	43.2254	15.5548	5.43381	3.95929	1.47452	F1KWN0	gb	ADY42284.1	Glutathione synthetase	Ascaris suum (Pig roundworm) (Ascaris lumbricoides)
Locus_22169_Transcript_1/1_Confidence_0.000_Length_300	1015	638	154.026	114.716	7.26703	6.84192	0.425104	F1KWN0	gb	ADY42284.1	Glutathione synthetase	Ascaris suum (Pig roundworm) (Ascaris lumbricoides)
Locus_2379_Transcript_1/2_Confidence_0.333_Length_1768	502	155	12.9262	4.72906	3.69222	2.24155	1.45067	F1KWN0	gb	ADY42284.1	Glutathione synthetase	Ascaris suum (Pig roundworm) (Ascaris lumbricoides)
Locus_2379_Transcript_2/2_Confidence_0.333_Length_1675	418	150	11.3608	4.83061	3.506	2.2722	1.23379	F1KWN0	gb	ADY42284.1	Glutathione synthetase	Ascaris suum (Pig roundworm) (Ascaris lumbricoides)
Locus_24087_Transcript_1/1_Confidence_0.000_Length_251	902	819	163.599	176.009	7.35402	7.45951	-0.105483	F1KWN0	gb	ADY42284.1	Glutathione synthetase	Ascaris suum (Pig roundworm) (Ascaris lumbricoides)
Locus_24743_Transcript_1/1_Confidence_0.000_Length_378	3761	5100	452.961	727.786	8.82324	9.50737	-0.684128	F1KWN0	gb	ADY42284.1	Glutathione synthetase	Ascaris suum (Pig roundworm) (Ascaris lumbricoides)
Locus_6675_Transcript_1/1_Confidence_0.000_Length_667	611	81	41.7027	6.55065	5.38207	2.71164	2.67043	F1KWN0	gb	ADY42284.1	Glutathione synthetase	Ascaris suum (Pig roundworm) (Ascaris lumbricoides)
Locus_16588_Transcript_1/1_Confidence_0.000_Length_940	5451	4351	263.996	249.682	8.04437	7.96395	0.0804265	F1KWN2	gb	ADY42286.1	WD repeat-containing protein 46	Ascaris suum (Pig roundworm) (Ascaris lumbricoides)
Locus_17065_Transcript_1/1_Confidence_0.000_Length_560	2944	1806	239.331	173.962	7.90286	7.44263	0.460232	F1KWN2	gb	ADY42286.1	WD repeat-containing protein 46	Ascaris suum (Pig roundworm) (Ascaris lumbricoides)
Locus_13297_Transcript_1/1_Confidence_0.000_Length_215	52	69	11.0107	17.3115	3.46083	4.11366	-0.652832	F1KWN2	sp	F1KWN2_ASCSU	WD repeat-containing protein 46	Ascaris suum (Pig roundworm) (Ascaris lumbricoides)
Locus_20904_Transcript_1/1_Confidence_0.000_Length_940	2341	1898	113.376	108.916	6.82498	6.76708	0.0578975	F1KWN7	gb	ADY42291.1	ATP-dependent RNA helicase DDX27	Ascaris suum (Pig roundworm) (Ascaris lumbricoides)
Locus_6700_Transcript_1/1_Confidence_0.000_Length_900	1221	1140	61.7621	68.3262	5.94865	6.09437	-0.145718	F1KWN7	gb	ADY42291.1	ATP-dependent RNA helicase DDX27	Ascaris suum (Pig roundworm) (Ascaris lumbricoides)
Locus_18284_Transcript_1/1_Confidence_0.000_Length_890	1596	947	81.6379	57.3965	6.35117	5.84289	0.508277	F1KWP0	gb	ADY42294.1	Rabenosyn-5	Ascaris suum (Pig roundworm) (Ascaris lumbricoides)
Locus_1097_Transcript_1/1_Confidence_0.000_Length_1964	14751	2376	341.923	65.2575	8.41753	6.02807	2.38946	F1KWP2	gb	ADY42296.1	Fatty-acid amide hydrolase 1	Ascaris suum (Pig roundworm) (Ascaris lumbricoides)
Locus_20652_Transcript_1/1_Confidence_0.000_Length_894	2534	1430	129.038	86.2827	7.01165	6.431	0.580654	F1KWP4	gb	ADY42298.1	WD repeat-containing protein 20	Ascaris suum (Pig roundworm) (Ascaris lumbricoides)
Locus_16455_Transcript_1/1_Confidence_0.000_Length_1390	9523	3047	311.895	118.245	8.28491	6.88564	1.39928	F1KWP9	gb	ADY42303.1	ATP-dependent RNA helicase DDX23	Ascaris suum (Pig roundworm) (Ascaris lumbricoides)
Locus_1185_Transcript_1/1_Confidence_0.000_Length_970	2282	1565	107.101	87.0298	6.74283	6.44344	0.299389	F1KWQ1	gb	ADY42305.1	Nucleolar complex protein 3	Ascaris suum (Pig roundworm) (Ascaris lumbricoides)
Locus_3934_Transcript_1/1_Confidence_0.000_Length_706	2255	1483	145.409	113.308	7.18397	6.82411	0.359861	F1KWQ3	gb	ADY42307.1	Kelch-like protein 18	Ascaris suum (Pig roundworm) (Ascaris lumbricoides)
Locus_16438_Transcript_1/1_Confidence_0.000_Length_926	8032	4126	394.877	240.35	8.62526	7.90899	0.716268	F1KWQ9	gb	ADY42313.1	WD repeat-containing protein 26	Ascaris suum (Pig roundworm) (Ascaris lumbricoides)
Locus_828_Transcript_1/1_Confidence_0.000_Length_970	5960	2274	279.72	126.457	8.12784	6.98251	1.14533	F1KWQ9	sp	F1KWQ9_ASCSU	WD repeat-containing protein 26	Ascaris suum (Pig roundworm) (Ascaris lumbricoides)
Locus_4959_Transcript_1/1_Confidence_0.000_Length_1760	2374	235	61.4069	7.20245	5.94033	2.84849	3.09184	F1KWR8	gb	ADY42322.1	Innexin-3	Ascaris suum (Pig roundworm) (Ascaris lumbricoides)
Locus_6369_Transcript_1/1_Confidence_0.000_Length_760	2943	1306	176.289	92.6947	7.4618	6.53441	0.927385	F1KWS2	gb	ADY42326.1	IQ motif and SEC7 domain-containing protein 1	Ascaris suum (Pig roundworm) (Ascaris lumbricoides)
Locus_16993_Transcript_1/1_Confidence_0.000_Length_2797	2999	4341	48.8127	83.7187	5.60918	6.38748	-0.778293	F1KWS6	gb	ADY42330.1	Solute carrier organic anion transporter family member 1B3	Ascaris suum (Pig roundworm) (Ascaris lumbricoides)
Locus_20600_Transcript_1/1_Confidence_0.000_Length_1571	3573	2219	103.539	76.1915	6.69404	6.25156	0.442479	F1KWT0	gb	ADY42334.1	Type I inositol-3,4-bisphosphate 4-phosphatase	Ascaris suum (Pig roundworm) (Ascaris lumbricoides)
Locus_6291_Transcript_1/1_Confidence_0.000_Length_1373	4438	6438	147.152	252.933	7.20116	7.98261	-0.78145	F1KWT0	gb	ADY42334.1	Type I inositol-3,4-bisphosphate 4-phosphatase	Ascaris suum (Pig roundworm) (Ascaris lumbricoides)
Locus_17915_Transcript_1/1_Confidence_0.000_Length_2043	7659	3081	170.668	81.3483	7.41505	6.34604	1.06901	F1KWT3	gb	ADY42337.1	Replication factor A 73 kDa subunit	Ascaris suum (Pig roundworm) (Ascaris lumbricoides)
Locus_2954_Transcript_1/1_Confidence_0.000_Length_1052	2333	811	100.96	41.5844	6.65764	5.37797	1.27967	F1KWT6	gb	ADY42340.1	Kinesin-like protein KIF3A	Ascaris suum (Pig roundworm) (Ascaris lumbricoides)
Locus_7515_Transcript_1/1_Confidence_0.000_Length_736	2096	875	129.647	64.1291	7.01844	6.00291	1.01554	F1KWT6	gb	ADY42340.1	Kinesin-like protein KIF3A	Ascaris suum (Pig roundworm) (Ascaris lumbricoides)
Locus_21555_Transcript_1/1_Confidence_0.000_Length_1055	1743	1954	75.2132	99.9073	6.23291	6.64252	-0.409605	F1KWU1	gb	ADY42345.1	Cell death abnormality protein 12	Ascaris suum (Pig roundworm) (Ascaris lumbricoides)
Locus_20840_Transcript_1/1_Confidence_0.000_Length_347	849	975	111.385	151.566	6.79941	7.2438	-0.444385	F1KWU1	sp	F1KWU1_ASCSU	Cell death abnormality protein 12	Ascaris suum (Pig roundworm) (Ascaris lumbricoides)
Locus_16479_Transcript_1/1_Confidence_0.000_Length_900	3304	2619	167.127	156.971	7.3848	7.29435	0.0904502	F1KWU6	gb	ADY42350.1	Glutamyl-tRNA synthetase	Ascaris suum (Pig roundworm) (Ascaris lumbricoides)
Locus_17064_Transcript_1/1_Confidence_0.000_Length_177	478	885	122.943	269.709	6.94184	8.07526	-1.13341	F1KWU7	gb	ADY42351.1	Metal transporter CNNM4	Ascaris suum (Pig roundworm) (Ascaris lumbricoides)
Locus_3247_Transcript_1/1_Confidence_0.000_Length_1576	4545	5383	131.288	184.244	7.0366	7.52547	-0.488878	F1KWV3	gb	ADY42357.1	MRNA-capping enzyme	Ascaris suum (Pig roundworm) (Ascaris lumbricoides)
Locus_24025_Transcript_1/1_Confidence_0.000_Length_314	4945	2020	716.945	347.014	9.48572	8.43885	1.04687	F1KWV4	gb	ADY42358.1	Glutaryl-CoA dehydrogenase	Ascaris suum (Pig roundworm) (Ascaris lumbricoides)
Locus_4292_Transcript_1/1_Confidence_0.000_Length_213	99	36	21.1595	9.11692	4.40323	3.18855	1.21468	F1KWV4	gb	ADY42358.1	Glutaryl-CoA dehydrogenase	Ascaris suum (Pig roundworm) (Ascaris lumbricoides)
Locus_20942_Transcript_1/1_Confidence_0.000_Length_203	947	375	212.375	99.6461	7.73047	6.63874	1.09173	F1KWV7	gb	ADY42361.1	NSFL1 cofactor p47	Ascaris suum (Pig roundworm) (Ascaris lumbricoides)
Locus_24060_Transcript_1/1_Confidence_0.000_Length_977	1289	26569	60.063	1466.92	5.90841	10.5186	-4.61017	F1KWW2	gb	ADY42366.1	Receptor-type tyrosine-protein phosphatase-like protein	Ascaris suum (Pig roundworm) (Ascaris lumbricoides)
Locus_18345_Transcript_1/1_Confidence_0.000_Length_2055	1258	14068	27.8688	369.271	4.80058	8.52854	-3.72796	F1KWW2	sp	F1KWW2_ASCSU	Receptor-type tyrosine-protein phosphatase-like protein	Ascaris suum (Pig roundworm) (Ascaris lumbricoides)
Locus_1283_Transcript_1/1_Confidence_0.000_Length_2182	14591	8244	304.424	203.802	8.24994	7.67102	0.578915	F1KWW5	gb	ADY42369.1	Cleft lip and palate transmembrane protein 1	Ascaris suum (Pig roundworm) (Ascaris lumbricoides)
Locus_11832_Transcript_1/1_Confidence_0.000_Length_316	5417	10529	780.406	1797.32	9.60808	10.8116	-1.20355	F1KWW7	gb	ADY42371.1	40S ribosomal protein S20	Ascaris suum (Pig roundworm) (Ascaris lumbricoides)
Locus_16159_Transcript_1/1_Confidence_0.000_Length_1024	5717	1086	254.166	57.2078	7.98963	5.83814	2.15149	F1KWX9	gb	ADY42383.1	Membrane-associated tyrosine-and threonine-specific cdc2-inhibitory kinase wee-1.3	Ascaris suum (Pig roundworm) (Ascaris lumbricoides)
Locus_6553_Transcript_1/1_Confidence_0.000_Length_857	2398	1532	127.385	96.428	6.99305	6.59138	0.401668	F1KWY0	gb	ADY42384.1	Methyltransferase-like protein 13	Ascaris suum (Pig roundworm) (Ascaris lumbricoides)
Locus_17895_Transcript_1/1_Confidence_0.000_Length_524	1459	2168	126.757	223.179	6.98592	7.80206	-0.816132	F1KWY1	gb	ADY42385.1	Mitotic checkpoint protein BUB3	Ascaris suum (Pig roundworm) (Ascaris lumbricoides)
Locus_23497_Transcript_1/1_Confidence_0.000_Length_205	268	394	59.5155	103.673	5.89519	6.6959	-0.80071	F1KWY1	gb	ADY42385.1	Mitotic checkpoint protein BUB3	Ascaris suum (Pig roundworm) (Ascaris lumbricoides)
Locus_4656_Transcript_1/1_Confidence_0.000_Length_1213	1754	1493	65.8291	66.3933	6.04065	6.05297	-0.0123129	F1KWY3	gb	ADY42387.1	UNC93-like protein	Ascaris suum (Pig roundworm) (Ascaris lumbricoides)
Locus_19399_Transcript_1/1_Confidence_0.000_Length_385	1671	707	197.59	99.0567	7.62636	6.63018	0.996182	F1KWY4	gb	ADY42388.1	ATP-dependent RNA helicase DDX3X	Ascaris suum (Pig roundworm) (Ascaris lumbricoides)
Locus_996_Transcript_1/1_Confidence_0.000_Length_1189	3224	2648	123.442	120.133	6.94769	6.90849	0.0392012	F1KWY5	gb	ADY42389.1	Parafibromin	Ascaris suum (Pig roundworm) (Ascaris lumbricoides)
Locus_11998_Transcript_1/1_Confidence_0.000_Length_339	1826	998	245.217	158.802	7.93791	7.31109	0.626828	F1KWY7	gb	ADY42391.1	ATP-binding cassette sub-family F member 3	Ascaris suum (Pig roundworm) (Ascaris lumbricoides)
Locus_18304_Transcript_1/1_Confidence_0.000_Length_259	15	110	2.63658	22.9096	1.39867	4.51788	-3.11922	F1KWY7	gb	ADY42391.1	ATP-binding cassette sub-family F member 3	Ascaris suum (Pig roundworm) (Ascaris lumbricoides)
Locus_3632_Transcript_1/1_Confidence_0.000_Length_911	3226	1053	161.211	62.3498	7.33281	5.96231	1.37049	F1KWY7	gb	ADY42391.1	ATP-binding cassette sub-family F member 3	Ascaris suum (Pig roundworm) (Ascaris lumbricoides)
Locus_4384_Transcript_1/1_Confidence_0.000_Length_359	93	222	11.7934	33.3568	3.5599	5.05991	-1.5	F1KWY7	gb	ADY42391.1	ATP-binding cassette sub-family F member 3	Ascaris suum (Pig roundworm) (Ascaris lumbricoides)
Locus_653_Transcript_1/1_Confidence_0.000_Length_1072	6594	5419	280.029	272.678	8.12943	8.09105	0.0383798	F1KWY9	gb	ADY42393.1	Heterogeneous nuclear ribonucleoprotein K	Ascaris suum (Pig roundworm) (Ascaris lumbricoides)
Locus_10996_Transcript_1/1_Confidence_0.000_Length_797	1959	1073	111.899	72.6217	6.80605	6.18233	0.62372	F1KWZ1	gb	ADY42395.1	Enhancer of mRNA-decapping protein 4	Ascaris suum (Pig roundworm) (Ascaris lumbricoides)
Locus_791_Transcript_1/1_Confidence_0.000_Length_1177	25444	27239	984.142	1248.36	9.94272	10.2858	-0.343096	F1KWZ4	gb	ADY42398.1	Elongation factor 2 (Fragment)	Ascaris suum (Pig roundworm) (Ascaris lumbricoides)
Locus_21667_Transcript_1/1_Confidence_0.000_Length_1386	308	678	10.1166	26.3871	3.33866	4.72176	-1.3831	F1KWZ8	gb	ADY42402.1	Dystrobrevin-1	Ascaris suum (Pig roundworm) (Ascaris lumbricoides)
Locus_323_Transcript_1/1_Confidence_0.000_Length_796	204	475	11.6672	32.1889	3.54438	5.00849	-1.46411	F1KWZ8	gb	ADY42402.1	Dystrobrevin-1	Ascaris suum (Pig roundworm) (Ascaris lumbricoides)
Locus_2001_Transcript_1/1_Confidence_0.000_Length_573	4807	2978	381.916	280.347	8.57711	8.13107	0.446046	F1KX01	gb	ADY42405.1	Collagen type IV alpha-3-binding protein	Ascaris suum (Pig roundworm) (Ascaris lumbricoides)
Locus_8817_Transcript_1/1_Confidence_0.000_Length_619	4321	3469	317.792	302.301	8.31194	8.23984	0.072098	F1KX01	sp	F1KX01_ASCSU	Collagen type IV alpha-3-binding protein	Ascaris suum (Pig roundworm) (Ascaris lumbricoides)
Locus_16482_Transcript_1/1_Confidence_0.000_Length_1790	5062	2667	128.741	80.3702	7.00833	6.32859	0.679742	F1KX02	gb	ADY42406.1	Suppressor of tumorigenicity 7 protein	Ascaris suum (Pig roundworm) (Ascaris lumbricoides)
Locus_14817_Transcript_1/1_Confidence_0.000_Length_200	530	622	120.641	167.759	6.91458	7.39025	-0.47567	F1KX04	gb	ADY42408.1	Tubulin-specific chaperone cofactor E-like protein	Ascaris suum (Pig roundworm) (Ascaris lumbricoides)
Locus_8937_Transcript_1/1_Confidence_0.000_Length_845	2700	778	145.464	49.6647	7.18452	5.63415	1.55037	F1KX06	gb	ADY42410.1	Pseudouridine-metabolizing protein	Ascaris suum (Pig roundworm) (Ascaris lumbricoides)
Locus_2210_Transcript_1/1_Confidence_0.000_Length_2224	10228	11067	209.365	268.423	7.70988	8.06837	-0.358488	F1KX09	gb	ADY42413.1	Cullin-3	Ascaris suum (Pig roundworm) (Ascaris lumbricoides)
Locus_617_Transcript_1/1_Confidence_0.000_Length_555	1466	1295	120.251	125.864	6.90991	6.97572	-0.0658144	F1KX09	gb	ADY42413.1	Cullin-3	Ascaris suum (Pig roundworm) (Ascaris lumbricoides)
Locus_6402_Transcript_1/1_Confidence_0.000_Length_465	1329	958	130.113	111.132	7.02362	6.79613	0.227496	F1KX11	gb	ADY42415.1	Exocyst complex component 3	Ascaris suum (Pig roundworm) (Ascaris lumbricoides)
Locus_17537_Transcript_1/1_Confidence_0.000_Length_1325	7689	3726	264.182	151.688	8.04539	7.24497	0.800421	F1KX14	gb	ADY42418.1	Heat shock protein 75 kDa	Ascaris suum (Pig roundworm) (Ascaris lumbricoides)
Locus_20847_Transcript_1/1_Confidence_0.000_Length_252	1330	911	240.27	195.004	7.90851	7.60736	0.301156	F1KX14	gb	ADY42418.1	Heat shock protein 75 kDa	Ascaris suum (Pig roundworm) (Ascaris lumbricoides)
Locus_12938_Transcript_1/1_Confidence_0.000_Length_204	858	931	191.472	246.175	7.58099	7.94354	-0.362551	F1KX16	sp	F1KX16_ASCSU	Protein spinster 1	Ascaris suum (Pig roundworm) (Ascaris lumbricoides)
Locus_889_Transcript_1/1_Confidence_0.000_Length_797	13343	11076	762.156	749.635	9.57394	9.55004	0.0238987	F1KX21	gb	ADY42425.1	Eukaryotic translation initiation factor 3 subunit I	Ascaris suum (Pig roundworm) (Ascaris lumbricoides)
Locus_14035_Transcript_1/1_Confidence_0.000_Length_353	939	584	121.099	89.2408	6.92004	6.47963	0.440409	F1KX27	gb	ADY42431.1	Conserved oligomeric Golgi complex subunit 4 (Fragment)	Ascaris suum (Pig roundworm) (Ascaris lumbricoides)
Locus_2682_Transcript_1/2_Confidence_0.333_Length_1681	2321	1436	62.8574	46.0799	5.97401	5.52607	0.447943	F1KX27	gb	ADY42431.1	Conserved oligomeric Golgi complex subunit 4 (Fragment)	Ascaris suum (Pig roundworm) (Ascaris lumbricoides)
Locus_2682_Transcript_2/2_Confidence_0.000_Length_1508	1695	1175	51.1702	42.0302	5.67723	5.39336	0.283877	F1KX27	gb	ADY42431.1	Conserved oligomeric Golgi complex subunit 4 (Fragment)	Ascaris suum (Pig roundworm) (Ascaris lumbricoides)
Locus_5299_Transcript_1/1_Confidence_0.000_Length_581	155	254	12.1452	23.5821	3.60231	4.55962	-0.957308	F1KX27	gb	ADY42431.1	Conserved oligomeric Golgi complex subunit 4 (Fragment)	Ascaris suum (Pig roundworm) (Ascaris lumbricoides)
Locus_21397_Transcript_1/1_Confidence_0.000_Length_263	809	672	140.037	137.828	7.12966	7.10673	0.022931	F1KX27	sp	F1KX27_ASCSU	Conserved oligomeric Golgi complex subunit 4 (Fragment)	Ascaris suum (Pig roundworm) (Ascaris lumbricoides)
Locus_1519_Transcript_1/1_Confidence_0.000_Length_1801	4278	1506	108.137	45.1062	6.75672	5.49525	1.26147	F1KX30	sp	F1KX30_ASCSU	Striatin-3	Ascaris suum (Pig roundworm) (Ascaris lumbricoides)
Locus_2679_Transcript_1/1_Confidence_0.000_Length_1160	4164	1078	163.419	50.1286	7.35243	5.64756	1.70487	F1KX38	gb	ADY42442.1	E3 ubiquitin-protein ligase RNF13	Ascaris suum (Pig roundworm) (Ascaris lumbricoides)
Locus_12925_Transcript_1/1_Confidence_0.000_Length_541	3942	919	331.717	91.6312	8.37381	6.51777	1.85604	F1KX42	gb	ADY42446.1	Moesin/ezrin/radixin 1	Ascaris suum (Pig roundworm) (Ascaris lumbricoides)
Locus_11012_Transcript_1/1_Confidence_0.000_Length_231	797	940	157.071	219.503	7.29527	7.7781	-0.482828	F1KX43	gb	ADY42447.1	Protein kinase C-like 1B	Ascaris suum (Pig roundworm) (Ascaris lumbricoides)
Locus_12579_Transcript_1/1_Confidence_0.000_Length_165	97	111	26.7631	36.2881	4.74217	5.18142	-0.43925	F1KX43	gb	ADY42447.1	Protein kinase C-like 1B	Ascaris suum (Pig roundworm) (Ascaris lumbricoides)
Locus_16024_Transcript_1/1_Confidence_0.000_Length_423	1401	963	150.781	122.804	7.23631	6.94021	0.296102	F1KX43	gb	ADY42447.1	Protein kinase C-like 1B	Ascaris suum (Pig roundworm) (Ascaris lumbricoides)
Locus_18441_Transcript_1/1_Confidence_0.000_Length_186	117	66	28.6366	19.1406	4.83979	4.25857	0.581223	F1KX43	gb	ADY42447.1	Protein kinase C-like 1B	Ascaris suum (Pig roundworm) (Ascaris lumbricoides)
Locus_19_Transcript_1/1_Confidence_0.000_Length_172	461	480	122.017	150.535	6.93094	7.23396	-0.303015	F1KX43	gb	ADY42447.1	Protein kinase C-like 1B	Ascaris suum (Pig roundworm) (Ascaris lumbricoides)
Locus_19873_Transcript_1/1_Confidence_0.000_Length_482	1785	1317	168.593	147.389	7.3974	7.20348	0.193921	F1KX43	gb	ADY42447.1	Protein kinase C-like 1B	Ascaris suum (Pig roundworm) (Ascaris lumbricoides)
[truncated: 8,567 more rows]
