# Supplementary material for: De Novo Transcriptome Sequencing and Analysis of the Cereal Cyst Nematode, Heterodera avenae
Source: PLoS One. 2014 May 6;9(5):e96311. doi: 10.1371/journal.pone.0096311 (PMC4011697; doi:10.1371/journal.pone.0096311)
Supplement: Table S3 — (A) BLASTN result against NEMABASE4 data (B) 1,839 hits did not show any homologues in NR database. (XLSX) [file pone.0096311.s005.xlsx]

## Sheet: Table S3a.
	TableS3a. BLASTN result against NEMABASE4 data
Query	Subject	Score Text	Expect	Identities %
Locus_1_Transcript_1/1_Confidence_0.000_Length_742	HGC01724_1 Cluster: SJCHGC06705 protein; n=1; Schistosoma japonicum|Rep: SJCHGC06705 protein - Schistosoma japonicum (Blood fluke) 98	412 bits (223)	5e-114	83
Locus_1000_Transcript_1/1_Confidence_0.000_Length_508	HGC01195_1 no annotation	420 bits (227)	2e-116	83
Locus_10001_Transcript_1/1_Confidence_0.000_Length_278	HGC01273_1 Cluster: Cathepsin D-like aspartic proteinase preproprotein; n=1; Meloidogyne incognita|Rep: Cathepsin D-like aspartic proteinase preproprotein - Meloidogyne incognita (Southern root-knot nematode) 606	193 bits (104)	2e-48	81
Locus_10006_Transcript_1/1_Confidence_0.000_Length_631	HGC09972_1 CE17331 WBGene00002061 locus:ife-3 translation initiation factor status:Confirmed SW:O61955 protein_id:AAC17807.1 285	355 bits (192)	7e-97	89
Locus_10007_Transcript_1/1_Confidence_0.000_Length_213	HSC00033_1 Cluster: Recessive suppressor of secretory defect, putative; n=1; Brugia malayi|Rep: Recessive suppressor of secretory defect, putative - Brugia malayi (Filarial nematode worm) 202	154 bits (83)	8e-37	86
Locus_10008_Transcript_1/1_Confidence_0.000_Length_730	HGC03298_1 Cluster: Aspartyl-tRNA synthetase; n=1; Culex quinquefasciatus|Rep: Aspartyl-tRNA synthetase - Culex quinquefasciatus (Southern house mosquito) 142	263 bits (142)	5e-69	91
Locus_10011_Transcript_1/1_Confidence_0.000_Length_585	HGC04475_1 Cluster: Histone deacetylase 1, putative; n=1; Brugia malayi|Rep: Histone deacetylase 1, putative - Brugia malayi (Filarial nematode worm) 271	411 bits (222)	1e-113	85
Locus_10012_Transcript_1/1_Confidence_0.000_Length_319	HGC06698_1 Cluster: Putative uncharacterized protein; n=1; Caenorhabditis briggsae|Rep: Putative uncharacterized protein - Caenorhabditis briggsae 215	285 bits (154)	4e-76	85
Locus_10013_Transcript_1/1_Confidence_0.000_Length_197	GRC00994_1 Cluster: Dynamin, putative; n=1; Brugia malayi|Rep: Dynamin, putative - Brugia malayi (Filarial nematode worm) 272	239 bits (129)	2e-62	97
Locus_10015_Transcript_1/1_Confidence_0.000_Length_402	HGC00712_1 Cluster: Putative uncharacterized protein; n=1; Caenorhabditis elegans|Rep: Putative uncharacterized protein - Caenorhabditis elegans 210	263 bits (142)	3e-69	86
Locus_10016_Transcript_1/1_Confidence_0.000_Length_1525	HSC00220_1 Cluster: Putative uncharacterized protein; n=1; Caenorhabditis briggsae|Rep: Putative uncharacterized protein - Caenorhabditis briggsae 211	780 bits (422)	0	91
Locus_10019_Transcript_1/1_Confidence_0.000_Length_744	HSC00372_1 no annotation	117 bits (63)	4e-25	86
Locus_1002_Transcript_1/1_Confidence_0.000_Length_1800	GPC02839_1 Cluster: Actin-related protein 2/3 complex subunit 5; n=1; Brugia malayi|Rep: Actin-related protein 2/3 complex subunit 5 - Brugia malayi (Filarial nematode worm) 159	348 bits (188)	3e-94	81
Locus_10025_Transcript_1/1_Confidence_0.000_Length_308	HGC01783_1 CE15900 WBGene00001167 locus:eft-2 Elongation factor Tu family (contains ATP/GTP binding P-loop) status:Confirmed SW:P29691 protein_id:CAB02985.1 637	359 bits (194)	2e-98	88
Locus_10028_Transcript_1/1_Confidence_0.000_Length_407	HGC03648_1 Cluster: U2 auxiliary factor 65 kDa subunit, putative; n=1; Brugia malayi|Rep: U2 auxiliary factor 65 kDa subunit, putative - Brugia malayi (Filarial nematode worm) 501	215 bits (116)	7e-55	77
Locus_10039_Transcript_1/1_Confidence_0.000_Length_314	HGC00032_1 Cluster: Alpha tubulin; n=1; Onchocerca volvulus|Rep: Alpha tubulin - Onchocerca volvulus 761	375 bits (203)	2e-103	89
Locus_10043_Transcript_1/1_Confidence_0.000_Length_218	GRC02496_1 Cluster: Hypothetical 55.2 kDa Trp-Asp repeats containing protein T10F2.4 inchromosome III, putative; n=1; Brugia malayi|Rep: Hypothetical 55.2 kDa Trp-Asp repeats containing protein T10F2.4 inchromosome III, putative - Brugia malayi (Filarial nematode worm) 250	187 bits (101)	8e-47	83
Locus_10046_Transcript_1/1_Confidence_0.000_Length_1374	HGC07739_1 Cluster: U5 small nuclear ribonucleoprotein 200 kDa helicase, putative; n=1; Brugia malayi|Rep: U5 small nuclear ribonucleoprotein 200 kDa helicase, putative - Brugia malayi (Filarial nematode worm) 147	374 bits (202)	4e-102	92
Locus_10047_Transcript_1/1_Confidence_0.000_Length_456	HGC00912_1 no annotation	377 bits (204)	1e-103	82
Locus_10048_Transcript_1/1_Confidence_0.000_Length_206	GRC01087_1 Cluster: AGAP012301-PA; n=1; Anopheles gambiae|Rep: AGAP012301-PA - Anopheles gambiae (African malaria mosquito) 196	87.9 bits (47)	8e-17	93
Locus_1005_Transcript_1/1_Confidence_0.000_Length_1400	HGC03431_1 Cluster: Flavin-binding monooxygenase-like family protein; n=1; Brugia malayi|Rep: Flavin-binding monooxygenase-like family protein - Brugia malayi (Filarial nematode worm) 433	1267 bits (686)	0	88
Locus_10060_Transcript_1/1_Confidence_0.000_Length_1038	HSC00024_1 Cluster: CBR-GOP-3 protein; n=1; Caenorhabditis briggsae|Rep: CBR-GOP-3 protein - Caenorhabditis briggsae 64	213 bits (115)	7e-54	78
Locus_1007_Transcript_1/2_Confidence_0.667_Length_562	HGC00508_1 Cluster: RNA polymerase II elongation factor; n=1; Clonorchis sinensis|Rep: RNA polymerase II elongation factor - Clonorchis sinensis 73	477 bits (258)	1e-133	84
Locus_1007_Transcript_2/2_Confidence_0.333_Length_555	HGC00508_1 Cluster: RNA polymerase II elongation factor; n=1; Clonorchis sinensis|Rep: RNA polymerase II elongation factor - Clonorchis sinensis 73	477 bits (258)	1e-133	84
Locus_10079_Transcript_1/1_Confidence_0.000_Length_344	HSC00336_1 Cluster: CBR-SNT-1 protein; n=1; Caenorhabditis briggsae|Rep: CBR-SNT-1 protein - Caenorhabditis briggsae 414	503 bits (272)	1e-141	93
Locus_10080_Transcript_1/1_Confidence_0.000_Length_218	HGC01484_1 Cluster: ATP-dependent RNA helicase DDX18, putative; n=1; Brugia malayi|Rep: ATP-dependent RNA helicase DDX18, putative - Brugia malayi (Filarial nematode worm) 432	200 bits (108)	1e-50	93
Locus_10083_Transcript_1/2_Confidence_0.333_Length_733	HGC10806_1 Cluster: Putative uncharacterized protein; n=1; Caenorhabditis briggsae|Rep: Putative uncharacterized protein - Caenorhabditis briggsae 239	379 bits (205)	5e-104	84
Locus_10083_Transcript_2/2_Confidence_0.000_Length_800	HGC10806_1 Cluster: Putative uncharacterized protein; n=1; Caenorhabditis briggsae|Rep: Putative uncharacterized protein - Caenorhabditis briggsae 239	379 bits (205)	5e-104	84
Locus_10084_Transcript_1/1_Confidence_0.000_Length_506	MIC01798_1 Cluster: Putative uncharacterized protein; n=1; Caenorhabditis briggsae|Rep: Putative uncharacterized protein - Caenorhabditis briggsae 191	84.2 bits (45)	3e-15	88
Locus_10090_Transcript_1/1_Confidence_0.000_Length_943	GRC03168_1 Cluster: Putative uncharacterized protein; n=1; Caenorhabditis elegans|Rep: Putative uncharacterized protein - Caenorhabditis elegans 83	348 bits (188)	2e-94	90
Locus_10092_Transcript_1/1_Confidence_0.000_Length_462	GRC02802_1 Cluster: Putative uncharacterized protein; n=1; Caenorhabditis elegans|Rep: Putative uncharacterized protein - Caenorhabditis elegans 89	119 bits (64)	7e-26	81
Locus_10093_Transcript_1/1_Confidence_0.000_Length_554	HGC09720_1 Cluster: Hydrolase, alpha/beta fold family protein; n=1; Brugia malayi|Rep: Hydrolase, alpha/beta fold family protein - Brugia malayi (Filarial nematode worm) 243	388 bits (210)	6e-107	85
Locus_10096_Transcript_1/1_Confidence_0.000_Length_3919	HGC11299_1 CE30858 WBGene00007514 E1-E2 ATPase status:Confirmed SW:P90747 protein_id:CAB05683.2 167	316 bits (171)	2e-84	90
Locus_10100_Transcript_1/1_Confidence_0.000_Length_451	DAC01639_1 Cluster: Putative uncharacterized protein eat-6; n=1; Caenorhabditis elegans|Rep: Putative uncharacterized protein eat-6 - Caenorhabditis elegans 198	82.4 bits (44)	9e-15	90
Locus_10109_Transcript_1/2_Confidence_0.333_Length_544	HGC01001_1 Cluster: Putative uncharacterized protein; n=1; Caenorhabditis briggsae|Rep: Putative uncharacterized protein - Caenorhabditis briggsae 93	200 bits (108)	3e-50	85
Locus_10109_Transcript_2/2_Confidence_0.000_Length_454	HGC01001_1 Cluster: Putative uncharacterized protein; n=1; Caenorhabditis briggsae|Rep: Putative uncharacterized protein - Caenorhabditis briggsae 93	318 bits (172)	6e-86	87
Locus_10112_Transcript_1/1_Confidence_0.000_Length_434	HGC07702_1 Cluster: KH domain containing protein; n=1; Brugia malayi|Rep: KH domain containing protein - Brugia malayi (Filarial nematode worm) 148	435 bits (235)	6e-121	86
Locus_10115_Transcript_1/2_Confidence_0.333_Length_705	GRC03364_1 Cluster: OvL3-1; n=1; Onchocerca volvulus|Rep: OvL3-1 - Onchocerca volvulus 182	464 bits (251)	1e-129	89
Locus_10115_Transcript_2/2_Confidence_0.000_Length_695	GRC03364_1 Cluster: OvL3-1; n=1; Onchocerca volvulus|Rep: OvL3-1 - Onchocerca volvulus 182	494 bits (267)	1e-138	90
Locus_10119_Transcript_1/1_Confidence_0.000_Length_2052	HGC03920_1 Cluster: Putative uncharacterized protein; n=1; Caenorhabditis briggsae|Rep: Putative uncharacterized protein - Caenorhabditis briggsae 145	420 bits (227)	8e-116	80
Locus_10120_Transcript_1/1_Confidence_0.000_Length_1081	GRC02260_1 Cluster: Predicted protein; n=1; Nematostella vectensis|Rep: Predicted protein - Nematostella vectensis (Starlet sea anemone) 148	220 bits (119)	4e-56	84
Locus_10121_Transcript_1/1_Confidence_0.000_Length_282	HGC00032_1 Cluster: Alpha tubulin; n=1; Onchocerca volvulus|Rep: Alpha tubulin - Onchocerca volvulus 761	339 bits (183)	3e-92	88
Locus_10123_Transcript_1/1_Confidence_0.000_Length_550	HGC01196_1 no annotation	309 bits (167)	4e-83	84
Locus_10124_Transcript_1/1_Confidence_0.000_Length_604	HGC00778_1 Cluster: Misexpression suppressor of KSR, putative; n=1; Aedes aegypti|Rep: Misexpression suppressor of KSR, putative - Aedes aegypti (Yellowfever mosquito) 71	263 bits (142)	4e-69	90
Locus_10127_Transcript_1/1_Confidence_0.000_Length_1294	HGC03460_1 Cluster: Rab3 GTPase-activating protein catalytic subunit; n=1; Danio rerio|Rep: Rab3 GTPase-activating protein catalytic subunit - Danio rerio (Zebrafish) (Brachydanio rerio) 176	586 bits (317)	4e-166	84
Locus_10128_Transcript_1/1_Confidence_0.000_Length_698	GPC00596_1 CE05765 WBGene00003071 locus:lrp-1 low density lipid receptor-rlated protein status:Partially_confirmed SW:Q04833 protein_id:CAA98124.1 466	713 bits (386)	0	88
Locus_1013_Transcript_1/1_Confidence_0.000_Length_549	HGC10000_1 CE12414 WBGene00019767 locus:rpa-2 status:Confirmed TR:Q95Y97 protein_id:AAK71380.1 75	292 bits (158)	5e-78	84
Locus_10141_Transcript_1/1_Confidence_0.000_Length_593	GRC00351_1 Cluster: Zgc:154045; n=2; Danio rerio|Rep: Zgc:154045 - Danio rerio (Zebrafish) (Brachydanio rerio) 209	152 bits (82)	9e-36	84
Locus_10143_Transcript_1/1_Confidence_0.000_Length_201	BXC00949_1 CE29059 WBGene00002978 locus:lev-11 status:Partially_confirmed SW:Q27249 protein_id:CAC70115.1 163	89.8 bits (48)	2e-17	81
Locus_10144_Transcript_1/1_Confidence_0.000_Length_681	HGC05186_1 CE24672 WBGene00000201 locus:arx-3 status:Confirmed TR:Q9U1R7 protein_id:CAB54510.1 211	804 bits (435)	0	88
Locus_10148_Transcript_1/1_Confidence_0.000_Length_286	HGC04287_1 Cluster: Nematode astacin protease protein 9, isoform c, putative; n=1; Brugia malayi|Rep: Nematode astacin protease protein 9, isoform c, putative - Brugia malayi (Filarial nematode worm) 120	204 bits (110)	1e-51	89
Locus_10149_Transcript_1/1_Confidence_0.000_Length_310	HGC02525_1 Cluster: JuMonJi (transcription factor) Domain protein family member (jmjd-2); n=1; Caenorhabditis elegans|Rep: JuMonJi (transcription factor) Domain protein family member (jmjd-2) - Caenorhabditis elegans 74	333 bits (180)	1e-90	90
Locus_10150_Transcript_1/1_Confidence_0.000_Length_614	GRC05155_1 Cluster: RanBPM-like protein; n=1; Globodera pallida|Rep: RanBPM-like protein - Globodera pallida 70	82.4 bits (44)	1e-14	94
Locus_10151_Transcript_1/1_Confidence_0.000_Length_764	HSC00039_1 Cluster: 3`-5` exonuclease family protein; n=1; Brugia malayi|Rep: 3`-5` exonuclease family protein - Brugia malayi (Filarial nematode worm) 94	634 bits (343)	0	86
Locus_10156_Transcript_1/1_Confidence_0.000_Length_2125	HGC04230_1 Cluster: Putative uncharacterized protein; n=1; Brugia malayi|Rep: Putative uncharacterized protein - Brugia malayi (Filarial nematode worm) 338	813 bits (440)	0	89
Locus_10165_Transcript_1/1_Confidence_0.000_Length_410	GRC02337_1 Cluster: LOC443688 protein, putative; n=1; Brugia malayi|Rep: LOC443688 protein, putative - Brugia malayi (Filarial nematode worm) 166	71.3 bits (38)	2e-11	98
Locus_1017_Transcript_1/1_Confidence_0.000_Length_3541	HGC00192_1 Cluster: CBR-KIN-18 protein; n=1; Caenorhabditis briggsae|Rep: CBR-KIN-18 protein - Caenorhabditis briggsae 169	538 bits (291)	4e-151	84
Locus_10171_Transcript_1/1_Confidence_0.000_Length_719	HGC00409_1 Cluster: PHD finger-like domain protein 5A, putative; n=1; Brugia malayi|Rep: PHD finger-like domain protein 5A, putative - Brugia malayi (Filarial nematode worm) 236	479 bits (259)	4e-134	88
Locus_10172_Transcript_1/1_Confidence_0.000_Length_1109	HSC01030_1 Cluster: CBR-TSP-7 protein; n=1; Caenorhabditis briggsae|Rep: CBR-TSP-7 protein - Caenorhabditis briggsae 113	459 bits (248)	9e-128	83
Locus_10186_Transcript_1/1_Confidence_0.000_Length_1229	HGC05606_1 no annotation	126 bits (68)	1e-27	92
Locus_102_Transcript_1/1_Confidence_0.000_Length_495	HGC02323_1 Cluster: Mitochondrial elongation factor Tu2; n=1; Ascaris suum|Rep: Mitochondrial elongation factor Tu2 - Ascaris suum (Pig roundworm) (Ascaris lumbricoides) 365	255 bits (138)	5e-67	91
Locus_10201_Transcript_1/1_Confidence_0.000_Length_349	HSC00728_1 Cluster: 26S protease regulatory subunit 8, putative; n=1; Brugia malayi|Rep: 26S protease regulatory subunit 8, putative - Brugia malayi (Filarial nematode worm) 331	99.0 bits (53)	7e-20	90
Locus_10202_Transcript_1/1_Confidence_0.000_Length_876	HSC00240_1 no annotation	189 bits (102)	1e-46	86
Locus_10210_Transcript_1/1_Confidence_0.000_Length_468	GPC02170_1 Cluster: Putative uncharacterized protein; n=1; Brugia malayi|Rep: Putative uncharacterized protein - Brugia malayi (Filarial nematode worm) 278	226 bits (122)	4e-58	84
Locus_10213_Transcript_1/1_Confidence_0.000_Length_284	HGC04040_1 Cluster: SET domain containing protein; n=2; Brugia malayi|Rep: SET domain containing protein - Brugia malayi (Filarial nematode worm) 195	254 bits (137)	1e-66	83
Locus_10214_Transcript_1/1_Confidence_0.000_Length_196	HSC00979_1 CE30606 WBGene00015806 status:Partially_confirmed SW:Q8MNV7 protein_id:AAM22029.1 67	86.1 bits (46)	3e-16	88
Locus_10217_Transcript_1/1_Confidence_0.000_Length_972	GPC01946_1 Cluster: Brix domain containing protein; n=1; Brugia malayi|Rep: Brix domain containing protein - Brugia malayi (Filarial nematode worm) 190	211 bits (114)	2e-53	83
Locus_10228_Transcript_1/1_Confidence_0.000_Length_543	MIC04605_1 Cluster: PREDICTED: hypothetical protein, partial; n=1; Strongylocentrotus purpuratus|Rep: PREDICTED: hypothetical protein, partial - Strongylocentrotus purpuratus 125	56.5 bits (30)	6e-07	85
Locus_10236_Transcript_1/1_Confidence_0.000_Length_1598	HGC02076_1 Cluster: Putative uncharacterized protein; n=1; Caenorhabditis briggsae|Rep: Putative uncharacterized protein - Caenorhabditis briggsae 100	569 bits (308)	6e-161	86
Locus_10240_Transcript_1/1_Confidence_0.000_Length_215	PVC00125_1 Cluster: Hypothetical 35.6 kDa protein ZK1073.1 in chromosome X, putative; n=1; Brugia malayi|Rep: Hypothetical 35.6 kDa protein ZK1073.1 in chromosome X, putative - Brugia malayi (Filarial nematode worm) 128	128 bits (69)	5e-29	79
Locus_10251_Transcript_1/1_Confidence_0.000_Length_790	HGC00479_1 no annotation	268 bits (145)	1e-70	92
Locus_10253_Transcript_1/1_Confidence_0.000_Length_1485	HGC09165_1 no annotation	76.8 bits (41)	1e-12	83
Locus_10256_Transcript_1/1_Confidence_0.000_Length_498	GRC00991_1 Cluster: PREDICTED: similar to GA13016-PA; n=1; Tribolium castaneum|Rep: PREDICTED: similar to GA13016-PA - Tribolium castaneum 64	73.1 bits (39)	6e-12	94
Locus_10260_Transcript_1/1_Confidence_0.000_Length_1800	HGC00332_1 Cluster: Mediator complex subunit rgr-1, putative; n=1; Brugia malayi|Rep: Mediator complex subunit rgr-1, putative - Brugia malayi (Filarial nematode worm) 70	1035 bits (560)	0	80
Locus_10269_Transcript_1/1_Confidence_0.000_Length_239	HGC09157_1 Cluster: Proteasome regulatory particle, non-atpase-like protein 6, putative; n=1; Brugia malayi|Rep: Proteasome regulatory particle, non-atpase-like protein 6, putative - Brugia malayi (Filarial nematode worm) 183	121 bits (65)	9e-27	94
Locus_1027_Transcript_1/1_Confidence_0.000_Length_991	ACC01314_1 CE27845 WBGene00000149 locus:apl-1 status:Confirmed SW:Q10651 protein_id:AAK68242.1 123	115 bits (62)	2e-24	87
Locus_10271_Transcript_1/1_Confidence_0.000_Length_578	HGC09936_1 Cluster: Peptide methionine sulfoxide reductase msrB, putative; n=1; Brugia malayi|Rep: Peptide methionine sulfoxide reductase msrB, putative - Brugia malayi (Filarial nematode worm) 179	505 bits (273)	6e-142	87
Locus_10273_Transcript_1/1_Confidence_0.000_Length_3069	HGC03715_1 Cluster: CBR-UNC-52 protein; n=1; Caenorhabditis briggsae|Rep: CBR-UNC-52 protein - Caenorhabditis briggsae 190	811 bits (439)	0	90
Locus_10277_Transcript_1/1_Confidence_0.000_Length_423	HGC02278_1 no annotation	254 bits (137)	2e-66	84
Locus_10279_Transcript_1/1_Confidence_0.000_Length_200	HGC02918_1 Cluster: CBR-GDI-1 protein; n=1; Caenorhabditis briggsae|Rep: CBR-GDI-1 protein - Caenorhabditis briggsae 308	119 bits (64)	3e-26	93
Locus_1028_Transcript_1/1_Confidence_0.000_Length_399	HGC02314_1 Cluster: CBR-TEG-1 protein; n=1; Caenorhabditis briggsae|Rep: CBR-TEG-1 protein - Caenorhabditis briggsae 148	279 bits (151)	3e-74	89
Locus_10280_Transcript_1/1_Confidence_0.000_Length_940	GRC00800_1 Cluster: CBR-ACY-1 protein; n=1; Caenorhabditis briggsae|Rep: CBR-ACY-1 protein - Caenorhabditis briggsae 109	366 bits (198)	5e-100	83
Locus_10294_Transcript_1/1_Confidence_0.000_Length_988	GRC02068_1 Cluster: Putative uncharacterized protein rab-19; n=1; Caenorhabditis elegans|Rep: Putative uncharacterized protein rab-19 - Caenorhabditis elegans 233	468 bits (253)	1e-130	86
Locus_10298_Transcript_1/1_Confidence_0.000_Length_301	HGC05826_1 Cluster: Vasopressin-activated calcium mobilizing putative receptor protein; n=1; Brugia malayi|Rep: Vasopressin-activated calcium mobilizing putative receptor protein - Brugia malayi (Filarial nematode worm) 173	346 bits (187)	2e-94	91
Locus_10299_Transcript_1/1_Confidence_0.000_Length_310	BXC04265_1 Cluster: Putative uncharacterized protein; n=1; Caenorhabditis briggsae|Rep: Putative uncharacterized protein - Caenorhabditis briggsae 295	158 bits (85)	9e-38	78
Locus_10302_Transcript_1/1_Confidence_0.000_Length_373	HGC03887_1 Cluster: OTU-like cysteine protease family protein; n=1; Brugia malayi|Rep: OTU-like cysteine protease family protein - Brugia malayi (Filarial nematode worm) 89	283 bits (153)	2e-75	87
Locus_10308_Transcript_1/1_Confidence_0.000_Length_656	HGC02549_1 Cluster: Phosphatidylinositol 3-and 4-kinase family protein; n=1; Brugia malayi|Rep: Phosphatidylinositol 3-and 4-kinase family protein - Brugia malayi (Filarial nematode worm) 101	134 bits (72)	3e-30	87
Locus_1031_Transcript_1/1_Confidence_0.000_Length_758	HGC09343_1 no annotation	374 bits (202)	2e-102	82
Locus_10310_Transcript_1/1_Confidence_0.000_Length_260	HGC02442_1 Cluster: Transferase hexapeptide repeat; n=1; Rhodopseudomonas palustris HaA2|Rep: Transferase hexapeptide repeat - Rhodopseudomonas palustris (strain HaA2) 189	215 bits (116)	5e-55	84
Locus_10329_Transcript_1/1_Confidence_0.000_Length_1122	HGC09870_1 Cluster: 5-azacytidine resistance protein azr1, putative; n=1; Brugia malayi|Rep: 5-azacytidine resistance protein azr1, putative - Brugia malayi (Filarial nematode worm) 124	505 bits (273)	1e-141	83
Locus_10342_Transcript_1/1_Confidence_0.000_Length_209	HSC01218_1 Cluster: Histone deacetylase family protein; n=1; Brugia malayi|Rep: Histone deacetylase family protein - Brugia malayi (Filarial nematode worm) 275	259 bits (140)	2e-68	89
Locus_10344_Transcript_1/1_Confidence_0.000_Length_338	HGC09680_1 Cluster: Translation elongation factor eEF-2 homolog eft-1, putative; n=1; Brugia malayi|Rep: Translation elongation factor eEF-2 homolog eft-1, putative - Brugia malayi (Filarial nematode worm) 394	420 bits (227)	1e-116	89
Locus_10349_Transcript_1/3_Confidence_0.667_Length_482	HGC06428_1 Cluster: Putative uncharacterized protein; n=1; Caenorhabditis briggsae|Rep: Putative uncharacterized protein - Caenorhabditis briggsae 164	254 bits (137)	2e-66	89
Locus_10349_Transcript_2/3_Confidence_0.333_Length_1142	HGC06428_1 Cluster: Putative uncharacterized protein; n=1; Caenorhabditis briggsae|Rep: Putative uncharacterized protein - Caenorhabditis briggsae 164	254 bits (137)	5e-66	89
Locus_10355_Transcript_1/1_Confidence_0.000_Length_310	HGC07849_1 Cluster: Beta-galactosidase; n=1; Caenorhabditis elegans|Rep: Beta-galactosidase - Caenorhabditis elegans 336	316 bits (171)	1e-85	86
Locus_10359_Transcript_1/1_Confidence_0.000_Length_201	HGC11207_1 Cluster: High temperature-induced dauer formation protein 1, isoform b, putative; n=1; Brugia malayi|Rep: High temperature-induced dauer formation protein 1, isoform b, putative - Brugia malayi (Filarial nematode worm) 209	191 bits (103)	6e-48	88
Locus_10378_Transcript_1/1_Confidence_0.000_Length_716	HGC11781_1 CE10968 WBGene00009991 glycosyl hydralase status:Partially_confirmed TR:Q20722 protein_id:CAB01206.1 169	641 bits (347)	0	87
Locus_10386_Transcript_1/1_Confidence_0.000_Length_685	HGC01303_1 no annotation	472 bits (255)	7e-132	83
Locus_10387_Transcript_1/1_Confidence_0.000_Length_300	HSC00611_1 CE30928 WBGene00004033 locus:pkc-2 status:Confirmed SW:P90980 protein_id:AAM51504.1 57	265 bits (143)	5e-70	89
Locus_1039_Transcript_1/1_Confidence_0.000_Length_491	HGC10107_1 Cluster: L-lactate dehydrogenase; n=1; Caenorhabditis briggsae|Rep: L-lactate dehydrogenase - Caenorhabditis briggsae 293	520 bits (281)	2e-146	87
Locus_10400_Transcript_1/1_Confidence_0.000_Length_554	GRC00212_1 Cluster: Isoform d of Q23356 ; n=1; Caenorhabditis elegans|Rep: Isoform d of Q23356 - Caenorhabditis elegans 327	656 bits (355)	0	88
Locus_10403_Transcript_1/1_Confidence_0.000_Length_1095	HGC03183_1 Cluster: Udp-glucuronosyltransferase protein 64; n=1; Caenorhabditis elegans|Rep: Udp-glucuronosyltransferase protein 64 - Caenorhabditis elegans 111	835 bits (452)	0	83
Locus_10416_Transcript_1/1_Confidence_0.000_Length_1011	HGC03595_1 Cluster: Ubiquitin-activating enzyme E1; n=1; Brugia malayi|Rep: Ubiquitin-activating enzyme E1 - Brugia malayi (Filarial nematode worm) 263	219 bits (118)	1e-55	74
Locus_1042_Transcript_1/2_Confidence_0.667_Length_952	HGC01198_1 Cluster: Glutamine synthetase; n=1; Caenorhabditis briggsae|Rep: Glutamine synthetase - Caenorhabditis briggsae 320	784 bits (424)	0	88
Locus_1042_Transcript_2/2_Confidence_0.333_Length_945	HGC01198_1 Cluster: Glutamine synthetase; n=1; Caenorhabditis briggsae|Rep: Glutamine synthetase - Caenorhabditis briggsae 320	784 bits (424)	0	88
Locus_10420_Transcript_1/1_Confidence_0.000_Length_323	HGC05621_1 Cluster: Probable beta-arrestin; n=1; Caenorhabditis elegans|Rep: Probable beta-arrestin - Caenorhabditis elegans 397	448 bits (242)	5e-125	92
Locus_10428_Transcript_1/1_Confidence_0.000_Length_286	HGC00107_1 Cluster: Hypothetical 55.2 kDa Trp-Asp repeats containing protein T10F2.4 inchromosome III, putative; n=1; Brugia malayi|Rep: Hypothetical 55.2 kDa Trp-Asp repeats containing protein T10F2.4 inchromosome III, putative - Brugia malayi (Filarial nematode worm) 356	263 bits (142)	2e-69	84
Locus_1043_Transcript_1/1_Confidence_0.000_Length_615	HGC02209_1 Cluster: CAMP-dependent protein kinase catalytic subunit; n=1; Ancylostoma caninum|Rep: CAMP-dependent protein kinase catalytic subunit - Ancylostoma caninum (Dog hookworm) 158	405 bits (219)	6e-112	86
Locus_10432_Transcript_1/1_Confidence_0.000_Length_1991	HGC10223_1 Cluster: Bloom`s syndrome protein homolog, putative; n=1; Brugia malayi|Rep: Bloom`s syndrome protein homolog, putative - Brugia malayi (Filarial nematode worm) 172	699 bits (378)	0	87
Locus_10435_Transcript_1/1_Confidence_0.000_Length_474	HGC05698_1 CE37475 WBGene00004083 locus:pph-1 serine/threonine protein phosphatase status:Confirmed TR:O18148 protein_id:CAA98291.2 289	326 bits (176)	4e-88	90
Locus_10442_Transcript_1/1_Confidence_0.000_Length_266	HSC00743_1 Cluster: Low-density lipoprotein receptor-related protein, putative; n=1; Brugia malayi|Rep: Low-density lipoprotein receptor-related protein, putative - Brugia malayi (Filarial nematode worm) 261	348 bits (188)	4e-95	90
Locus_10445_Transcript_1/1_Confidence_0.000_Length_717	HSC01395_1 Cluster: Eukaryotic translation initiation factor 4E type 3, putative; n=1; Brugia malayi|Rep: Eukaryotic translation initiation factor 4E type 3, putative - Brugia malayi (Filarial nematode worm) 176	200 bits (108)	4e-50	94
Locus_10448_Transcript_1/1_Confidence_0.000_Length_552	HGC11924_1 CE25113 WBGene00001396 locus:fat-4 cytochrome B5 containing fusion protein status:Confirmed TR:Q9XTB7 protein_id:CAB61031.1 258	438 bits (237)	6e-122	89
Locus_10455_Transcript_1/3_Confidence_0.333_Length_970	HGC04561_1 CE32571 WBGene00003961 locus:pct-1 status:Confirmed TR:Q8I7M8 protein_id:AAN84880.1 196	673 bits (364)	0	87
Locus_10455_Transcript_2/3_Confidence_0.667_Length_778	HGC04561_1 CE32571 WBGene00003961 locus:pct-1 status:Confirmed TR:Q8I7M8 protein_id:AAN84880.1 196	673 bits (364)	0	87
Locus_10455_Transcript_3/3_Confidence_0.000_Length_734	HGC04561_1 CE32571 WBGene00003961 locus:pct-1 status:Confirmed TR:Q8I7M8 protein_id:AAN84880.1 196	673 bits (364)	0	87
Locus_10467_Transcript_1/1_Confidence_0.000_Length_267	HGC04303_1 Cluster: CBR-PMT-1 protein; n=1; Caenorhabditis briggsae|Rep: CBR-PMT-1 protein - Caenorhabditis briggsae 266	255 bits (138)	3e-67	84
Locus_1047_Transcript_1/1_Confidence_0.000_Length_942	HGC05100_1 Cluster: Putative uncharacterized protein; n=1; Caenorhabditis elegans|Rep: Putative uncharacterized protein - Caenorhabditis elegans 118	195 bits (105)	2e-48	78
Locus_10474_Transcript_1/1_Confidence_0.000_Length_461	HGC06332_1 Cluster: Transcription initiation protein SPT4 homolog 1, putative; n=1; Brugia malayi|Rep: Transcription initiation protein SPT4 homolog 1, putative - Brugia malayi (Filarial nematode worm) 167	409 bits (221)	4e-113	88
Locus_10479_Transcript_1/1_Confidence_0.000_Length_181	HGC04186_1 CE41939 WBGene00003068 locus:lrk-1 Dictyostelium gene (GbpC) homolog status:Confirmed TR:Q9TZM3 protein_id:AAK73898.5 41	91.6 bits (49)	5e-18	85
Locus_10484_Transcript_1/1_Confidence_0.000_Length_1960	HGC03200_1 CE04152 WBGene00016376 locus:sec-10 status:Partially_confirmed SW:Q18406 protein_id:AAA82266.1 160	747 bits (404)	0	87
Locus_10494_Transcript_1/1_Confidence_0.000_Length_572	GPC00140_1 no annotation	119 bits (64)	8e-26	79
Locus_10495_Transcript_1/1_Confidence_0.000_Length_429	HGC00281_1 CE39508 WBGene00010178 status:Confirmed TR:Q2PJ77 protein_id:CAJ55254.1 154	99.0 bits (53)	8e-20	89
Locus_105_Transcript_1/1_Confidence_0.000_Length_965	HGC00544_1 Cluster: G-patch domain containing protein; n=1; Brugia malayi|Rep: G-patch domain containing protein - Brugia malayi (Filarial nematode worm) 99	405 bits (219)	1e-111	83
Locus_1050_Transcript_1/1_Confidence_0.000_Length_921	HGC00687_1 Cluster: 40S ribosomal protein S3; n=1; Caenorhabditis elegans|Rep: 40S ribosomal protein S3 - Caenorhabditis elegans 328	977 bits (529)	0	89
Locus_10502_Transcript_1/1_Confidence_0.000_Length_3849	GRC02265_1 Cluster: CBR-ACR-3 protein; n=1; Caenorhabditis briggsae|Rep: CBR-ACR-3 protein - Caenorhabditis briggsae 106	285 bits (154)	5e-75	90
Locus_10505_Transcript_1/1_Confidence_0.000_Length_762	HGC11527_1 Cluster: Putative uncharacterized protein; n=1; Brugia malayi|Rep: Putative uncharacterized protein - Brugia malayi (Filarial nematode worm) 90	104 bits (56)	3e-21	89
Locus_10510_Transcript_1/1_Confidence_0.000_Length_714	GPC02273_1 Cluster: AAA ATPase, putative; n=1; Brugia malayi|Rep: AAA ATPase, putative - Brugia malayi (Filarial nematode worm) 144	156 bits (84)	8e-37	76
Locus_10512_Transcript_1/1_Confidence_0.000_Length_710	HGC06210_1 Cluster: Dynein light chain 2B, cytoplasmic, putative; n=1; Brugia malayi|Rep: Dynein light chain 2B, cytoplasmic, putative - Brugia malayi (Filarial nematode worm) 134	113 bits (61)	5e-24	93
Locus_10523_Transcript_1/1_Confidence_0.000_Length_703	HGC01030_1 no annotation	213 bits (115)	5e-54	79
Locus_10534_Transcript_1/1_Confidence_0.000_Length_1000	HGC05970_1 Cluster: Innexin-19; n=2; Caenorhabditis elegans|Rep: Innexin-19 - Caenorhabditis elegans 207	588 bits (318)	1e-166	90
Locus_1054_Transcript_1/1_Confidence_0.000_Length_3398	GPC02762_1 no annotation	56.5 bits (30)	4e-06	100
Locus_10540_Transcript_1/1_Confidence_0.000_Length_549	HGC10808_1 CE41050 WBGene00012908 status:Confirmed TR:A5HWA5 protein_id:CAN86916.1 94	115 bits (62)	1e-24	94
Locus_10544_Transcript_1/1_Confidence_0.000_Length_1608	GRC01218_1 Cluster: Putative uncharacterized protein; n=1; Caenorhabditis briggsae|Rep: Putative uncharacterized protein - Caenorhabditis briggsae 145	438 bits (237)	2e-121	82
Locus_10546_Transcript_1/1_Confidence_0.000_Length_262	HSC01355_1 Cluster: RuvB-like 1, putative; n=1; Brugia malayi|Rep: RuvB-like 1, putative - Brugia malayi (Filarial nematode worm) 267	100 bits (54)	1e-20	90
Locus_1055_Transcript_1/1_Confidence_0.000_Length_983	HGC01241_1 CE41454 WBGene00020600 status:Partially_confirmed SW:P41842 protein_id:AAA19054.4 57	130 bits (70)	7e-29	81
Locus_10553_Transcript_1/1_Confidence_0.000_Length_265	HGC01525_1 Cluster: Helicase conserved C-terminal domain containing protein; n=1; Brugia malayi|Rep: Helicase conserved C-terminal domain containing protein - Brugia malayi (Filarial nematode worm) 305	302 bits (163)	3e-81	87
Locus_10558_Transcript_1/1_Confidence_0.000_Length_632	HGC08504_1 Cluster: Protein kinase domain containing protein; n=1; Brugia malayi|Rep: Protein kinase domain containing protein - Brugia malayi (Filarial nematode worm) 137	235 bits (127)	9e-61	86
Locus_1056_Transcript_1/1_Confidence_0.000_Length_777	HGC06218_1 Cluster: Mago nashi, putative; n=1; Aedes aegypti|Rep: Mago nashi, putative - Aedes aegypti (Yellowfever mosquito) 252	490 bits (265)	2e-137	89
Locus_10560_Transcript_1/1_Confidence_0.000_Length_335	HGC10401_1 CE34063 WBGene00019780 status:Confirmed TR:Q7Z2A7 protein_id:AAP40520.1 145	111 bits (60)	8e-24	92
Locus_10568_Transcript_1/1_Confidence_0.000_Length_239	HGC05577_1 Cluster: Signal peptide peptidase family protein; n=1; Brugia malayi|Rep: Signal peptide peptidase family protein - Brugia malayi (Filarial nematode worm) 82	281 bits (152)	4e-75	88
Locus_10570_Transcript_1/1_Confidence_0.000_Length_242	HGC08171_1 Cluster: Uncharacterized protein family UPF0005 containing protein; n=1; Brugia malayi|Rep: Uncharacterized protein family UPF0005 containing protein - Brugia malayi (Filarial nematode worm) 207	111 bits (60)	6e-24	92
Locus_10574_Transcript_1/1_Confidence_0.000_Length_212	HGC11522_1 no annotation	91.6 bits (49)	6e-18	90
Locus_10575_Transcript_1/1_Confidence_0.000_Length_405	GRC03731_1 Cluster: Splicing factor 3B subunit 5, putative; n=1; Brugia malayi|Rep: Splicing factor 3B subunit 5, putative - Brugia malayi (Filarial nematode worm) 150	154 bits (83)	2e-36	91
Locus_10580_Transcript_1/1_Confidence_0.000_Length_1539	HGC07412_1 Cluster: Mechanosensory protein 2; n=1; Caenorhabditis elegans|Rep: Mechanosensory protein 2 - Caenorhabditis elegans 172	475 bits (257)	1e-132	89
Locus_10586_Transcript_1/1_Confidence_0.000_Length_1658	GRC00287_1 Cluster: Cation transporter family protein; n=1; Brugia malayi|Rep: Cation transporter family protein - Brugia malayi (Filarial nematode worm) 265	586 bits (317)	6e-166	87
Locus_10598_Transcript_1/1_Confidence_0.000_Length_198	HGC02369_1 Cluster: Heat shock protein 70 A; n=1; Heterodera glycines|Rep: Heat shock protein 70 A - Heterodera glycines (Soybean cyst nematode worm) 502	111 bits (60)	5e-24	92
Locus_10602_Transcript_1/1_Confidence_0.000_Length_436	HGC04117_1 CE28372 WBGene00003153 locus:mca-3 status:Partially_confirmed TR:Q95XP6 protein_id:AAK68550.1 484	466 bits (252)	2e-130	86
Locus_10603_Transcript_1/1_Confidence_0.000_Length_366	HGC10192_1 Cluster: Methionine aminopeptidase; n=1; Caenorhabditis elegans|Rep: Methionine aminopeptidase - Caenorhabditis elegans 198	217 bits (117)	2e-55	85
Locus_10610_Transcript_1/1_Confidence_0.000_Length_1743	HGC02248_1 Cluster: Isoform a of Q21624 ; n=1; Caenorhabditis elegans|Rep: Isoform a of Q21624 - Caenorhabditis elegans 216	800 bits (433)	0	89
Locus_10627_Transcript_1/1_Confidence_0.000_Length_348	HGC07011_1 Cluster: Putative uncharacterized protein; n=1; Caenorhabditis briggsae|Rep: Putative uncharacterized protein - Caenorhabditis briggsae 90	167 bits (90)	2e-40	85
Locus_10629_Transcript_1/2_Confidence_0.333_Length_492	HGC04661_1 no annotation	381 bits (206)	8e-105	90
Locus_10629_Transcript_2/2_Confidence_0.000_Length_496	HGC04661_1 no annotation	387 bits (209)	2e-106	90
Locus_10638_Transcript_1/1_Confidence_0.000_Length_258	HGC03710_1 Cluster: Putative uncharacterized protein T12A2.1; n=1; Caenorhabditis elegans|Rep: Putative uncharacterized protein T12A2.1 - Caenorhabditis elegans 150	108 bits (58)	8e-23	87
Locus_1064_Transcript_1/1_Confidence_0.000_Length_556	HSC00737_1 Cluster: Keratinocyte associated protein 2, putative; n=1; Brugia malayi|Rep: Keratinocyte associated protein 2, putative - Brugia malayi (Filarial nematode worm) 88	309 bits (167)	5e-83	86
Locus_10649_Transcript_1/1_Confidence_0.000_Length_338	HGC09680_1 Cluster: Translation elongation factor eEF-2 homolog eft-1, putative; n=1; Brugia malayi|Rep: Translation elongation factor eEF-2 homolog eft-1, putative - Brugia malayi (Filarial nematode worm) 394	429 bits (232)	2e-119	90
Locus_10650_Transcript_1/1_Confidence_0.000_Length_161	HGC03279_1 Cluster: Putative uncharacterized protein; n=1; Ustilago maydis|Rep: Putative uncharacterized protein - Ustilago maydis (Smut fungus) 82	106 bits (57)	2e-22	97
Locus_10657_Transcript_1/1_Confidence_0.000_Length_560	HGC00654_1 Cluster: SnoRNA binding domain containing protein; n=1; Brugia malayi|Rep: SnoRNA binding domain containing protein - Brugia malayi (Filarial nematode worm) 392	327 bits (177)	1e-88	88
Locus_10662_Transcript_1/1_Confidence_0.000_Length_1069	GRC00722_1 Cluster: Leucine Rich Repeat family protein; n=1; Brugia malayi|Rep: Leucine Rich Repeat family protein - Brugia malayi (Filarial nematode worm) 84	230 bits (124)	7e-59	83
Locus_10666_Transcript_1/1_Confidence_0.000_Length_263	HGC01271_1 Cluster: RCC1 domain containing 1; n=1; Culex quinquefasciatus|Rep: RCC1 domain containing 1 - Culex quinquefasciatus (Southern house mosquito) 73	287 bits (155)	1e-76	90
Locus_1068_Transcript_1/1_Confidence_0.000_Length_2624	HGC04968_1 Cluster: GTP-ase activating protein for Arf containing protein; n=1; Brugia malayi|Rep: GTP-ase activating protein for Arf containing protein - Brugia malayi (Filarial nematode worm) 282	725 bits (392)	0	87
Locus_10681_Transcript_1/1_Confidence_0.000_Length_210	HGC03345_1 Cluster: Zinc finger protein 207, putative; n=1; Brugia malayi|Rep: Zinc finger protein 207, putative - Brugia malayi (Filarial nematode worm) 165	58.4 bits (31)	6e-08	97
Locus_1069_Transcript_1/1_Confidence_0.000_Length_1573	GPC01328_1 Cluster: Putative uncharacterized protein; n=1; Caenorhabditis briggsae|Rep: Putative uncharacterized protein - Caenorhabditis briggsae 246	73.1 bits (39)	2e-11	92
Locus_10695_Transcript_1/1_Confidence_0.000_Length_623	ACC15159_1 Cluster: CAMP-dependent protein kinase catalytic subunit; n=1; Ancylostoma caninum|Rep: CAMP-dependent protein kinase catalytic subunit - Ancylostoma caninum (Dog hookworm) 91	89.8 bits (48)	7e-17	85
Locus_10703_Transcript_1/1_Confidence_0.000_Length_508	HGC07255_1 no annotation	73.1 bits (39)	6e-12	94
Locus_10712_Transcript_1/1_Confidence_0.000_Length_738	HGC07849_1 Cluster: Beta-galactosidase; n=1; Caenorhabditis elegans|Rep: Beta-galactosidase - Caenorhabditis elegans 336	756 bits (409)	0	85
Locus_10717_Transcript_1/1_Confidence_0.000_Length_380	GRC02094_1 CE31485 WBGene00008974 status:Confirmed TR:Q93534 protein_id:CAB01744.2 74	235 bits (127)	5e-61	88
Locus_10719_Transcript_1/1_Confidence_0.000_Length_333	HGC05137_1 Cluster: Uncharacterized protein ZK945.1; n=1; Caenorhabditis elegans|Rep: Uncharacterized protein ZK945.1 - Caenorhabditis elegans 234	99.0 bits (53)	6e-20	93
Locus_1072_Transcript_1/1_Confidence_0.000_Length_2102	HGC03719_1 Cluster: Putative disulphide isomerase; n=1; Ascaris suum|Rep: Putative disulphide isomerase - Ascaris suum (Pig roundworm) (Ascaris lumbricoides) 212	496 bits (268)	1e-138	88
Locus_10721_Transcript_1/1_Confidence_0.000_Length_358	HSC00167_1 Cluster: CBR-CPR-6 protein; n=1; Caenorhabditis briggsae|Rep: CBR-CPR-6 protein - Caenorhabditis briggsae 328	137 bits (74)	1e-31	99
Locus_10724_Transcript_1/1_Confidence_0.000_Length_208	HGC04682_1 Cluster: Aryl hydrocarbon receptor nuclear translocator protein, putative; n=1; Brugia malayi|Rep: Aryl hydrocarbon receptor nuclear translocator protein, putative - Brugia malayi (Filarial nematode worm) 297	86.1 bits (46)	3e-16	93
Locus_10726_Transcript_1/1_Confidence_0.000_Length_191	HGC08475_1 CE02903 WBGene00001224 locus:ehs-1 status:Confirmed TR:Q23418 protein_id:AAC71084.1 127	182 bits (98)	3e-45	85
Locus_10728_Transcript_1/1_Confidence_0.000_Length_1812	HGC09240_1 no annotation	475 bits (257)	1e-132	87
Locus_1073_Transcript_1/1_Confidence_0.000_Length_282	HGC08314_1 Cluster: CBR-NOL-5 protein; n=1; Caenorhabditis briggsae|Rep: CBR-NOL-5 protein - Caenorhabditis briggsae 139	320 bits (173)	1e-86	87
Locus_10738_Transcript_1/2_Confidence_0.333_Length_953	GRC02737_1 CE08757 WBGene00016703 status:Partially_confirmed TR:Q18653 protein_id:AAB03148.1 60	335 bits (181)	1e-90	81
Locus_10738_Transcript_2/2_Confidence_0.000_Length_644	GRC02737_1 CE08757 WBGene00016703 status:Partially_confirmed TR:Q18653 protein_id:AAB03148.1 60	126 bits (68)	6e-28	80
Locus_1074_Transcript_1/1_Confidence_0.000_Length_1627	HGC02927_1 Cluster: Putative uncharacterized protein; n=1; Caenorhabditis elegans|Rep: Putative uncharacterized protein - Caenorhabditis elegans 77	542 bits (293)	1e-152	87
Locus_10777_Transcript_1/1_Confidence_0.000_Length_209	GRC00693_1 Cluster: Twik (KCNK-like) family of potassium channels, alpha subunit 28; n=1; Brugia malayi|Rep: Twik (KCNK-like) family of potassium channels, alpha subunit 28 - Brugia malayi (Filarial nematode worm) 161	135 bits (73)	3e-31	79
Locus_1078_Transcript_1/2_Confidence_0.667_Length_5468	GPC01499_1 Cluster: PREDICTED: similar to aldehyde dehydrogenase; n=1; Tribolium castaneum|Rep: PREDICTED: similar to aldehyde dehydrogenase - Tribolium castaneum 140	294 bits (159)	1e-77	85
Locus_1078_Transcript_2/2_Confidence_0.333_Length_5503	GPC01499_1 Cluster: PREDICTED: similar to aldehyde dehydrogenase; n=1; Tribolium castaneum|Rep: PREDICTED: similar to aldehyde dehydrogenase - Tribolium castaneum 140	294 bits (159)	1e-77	85
Locus_1079_Transcript_1/1_Confidence_0.000_Length_413	GRC04087_1 Cluster: Hypothetical tyrosinase-like protein F21C3.2 in chromosome I, putative; n=1; Brugia malayi|Rep: Hypothetical tyrosinase-like protein F21C3.2 in chromosome I, putative - Brugia malayi (Filarial nematode worm) 204	298 bits (161)	7e-80	80
Locus_10807_Transcript_1/1_Confidence_0.000_Length_293	HGC09317_1 CE32693 WBGene00003639 locus:nhr-49 Ligand-binding domain of nuclear hormone receptors, Zinc finger, C4 type (two domains) status:Confirmed SW:O45666 protein_id:CAD57702.1 193	89.8 bits (48)	3e-17	90
Locus_1081_Transcript_1/1_Confidence_0.000_Length_2251	HGC01360_1 Cluster: Putative uncharacterized protein; n=1; Caenorhabditis elegans|Rep: Putative uncharacterized protein - Caenorhabditis elegans 444	1016 bits (550)	0	87
Locus_10813_Transcript_1/1_Confidence_0.000_Length_1557	HGC07150_1 no annotation	191 bits (103)	5e-47	91
Locus_10815_Transcript_1/1_Confidence_0.000_Length_855	MJC00545_1 Cluster: Calponin protein 2; n=1; Caenorhabditis elegans|Rep: Calponin protein 2 - Caenorhabditis elegans 185	241 bits (130)	3e-62	77
Locus_10817_Transcript_1/1_Confidence_0.000_Length_379	HSC00201_1 Cluster: Putative uncharacterized protein; n=1; Brugia malayi|Rep: Putative uncharacterized protein - Brugia malayi (Filarial nematode worm) 146	193 bits (104)	3e-48	84
Locus_10820_Transcript_1/1_Confidence_0.000_Length_834	HGC05017_1 no annotation	58.4 bits (31)	3e-07	100
Locus_10823_Transcript_1/1_Confidence_0.000_Length_310	HGC06883_1 CE22235 WBGene00013039 CD36 family status:Confirmed TR:Q9XTT3 protein_id:CAB11566.3 244	126 bits (68)	3e-28	96
Locus_10827_Transcript_1/1_Confidence_0.000_Length_539	GRC02631_1 Cluster: ADP-ribose pyrophosphatase, mitochondrial, putative; n=1; Brugia malayi|Rep: ADP-ribose pyrophosphatase, mitochondrial, putative - Brugia malayi (Filarial nematode worm) 131	148 bits (80)	1e-34	89
Locus_10828_Transcript_1/1_Confidence_0.000_Length_494	HSC00603_1 no annotation	152 bits (82)	7e-36	87
Locus_1083_Transcript_1/1_Confidence_0.000_Length_330	HGC00756_1 Cluster: Acyl-CoA-binding protein homolog 3; n=1; Caenorhabditis elegans|Rep: Acyl-CoA-binding protein homolog 3 - Caenorhabditis elegans 162	309 bits (167)	3e-83	87
Locus_10840_Transcript_1/1_Confidence_0.000_Length_946	HGC03991_1 Cluster: Putative uncharacterized protein ctg-1; n=1; Caenorhabditis elegans|Rep: Putative uncharacterized protein ctg-1 - Caenorhabditis elegans 505	449 bits (243)	4e-125	85
Locus_10841_Transcript_1/1_Confidence_0.000_Length_519	HSC01152_1 Cluster: Guanylate cyclase; n=1; Heterodera glycines|Rep: Guanylate cyclase - Heterodera glycines (Soybean cyst nematode worm) 374	167 bits (90)	3e-40	88
Locus_10842_Transcript_1/1_Confidence_0.000_Length_257	MHC08643_1 Cluster: Histone H3.3 type 2; n=1; Culex quinquefasciatus|Rep: Histone H3.3 type 2 - Culex quinquefasciatus (Southern house mosquito) 265	126 bits (68)	2e-28	81
Locus_1085_Transcript_1/1_Confidence_0.000_Length_452	HGC11166_1 no annotation	161 bits (87)	1e-38	75
Locus_10850_Transcript_1/1_Confidence_0.000_Length_2090	HGC00473_1 Cluster: Guanylate cyclase; n=1; Caenorhabditis elegans|Rep: Guanylate cyclase - Caenorhabditis elegans 70	117 bits (63)	1e-24	85
Locus_10855_Transcript_1/1_Confidence_0.000_Length_900	HGC05876_1 CE31029 WBGene00019345 status:Confirmed TR:Q95QD1 protein_id:AAK39255.4 117	523 bits (283)	2e-147	84
Locus_1086_Transcript_1/1_Confidence_0.000_Length_1575	HGC05825_1 Cluster: Protein LTS8 homolog; n=1; Xenopus laevis|Rep: Protein LTS8 homolog - Xenopus laevis (African clawed frog) 176	863 bits (467)	0	93
Locus_10864_Transcript_2/2_Confidence_0.000_Length_446	HGC06185_1 Cluster: PREDICTED: similar to HSPC005; n=1; Mus musculus|Rep: PREDICTED: similar to HSPC005 - Mus musculus 79	84.2 bits (45)	2e-15	93
Locus_10868_Transcript_1/1_Confidence_0.000_Length_317	GRC04848_1 Cluster: RNA recognition motif domain containing protein; n=1; Brugia malayi|Rep: RNA recognition motif domain containing protein - Brugia malayi (Filarial nematode worm) 158	165 bits (89)	6e-40	78
Locus_10870_Transcript_1/1_Confidence_0.000_Length_278	HGC08259_1 Cluster: Putative uncharacterized protein; n=1; Caenorhabditis briggsae|Rep: Putative uncharacterized protein - Caenorhabditis briggsae 133	145 bits (78)	6e-34	94
Locus_10880_Transcript_1/1_Confidence_0.000_Length_684	HGC07716_1 CE37217 WBGene00017091 locus:ttr-40 status:Confirmed TR:Q65ZI5 protein_id:AAU05580.1 123	385 bits (208)	9e-106	84
Locus_10883_Transcript_1/1_Confidence_0.000_Length_339	HGC02525_1 Cluster: JuMonJi (transcription factor) Domain protein family member (jmjd-2); n=1; Caenorhabditis elegans|Rep: JuMonJi (transcription factor) Domain protein family member (jmjd-2) - Caenorhabditis elegans 74	126 bits (68)	3e-28	93
Locus_10884_Transcript_1/1_Confidence_0.000_Length_580	ACC06934_1 Cluster: CBR-SNT-3 protein; n=1; Caenorhabditis briggsae|Rep: CBR-SNT-3 protein - Caenorhabditis briggsae 466	174 bits (94)	2e-42	74
Locus_1089_Transcript_1/1_Confidence_0.000_Length_1684	HGC10512_1 Cluster: Putative uncharacterized protein; n=1; Caenorhabditis elegans|Rep: Putative uncharacterized protein - Caenorhabditis elegans 100	497 bits (269)	3e-139	91
Locus_10897_Transcript_1/2_Confidence_0.250_Length_265	HGC00431_1 Cluster: Putative uncharacterized protein; n=1; Caenorhabditis briggsae|Rep: Putative uncharacterized protein - Caenorhabditis briggsae 117	331 bits (179)	4e-90	89
Locus_10897_Transcript_2/2_Confidence_0.250_Length_348	HGC00431_1 Cluster: Putative uncharacterized protein; n=1; Caenorhabditis briggsae|Rep: Putative uncharacterized protein - Caenorhabditis briggsae 117	315 bits (170)	6e-85	88
Locus_10908_Transcript_1/1_Confidence_0.000_Length_432	MAC02556_1 Cluster: RE32166p, putative; n=1; Brugia malayi|Rep: RE32166p, putative - Brugia malayi (Filarial nematode worm) 264	176 bits (95)	4e-43	78
Locus_10912_Transcript_1/1_Confidence_0.000_Length_711	HGC06074_1 Cluster: Immunoglobulin I-set domain containing protein; n=1; Brugia malayi|Rep: Immunoglobulin I-set domain containing protein - Brugia malayi (Filarial nematode worm) 170	130 bits (70)	5e-29	87
Locus_10915_Transcript_1/1_Confidence_0.000_Length_274	HGC02849_1 CE35178 WBGene00044329 locus:cpsf-4 status:Confirmed TR:Q7YTG9 protein_id:CAE45045.1 75	315 bits (170)	5e-85	90
Locus_10921_Transcript_1/1_Confidence_0.000_Length_483	HGC00230_1 Cluster: Transcription initiation factor IIB; n=1; Caenorhabditis elegans|Rep: Transcription initiation factor IIB - Caenorhabditis elegans 375	451 bits (244)	6e-126	90
Locus_10925_Transcript_1/2_Confidence_0.333_Length_464	HSC00324_1 Cluster: Elongation factor 1-alpha, putative; n=1; Brugia malayi|Rep: Elongation factor 1-alpha, putative - Brugia malayi (Filarial nematode worm) 759	340 bits (184)	1e-92	88
Locus_10925_Transcript_2/2_Confidence_0.000_Length_458	HSC00324_1 Cluster: Elongation factor 1-alpha, putative; n=1; Brugia malayi|Rep: Elongation factor 1-alpha, putative - Brugia malayi (Filarial nematode worm) 759	564 bits (305)	7e-160	89
Locus_10928_Transcript_1/1_Confidence_0.000_Length_592	HGC04559_1 no annotation	250 bits (135)	3e-65	80
Locus_10934_Transcript_1/1_Confidence_0.000_Length_228	HGC01472_1 Cluster: Larp (Rna binding la related protein) homolog protein 1, isoform b; n=2; Caenorhabditis elegans|Rep: Larp (Rna binding la related protein) homolog protein 1, isoform b - Caenorhabditis elegans 192	261 bits (141)	5e-69	88
Locus_10937_Transcript_1/1_Confidence_0.000_Length_542	HGC01123_1 Cluster: 60S ribosomal protein L37a, putative; n=1; Brugia malayi|Rep: 60S ribosomal protein L37a, putative - Brugia malayi (Filarial nematode worm) 140	193 bits (104)	5e-48	93
Locus_1094_Transcript_1/1_Confidence_0.000_Length_3356	HGC11420_1 Cluster: CBR-WTS-1 protein; n=1; Caenorhabditis briggsae|Rep: CBR-WTS-1 protein - Caenorhabditis briggsae 172	773 bits (418)	0	85
Locus_10943_Transcript_1/1_Confidence_0.000_Length_357	HSC01078_1 no annotation	161 bits (87)	8e-39	85
Locus_10952_Transcript_1/1_Confidence_0.000_Length_697	HGC08168_1 Cluster: Metaxin 2, putative; n=1; Brugia malayi|Rep: Metaxin 2, putative - Brugia malayi (Filarial nematode worm) 261	723 bits (391)	0	86
Locus_10953_Transcript_1/1_Confidence_0.000_Length_283	HSC00430_1 no annotation	219 bits (118)	4e-56	87
Locus_10963_Transcript_1/1_Confidence_0.000_Length_266	HGC06337_1 no annotation	246 bits (133)	2e-64	84
Locus_10966_Transcript_1/1_Confidence_0.000_Length_1162	HGC01549_1 Cluster: Ubiquitin carrier protein; n=1; Brugia malayi|Rep: Ubiquitin carrier protein - Brugia malayi (Filarial nematode worm) 301	701 bits (379)	0	89
Locus_10972_Transcript_1/1_Confidence_0.000_Length_251	HGC06909_1 Cluster: Phosphate transporter family protein; n=1; Brugia malayi|Rep: Phosphate transporter family protein - Brugia malayi (Filarial nematode worm) 262	320 bits (173)	9e-87	90
Locus_10973_Transcript_1/1_Confidence_0.000_Length_302	PVC01496_1 Cluster: Paramyosin isoform; n=1; Anisakis simplex|Rep: Paramyosin isoform - Anisakis simplex (Herring worm) 210	250 bits (135)	1e-65	84
Locus_10974_Transcript_1/1_Confidence_0.000_Length_228	HSC00324_1 Cluster: Elongation factor 1-alpha, putative; n=1; Brugia malayi|Rep: Elongation factor 1-alpha, putative - Brugia malayi (Filarial nematode worm) 759	268 bits (145)	3e-71	88
Locus_10977_Transcript_1/1_Confidence_0.000_Length_404	HGC08943_1 Cluster: DnaJ homolog subfamily B member 4, putative; n=1; Brugia malayi|Rep: DnaJ homolog subfamily B member 4, putative - Brugia malayi (Filarial nematode worm) 218	473 bits (256)	1e-132	89
Locus_1098_Transcript_1/1_Confidence_0.000_Length_2366	GPC03192_1 Cluster: Putative uncharacterized protein; n=1; Caenorhabditis briggsae|Rep: Putative uncharacterized protein - Caenorhabditis briggsae 225	571 bits (309)	2e-161	83
Locus_10980_Transcript_1/1_Confidence_0.000_Length_571	HGC00062_1 Cluster: PREDICTED: similar to OCP-II protein isoform 3; n=1; Pan troglodytes|Rep: PREDICTED: similar to OCP-II protein isoform 3 - Pan troglodytes 66	250 bits (135)	3e-65	84
Locus_10981_Transcript_1/1_Confidence_0.000_Length_769	HGC02235_1 CE00657 WBGene00011110 locus:prdx-3 Mer5 (mouse) status:Confirmed SW:Q21824 protein_id:CAA83619.1 243	850 bits (460)	0	88
Locus_10986_Transcript_1/1_Confidence_0.000_Length_2174	HGC11067_1 Cluster: Isoform 2 of Q8N543 ; n=1; Homo sapiens|Rep: Isoform 2 of Q8N543 - Homo sapiens (Human) 102	665 bits (360)	0	87
Locus_10995_Transcript_1/1_Confidence_0.000_Length_662	HGC11519_1 Cluster: Ribosomal RNA methyltransferase, putative; n=1; Brugia malayi|Rep: Ribosomal RNA methyltransferase, putative - Brugia malayi (Filarial nematode worm) 67	130 bits (70)	5e-29	86
Locus_10998_Transcript_1/1_Confidence_0.000_Length_290	HGC01706_1 Cluster: TBC domain containing protein; n=1; Brugia malayi|Rep: TBC domain containing protein - Brugia malayi (Filarial nematode worm) 228	309 bits (167)	2e-83	86
Locus_110_Transcript_1/1_Confidence_0.000_Length_883	HGC00825_1 Cluster: Ubiquitin carrier protein; n=1; Caenorhabditis elegans|Rep: Ubiquitin carrier protein - Caenorhabditis elegans 303	760 bits (411)	0	89
Locus_1100_Transcript_1/1_Confidence_0.000_Length_321	HGC00233_1 Cluster: Hsp20/alpha crystallin family protein; n=1; Brugia malayi|Rep: Hsp20/alpha crystallin family protein - Brugia malayi (Filarial nematode worm) 207	82.4 bits (44)	6e-15	94
Locus_11000_Transcript_1/1_Confidence_0.000_Length_249	HGC09242_1 Cluster: PREDICTED: similar to solute carrier family 35, member B3; n=1; Equus caballus|Rep: PREDICTED: similar to solute carrier family 35, member B3 - Equus caballus 140	337 bits (182)	9e-92	91
Locus_11001_Transcript_1/1_Confidence_0.000_Length_256	HGC08148_1 Cluster: Putative uncharacterized protein; n=1; Caenorhabditis briggsae|Rep: Putative uncharacterized protein - Caenorhabditis briggsae 182	252 bits (136)	3e-66	85
Locus_11003_Transcript_1/1_Confidence_0.000_Length_1218	GRC00962_1 Cluster: Putative uncharacterized protein; n=1; Caenorhabditis elegans|Rep: Putative uncharacterized protein - Caenorhabditis elegans 143	689 bits (373)	0	86
Locus_11005_Transcript_1/1_Confidence_0.000_Length_671	HGC03297_1 Cluster: Putative uncharacterized protein; n=1; Caenorhabditis elegans|Rep: Putative uncharacterized protein - Caenorhabditis elegans 213	409 bits (221)	5e-113	86
Locus_11007_Transcript_1/1_Confidence_0.000_Length_845	HGC03956_1 Cluster: Ancient conserved domain protein 4, putative; n=1; Brugia malayi|Rep: Ancient conserved domain protein 4, putative - Brugia malayi (Filarial nematode worm) 216	752 bits (407)	0	89
Locus_11018_Transcript_1/1_Confidence_0.000_Length_801	GRC01538_1 Cluster: Exostosin-1, putative; n=1; Brugia malayi|Rep: Exostosin-1, putative - Brugia malayi (Filarial nematode worm) 67	128 bits (69)	2e-28	86
Locus_1102_Transcript_1/1_Confidence_0.000_Length_383	HGC05624_1 Cluster: Putative uncharacterized protein; n=3; Caenorhabditis elegans|Rep: Putative uncharacterized protein - Caenorhabditis elegans 305	411 bits (222)	8e-114	89
Locus_11023_Transcript_1/1_Confidence_0.000_Length_231	HGC03663_1 Cluster: Fibroblast growth factor receptor; n=1; Caenorhabditis remanei|Rep: Fibroblast growth factor receptor - Caenorhabditis remanei 84	171 bits (92)	9e-42	95
Locus_11026_Transcript_1/1_Confidence_0.000_Length_282	GRC01748_1 Cluster: Probable enoyl-CoA hydratase, mitochondrial; n=1; Caenorhabditis elegans|Rep: Probable enoyl-CoA hydratase, mitochondrial - Caenorhabditis elegans 352	95.3 bits (51)	7e-19	91
Locus_11038_Transcript_1/1_Confidence_0.000_Length_656	GRC02660_1 Cluster: Surfeit locus protein 4 homolog, putative; n=1; Brugia malayi|Rep: Surfeit locus protein 4 homolog, putative - Brugia malayi (Filarial nematode worm) 294	449 bits (243)	3e-125	86
Locus_11040_Transcript_1/1_Confidence_0.000_Length_775	HGC01003_1 Cluster: PREDICTED: similar to COP9 constitutive photomorphogenic homolog subunit 4 (Arabidopsis); n=1; Monodelphis domestica|Rep: PREDICTED: similar to COP9 constitutive photomorphogenic homolog subunit 4 (Arabidopsis) - Monodelphis domestica 110	204 bits (110)	3e-51	88
Locus_11044_Transcript_1/1_Confidence_0.000_Length_401	HGC07147_1 Cluster: MGC80783 protein, putative; n=1; Brugia malayi|Rep: MGC80783 protein, putative - Brugia malayi (Filarial nematode worm) 187	444 bits (240)	8e-124	91
Locus_11045_Transcript_1/1_Confidence_0.000_Length_1414	HGC01357_1 Cluster: F-box domain containing protein; n=1; Brugia malayi|Rep: F-box domain containing protein - Brugia malayi (Filarial nematode worm) 77	473 bits (256)	4e-132	85
Locus_11047_Transcript_1/1_Confidence_0.000_Length_362	HGC00691_1 Cluster: CBR-UCR-1 protein; n=1; Caenorhabditis briggsae|Rep: CBR-UCR-1 protein - Caenorhabditis briggsae 128	311 bits (168)	8e-84	86
Locus_11048_Transcript_1/1_Confidence_0.000_Length_659	HGC00538_1 Cluster: Phosphoglycerate kinase; n=1; Brugia malayi|Rep: Phosphoglycerate kinase - Brugia malayi (Filarial nematode worm) 557	472 bits (255)	7e-132	85
Locus_11050_Transcript_1/2_Confidence_0.667_Length_453	GRC00445_1 Cluster: CBR-GAS-1 protein; n=1; Caenorhabditis briggsae|Rep: CBR-GAS-1 protein - Caenorhabditis briggsae 346	315 bits (170)	8e-85	88
Locus_11050_Transcript_2/2_Confidence_0.333_Length_478	GRC00445_1 Cluster: CBR-GAS-1 protein; n=1; Caenorhabditis briggsae|Rep: CBR-GAS-1 protein - Caenorhabditis briggsae 346	315 bits (170)	8e-85	88
Locus_11055_Transcript_1/1_Confidence_0.000_Length_1061	HGC00700_1 Cluster: Ubiquitin carrier protein; n=1; Caenorhabditis remanei|Rep: Ubiquitin carrier protein - Caenorhabditis remanei 280	665 bits (360)	0	89
Locus_11056_Transcript_1/1_Confidence_0.000_Length_216	GRC00925_1 Cluster: Isoform h of P21137 ; n=1; Caenorhabditis elegans|Rep: Isoform h of P21137 - Caenorhabditis elegans 231	281 bits (152)	4e-75	91
Locus_11058_Transcript_1/2_Confidence_0.333_Length_1664	GPC02622_1 Cluster: Putative uncharacterized protein C44C1.1; n=1; Caenorhabditis elegans|Rep: Putative uncharacterized protein C44C1.1 - Caenorhabditis elegans 154	486 bits (263)	6e-136	87
Locus_11058_Transcript_2/2_Confidence_0.333_Length_680	HGC06369_1 no annotation	372 bits (201)	7e-102	85
Locus_1107_Transcript_1/1_Confidence_0.000_Length_2896	HGC10231_1 Cluster: Putative uncharacterized protein; n=1; Caenorhabditis elegans|Rep: Putative uncharacterized protein - Caenorhabditis elegans 94	708 bits (383)	0	87
Locus_11071_Transcript_1/1_Confidence_0.000_Length_431	HSC01064_1 CE37679 WBGene00020847 locus:cgr-1 status:Partially_confirmed TR:Q22824 protein_id:AAB52505.3 160	523 bits (283)	1e-147	92
Locus_11073_Transcript_1/1_Confidence_0.000_Length_1282	HSC01481_1 CE34018 WBGene00009664 isocitrate dehydrogenase status:Confirmed SW:Q93714 protein_id:CAB02111.2 329	658 bits (356)	0	88
Locus_11075_Transcript_1/1_Confidence_0.000_Length_183	GRC02445_1 Cluster: Putative uncharacterized protein; n=1; Brugia malayi|Rep: Putative uncharacterized protein - Brugia malayi (Filarial nematode worm) 174	206 bits (111)	2e-52	87
Locus_11085_Transcript_1/1_Confidence_0.000_Length_355	HGC04782_1 Cluster: KH domain containing protein; n=1; Brugia malayi|Rep: KH domain containing protein - Brugia malayi (Filarial nematode worm) 202	206 bits (111)	4e-52	91
Locus_11098_Transcript_1/1_Confidence_0.000_Length_288	HGC00375_1 Cluster: Putative uncharacterized protein; n=1; Caenorhabditis elegans|Rep: Putative uncharacterized protein - Caenorhabditis elegans 393	248 bits (134)	5e-65	88
Locus_111_Transcript_1/1_Confidence_0.000_Length_2456	HGC00400_1 Cluster: 60S ribosomal protein L24, putative; n=1; Brugia malayi|Rep: 60S ribosomal protein L24, putative - Brugia malayi (Filarial nematode worm) 168	523 bits (283)	7e-147	90
Locus_11106_Transcript_1/1_Confidence_0.000_Length_458	HGC01857_1 Cluster: TcH500 protein; n=1; Toxocara canis|Rep: TcH500 protein - Toxocara canis (Canine roundworm) 222	532 bits (288)	2e-150	89
Locus_11116_Transcript_1/1_Confidence_0.000_Length_287	HGC08139_1 Cluster: Probable 26S proteasome non-ATPase regulatory subunit 6, putative; n=1; Brugia malayi|Rep: Probable 26S proteasome non-ATPase regulatory subunit 6, putative - Brugia malayi (Filarial nematode worm) 261	324 bits (175)	8e-88	87
Locus_11119_Transcript_1/1_Confidence_0.000_Length_673	HGC02982_1 Cluster: Probable ATP-dependent RNA helicase p47 homolog, putative; n=1; Brugia malayi|Rep: Probable ATP-dependent RNA helicase p47 homolog, putative - Brugia malayi (Filarial nematode worm) 307	673 bits (364)	0	89
Locus_11124_Transcript_2/2_Confidence_0.000_Length_537	HSC00589_1 Cluster: Putative uncharacterized protein; n=1; Caenorhabditis briggsae|Rep: Putative uncharacterized protein - Caenorhabditis briggsae 204	383 bits (207)	3e-105	81
Locus_11132_Transcript_1/1_Confidence_0.000_Length_269	HGC09757_1 Cluster: Adenosylhomocysteinase; n=1; Caenorhabditis briggsae|Rep: Adenosylhomocysteinase - Caenorhabditis briggsae 357	383 bits (207)	1e-105	93
Locus_11135_Transcript_1/1_Confidence_0.000_Length_1822	HGC00552_1 CE18608 WBGene00000406 locus:cdk-4 serine/threonine kinase (CDC2/CDKX subfamily) status:Confirmed TR:Q9XTB6 protein_id:CAB16925.1 213	826 bits (447)	0	90
Locus_11140_Transcript_1/1_Confidence_0.000_Length_482	HGC00913_1 Cluster: Peptidyl-prolyl cis-trans isomerase; n=1; Steinernema carpocapsae|Rep: Peptidyl-prolyl cis-trans isomerase - Steinernema carpocapsae 277	444 bits (240)	1e-123	85
Locus_11154_Transcript_1/1_Confidence_0.000_Length_183	HGC00987_1 CE38123 WBGene00013355 locus:gck-3 status:Confirmed TR:Q9GRY2 protein_id:CAC14417.2 345	224 bits (121)	5e-58	89
Locus_1116_Transcript_1/1_Confidence_0.000_Length_535	HGC01833_1 Cluster: Exodeoxyribonuclease III family protein; n=1; Brugia malayi|Rep: Exodeoxyribonuclease III family protein - Brugia malayi (Filarial nematode worm) 246	387 bits (209)	2e-106	83
Locus_11163_Transcript_1/1_Confidence_0.000_Length_227	HGC09512_1 Cluster: S-adenosylmethionine decarboxylase proenzyme, putative; n=1; Brugia malayi|Rep: S-adenosylmethionine decarboxylase proenzyme, putative - Brugia malayi (Filarial nematode worm) 268	69.4 bits (37)	3e-11	82
Locus_1117_Transcript_1/1_Confidence_0.000_Length_881	HGC00712_1 Cluster: Putative uncharacterized protein; n=1; Caenorhabditis elegans|Rep: Putative uncharacterized protein - Caenorhabditis elegans 210	869 bits (470)	0	85
Locus_11176_Transcript_1/1_Confidence_0.000_Length_509	GRC01836_1 no annotation	95.3 bits (51)	1e-18	94
Locus_1118_Transcript_1/1_Confidence_0.000_Length_2942	GRC01771_1 no annotation	95.3 bits (51)	8e-18	88
Locus_11189_Transcript_2/2_Confidence_0.000_Length_348	HGC07852_1 Cluster: SH3 domain containing protein; n=1; Brugia malayi|Rep: SH3 domain containing protein - Brugia malayi (Filarial nematode worm) 118	300 bits (162)	2e-80	84
Locus_11191_Transcript_1/1_Confidence_0.000_Length_713	HGC05470_1 Cluster: Protein kinase domain containing protein; n=1; Brugia malayi|Rep: Protein kinase domain containing protein - Brugia malayi (Filarial nematode worm) 96	226 bits (122)	6e-58	81
Locus_11196_Transcript_1/1_Confidence_0.000_Length_324	HGC01820_2 Cluster: Probable 26S protease regulatory subunit 7, putative; n=1; Brugia malayi|Rep: Probable 26S protease regulatory subunit 7, putative - Brugia malayi (Filarial nematode worm) 683	394 bits (213)	7e-109	89
Locus_11199_Transcript_1/1_Confidence_0.000_Length_267	HGC08000_1 Cluster: CED-6 protein, putative; n=1; Brugia malayi|Rep: CED-6 protein, putative - Brugia malayi (Filarial nematode worm) 231	294 bits (159)	6e-79	88
Locus_1120_Transcript_1/1_Confidence_0.000_Length_2619	HGC05712_1 Cluster: Manba-prov protein, putative; n=1; Brugia malayi|Rep: Manba-prov protein, putative - Brugia malayi (Filarial nematode worm) 229	379 bits (205)	2e-103	87
Locus_11205_Transcript_1/1_Confidence_0.000_Length_973	HGC09133_1 Cluster: CBR-MAU-2 protein; n=1; Caenorhabditis briggsae|Rep: CBR-MAU-2 protein - Caenorhabditis briggsae 88	523 bits (283)	3e-147	87
Locus_1121_Transcript_1/1_Confidence_0.000_Length_197	HGC04525_1 Cluster: Putative uncharacterized protein; n=1; Brugia malayi|Rep: Putative uncharacterized protein - Brugia malayi (Filarial nematode worm) 246	265 bits (143)	3e-70	91
Locus_11213_Transcript_1/1_Confidence_0.000_Length_265	HGC02271_1 Cluster: Aldehyde dehydrogenase; n=1; Steinernema feltiae|Rep: Aldehyde dehydrogenase - Steinernema feltiae 464	316 bits (171)	1e-85	88
Locus_11222_Transcript_1/1_Confidence_0.000_Length_548	HGC04979_1 CE33812 WBGene00003600 locus:nhr-1 status:Confirmed SW:Q21878 protein_id:AAC48174.4 269	516 bits (279)	2e-145	84
Locus_11228_Transcript_1/1_Confidence_0.000_Length_181	HGC02370_1 Cluster: F-actin-capping protein subunit alpha; n=1; Drosophila melanogaster|Rep: F-actin-capping protein subunit alpha - Drosophila melanogaster (Fruit fly) 191	145 bits (78)	4e-34	90
Locus_1123_Transcript_1/1_Confidence_0.000_Length_262	ACC05915_1 Cluster: Beta-tubulin; n=1; Onchocerca volvulus|Rep: Beta-tubulin - Onchocerca volvulus 533	172 bits (93)	3e-42	80
Locus_1124_Transcript_1/1_Confidence_0.000_Length_1071	HGC03527_1 CE25610 WBGene00022306 status:Confirmed TR:Q9N4A5 protein_id:AAF36071.1 150	558 bits (302)	8e-158	89
Locus_1125_Transcript_1/1_Confidence_0.000_Length_543	HGC00088_1 Cluster: Nucleoside diphosphate kinase; n=1; Caenorhabditis elegans|Rep: Nucleoside diphosphate kinase - Caenorhabditis elegans 238	569 bits (308)	2e-161	88
Locus_11250_Transcript_1/1_Confidence_0.000_Length_210	HGC00184_1 Cluster: Putative uncharacterized protein; n=1; Caenorhabditis briggsae|Rep: Putative uncharacterized protein - Caenorhabditis briggsae 91	111 bits (60)	5e-24	92
Locus_11253_Transcript_1/1_Confidence_0.000_Length_503	HSC00244_1 Cluster: 4-hydroxyphenylpyruvate dioxygenase; n=1; Caenorhabditis briggsae|Rep: 4-hydroxyphenylpyruvate dioxygenase - Caenorhabditis briggsae 202	394 bits (213)	1e-108	92
Locus_11256_Transcript_1/1_Confidence_0.000_Length_170	HGC00226_1 Cluster: Mitochondrial carrier protein; n=1; Brugia malayi|Rep: Mitochondrial carrier protein - Brugia malayi (Filarial nematode worm) 218	169 bits (91)	2e-41	90
Locus_11261_Transcript_1/1_Confidence_0.000_Length_318	HGC02594_1 no annotation	228 bits (123)	7e-59	81
Locus_11269_Transcript_1/1_Confidence_0.000_Length_245	HGC01223_1 no annotation	82.4 bits (44)	4e-15	96
Locus_11270_Transcript_1/1_Confidence_0.000_Length_723	HGC05161_1 Cluster: Putative uncharacterized protein; n=1; Caenorhabditis briggsae|Rep: Putative uncharacterized protein - Caenorhabditis briggsae 188	468 bits (253)	9e-131	88
Locus_11272_Transcript_1/1_Confidence_0.000_Length_213	HGC08103_1 Cluster: Secreted glutathione peroxidase precursor; n=1; Globodera rostochiensis|Rep: Secreted glutathione peroxidase precursor - Globodera rostochiensis (Golden nematode worm) 278	132 bits (71)	4e-30	94
Locus_11280_Transcript_1/1_Confidence_0.000_Length_1771	GRC00796_1 no annotation	117 bits (63)	1e-24	88
Locus_11286_Transcript_1/1_Confidence_0.000_Length_430	HGC00307_1 Cluster: Phosphate carrier protein, mitochondrial precursor; n=1; Caenorhabditis elegans|Rep: Phosphate carrier protein, mitochondrial precursor - Caenorhabditis elegans 181	252 bits (136)	6e-66	94
Locus_11287_Transcript_1/2_Confidence_0.333_Length_314	HGC00298_1 CE06538 WBGene00002133 locus:inx-11 Ogre family status:Confirmed SW:Q23157 protein_id:CAA99940.1 259	78.7 bits (42)	8e-14	100
Locus_11287_Transcript_2/2_Confidence_0.000_Length_353	HGC00298_1 CE06538 WBGene00002133 locus:inx-11 Ogre family status:Confirmed SW:Q23157 protein_id:CAA99940.1 259	422 bits (228)	3e-117	90
Locus_11288_Transcript_1/1_Confidence_0.000_Length_822	HGC05546_1 CE41047 WBGene00012814 status:Partially_confirmed TR:A5HW96 protein_id:CAN86638.1 184	187 bits (101)	3e-46	86
Locus_11289_Transcript_1/1_Confidence_0.000_Length_411	HGC01749_1 Cluster: CG13688-PA, putative; n=1; Brugia malayi|Rep: CG13688-PA, putative - Brugia malayi (Filarial nematode worm) 143	357 bits (193)	1e-97	83
Locus_11300_Transcript_1/1_Confidence_0.000_Length_444	HGC08663_1 Cluster: Putative uncharacterized protein; n=1; Caenorhabditis briggsae|Rep: Putative uncharacterized protein - Caenorhabditis briggsae 66	520 bits (281)	2e-146	89
Locus_11306_Transcript_1/1_Confidence_0.000_Length_719	GRC02856_1 Cluster: Putative uncharacterized protein; n=1; Caenorhabditis elegans|Rep: Putative uncharacterized protein - Caenorhabditis elegans 123	370 bits (200)	3e-101	86
Locus_11311_Transcript_1/1_Confidence_0.000_Length_215	HSC01054_1 Cluster: Putative uncharacterized protein; n=1; Caenorhabditis briggsae|Rep: Putative uncharacterized protein - Caenorhabditis briggsae 161	106 bits (57)	2e-22	92
Locus_1133_Transcript_1/2_Confidence_0.667_Length_762	MIC00833_2 Cluster: 60S ribosomal protein L10, putative; n=1; Brugia malayi|Rep: 60S ribosomal protein L10, putative - Brugia malayi (Filarial nematode worm) 393	52.8 bits (28)	1e-05	100
Locus_11334_Transcript_1/1_Confidence_0.000_Length_461	HGC00183_1 Cluster: Mitochondrial elongation factor Tu1; n=1; Globodera rostochiensis|Rep: Mitochondrial elongation factor Tu1 - Globodera rostochiensis (Golden nematode worm) 377	399 bits (216)	2e-110	83
Locus_11337_Transcript_1/1_Confidence_0.000_Length_719	HGC01677_1 Cluster: CBR-EXC-4 protein; n=1; Caenorhabditis briggsae|Rep: CBR-EXC-4 protein - Caenorhabditis briggsae 388	405 bits (219)	7e-112	84
Locus_1134_Transcript_1/1_Confidence_0.000_Length_2104	HGC02311_1 CE31323 WBGene00004995 locus:spp-10 7TM chemoreceptor, spp family status:Confirmed TR:Q18276 protein_id:AAB37549.2 151	490 bits (265)	6e-137	83
Locus_11353_Transcript_1/1_Confidence_0.000_Length_239	HGC09157_1 Cluster: Proteasome regulatory particle, non-atpase-like protein 6, putative; n=1; Brugia malayi|Rep: Proteasome regulatory particle, non-atpase-like protein 6, putative - Brugia malayi (Filarial nematode worm) 183	115 bits (62)	4e-25	94
Locus_11366_Transcript_1/1_Confidence_0.000_Length_298	HGC01607_1 Cluster: Programmed cell death 6 interacting protein, putative; n=1; Brugia malayi|Rep: Programmed cell death 6 interacting protein, putative - Brugia malayi (Filarial nematode worm) 268	368 bits (199)	4e-101	89
Locus_11369_Transcript_1/1_Confidence_0.000_Length_368	HSC00454_1 Cluster: SH3 domain containing protein; n=1; Brugia malayi|Rep: SH3 domain containing protein - Brugia malayi (Filarial nematode worm) 117	108 bits (58)	1e-22	93
Locus_11370_Transcript_1/1_Confidence_0.000_Length_197	HGC08772_1 Cluster: PREDICTED: similar to Pterin-4-alpha-carbinolamine dehydratase 2 (PHS 2) (4-alpha-hydroxy-tetrahydropterin dehydratase 2) (DcoH-like protein DCoHm) (Dimerization cofactor of hepatocyte nuclear factor 1 from muscle) (HNF1-alpha dimerization cofactor)...; n=1; Apis mellifera|Rep: PREDICTED: similar to Pterin-4-alpha-carbinolamine dehydratase 2 (PHS 2) (4-alpha-hydroxy-tetrahydro…	104 bits (56)	8e-22	93
Locus_11380_Transcript_1/1_Confidence_0.000_Length_884	GRC02986_1 no annotation	440 bits (238)	2e-122	82
Locus_11385_Transcript_1/1_Confidence_0.000_Length_249	HGC00429_1 Cluster: Putative uncharacterized protein; n=1; Brugia malayi|Rep: Putative uncharacterized protein - Brugia malayi (Filarial nematode worm) 113	209 bits (113)	2e-53	83
Locus_11391_Transcript_1/1_Confidence_0.000_Length_1427	HSC00675_1 CE31407 WBGene00001612 locus:glr-1 Glutamate receptor subunit status:Confirmed SW:P34299 protein_id:AAA27933.3 332	582 bits (315)	6e-165	91
Locus_11394_Transcript_1/1_Confidence_0.000_Length_1336	HGC08315_1 Cluster: CBR-SFXN-1.5 protein; n=1; Caenorhabditis briggsae|Rep: CBR-SFXN-1.5 protein - Caenorhabditis briggsae 204	455 bits (246)	1e-126	85
Locus_11396_Transcript_1/1_Confidence_0.000_Length_345	HGC00023_1 Cluster: CBR-UBXN-4 protein; n=1; Caenorhabditis briggsae|Rep: CBR-UBXN-4 protein - Caenorhabditis briggsae 97	159 bits (86)	3e-38	77
Locus_114_Transcript_1/1_Confidence_0.000_Length_4762	GRC05392_1 Cluster: Dual oxidase; n=1; Meloidogyne incognita|Rep: Dual oxidase - Meloidogyne incognita (Southern root-knot nematode) 357	619 bits (335)	2e-175	85
Locus_11419_Transcript_1/1_Confidence_0.000_Length_209	HGC01619_1 no annotation	156 bits (84)	2e-37	95
Locus_11420_Transcript_1/1_Confidence_0.000_Length_1141	HGC03432_1 Cluster: Probable hydroxyacid-oxoacid transhydrogenase, mitochondrial precursor; n=1; Caenorhabditis briggsae|Rep: Probable hydroxyacid-oxoacid transhydrogenase, mitochondrial precursor - Caenorhabditis briggsae 199	558 bits (302)	9e-158	85
Locus_11426_Transcript_1/1_Confidence_0.000_Length_183	HGC03533_1 no annotation	193 bits (104)	1e-48	92
Locus_11435_Transcript_1/1_Confidence_0.000_Length_961	HGC00126_1 Cluster: Putative uncharacterized protein; n=1; Caenorhabditis elegans|Rep: Putative uncharacterized protein - Caenorhabditis elegans 302	708 bits (383)	0	89
Locus_11454_Transcript_1/1_Confidence_0.000_Length_854	HGC00953_1 Cluster: Putative uncharacterized protein; n=1; Heterodera glycines|Rep: Putative uncharacterized protein - Heterodera glycines (Soybean cyst nematode worm) 194	636 bits (344)	0	84
Locus_11458_Transcript_1/1_Confidence_0.000_Length_443	GPC00843_1 no annotation	257 bits (139)	1e-67	83
Locus_1147_Transcript_1/1_Confidence_0.000_Length_1371	HGC00549_1 Cluster: Putative uncharacterized protein; n=1; Caenorhabditis briggsae|Rep: Putative uncharacterized protein - Caenorhabditis briggsae 152	968 bits (524)	0	87
Locus_11470_Transcript_1/1_Confidence_0.000_Length_222	GPC01150_1 Cluster: Putative 5-formyltetrahydrofolate cyclo-ligase; n=1; Caenorhabditis elegans|Rep: Putative 5-formyltetrahydrofolate cyclo-ligase - Caenorhabditis elegans 145	113 bits (61)	1e-24	91
Locus_11484_Transcript_1/1_Confidence_0.000_Length_447	HGC05383_1 Cluster: 3` exoribonuclease family, domain 1 containing protein; n=1; Brugia malayi|Rep: 3` exoribonuclease family, domain 1 containing protein - Brugia malayi (Filarial nematode worm) 196	466 bits (252)	2e-130	86
Locus_11486_Transcript_1/1_Confidence_0.000_Length_210	HGC01706_1 Cluster: TBC domain containing protein; n=1; Brugia malayi|Rep: TBC domain containing protein - Brugia malayi (Filarial nematode worm) 228	126 bits (68)	2e-28	93
Locus_11490_Transcript_1/1_Confidence_0.000_Length_1029	HGC02042_1 Cluster: Putative uncharacterized protein; n=1; Brugia malayi|Rep: Putative uncharacterized protein - Brugia malayi (Filarial nematode worm) 129	852 bits (461)	0	82
Locus_11494_Transcript_1/2_Confidence_0.333_Length_629	HGC06202_1 no annotation	93.5 bits (50)	6e-18	86
Locus_11494_Transcript_2/2_Confidence_0.000_Length_632	HGC06202_1 no annotation	93.5 bits (50)	6e-18	86
Locus_11498_Transcript_1/1_Confidence_0.000_Length_260	HGC08215_1 Cluster: Ras-related protein Rab-11B, putative; n=1; Brugia malayi|Rep: Ras-related protein Rab-11B, putative - Brugia malayi (Filarial nematode worm) 345	279 bits (151)	2e-74	86
Locus_11513_Transcript_1/1_Confidence_0.000_Length_3596	HGC06014_1 no annotation	117 bits (63)	2e-24	97
Locus_11536_Transcript_1/1_Confidence_0.000_Length_1560	GRC00638_1 Cluster: CBR-EAT-4 protein; n=1; Caenorhabditis briggsae|Rep: CBR-EAT-4 protein - Caenorhabditis briggsae 327	752 bits (407)	0	87
Locus_11538_Transcript_1/1_Confidence_0.000_Length_171	HGC09914_1 Cluster: Putative alpha/beta hydrolase; n=1; Heterodera glycines|Rep: Putative alpha/beta hydrolase - Heterodera glycines (Soybean cyst nematode worm) 361	106 bits (57)	2e-22	89
Locus_11540_Transcript_1/1_Confidence_0.000_Length_263	HGC10596_1 CE03789 WBGene00012258 ribose-phosphate pyrophosphokinase status:Confirmed TR:Q23166 protein_id:CAA92027.1 295	191 bits (103)	8e-48	89
Locus_11541_Transcript_1/1_Confidence_0.000_Length_300	HGC11612_1 no annotation	148 bits (80)	5e-35	89
Locus_11553_Transcript_1/1_Confidence_0.000_Length_1030	GRC00677_1 Cluster: Innexin unc-7; n=1; Caenorhabditis elegans|Rep: Innexin unc-7 - Caenorhabditis elegans 174	313 bits (169)	7e-84	91
Locus_11559_Transcript_1/1_Confidence_0.000_Length_498	HSC00258_1 no annotation	422 bits (228)	5e-117	82
Locus_1156_Transcript_1/1_Confidence_0.000_Length_2072	HGC09051_1 no annotation	235 bits (127)	3e-60	77
Locus_11569_Transcript_1/1_Confidence_0.000_Length_245	HGC01223_1 no annotation	76.8 bits (41)	2e-13	94
Locus_1158_Transcript_1/1_Confidence_0.000_Length_2041	HSC01047_1 Cluster: PREDICTED: similar to Metastasis associated 1 family, member 3; n=1; Gallus gallus|Rep: PREDICTED: similar to Metastasis associated 1 family, member 3 - Gallus gallus 185	689 bits (373)	0	88
Locus_116_Transcript_1/1_Confidence_0.000_Length_392	HSC00135_1 Cluster: Putative uncharacterized protein; n=1; Caenorhabditis briggsae|Rep: Putative uncharacterized protein - Caenorhabditis briggsae 191	333 bits (180)	2e-90	86
Locus_1160_Transcript_1/1_Confidence_0.000_Length_253	HGC00239_1 Cluster: Vitellogenin-6 precursor; n=1; Oscheius brevesophaga|Rep: Vitellogenin-6 precursor - Oscheius brevesophaga 201	265 bits (143)	4e-70	86
Locus_11607_Transcript_1/1_Confidence_0.000_Length_220	HGC11589_1 Cluster: Nucleoporin interacting component family protein; n=1; Brugia malayi|Rep: Nucleoporin interacting component family protein - Brugia malayi (Filarial nematode worm) 94	222 bits (120)	2e-57	85
Locus_11608_Transcript_1/1_Confidence_0.000_Length_1008	GRC03290_1 Cluster: CBR-PAG-3 protein; n=1; Caenorhabditis briggsae|Rep: CBR-PAG-3 protein - Caenorhabditis briggsae 196	416 bits (225)	5e-115	86
Locus_11621_Transcript_1/1_Confidence_0.000_Length_947	HGC01054_1 no annotation	78.7 bits (42)	2e-13	91
Locus_11623_Transcript_1/1_Confidence_0.000_Length_242	HSC01026_1 Cluster: CBR-TAG-147 protein; n=1; Caenorhabditis briggsae|Rep: CBR-TAG-147 protein - Caenorhabditis briggsae 71	185 bits (100)	3e-46	95
Locus_11625_Transcript_1/1_Confidence_0.000_Length_402	HGC05935_1 no annotation	248 bits (134)	7e-65	92
Locus_11627_Transcript_1/1_Confidence_0.000_Length_271	HGC00164_1 no annotation	141 bits (76)	8e-33	90
Locus_11631_Transcript_1/1_Confidence_0.000_Length_427	HGC07182_1 no annotation	100 bits (54)	2e-20	93
Locus_11661_Transcript_1/1_Confidence_0.000_Length_216	HGC05199_1 no annotation	99.0 bits (53)	4e-20	91
Locus_11665_Transcript_1/1_Confidence_0.000_Length_552	GRC03095_1 Cluster: Putative uncharacterized protein; n=1; Caenorhabditis briggsae|Rep: Putative uncharacterized protein - Caenorhabditis briggsae 190	503 bits (272)	2e-141	86
Locus_11669_Transcript_1/1_Confidence_0.000_Length_2698	HGC07662_1 Cluster: Putative uncharacterized protein; n=1; Brugia malayi|Rep: Putative uncharacterized protein - Brugia malayi (Filarial nematode worm) 277	647 bits (350)	0	89
Locus_1167_Transcript_1/1_Confidence_0.000_Length_931	HGC10732_1 Cluster: PREDICTED: similar to ubiquitin-activating enzyme E1; n=1; Nasonia vitripennis|Rep: PREDICTED: similar to ubiquitin-activating enzyme E1 - Nasonia vitripennis 182	287 bits (155)	4e-76	82
Locus_11680_Transcript_1/1_Confidence_0.000_Length_296	GPC00011_1 Cluster: Syntrophin-1, putative; n=1; Brugia malayi|Rep: Syntrophin-1, putative - Brugia malayi (Filarial nematode worm) 392	243 bits (131)	2e-63	82
Locus_11685_Transcript_1/1_Confidence_0.000_Length_728	HGC00389_1 Cluster: Predicted protein; n=1; Nematostella vectensis|Rep: Predicted protein - Nematostella vectensis (Starlet sea anemone) 89	516 bits (279)	3e-145	86
Locus_11690_Transcript_1/1_Confidence_0.000_Length_228	HGC04964_1 Cluster: Tryptophanyl-tRNA synthetase family protein; n=1; Brugia malayi|Rep: Tryptophanyl-tRNA synthetase family protein - Brugia malayi (Filarial nematode worm) 122	211 bits (114)	5e-54	86
Locus_11692_Transcript_1/2_Confidence_0.333_Length_459	HGC06421_1 Cluster: PREDICTED: similar to Prefoldin subunit 6 (Protein Ke2); n=1; Apis mellifera|Rep: PREDICTED: similar to Prefoldin subunit 6 (Protein Ke2) - Apis mellifera 115	261 bits (141)	1e-68	86
Locus_11692_Transcript_2/2_Confidence_0.333_Length_383	HGC06421_1 Cluster: PREDICTED: similar to Prefoldin subunit 6 (Protein Ke2); n=1; Apis mellifera|Rep: PREDICTED: similar to Prefoldin subunit 6 (Protein Ke2) - Apis mellifera 115	228 bits (123)	9e-59	87
Locus_11696_Transcript_1/1_Confidence_0.000_Length_208	PVC00828_1 Cluster: Putative uncharacterized protein; n=1; Caenorhabditis elegans|Rep: Putative uncharacterized protein - Caenorhabditis elegans 107	87.9 bits (47)	8e-17	95
Locus_11697_Transcript_1/1_Confidence_0.000_Length_161	HGC11429_1 Cluster: ATPase, AAA family protein; n=1; Brugia malayi|Rep: ATPase, AAA family protein - Brugia malayi (Filarial nematode worm) 133	211 bits (114)	3e-54	90
Locus_11704_Transcript_1/1_Confidence_0.000_Length_313	DAC01639_1 Cluster: Putative uncharacterized protein eat-6; n=1; Caenorhabditis elegans|Rep: Putative uncharacterized protein eat-6 - Caenorhabditis elegans 198	82.4 bits (44)	6e-15	90
Locus_11723_Transcript_1/1_Confidence_0.000_Length_582	HGC06360_1 no annotation	182 bits (98)	1e-44	90
Locus_11725_Transcript_1/1_Confidence_0.000_Length_457	HGC00168_1 Cluster: Pantothenate synthetase; n=1; Leifsonia xyli subsp. xyli|Rep: Pantothenate synthetase - Leifsonia xyli subsp. xyli 132	193 bits (104)	4e-48	88
Locus_11730_Transcript_1/1_Confidence_0.000_Length_610	GPC03149_1 CE13291 WBGene00020275 locus:atp-4 status:Confirmed TR:O16517 protein_id:AAB66018.1 73	63.9 bits (34)	4e-09	95
Locus_11735_Transcript_1/1_Confidence_0.000_Length_244	HGC02339_1 Cluster: T-complex protein 1, zeta subunit, putative; n=1; Brugia malayi|Rep: T-complex protein 1, zeta subunit, putative - Brugia malayi (Filarial nematode worm) 642	257 bits (139)	7e-68	86
Locus_11767_Transcript_1/1_Confidence_0.000_Length_749	HGC11417_1 no annotation	298 bits (161)	1e-79	86
Locus_11769_Transcript_1/1_Confidence_0.000_Length_294	HGC03379_1 no annotation	207 bits (112)	9e-53	80
Locus_1177_Transcript_1/1_Confidence_0.000_Length_1661	HSC00067_1 Cluster: Putative uncharacterized protein; n=1; Caenorhabditis elegans|Rep: Putative uncharacterized protein - Caenorhabditis elegans 67	396 bits (214)	1e-108	80
Locus_11783_Transcript_1/1_Confidence_0.000_Length_1279	GRC01827_1 no annotation	154 bits (83)	5e-36	80
Locus_11784_Transcript_1/1_Confidence_0.000_Length_209	HGC03117_1 Cluster: GMC oxidoreductase family protein; n=1; Brugia malayi|Rep: GMC oxidoreductase family protein - Brugia malayi (Filarial nematode worm) 238	119 bits (64)	3e-26	93
Locus_1179_Transcript_1/1_Confidence_0.000_Length_1210	HGC02422_1 Cluster: CBR-AMT-4.1 protein; n=1; Caenorhabditis briggsae|Rep: CBR-AMT-4.1 protein - Caenorhabditis briggsae 258	350 bits (189)	6e-95	85
Locus_11808_Transcript_1/1_Confidence_0.000_Length_389	HGC00168_1 Cluster: Pantothenate synthetase; n=1; Leifsonia xyli subsp. xyli|Rep: Pantothenate synthetase - Leifsonia xyli subsp. xyli 132	263 bits (142)	2e-69	85
Locus_11811_Transcript_1/1_Confidence_0.000_Length_295	HSC00811_1 no annotation	147 bits (79)	2e-34	92
Locus_1182_Transcript_1/2_Confidence_0.333_Length_564	HGC00489_1 Cluster: Ras-related protein Rab-10, putative; n=1; Brugia malayi|Rep: Ras-related protein Rab-10, putative - Brugia malayi (Filarial nematode worm) 333	261 bits (141)	1e-68	87
Locus_1182_Transcript_2/2_Confidence_0.333_Length_371	HGC00489_1 Cluster: Ras-related protein Rab-10, putative; n=1; Brugia malayi|Rep: Ras-related protein Rab-10, putative - Brugia malayi (Filarial nematode worm) 333	261 bits (141)	8e-69	87
Locus_11826_Transcript_1/1_Confidence_0.000_Length_346	GPC03149_1 CE13291 WBGene00020275 locus:atp-4 status:Confirmed TR:O16517 protein_id:AAB66018.1 73	108 bits (58)	1e-22	93
Locus_11827_Transcript_1/1_Confidence_0.000_Length_382	HGC00899_1 Cluster: Putative uncharacterized protein; n=1; Caenorhabditis elegans|Rep: Putative uncharacterized protein - Caenorhabditis elegans 181	106 bits (57)	4e-22	91
Locus_1183_Transcript_1/1_Confidence_0.000_Length_2162	HGC07154_1 Cluster: Putative uncharacterized protein; n=1; Brugia malayi|Rep: Putative uncharacterized protein - Brugia malayi (Filarial nematode worm) 364	1229 bits (665)	0	89
Locus_11832_Transcript_1/1_Confidence_0.000_Length_316	HSC01587_1 Cluster: 40S ribosomal protein S20 (S22), putative; n=1; Brugia malayi|Rep: 40S ribosomal protein S20 (S22), putative - Brugia malayi (Filarial nematode worm) 186	379 bits (205)	2e-104	89
Locus_11833_Transcript_1/1_Confidence_0.000_Length_178	HGC10106_1 Cluster: Ubiquitin fusion degradation protein UFD1 containing protein; n=1; Brugia malayi|Rep: Ubiquitin fusion degradation protein UFD1 containing protein - Brugia malayi (Filarial nematode worm) 259	89.8 bits (48)	2e-17	92
Locus_11834_Transcript_1/1_Confidence_0.000_Length_532	HGC00468_1 Cluster: Ubiquitin fusion degradation protein UFD1 containing protein; n=1; Brugia malayi|Rep: Ubiquitin fusion degradation protein UFD1 containing protein - Brugia malayi (Filarial nematode worm) 259	514 bits (278)	9e-145	85
Locus_11836_Transcript_1/2_Confidence_0.667_Length_358	RSC03461_1 Cluster: Putative complexin-1; n=1; Caenorhabditis briggsae|Rep: Putative complexin-1 - Caenorhabditis briggsae 79	189 bits (102)	4e-47	80
Locus_11836_Transcript_2/2_Confidence_0.000_Length_552	RSC03461_1 Cluster: Putative complexin-1; n=1; Caenorhabditis briggsae|Rep: Putative complexin-1 - Caenorhabditis briggsae 79	189 bits (102)	6e-47	80
Locus_11839_Transcript_1/1_Confidence_0.000_Length_362	GRC04727_1 Cluster: Polyubiquitin; n=1; Globodera pallida|Rep: Polyubiquitin - Globodera pallida 256	291 bits (157)	1e-77	89
Locus_1184_Transcript_1/1_Confidence_0.000_Length_2291	HGC01230_1 Cluster: Protein KIAA0020, putative; n=1; Brugia malayi|Rep: Protein KIAA0020, putative - Brugia malayi (Filarial nematode worm) 113	372 bits (201)	2e-101	79
Locus_11845_Transcript_1/1_Confidence_0.000_Length_589	HGC02609_1 Cluster: UPI00016E1824 related cluster; n=1; Takifugu rubripes|Rep: unknown - Takifugu rubripes 560	446 bits (241)	4e-124	90
Locus_11848_Transcript_1/1_Confidence_0.000_Length_272	HGC02768_1 Cluster: Glutamate dehydrogenase, mitochondrial, putative; n=1; Brugia malayi|Rep: Glutamate dehydrogenase, mitochondrial, putative - Brugia malayi (Filarial nematode worm) 540	263 bits (142)	2e-69	85
Locus_11854_Transcript_1/1_Confidence_0.000_Length_218	ASC01965_1 Cluster: Tubulin beta-1 chain; n=2; Brugia|Rep: Tubulin beta-1 chain - Brugia pahangi (Filarial nematode worm) 338	152 bits (82)	3e-36	81
Locus_11860_Transcript_1/1_Confidence_0.000_Length_383	HGC00247_1 Cluster: Putative uncharacterized protein; n=1; Caenorhabditis briggsae|Rep: Putative uncharacterized protein - Caenorhabditis briggsae 265	398 bits (215)	6e-110	86
Locus_11862_Transcript_1/1_Confidence_0.000_Length_822	HGC00489_1 Cluster: Ras-related protein Rab-10, putative; n=1; Brugia malayi|Rep: Ras-related protein Rab-10, putative - Brugia malayi (Filarial nematode worm) 333	645 bits (349)	0	92
Locus_11867_Transcript_1/1_Confidence_0.000_Length_197	HGC02197_1 no annotation	126 bits (68)	2e-28	88
Locus_11870_Transcript_1/1_Confidence_0.000_Length_212	HGC00233_1 Cluster: Hsp20/alpha crystallin family protein; n=1; Brugia malayi|Rep: Hsp20/alpha crystallin family protein - Brugia malayi (Filarial nematode worm) 207	294 bits (159)	4e-79	93
Locus_11871_Transcript_1/1_Confidence_0.000_Length_2016	HGC11035_1 CE39414 WBGene00020762 locus:zer-1 status:Confirmed SW:Q2WF59 protein_id:ABB88213.1 255	846 bits (458)	0	86
Locus_11875_Transcript_1/1_Confidence_0.000_Length_389	HGC03255_1 Cluster: Disorganized muscle protein 1, putative; n=1; Brugia malayi|Rep: Disorganized muscle protein 1, putative - Brugia malayi (Filarial nematode worm) 571	520 bits (281)	1e-146	91
Locus_11879_Transcript_1/2_Confidence_0.333_Length_624	HGC06149_1 Cluster: ER lumen protein retaining receptor, putative; n=1; Brugia malayi|Rep: ER lumen protein retaining receptor, putative - Brugia malayi (Filarial nematode worm) 224	381 bits (206)	1e-104	89
Locus_11879_Transcript_2/2_Confidence_0.000_Length_446	HGC06149_1 Cluster: ER lumen protein retaining receptor, putative; n=1; Brugia malayi|Rep: ER lumen protein retaining receptor, putative - Brugia malayi (Filarial nematode worm) 224	381 bits (206)	8e-105	89
Locus_11881_Transcript_1/1_Confidence_0.000_Length_433	HGC05030_1 Cluster: TPR Domain containing protein; n=1; Brugia malayi|Rep: TPR Domain containing protein - Brugia malayi (Filarial nematode worm) 98	462 bits (250)	3e-129	86
Locus_11889_Transcript_1/1_Confidence_0.000_Length_474	HGC11194_1 Cluster: Putative uncharacterized protein C37C3.2; n=1; Caenorhabditis elegans|Rep: Putative uncharacterized protein C37C3.2 - Caenorhabditis elegans 376	532 bits (288)	2e-150	87
Locus_11893_Transcript_1/1_Confidence_0.000_Length_1025	HGC00731_1 Cluster: SD24044p, putative; n=1; Brugia malayi|Rep: SD24044p, putative - Brugia malayi (Filarial nematode worm) 182	538 bits (291)	1e-151	86
Locus_11896_Transcript_1/1_Confidence_0.000_Length_1379	MIC08621_1 Cluster: CBR-TAG-61 protein; n=1; Caenorhabditis briggsae|Rep: CBR-TAG-61 protein - Caenorhabditis briggsae 214	54.7 bits (29)	6e-06	100
Locus_119_Transcript_1/1_Confidence_0.000_Length_826	HGC02894_1 Cluster: Large subunit ribosomal protein 2; n=1; Koerneria sp. RS1982|Rep: Large subunit ribosomal protein 2 - Koerneria sp. RS1982 319	924 bits (500)	0	87
Locus_11904_Transcript_1/1_Confidence_0.000_Length_519	HSC00072_1 Cluster: SMC proteins Flexible Hinge Domain containing protein; n=1; Brugia malayi|Rep: SMC proteins Flexible Hinge Domain containing protein - Brugia malayi (Filarial nematode worm) 236	303 bits (164)	2e-81	89
Locus_11907_Transcript_1/1_Confidence_0.000_Length_380	HGC00081_1 no annotation	113 bits (61)	3e-24	81
Locus_11913_Transcript_1/1_Confidence_0.000_Length_395	GRC01698_1 Cluster: CG4299 protein; n=1; Drosophila simulans|Rep: CG4299 protein - Drosophila simulans (Fruit fly) 220	108 bits (58)	1e-22	90
Locus_11916_Transcript_1/1_Confidence_0.000_Length_399	HGC01273_1 Cluster: Cathepsin D-like aspartic proteinase preproprotein; n=1; Meloidogyne incognita|Rep: Cathepsin D-like aspartic proteinase preproprotein - Meloidogyne incognita (Southern root-knot nematode) 606	200 bits (108)	2e-50	81
Locus_11926_Transcript_1/1_Confidence_0.000_Length_593	HGC11153_1 CE32438 WBGene00003812 locus:nrf-5 status:Confirmed TR:Q93796 protein_id:CAB02126.2 194	597 bits (323)	9e-170	90
Locus_11929_Transcript_1/1_Confidence_0.000_Length_593	GRC00212_1 Cluster: Isoform d of Q23356 ; n=1; Caenorhabditis elegans|Rep: Isoform d of Q23356 - Caenorhabditis elegans 327	178 bits (96)	1e-43	83
Locus_11941_Transcript_1/1_Confidence_0.000_Length_298	HGC05434_1 Cluster: Adapter-related protein complex 1 sigma 1B subunit, putative; n=1; Brugia malayi|Rep: Adapter-related protein complex 1 sigma 1B subunit, putative - Brugia malayi (Filarial nematode worm) 275	296 bits (160)	2e-79	87
Locus_11942_Transcript_1/2_Confidence_0.333_Length_843	GRC00974_1 CE10154 WBGene00018222 status:Partially_confirmed TR:O16268 protein_id:AAB65319.1 101	250 bits (135)	4e-65	79
Locus_11942_Transcript_2/2_Confidence_0.333_Length_759	GRC00974_1 CE10154 WBGene00018222 status:Partially_confirmed TR:O16268 protein_id:AAB65319.1 101	250 bits (135)	4e-65	79
Locus_11948_Transcript_1/1_Confidence_0.000_Length_239	HGC02829_1 CE30114 WBGene00020082 trans-membrane protein status:Confirmed SW:P91406 protein_id:AAU05546.1 248	217 bits (117)	1e-55	89
Locus_1195_Transcript_1/1_Confidence_0.000_Length_1644	HGC01559_1 Cluster: Putative uncharacterized protein; n=1; Brugia malayi|Rep: Putative uncharacterized protein - Brugia malayi (Filarial nematode worm) 107	292 bits (158)	1e-77	88
Locus_11963_Transcript_1/1_Confidence_0.000_Length_878	GRC01529_1 Cluster: CBR-CAL-2 protein; n=1; Caenorhabditis briggsae|Rep: CBR-CAL-2 protein - Caenorhabditis briggsae 174	300 bits (162)	4e-80	87
Locus_11966_Transcript_1/1_Confidence_0.000_Length_267	HGC00582_1 Cluster: Putative uncharacterized protein; n=1; Caenorhabditis briggsae|Rep: Putative uncharacterized protein - Caenorhabditis briggsae 144	300 bits (162)	1e-80	87
Locus_1197_Transcript_1/1_Confidence_0.000_Length_3161	HGC09565_1 Cluster: Sec63 domain containing protein; n=1; Brugia malayi|Rep: Sec63 domain containing protein - Brugia malayi (Filarial nematode worm) 63	315 bits (170)	6e-84	86
Locus_11980_Transcript_1/1_Confidence_0.000_Length_1516	GRC00581_1 Cluster: Zgc:100930 protein, putative; n=1; Brugia malayi|Rep: Zgc:100930 protein, putative - Brugia malayi (Filarial nematode worm) 147	135 bits (73)	2e-30	84
Locus_11986_Transcript_1/1_Confidence_0.000_Length_1011	HGC05606_1 no annotation	110 bits (59)	9e-23	88
Locus_11987_Transcript_1/2_Confidence_0.667_Length_346	GPC01701_1 Cluster: Oxidoreductase, putative; n=1; Brugia malayi|Rep: Oxidoreductase, putative - Brugia malayi (Filarial nematode worm) 223	324 bits (175)	1e-87	84
Locus_11987_Transcript_2/2_Confidence_0.000_Length_453	GPC01701_1 Cluster: Oxidoreductase, putative; n=1; Brugia malayi|Rep: Oxidoreductase, putative - Brugia malayi (Filarial nematode worm) 223	315 bits (170)	8e-85	83
Locus_1199_Transcript_1/1_Confidence_0.500_Length_288	HGC09809_1 Cluster: Histone H2B 2, putative; n=1; Brugia malayi|Rep: Histone H2B 2, putative - Brugia malayi (Filarial nematode worm) 192	202 bits (109)	4e-51	95
Locus_11990_Transcript_1/1_Confidence_0.000_Length_909	HGC11589_1 Cluster: Nucleoporin interacting component family protein; n=1; Brugia malayi|Rep: Nucleoporin interacting component family protein - Brugia malayi (Filarial nematode worm) 94	438 bits (237)	9e-122	85
Locus_11992_Transcript_1/1_Confidence_0.000_Length_5247	HGC01071_1 Cluster: Myosin-4; n=1; Caenorhabditis elegans|Rep: Myosin-4 - Caenorhabditis elegans 374	1515 bits (820)	0	87
Locus_12004_Transcript_1/1_Confidence_0.000_Length_540	HGC01989_1 CE12970 WBGene00011337 status:Partially_confirmed TR:O45723 protein_id:CAB07272.1 59	252 bits (136)	8e-66	89
Locus_12005_Transcript_1/1_Confidence_0.000_Length_380	HGC00222_1 Cluster: Putative uncharacterized protein; n=2; Caenorhabditis briggsae|Rep: Putative uncharacterized protein - Caenorhabditis briggsae 202	346 bits (187)	2e-94	86
Locus_12007_Transcript_1/1_Confidence_0.000_Length_203	HGC01523_1 Cluster: Cleavage stimulation factor, 50 kDa subunit, putative; n=1; Brugia malayi|Rep: Cleavage stimulation factor, 50 kDa subunit, putative - Brugia malayi (Filarial nematode worm) 281	124 bits (67)	6e-28	94
Locus_12008_Transcript_1/1_Confidence_0.000_Length_788	DVC02461_1 CE11052 WBGene00003934 locus:pat-10 calcium binding protein status:Confirmed TR:P91328 protein_id:AAK21395.1 281	163 bits (88)	5e-39	76
Locus_1201_Transcript_1/2_Confidence_0.500_Length_1793	HGC01568_2 Cluster: F-box domain containing protein; n=1; Brugia malayi|Rep: F-box domain containing protein - Brugia malayi (Filarial nematode worm) 178	556 bits (301)	5e-157	83
Locus_1201_Transcript_2/2_Confidence_0.000_Length_1905	HGC01568_2 Cluster: F-box domain containing protein; n=1; Brugia malayi|Rep: F-box domain containing protein - Brugia malayi (Filarial nematode worm) 178	556 bits (301)	5e-157	83
Locus_12017_Transcript_1/1_Confidence_0.000_Length_1441	HSC00419_1 Cluster: WD domain containing protein; n=1; Brugia malayi|Rep: WD domain containing protein - Brugia malayi (Filarial nematode worm) 74	309 bits (167)	1e-82	85
Locus_1202_Transcript_1/1_Confidence_0.000_Length_247	HGC03831_1 no annotation	141 bits (76)	7e-33	84
Locus_12023_Transcript_1/1_Confidence_0.000_Length_383	HGC00010_1 Cluster: CBR-GLT-1 protein; n=1; Caenorhabditis briggsae|Rep: CBR-GLT-1 protein - Caenorhabditis briggsae 169	460 bits (249)	8e-129	89
Locus_12027_Transcript_1/1_Confidence_0.000_Length_423	HGC11348_1 Cluster: Putative uncharacterized protein; n=1; Dictyocaulus viviparus|Rep: Putative uncharacterized protein - Dictyocaulus viviparus (Bovine lungworm) 373	97.1 bits (52)	3e-19	89
Locus_12033_Transcript_1/1_Confidence_0.000_Length_1410	HGC11536_1 Cluster: Serine-threonine protein kinase; n=1; Ancylostoma caninum|Rep: Serine-threonine protein kinase - Ancylostoma caninum (Dog hookworm) 147	556 bits (301)	4e-157	84
Locus_12059_Transcript_1/1_Confidence_0.000_Length_597	HGC07732_1 Cluster: Rh-like protein 2; n=1; Caenorhabditis remanei|Rep: Rh-like protein 2 - Caenorhabditis remanei 95	377 bits (204)	1e-103	90
Locus_12062_Transcript_1/1_Confidence_0.000_Length_257	GRC00148_1 Cluster: Putative uncharacterized protein; n=1; Caenorhabditis elegans|Rep: Putative uncharacterized protein - Caenorhabditis elegans 80	97.1 bits (52)	2e-19	88
Locus_12068_Transcript_1/2_Confidence_0.667_Length_331	HGC02199_1 Cluster: Protein KIAA0174, putative; n=1; Brugia malayi|Rep: Protein KIAA0174, putative - Brugia malayi (Filarial nematode worm) 124	285 bits (154)	4e-76	90
Locus_12068_Transcript_2/2_Confidence_0.333_Length_287	HGC02199_1 Cluster: Protein KIAA0174, putative; n=1; Brugia malayi|Rep: Protein KIAA0174, putative - Brugia malayi (Filarial nematode worm) 124	285 bits (154)	4e-76	90
Locus_12069_Transcript_1/1_Confidence_0.000_Length_502	HGC01791_1 Cluster: Valyl-tRNA synthetase family protein; n=1; Brugia malayi|Rep: Valyl-tRNA synthetase family protein - Brugia malayi (Filarial nematode worm) 160	130 bits (70)	3e-29	86
Locus_12076_Transcript_1/1_Confidence_0.000_Length_436	HGC02131_1 Cluster: Endonuclease/Exonuclease/phosphatase family protein; n=1; Brugia malayi|Rep: Endonuclease/Exonuclease/phosphatase family protein - Brugia malayi (Filarial nematode worm) 64	411 bits (222)	9e-114	84
Locus_12080_Transcript_1/1_Confidence_0.000_Length_395	GRC00925_1 Cluster: Isoform h of P21137 ; n=1; Caenorhabditis elegans|Rep: Isoform h of P21137 - Caenorhabditis elegans 231	106 bits (57)	4e-22	92
Locus_12083_Transcript_1/1_Confidence_0.000_Length_569	HGC11276_1 Cluster: Probable succinyl-CoA:3-ketoacid-coenzyme A transferase, mitochondrial precursor; n=1; Caenorhabditis elegans|Rep: Probable succinyl-CoA:3-ketoacid-coenzyme A transferase, mitochondrial precursor - Caenorhabditis elegans 101	178 bits (96)	1e-43	84
Locus_12085_Transcript_1/1_Confidence_0.000_Length_215	HGC00881_1 CE39327 WBGene00007782 status:Partially_confirmed TR:O45268 protein_id:CAB05122.2 142	119 bits (64)	3e-26	93
Locus_12089_Transcript_1/1_Confidence_0.000_Length_183	HGC02846_1 Cluster: Putative uncharacterized protein; n=1; Brugia malayi|Rep: Putative uncharacterized protein - Brugia malayi (Filarial nematode worm) 243	244 bits (132)	4e-64	91
Locus_1209_Transcript_1/1_Confidence_0.000_Length_7146	HSC00519_1 Cluster: Spectrin alpha chain, putative; n=1; Brugia malayi|Rep: Spectrin alpha chain, putative - Brugia malayi (Filarial nematode worm) 343	957 bits (518)	0	89
Locus_12095_Transcript_1/1_Confidence_0.000_Length_228	HGC04964_1 Cluster: Tryptophanyl-tRNA synthetase family protein; n=1; Brugia malayi|Rep: Tryptophanyl-tRNA synthetase family protein - Brugia malayi (Filarial nematode worm) 122	211 bits (114)	5e-54	86
Locus_121_Transcript_1/2_Confidence_0.667_Length_1299	HGC00486_1 Cluster: ATP synthase subunit beta, mitochondrial precursor; n=1; Caenorhabditis elegans|Rep: ATP synthase subunit beta, mitochondrial precursor - Caenorhabditis elegans 588	977 bits (529)	0	90
Locus_121_Transcript_2/2_Confidence_0.333_Length_1259	HGC00486_1 Cluster: ATP synthase subunit beta, mitochondrial precursor; n=1; Caenorhabditis elegans|Rep: ATP synthase subunit beta, mitochondrial precursor - Caenorhabditis elegans 588	926 bits (501)	0	90
Locus_1210_Transcript_1/1_Confidence_0.000_Length_2036	HGC00570_1 Cluster: RAS-like GTP-binding protein RhoA, putative; n=1; Brugia malayi|Rep: RAS-like GTP-binding protein RhoA, putative - Brugia malayi (Filarial nematode worm) 334	122 bits (66)	2e-26	95
Locus_12106_Transcript_1/1_Confidence_0.000_Length_177	HGC09046_1 Cluster: Transthyretin-like family protein; n=1; Brugia malayi|Rep: Transthyretin-like family protein - Brugia malayi (Filarial nematode worm) 182	135 bits (73)	2e-31	82
Locus_12115_Transcript_1/1_Confidence_0.000_Length_264	HGC11915_1 Cluster: NLI interacting factor-like phosphatase family protein; n=1; Brugia malayi|Rep: NLI interacting factor-like phosphatase family protein - Brugia malayi (Filarial nematode worm) 270	361 bits (195)	6e-99	92
Locus_1212_Transcript_1/3_Confidence_0.333_Length_1895	HGC05052_1 CE02477 WBGene00015778 Aspartate aminotransferase status:Confirmed TR:Q17994 protein_id:AAA80361.1 367	632 bits (342)	8e-180	82
Locus_1212_Transcript_2/3_Confidence_0.333_Length_1823	HGC05052_1 CE02477 WBGene00015778 Aspartate aminotransferase status:Confirmed TR:Q17994 protein_id:AAA80361.1 367	632 bits (342)	8e-180	82
Locus_1212_Transcript_3/3_Confidence_0.000_Length_1900	HGC05052_1 CE02477 WBGene00015778 Aspartate aminotransferase status:Confirmed TR:Q17994 protein_id:AAA80361.1 367	632 bits (342)	8e-180	82
Locus_12128_Transcript_1/1_Confidence_0.000_Length_236	HGC01484_1 Cluster: ATP-dependent RNA helicase DDX18, putative; n=1; Brugia malayi|Rep: ATP-dependent RNA helicase DDX18, putative - Brugia malayi (Filarial nematode worm) 432	250 bits (135)	1e-65	86
Locus_12135_Transcript_1/1_Confidence_0.000_Length_968	GRC02212_1 no annotation	257 bits (139)	3e-67	82
Locus_1215_Transcript_1/1_Confidence_0.000_Length_3214	HGC03931_1 Cluster: Bromodomain containing protein; n=1; Brugia malayi|Rep: Bromodomain containing protein - Brugia malayi (Filarial nematode worm) 113	405 bits (219)	3e-111	83
Locus_12151_Transcript_1/1_Confidence_0.000_Length_370	HGC11032_1 Cluster: CutA1 divalent ion tolerance protein; n=1; Brugia malayi|Rep: CutA1 divalent ion tolerance protein - Brugia malayi (Filarial nematode worm) 133	281 bits (152)	6e-75	91
Locus_12165_Transcript_1/1_Confidence_0.000_Length_228	HGC03035_1 Cluster: Piwi domain containing protein; n=1; Brugia malayi|Rep: Piwi domain containing protein - Brugia malayi (Filarial nematode worm) 88	195 bits (105)	5e-49	87
Locus_1217_Transcript_1/1_Confidence_0.000_Length_1960	HSC00287_1 Cluster: Putative uncharacterized protein; n=1; Caenorhabditis briggsae|Rep: Putative uncharacterized protein - Caenorhabditis briggsae 80	571 bits (309)	2e-161	87
Locus_12170_Transcript_1/1_Confidence_0.000_Length_767	HGC02665_1 Cluster: 60S ribosomal protein L3; n=1; Toxocara canis|Rep: 60S ribosomal protein L3 - Toxocara canis (Canine roundworm) 331	355 bits (192)	8e-97	86
Locus_12183_Transcript_1/1_Confidence_0.000_Length_1337	HGC05214_1 no annotation	379 bits (205)	8e-104	83
Locus_1220_Transcript_1/3_Confidence_0.333_Length_2224	HGC09301_1 Cluster: Putative uncharacterized protein; n=1; Brugia malayi|Rep: Putative uncharacterized protein - Brugia malayi (Filarial nematode worm) 100	701 bits (379)	0	86
Locus_1220_Transcript_2/3_Confidence_0.333_Length_2718	HGC09301_1 Cluster: Putative uncharacterized protein; n=1; Brugia malayi|Rep: Putative uncharacterized protein - Brugia malayi (Filarial nematode worm) 100	701 bits (379)	0	86
Locus_12206_Transcript_1/1_Confidence_0.000_Length_766	HGC00575_1 Cluster: PREDICTED: similar to RacA, partial; n=1; Nasonia vitripennis|Rep: PREDICTED: similar to RacA, partial - Nasonia vitripennis 92	279 bits (151)	5e-74	92
Locus_12215_Transcript_1/1_Confidence_0.000_Length_1511	GRC02854_1 Cluster: Lipase family protein; n=1; Brugia malayi|Rep: Lipase family protein - Brugia malayi (Filarial nematode worm) 165	520 bits (281)	5e-146	87
Locus_12221_Transcript_1/1_Confidence_0.000_Length_1979	GRC00751_1 Cluster: Trehalase family protein; n=1; Brugia malayi|Rep: Trehalase family protein - Brugia malayi (Filarial nematode worm) 181	147 bits (79)	1e-33	92
Locus_12228_Transcript_1/2_Confidence_0.333_Length_1403	HGC01342_1 Cluster: Hsp20/alpha crystallin family protein; n=1; Brugia malayi|Rep: Hsp20/alpha crystallin family protein - Brugia malayi (Filarial nematode worm) 101	616 bits (333)	6e-175	87
Locus_12228_Transcript_2/2_Confidence_0.333_Length_1124	HGC01342_1 Cluster: Hsp20/alpha crystallin family protein; n=1; Brugia malayi|Rep: Hsp20/alpha crystallin family protein - Brugia malayi (Filarial nematode worm) 101	684 bits (370)	0	88
Locus_1223_Transcript_1/1_Confidence_0.000_Length_1280	HGC04967_1 no annotation	374 bits (202)	4e-102	82
Locus_12242_Transcript_1/1_Confidence_0.000_Length_304	HGC08475_1 CE02903 WBGene00001224 locus:ehs-1 status:Confirmed TR:Q23418 protein_id:AAC71084.1 127	250 bits (135)	1e-65	85
Locus_12245_Transcript_1/1_Confidence_0.000_Length_464	HGC02274_1 Cluster: Small nuclear ribonucleoprotein E, putative; n=1; Brugia malayi|Rep: Small nuclear ribonucleoprotein E, putative - Brugia malayi (Filarial nematode worm) 140	270 bits (146)	2e-71	87
Locus_1225_Transcript_1/1_Confidence_0.000_Length_9055	HGC05176_1 Cluster: Laminin-like protein K08C7.3, putative; n=1; Brugia malayi|Rep: Laminin-like protein K08C7.3, putative - Brugia malayi (Filarial nematode worm) 183	601 bits (325)	1e-169	85
Locus_12261_Transcript_1/1_Confidence_0.500_Length_189	HGC07549_1 Cluster: Protein-tyrosine phosphatase containing protein; n=1; Brugia malayi|Rep: Protein-tyrosine phosphatase containing protein - Brugia malayi (Filarial nematode worm) 115	158 bits (85)	5e-38	86
Locus_12262_Transcript_1/1_Confidence_0.000_Length_285	TCC02507_1 no annotation	135 bits (73)	4e-31	92
Locus_12271_Transcript_1/1_Confidence_0.000_Length_328	HGC03625_1 Cluster: DEAD/DEAH box helicase family protein; n=1; Brugia malayi|Rep: DEAD/DEAH box helicase family protein - Brugia malayi (Filarial nematode worm) 114	202 bits (109)	5e-51	79
Locus_12274_Transcript_1/1_Confidence_0.000_Length_351	HGC04948_1 CE02985 WBGene00000380 locus:cct-5 TCP-1 like chaperonin status:Confirmed SW:P47209 protein_id:CAA84660.1 279	460 bits (249)	7e-129	90
Locus_12275_Transcript_1/3_Confidence_0.333_Length_657	GRC02906_1 Cluster: Putative uncharacterized protein; n=1; Caenorhabditis briggsae|Rep: Putative uncharacterized protein - Caenorhabditis briggsae 163	381 bits (206)	1e-104	82
Locus_12275_Transcript_2/3_Confidence_0.333_Length_538	GRC02906_1 Cluster: Putative uncharacterized protein; n=1; Caenorhabditis briggsae|Rep: Putative uncharacterized protein - Caenorhabditis briggsae 163	381 bits (206)	9e-105	82
Locus_12275_Transcript_3/3_Confidence_0.000_Length_732	GRC02906_1 Cluster: Putative uncharacterized protein; n=1; Caenorhabditis briggsae|Rep: Putative uncharacterized protein - Caenorhabditis briggsae 163	438 bits (237)	7e-122	83
Locus_12276_Transcript_1/1_Confidence_0.000_Length_210	HGC09090_1 no annotation	84.2 bits (45)	1e-15	86
Locus_1228_Transcript_1/2_Confidence_0.333_Length_647	HGC00476_1 Cluster: Putative uncharacterized protein; n=1; Caenorhabditis briggsae|Rep: Putative uncharacterized protein - Caenorhabditis briggsae 172	292 bits (158)	5e-78	87
Locus_1228_Transcript_2/2_Confidence_0.333_Length_320	HGC00476_1 Cluster: Putative uncharacterized protein; n=1; Caenorhabditis briggsae|Rep: Putative uncharacterized protein - Caenorhabditis briggsae 172	292 bits (158)	3e-78	87
Locus_1229_Transcript_1/2_Confidence_0.333_Length_526	HGC01901_1 Cluster: Putative uncharacterized protein; n=1; Caenorhabditis briggsae|Rep: Putative uncharacterized protein - Caenorhabditis briggsae 198	446 bits (241)	3e-124	89
Locus_1229_Transcript_2/2_Confidence_0.000_Length_504	HGC01901_1 Cluster: Putative uncharacterized protein; n=1; Caenorhabditis briggsae|Rep: Putative uncharacterized protein - Caenorhabditis briggsae 198	538 bits (291)	5e-152	89
Locus_123_Transcript_1/1_Confidence_0.000_Length_2936	HGC04853_1 Cluster: S-phase kinase-associated protein 2; n=2; Gallus gallus|Rep: S-phase kinase-associated protein 2 - Gallus gallus (Chicken) 106	427 bits (231)	7e-118	83
Locus_12304_Transcript_1/2_Confidence_0.333_Length_385	HGC01795_1 Cluster: Sf3a2-prov protein, putative; n=1; Brugia malayi|Rep: Sf3a2-prov protein, putative - Brugia malayi (Filarial nematode worm) 377	466 bits (252)	2e-130	89
Locus_12304_Transcript_2/2_Confidence_0.000_Length_388	HGC01795_1 Cluster: Sf3a2-prov protein, putative; n=1; Brugia malayi|Rep: Sf3a2-prov protein, putative - Brugia malayi (Filarial nematode worm) 377	475 bits (257)	3e-133	89
Locus_1231_Transcript_1/1_Confidence_0.000_Length_2858	HSC01188_1 no annotation	540 bits (292)	8e-152	85
Locus_12314_Transcript_1/1_Confidence_0.000_Length_565	HGC07045_1 Cluster: Histone H4, putative; n=1; Brugia malayi|Rep: Histone H4, putative - Brugia malayi (Filarial nematode worm) 154	475 bits (257)	4e-133	90
Locus_12322_Transcript_1/1_Confidence_0.000_Length_525	HSC00521_1 no annotation	178 bits (96)	1e-43	89
Locus_12324_Transcript_1/1_Confidence_0.000_Length_413	HGC02132_1 CE20220 WBGene00012554 status:Confirmed TR:Q9XWV6 protein_id:CAA21534.1 155	302 bits (163)	6e-81	93
Locus_12326_Transcript_1/1_Confidence_0.000_Length_268	HGC11752_1 Cluster: Putative uncharacterized protein cyp-13A11; n=1; Caenorhabditis elegans|Rep: Putative uncharacterized protein cyp-13A11 - Caenorhabditis elegans 130	261 bits (141)	6e-69	85
Locus_12334_Transcript_1/1_Confidence_0.000_Length_415	GRC05669_1 Cluster: Putative uncharacterized protein; n=1; Caenorhabditis briggsae|Rep: Putative uncharacterized protein - Caenorhabditis briggsae 101	222 bits (120)	4e-57	85
Locus_12353_Transcript_1/1_Confidence_0.000_Length_1195	HGC00401_1 Cluster: ATPase, AAA family protein; n=1; Brugia malayi|Rep: ATPase, AAA family protein - Brugia malayi (Filarial nematode worm) 314	765 bits (414)	0	85
Locus_12357_Transcript_1/1_Confidence_0.000_Length_466	HGC04960_1 Cluster: Spectrin protein 1; n=1; Caenorhabditis elegans|Rep: Spectrin protein 1 - Caenorhabditis elegans 125	237 bits (128)	2e-61	93
Locus_12358_Transcript_1/1_Confidence_0.000_Length_634	HGC07601_1 Cluster: Guanine nucleotide-binding protein alpha-7 subunit, putative; n=1; Brugia malayi|Rep: Guanine nucleotide-binding protein alpha-7 subunit, putative - Brugia malayi (Filarial nematode worm) 80	126 bits (68)	6e-28	91
Locus_1236_Transcript_1/1_Confidence_0.000_Length_2625	HGC06912_1 Cluster: AMP-binding enzyme family protein; n=1; Brugia malayi|Rep: AMP-binding enzyme family protein - Brugia malayi (Filarial nematode worm) 295	673 bits (364)	0	91
Locus_12362_Transcript_1/1_Confidence_0.000_Length_359	HGC12082_1 CE31170 WBGene00018522 status:Partially_confirmed TR:Q8MQ42 protein_id:AAM69116.1 72	348 bits (188)	6e-95	86
Locus_1237_Transcript_1/1_Confidence_0.000_Length_868	HGC04639_1 CE01341 WBGene00002083 locus:inf-1 status:Confirmed SW:P27639 protein_id:AAA21170.1 383	876 bits (474)	0	90
Locus_12370_Transcript_1/1_Confidence_0.000_Length_630	GRC00560_1 CE22631 WBGene00013266 status:Confirmed TR:Q9NA74 protein_id:CAB55031.1 173	315 bits (170)	1e-84	86
Locus_12372_Transcript_1/1_Confidence_0.000_Length_280	HGC06946_1 Cluster: CBR-CDK-7 protein; n=1; Caenorhabditis briggsae|Rep: CBR-CDK-7 protein - Caenorhabditis briggsae 176	318 bits (172)	4e-86	87
Locus_1239_Transcript_1/1_Confidence_0.000_Length_468	HGC05256_1 Cluster: Casein kinase II, alpha chain, putative; n=1; Brugia malayi|Rep: Casein kinase II, alpha chain, putative - Brugia malayi (Filarial nematode worm) 251	484 bits (262)	6e-136	89
Locus_12391_Transcript_1/1_Confidence_0.000_Length_285	HGC00279_1 Cluster: Putative uncharacterized protein; n=1; Caenorhabditis briggsae|Rep: Putative uncharacterized protein - Caenorhabditis briggsae 322	326 bits (176)	2e-88	88
Locus_12392_Transcript_1/1_Confidence_0.000_Length_175	HGC03237_1 no annotation	67.6 bits (36)	9e-11	92
Locus_12395_Transcript_1/1_Confidence_0.000_Length_608	HGC00481_1 Cluster: Putative uncharacterized protein; n=1; Caenorhabditis briggsae|Rep: Putative uncharacterized protein - Caenorhabditis briggsae 211	564 bits (305)	1e-159	88
Locus_12396_Transcript_1/1_Confidence_0.000_Length_420	HGC07425_1 Cluster: CBR-UNC-27 protein; n=1; Caenorhabditis briggsae|Rep: CBR-UNC-27 protein - Caenorhabditis briggsae 193	100 bits (54)	2e-20	82
Locus_12407_Transcript_1/1_Confidence_0.000_Length_574	HGC08475_1 CE02903 WBGene00001224 locus:ehs-1 status:Confirmed TR:Q23418 protein_id:AAC71084.1 127	472 bits (255)	6e-132	85
Locus_12411_Transcript_1/1_Confidence_0.000_Length_221	HSC00145_1 Cluster: GDSL-like Lipase/Acylhydrolase family protein; n=1; Brugia malayi|Rep: GDSL-like Lipase/Acylhydrolase family protein - Brugia malayi (Filarial nematode worm) 232	115 bits (62)	4e-25	97
Locus_12414_Transcript_1/1_Confidence_0.000_Length_2173	HGC06837_1 no annotation	191 bits (103)	7e-47	86
Locus_1242_Transcript_1/1_Confidence_0.000_Length_2663	HGC05984_1 Cluster: Neurofibromatosis homolog protein 1, isoform b, putative; n=1; Brugia malayi|Rep: Neurofibromatosis homolog protein 1, isoform b, putative - Brugia malayi (Filarial nematode worm) 139	787 bits (426)	0	90
Locus_1243_Transcript_1/1_Confidence_0.000_Length_2054	HGC00787_1 Cluster: Tyrosine-protein kinase Src42A; n=1; Drosophila melanogaster|Rep: Tyrosine-protein kinase Src42A - Drosophila melanogaster (Fruit fly) 237	693 bits (375)	0	88
Locus_12442_Transcript_1/1_Confidence_0.000_Length_312	HGC07192_1 Cluster: TDE2 protein, putative; n=1; Brugia malayi|Rep: TDE2 protein, putative - Brugia malayi (Filarial nematode worm) 261	372 bits (201)	3e-102	89
Locus_12451_Transcript_1/1_Confidence_0.000_Length_174	HGC10959_1 no annotation	154 bits (83)	6e-37	85
Locus_1246_Transcript_1/1_Confidence_0.000_Length_938	HGC02953_1 Cluster: F15B9.5; n=1; Caenorhabditis elegans|Rep: F15B9.5 - Caenorhabditis elegans 219	845 bits (457)	0	85
Locus_12472_Transcript_1/1_Confidence_0.000_Length_401	BXC00724_2 Cluster: PREDICTED: similar to histone protein Hist2h3c1; n=1; Danio rerio|Rep: PREDICTED: similar to histone protein Hist2h3c1 - Danio rerio 262	219 bits (118)	6e-56	83
Locus_12476_Transcript_1/1_Confidence_0.000_Length_1483	HSC01537_1 CE30078 WBGene00004130 locus:ketn-1 status:Partially_confirmed TR:A7DT47 protein_id:ABS19464.1 107	521 bits (282)	1e-146	90
Locus_1248_Transcript_1/1_Confidence_0.000_Length_1031	HGC08124_1 Cluster: Putative uncharacterized protein; n=1; Caenorhabditis briggsae|Rep: Putative uncharacterized protein - Caenorhabditis briggsae 195	327 bits (177)	2e-88	88
Locus_12489_Transcript_1/1_Confidence_0.000_Length_1985	GRC04189_1 Cluster: Vps4b-prov protein, putative; n=1; Brugia malayi|Rep: Vps4b-prov protein, putative - Brugia malayi (Filarial nematode worm) 389	883 bits (478)	0	88
Locus_125_Transcript_1/1_Confidence_0.000_Length_1367	HGC10398_1 no annotation	333 bits (180)	7e-90	83
Locus_12500_Transcript_1/1_Confidence_0.000_Length_181	HGC11127_1 Cluster: Thioredoxin family protein; n=1; Brugia malayi|Rep: Thioredoxin family protein - Brugia malayi (Filarial nematode worm) 202	174 bits (94)	5e-43	84
Locus_12517_Transcript_1/1_Confidence_0.000_Length_219	HGC03069_1 Cluster: CBR-PYC-1 protein; n=1; Caenorhabditis briggsae|Rep: CBR-PYC-1 protein - Caenorhabditis briggsae 330	209 bits (113)	2e-53	91
Locus_1253_Transcript_1/1_Confidence_0.000_Length_1780	HGC02766_1 Cluster: Autophagy protein Apg9 containing protein; n=1; Brugia malayi|Rep: Autophagy protein Apg9 containing protein - Brugia malayi (Filarial nematode worm) 188	414 bits (224)	3e-114	89
Locus_12535_Transcript_1/1_Confidence_0.000_Length_431	HGC01115_1 Cluster: Isochorismatase family protein; n=1; Brugia malayi|Rep: Isochorismatase family protein - Brugia malayi (Filarial nematode worm) 226	339 bits (183)	4e-92	89
Locus_12536_Transcript_1/1_Confidence_0.000_Length_378	GPC02795_1 Cluster: tRNA-specific adenosine deaminase 2, putative; n=1; Brugia malayi|Rep: tRNA-specific adenosine deaminase 2, putative - Brugia malayi (Filarial nematode worm) 131	215 bits (116)	7e-55	83
Locus_12540_Transcript_1/1_Confidence_0.000_Length_635	HGC10451_1 Cluster: Kinesin motor domain containing protein; n=1; Brugia malayi|Rep: Kinesin motor domain containing protein - Brugia malayi (Filarial nematode worm) 266	544 bits (294)	1e-153	87
Locus_1255_Transcript_1/2_Confidence_0.667_Length_1081	GRC00858_1 Cluster: TPR Domain containing protein; n=1; Brugia malayi|Rep: TPR Domain containing protein - Brugia malayi (Filarial nematode worm) 294	412 bits (223)	7e-114	84
Locus_1255_Transcript_2/2_Confidence_0.333_Length_1062	GRC00858_1 Cluster: TPR Domain containing protein; n=1; Brugia malayi|Rep: TPR Domain containing protein - Brugia malayi (Filarial nematode worm) 294	412 bits (223)	7e-114	84
Locus_12560_Transcript_1/1_Confidence_0.000_Length_201	HGC11695_1 Cluster: Putative alpha-L-fucosidase precursor; n=1; Caenorhabditis elegans|Rep: Putative alpha-L-fucosidase precursor - Caenorhabditis elegans 255	119 bits (64)	3e-26	95
Locus_12564_Transcript_1/1_Confidence_0.000_Length_207	GPC02889_1 Cluster: PH domain protein CED-12; n=1; Caenorhabditis elegans|Rep: PH domain protein CED-12 - Caenorhabditis elegans 74	108 bits (58)	6e-23	92
Locus_12567_Transcript_1/1_Confidence_0.000_Length_1038	HGC00543_1 Cluster: Putative uncharacterized protein; n=1; Caenorhabditis elegans|Rep: Putative uncharacterized protein - Caenorhabditis elegans 222	433 bits (234)	5e-120	84
Locus_1257_Transcript_1/1_Confidence_0.000_Length_3670	HSC00068_1 Cluster: Kelch motif family protein; n=1; Brugia malayi|Rep: Kelch motif family protein - Brugia malayi (Filarial nematode worm) 269	734 bits (397)	0	89
Locus_12570_Transcript_1/1_Confidence_0.000_Length_198	GRC00148_1 Cluster: Putative uncharacterized protein; n=1; Caenorhabditis elegans|Rep: Putative uncharacterized protein - Caenorhabditis elegans 80	200 bits (108)	9e-51	85
Locus_12574_Transcript_1/1_Confidence_0.000_Length_161	HGC00196_1 Cluster: Protein M110.5, putative; n=1; Brugia malayi|Rep: Protein M110.5, putative - Brugia malayi (Filarial nematode worm) 209	171 bits (92)	6e-42	95
Locus_12579_Transcript_1/1_Confidence_0.000_Length_165	GRC01363_1 CE29092 WBGene00004032 locus:pkc-1 Phorbol esters / diacylglycerol binding domain (2 domains), Protein kinase C terminal domain status:Confirmed SW:P34885 protein_id:CAB00101.2 595	106 bits (57)	2e-22	92
Locus_12588_Transcript_1/1_Confidence_0.000_Length_485	GRC01365_1 no annotation	130 bits (70)	3e-29	79
Locus_1259_Transcript_1/1_Confidence_0.000_Length_3958	HGC12107_1 Cluster: CBR-SSL-1 protein; n=1; Caenorhabditis briggsae|Rep: CBR-SSL-1 protein - Caenorhabditis briggsae 285	822 bits (445)	0	86
Locus_12599_Transcript_1/1_Confidence_0.000_Length_615	HGC08167_1 no annotation	97.1 bits (52)	4e-19	86
Locus_12612_Transcript_1/1_Confidence_0.000_Length_538	HSC00264_1 Cluster: Hypothetical 37.0 kDa protein B0495.8 in chromosome II, putative; n=1; Brugia malayi|Rep: Hypothetical 37.0 kDa protein B0495.8 in chromosome II, putative - Brugia malayi (Filarial nematode worm) 68	108 bits (58)	2e-22	98
Locus_12619_Transcript_1/1_Confidence_0.000_Length_550	HGC06748_1 Cluster: Putative uncharacterized protein; n=1; Caenorhabditis briggsae|Rep: Putative uncharacterized protein - Caenorhabditis briggsae 235	302 bits (163)	8e-81	90
Locus_12637_Transcript_1/1_Confidence_0.000_Length_245	HGC02706_1 Cluster: Mitochondrial import receptor subunit TOM40 homolog; n=1; Caenorhabditis elegans|Rep: Mitochondrial import receptor subunit TOM40 homolog - Caenorhabditis elegans 305	298 bits (161)	4e-80	89
Locus_12640_Transcript_1/1_Confidence_0.000_Length_442	HGC00152_1 no annotation	148 bits (80)	8e-35	88
Locus_12645_Transcript_1/1_Confidence_0.000_Length_310	HGC03422_1 Cluster: Hypothetical tyrosinase-like protein F21C3.2 in chromosome I, putative; n=1; Brugia malayi|Rep: Hypothetical tyrosinase-like protein F21C3.2 in chromosome I, putative - Brugia malayi (Filarial nematode worm) 257	311 bits (168)	7e-84	86
Locus_12650_Transcript_1/1_Confidence_0.000_Length_249	HGC01820_2 Cluster: Probable 26S protease regulatory subunit 7, putative; n=1; Brugia malayi|Rep: Probable 26S protease regulatory subunit 7, putative - Brugia malayi (Filarial nematode worm) 683	119 bits (64)	3e-26	95
Locus_12652_Transcript_1/1_Confidence_0.000_Length_770	HGC01740_1 Cluster: CBR-TAG-316 protein; n=1; Caenorhabditis briggsae|Rep: CBR-TAG-316 protein - Caenorhabditis briggsae 282	647 bits (350)	0	87
Locus_12658_Transcript_1/1_Confidence_0.000_Length_356	HGC00871_1 Cluster: Putative uncharacterized protein; n=1; Caenorhabditis elegans|Rep: Putative uncharacterized protein - Caenorhabditis elegans 233	381 bits (206)	6e-105	86
Locus_1266_Transcript_1/1_Confidence_0.000_Length_773	TCC02500_1 Cluster: Transmembrane GTPase fzo-1; n=1; Caenorhabditis elegans|Rep: Transmembrane GTPase fzo-1 - Caenorhabditis elegans 182	254 bits (137)	3e-66	83
Locus_12662_Transcript_1/1_Confidence_0.000_Length_283	HGC00226_1 Cluster: Mitochondrial carrier protein; n=1; Brugia malayi|Rep: Mitochondrial carrier protein - Brugia malayi (Filarial nematode worm) 218	305 bits (165)	3e-82	88
Locus_12673_Transcript_1/1_Confidence_0.000_Length_260	HGC09508_1 Cluster: CBR-PPT-1 protein; n=1; Caenorhabditis briggsae|Rep: CBR-PPT-1 protein - Caenorhabditis briggsae 269	110 bits (59)	2e-23	92
Locus_12677_Transcript_1/1_Confidence_0.000_Length_478	HGC01130_1 Cluster: Putative uncharacterized protein; n=1; Caenorhabditis briggsae|Rep: Putative uncharacterized protein - Caenorhabditis briggsae 134	429 bits (232)	3e-119	89
Locus_1268_Transcript_1/1_Confidence_0.000_Length_852	HGC10213_1 no annotation	237 bits (128)	3e-61	86
Locus_12680_Transcript_1/1_Confidence_0.000_Length_328	HGC09823_1 Cluster: Vap-1; n=2; Heterodera glycines|Rep: Vap-1 - Heterodera glycines (Soybean cyst nematode worm) 144	87.9 bits (47)	1e-16	90
Locus_1269_Transcript_1/1_Confidence_0.000_Length_1054	HGC02609_1 Cluster: UPI00016E1824 related cluster; n=1; Takifugu rubripes|Rep: unknown - Takifugu rubripes 560	1002 bits (542)	0	87
Locus_1272_Transcript_1/1_Confidence_0.000_Length_725	HGC00568_1 Cluster: TUB-1 gene exon 1; n=1; Haemonchus contortus|Rep: TUB-1 gene exon 1 - Haemonchus contortus (Barber pole worm) 800	494 bits (267)	2e-138	88
Locus_12725_Transcript_2/2_Confidence_0.000_Length_1654	HGC08462_1 Cluster: Catalase; n=1; Melopsittacus undulatus|Rep: Catalase - Melopsittacus undulatus (Budgerigar) 409	845 bits (457)	0	86
Locus_12746_Transcript_1/1_Confidence_0.000_Length_594	HGC02614_1 Cluster: High mobility group protein; n=1; Brugia malayi|Rep: High mobility group protein - Brugia malayi (Filarial nematode worm) 67	115 bits (62)	1e-24	84
Locus_1276_Transcript_1/1_Confidence_0.000_Length_849	GRC01506_1 Cluster: CBR-MXL-2 protein; n=1; Caenorhabditis briggsae|Rep: CBR-MXL-2 protein - Caenorhabditis briggsae 69	172 bits (93)	1e-41	87
Locus_12760_Transcript_1/1_Confidence_0.000_Length_516	HGC05446_1 CE41531 WBGene00016197 locus:pxl-1 status:Confirmed TR:A7YEP3 protein_id:ABV23480.1 377	586 bits (317)	2e-166	88
Locus_12763_Transcript_1/1_Confidence_0.000_Length_354	HSC01465_1 no annotation	163 bits (88)	2e-39	88
Locus_1278_Transcript_1/2_Confidence_0.333_Length_547	GRC00668_1 Cluster: FKBP-type peptidyl-prolyl cis-trans isomerase-30, BmFKBP-30; n=1; Brugia malayi|Rep: FKBP-type peptidyl-prolyl cis-trans isomerase-30, BmFKBP-30 - Brugia malayi (Filarial nematode worm) 241	446 bits (241)	3e-124	87
Locus_1278_Transcript_2/2_Confidence_0.000_Length_471	GRC00668_1 Cluster: FKBP-type peptidyl-prolyl cis-trans isomerase-30, BmFKBP-30; n=1; Brugia malayi|Rep: FKBP-type peptidyl-prolyl cis-trans isomerase-30, BmFKBP-30 - Brugia malayi (Filarial nematode worm) 241	544 bits (294)	1e-153	88
Locus_12781_Transcript_1/1_Confidence_0.000_Length_224	HGC10266_1 Cluster: Hr1 repeat family protein; n=1; Brugia malayi|Rep: Hr1 repeat family protein - Brugia malayi (Filarial nematode worm) 316	163 bits (88)	1e-39	93
Locus_12786_Transcript_1/1_Confidence_0.000_Length_205	HGC02278_1 no annotation	111 bits (60)	5e-24	92
Locus_12789_Transcript_1/1_Confidence_0.000_Length_375	HGC08808_1 no annotation	191 bits (103)	1e-47	87
Locus_1280_Transcript_2/2_Confidence_0.000_Length_3698	HGC01540_1 Cluster: Zinc finger, C2H2 type family protein; n=1; Brugia malayi|Rep: Zinc finger, C2H2 type family protein - Brugia malayi (Filarial nematode worm) 132	460 bits (249)	8e-128	85
Locus_12804_Transcript_1/1_Confidence_0.000_Length_198	GPC00984_1 Cluster: GDP-mannose 4,6-dehydratase, putative; n=1; Brugia malayi|Rep: GDP-mannose 4,6-dehydratase, putative - Brugia malayi (Filarial nematode worm) 468	217 bits (117)	9e-56	87
Locus_12812_Transcript_1/1_Confidence_0.000_Length_208	HGC03907_1 Cluster: SJCHGC04591 protein; n=1; Schistosoma japonicum|Rep: SJCHGC04591 protein - Schistosoma japonicum (Blood fluke) 117	97.1 bits (52)	1e-19	88
Locus_1283_Transcript_1/1_Confidence_0.000_Length_2182	HGC02037_1 Cluster: Cleft lip and palate associated transmembrane protein 1, putative; n=1; Brugia malayi|Rep: Cleft lip and palate associated transmembrane protein 1, putative - Brugia malayi (Filarial nematode worm) 170	599 bits (324)	1e-169	84
Locus_1286_Transcript_1/1_Confidence_0.000_Length_470	HGC09690_1 Cluster: Putative uncharacterized protein; n=1; Caenorhabditis briggsae|Rep: Putative uncharacterized protein - Caenorhabditis briggsae 67	267 bits (144)	2e-70	82
Locus_12877_Transcript_1/1_Confidence_0.000_Length_463	HSC00061_1 Cluster: ADIPOR-like receptor C43G2.1, putative; n=1; Brugia malayi|Rep: ADIPOR-like receptor C43G2.1, putative - Brugia malayi (Filarial nematode worm) 314	481 bits (260)	7e-135	88
Locus_12885_Transcript_1/1_Confidence_0.000_Length_179	GRC01962_1 Cluster: PAP/25A associated domain containing protein; n=1; Brugia malayi|Rep: PAP/25A associated domain containing protein - Brugia malayi (Filarial nematode worm) 120	135 bits (73)	2e-31	90
Locus_12887_Transcript_1/1_Confidence_0.000_Length_232	HGC04583_1 CE01253 WBGene00004503 locus:rpt-3 status:Confirmed SW:P46502 protein_id:AAA20608.1 295	315 bits (170)	4e-85	92
Locus_12892_Transcript_1/1_Confidence_0.000_Length_188	GRC02447_1 Cluster: Adenosylhomocysteinase; n=1; Caenorhabditis briggsae|Rep: Adenosylhomocysteinase - Caenorhabditis briggsae 511	213 bits (115)	1e-54	87
Locus_12899_Transcript_1/1_Confidence_0.000_Length_404	HGC10729_1 Cluster: Brain cDNA, clone: QccE-22055, similar to human granulin (GRN),; n=1; Macaca fascicularis|Rep: Brain cDNA, clone: QccE-22055, similar to human granulin (GRN), - Macaca fascicularis (Crab eating macaque) (Cynomolgus monkey) 97	254 bits (137)	2e-66	81
Locus_129_Transcript_1/1_Confidence_0.000_Length_2389	HGC00913_1 Cluster: Peptidyl-prolyl cis-trans isomerase; n=1; Steinernema carpocapsae|Rep: Peptidyl-prolyl cis-trans isomerase - Steinernema carpocapsae 277	424 bits (229)	7e-117	88
Locus_12901_Transcript_1/1_Confidence_0.000_Length_287	GRC01450_1 Cluster: Probable transport protein Sec61 alpha subunit, putative; n=1; Brugia malayi|Rep: Probable transport protein Sec61 alpha subunit, putative - Brugia malayi (Filarial nematode worm) 378	320 bits (173)	1e-86	87
Locus_12906_Transcript_1/1_Confidence_0.000_Length_177	HSC00356_1 CE25736 WBGene00004929 locus:soc-2 status:Confirmed TR:Q22875 protein_id:AAB03417.3 150	237 bits (128)	6e-62	92
Locus_1291_Transcript_1/2_Confidence_0.333_Length_833	HGC11429_1 Cluster: ATPase, AAA family protein; n=1; Brugia malayi|Rep: ATPase, AAA family protein - Brugia malayi (Filarial nematode worm) 133	412 bits (223)	5e-114	86
Locus_1291_Transcript_2/2_Confidence_0.333_Length_539	HGC11429_1 Cluster: ATPase, AAA family protein; n=1; Brugia malayi|Rep: ATPase, AAA family protein - Brugia malayi (Filarial nematode worm) 133	412 bits (223)	3e-114	86
Locus_12915_Transcript_1/1_Confidence_0.000_Length_191	HGC06747_1 Cluster: Arginyl aa-trna synthetase protein 2; n=1; Caenorhabditis elegans|Rep: Arginyl aa-trna synthetase protein 2 - Caenorhabditis elegans 140	108 bits (58)	6e-23	90
Locus_12923_Transcript_1/1_Confidence_0.000_Length_1395	GPC02158_1 Cluster: Putative uncharacterized protein; n=1; Caenorhabditis elegans|Rep: Putative uncharacterized protein - Caenorhabditis elegans 124	313 bits (169)	9e-84	82
Locus_12927_Transcript_1/1_Confidence_0.000_Length_934	HGC02446_1 Cluster: PREDICTED: similar to adenylate kinase 2 isoform 3; n=1; Strongylocentrotus purpuratus|Rep: PREDICTED: similar to adenylate kinase 2 isoform 3 - Strongylocentrotus purpuratus 249	259 bits (140)	8e-68	84
Locus_1293_Transcript_1/1_Confidence_0.000_Length_6014	HSC01136_1 CE30487 WBGene00005009 locus:spr-4 Zinc finger, C2H2 type (11 domains) status:Partially_confirmed SW:O17582 protein_id:CAB03868.2 60	361 bits (195)	1e-97	84
Locus_12930_Transcript_1/1_Confidence_0.000_Length_3286	HGC03123_1 Cluster: 6-phosphogluconate dehydrogenase, decarboxylating; n=1; Caenorhabditis elegans|Rep: 6-phosphogluconate dehydrogenase, decarboxylating - Caenorhabditis elegans 286	599 bits (324)	1e-169	85
Locus_12937_Transcript_1/1_Confidence_0.000_Length_414	HGC02817_1 Cluster: Putative uncharacterized protein; n=1; Brugia malayi|Rep: Putative uncharacterized protein - Brugia malayi (Filarial nematode worm) 131	405 bits (219)	4e-112	85
Locus_1295_Transcript_1/1_Confidence_0.000_Length_2223	GRC03146_1 Cluster: Hypothetical 52.8 kDa protein T05E11.5 in chromosome IV, putative; n=1; Brugia malayi|Rep: Hypothetical 52.8 kDa protein T05E11.5 in chromosome IV, putative - Brugia malayi (Filarial nematode worm) 265	695 bits (376)	0	87
Locus_12952_Transcript_1/1_Confidence_0.000_Length_737	HGC06387_1 CE06719 WBGene00015216 locus:valv-1 status:Confirmed TR:Q17522 protein_id:AAK18878.1 155	370 bits (200)	3e-101	87
Locus_12957_Transcript_1/1_Confidence_0.000_Length_1339	HGC03647_1 Cluster: Putative uncharacterized protein; n=1; Caenorhabditis briggsae|Rep: Putative uncharacterized protein - Caenorhabditis briggsae 560	1578 bits (854)	0	89
Locus_12970_Transcript_1/1_Confidence_0.000_Length_750	HGC01369_1 CE01643 WBGene00011510 pyruvate dehydrogenase E1 alpha subunit status:Confirmed SW:P52899 protein_id:CAA87793.1 510	246 bits (133)	5e-64	88
Locus_12971_Transcript_1/1_Confidence_0.000_Length_741	HGC11292_1 Cluster: Ubiquitin-conjugating enzyme E2-binding protein 1, putative; n=1; Brugia malayi|Rep: Ubiquitin-conjugating enzyme E2-binding protein 1, putative - Brugia malayi (Filarial nematode worm) 195	303 bits (164)	3e-81	85
Locus_12972_Transcript_1/1_Confidence_0.000_Length_1267	HGC01689_1 Cluster: PREDICTED: similar to AGAP004458-PA; n=1; Tribolium castaneum|Rep: PREDICTED: similar to AGAP004458-PA - Tribolium castaneum 110	568 bits (307)	2e-160	86
Locus_12976_Transcript_1/1_Confidence_0.000_Length_411	HSC01370_1 Cluster: Phosphorylase B kinase alpha regulatory chain, putative; n=1; Brugia malayi|Rep: Phosphorylase B kinase alpha regulatory chain, putative - Brugia malayi (Filarial nematode worm) 199	451 bits (244)	5e-126	88
Locus_12977_Transcript_1/1_Confidence_0.000_Length_852	HGC06384_1 Cluster: Putative uncharacterized protein; n=1; Caenorhabditis briggsae|Rep: Putative uncharacterized protein - Caenorhabditis briggsae 67	254 bits (137)	3e-66	86
Locus_12979_Transcript_1/1_Confidence_0.000_Length_572	HGC00913_1 Cluster: Peptidyl-prolyl cis-trans isomerase; n=1; Steinernema carpocapsae|Rep: Peptidyl-prolyl cis-trans isomerase - Steinernema carpocapsae 277	95.3 bits (51)	1e-18	88
Locus_12988_Transcript_1/2_Confidence_0.333_Length_474	HGC02659_1 Cluster: Dolichol monophosphate mannose synthase; n=1; Caenorhabditis briggsae|Rep: Dolichol monophosphate mannose synthase - Caenorhabditis briggsae 282	255 bits (138)	5e-67	89
Locus_12988_Transcript_2/2_Confidence_0.000_Length_653	HGC02659_1 Cluster: Dolichol monophosphate mannose synthase; n=1; Caenorhabditis briggsae|Rep: Dolichol monophosphate mannose synthase - Caenorhabditis briggsae 282	497 bits (269)	1e-139	85
Locus_12990_Transcript_1/1_Confidence_0.000_Length_1789	HGC03776_1 Cluster: Paramyosin; n=1; Dictyocaulus viviparus|Rep: Paramyosin - Dictyocaulus viviparus (Bovine lungworm) 259	822 bits (445)	0	92
Locus_12997_Transcript_1/1_Confidence_0.000_Length_669	HGC00503_1 Cluster: Putative uncharacterized protein; n=1; Caenorhabditis briggsae|Rep: Putative uncharacterized protein - Caenorhabditis briggsae 233	560 bits (303)	1e-158	89
Locus_13_Transcript_1/2_Confidence_0.333_Length_2408	GRC00201_1 Cluster: NLI interacting factor-like phosphatase family protein; n=1; Brugia malayi|Rep: NLI interacting factor-like phosphatase family protein - Brugia malayi (Filarial nematode worm) 239	388 bits (210)	3e-106	83
Locus_13_Transcript_2/2_Confidence_0.000_Length_2299	GRC00201_1 Cluster: NLI interacting factor-like phosphatase family protein; n=1; Brugia malayi|Rep: NLI interacting factor-like phosphatase family protein - Brugia malayi (Filarial nematode worm) 239	388 bits (210)	2e-106	83
Locus_13002_Transcript_1/1_Confidence_0.000_Length_224	HSC01225_1 Cluster: Putative uncharacterized protein; n=1; Brugia malayi|Rep: Putative uncharacterized protein - Brugia malayi (Filarial nematode worm) 228	172 bits (93)	2e-42	81
Locus_13013_Transcript_1/1_Confidence_0.000_Length_1007	SRC04435_1 Cluster: Diazepam binding inhibitor-like protein; n=1; Maconellicoccus hirsutus|Rep: Diazepam binding inhibitor-like protein - Maconellicoccus hirsutus (Pink hibiscus mealybug) 97	54.7 bits (29)	4e-06	100
Locus_13018_Transcript_1/1_Confidence_0.000_Length_334	HGC03030_1 Cluster: CBR-SRS-2 protein; n=1; Caenorhabditis briggsae|Rep: CBR-SRS-2 protein - Caenorhabditis briggsae 489	433 bits (234)	2e-120	90
Locus_1302_Transcript_1/2_Confidence_0.333_Length_614	HGC00720_1 CE17755 WBGene00000472 locus:cey-1 `Cold-shock` DNA-binding domain status:Confirmed TR:O62213 protein_id:CAB04257.1 80	527 bits (285)	1e-148	85
Locus_1302_Transcript_2/2_Confidence_0.000_Length_618	HGC00720_1 CE17755 WBGene00000472 locus:cey-1 `Cold-shock` DNA-binding domain status:Confirmed TR:O62213 protein_id:CAB04257.1 80	527 bits (285)	1e-148	85
Locus_13027_Transcript_1/1_Confidence_0.000_Length_608	HSC00450_1 CE41776 WBGene00001618 locus:glr-7 glutamate receptor status:Confirmed TR:Q18591 protein_id:AAA96090.3 158	274 bits (148)	2e-72	92
Locus_13037_Transcript_1/1_Confidence_0.000_Length_953	GRC02175_1 Cluster: Guanine nucleotide-binding protein alpha-7 subunit; n=1; Caenorhabditis briggsae|Rep: Guanine nucleotide-binding protein alpha-7 subunit - Caenorhabditis briggsae 234	422 bits (228)	1e-116	86
Locus_13044_Transcript_1/1_Confidence_0.000_Length_373	HGC02389_1 Cluster: N-acetyltransferase; n=1; Ornithodoros coriaceus|Rep: N-acetyltransferase - Ornithodoros coriaceus 245	89.8 bits (48)	4e-17	87
Locus_13053_Transcript_1/1_Confidence_0.000_Length_1522	GRC01435_1 CE37537 WBGene00010741 locus:lgc-49 GABA receptor beta subunit status:Partially_confirmed TR:Q21420 protein_id:CAA98509.2 186	361 bits (195)	3e-98	83
Locus_13075_Transcript_1/1_Confidence_0.000_Length_232	HGC08287_1 CE18284 WBGene00020812 acyl-CoA dehydrogenase status:Confirmed TR:Q22781 protein_id:AAC69025.1 330	99.0 bits (53)	4e-20	93
Locus_1309_Transcript_1/1_Confidence_0.000_Length_1292	HGC08059_1 Cluster: Putative uncharacterized protein; n=1; Caenorhabditis elegans|Rep: Putative uncharacterized protein - Caenorhabditis elegans 310	767 bits (415)	0	86
Locus_13106_Transcript_1/1_Confidence_0.000_Length_303	HGC00823_1 CE39838 WBGene00021553 tyrosinase status:Predicted TR:O76708 protein_id:AAK21515.1 352	361 bits (195)	6e-99	88
Locus_13110_Transcript_1/1_Confidence_0.000_Length_435	HSC00077_1 no annotation	99.0 bits (53)	8e-20	90
Locus_13112_Transcript_1/1_Confidence_0.000_Length_506	GRC01619_1 Cluster: Putative uncharacterized protein; n=1; Caenorhabditis elegans|Rep: Putative uncharacterized protein - Caenorhabditis elegans 160	189 bits (102)	6e-47	87
Locus_13118_Transcript_1/1_Confidence_0.000_Length_256	HGC00199_1 Cluster: Heat shock protein 70 A; n=1; Heterodera glycines|Rep: Heat shock protein 70 A - Heterodera glycines (Soybean cyst nematode worm) 689	320 bits (173)	9e-87	90
Locus_13123_Transcript_1/1_Confidence_0.000_Length_328	HGC02849_1 CE35178 WBGene00044329 locus:cpsf-4 status:Confirmed TR:Q7YTG9 protein_id:CAE45045.1 75	344 bits (186)	7e-94	90
Locus_13124_Transcript_1/1_Confidence_0.000_Length_851	HGC03620_1 Cluster: DnaJ domain containing protein; n=1; Brugia malayi|Rep: DnaJ domain containing protein - Brugia malayi (Filarial nematode worm) 153	741 bits (401)	0	85
Locus_13131_Transcript_1/1_Confidence_0.000_Length_254	HGC01940_1 Cluster: GDP-mannose 4,6 dehydratase 1; n=1; Caenorhabditis briggsae|Rep: GDP-mannose 4,6 dehydratase 1 - Caenorhabditis briggsae 274	237 bits (128)	9e-62	85
Locus_1314_Transcript_1/1_Confidence_0.000_Length_999	HGC11716_1 CE39310 WBGene00007117 locus:spe-42 status:Partially_confirmed TR:Q17461 protein_id:CAA98416.5 61	350 bits (189)	5e-95	84
Locus_13147_Transcript_1/1_Confidence_0.000_Length_405	ACC15159_1 Cluster: CAMP-dependent protein kinase catalytic subunit; n=1; Ancylostoma caninum|Rep: CAMP-dependent protein kinase catalytic subunit - Ancylostoma caninum (Dog hookworm) 91	137 bits (74)	2e-31	86
Locus_13150_Transcript_1/1_Confidence_0.000_Length_420	HGC01305_1 Cluster: Poly polymerase central domain containing protein; n=1; Brugia malayi|Rep: Poly polymerase central domain containing protein - Brugia malayi (Filarial nematode worm) 425	375 bits (203)	3e-103	85
Locus_1316_Transcript_1/1_Confidence_0.000_Length_5922	HGC04951_1 Cluster: Type III restriction enzyme, res subunit family protein; n=1; Brugia malayi|Rep: Type III restriction enzyme, res subunit family protein - Brugia malayi (Filarial nematode worm) 234	616 bits (333)	3e-174	87
Locus_13172_Transcript_1/1_Confidence_0.000_Length_286	HSC00454_1 Cluster: SH3 domain containing protein; n=1; Brugia malayi|Rep: SH3 domain containing protein - Brugia malayi (Filarial nematode worm) 117	230 bits (124)	2e-59	82
Locus_13178_Transcript_1/1_Confidence_0.000_Length_409	GRC02324_1 Cluster: Innexin-12; n=1; Caenorhabditis elegans|Rep: Innexin-12 - Caenorhabditis elegans 152	172 bits (93)	5e-42	90
Locus_13179_Transcript_1/1_Confidence_0.000_Length_355	GRC02494_1 CE22073 WBGene00021628 mannose-1-phosphate gaunyl transferase status:Confirmed TR:Q9N4V3 protein_id:AAF60647.1 176	379 bits (205)	2e-104	86
Locus_13185_Transcript_1/1_Confidence_0.000_Length_972	HGC03695_1 no annotation	320 bits (173)	4e-86	75
Locus_13192_Transcript_1/1_Confidence_0.000_Length_286	HGC00444_1 Cluster: Calpain D, putative; n=1; Brugia malayi|Rep: Calpain D, putative - Brugia malayi (Filarial nematode worm) 139	235 bits (127)	4e-61	82
Locus_13193_Transcript_1/1_Confidence_0.000_Length_1044	HGC00804_1 Cluster: Putative uncharacterized protein; n=1; Caenorhabditis elegans|Rep: Putative uncharacterized protein - Caenorhabditis elegans 347	761 bits (412)	0	88
Locus_13196_Transcript_1/1_Confidence_0.000_Length_201	HGC01809_1 Cluster: Putative uncharacterized protein; n=1; Caenorhabditis elegans|Rep: Putative uncharacterized protein - Caenorhabditis elegans 389	141 bits (76)	6e-33	80
Locus_13198_Transcript_1/1_Confidence_0.000_Length_1938	HGC03749_1 Cluster: Putative uncharacterized protein; n=1; Brugia malayi|Rep: Putative uncharacterized protein - Brugia malayi (Filarial nematode worm) 155	573 bits (310)	5e-162	89
Locus_13200_Transcript_1/1_Confidence_0.000_Length_994	TCC02494_1 Cluster: ATP-binding cassette, sub-family F, putative; n=1; Brugia malayi|Rep: ATP-binding cassette, sub-family F, putative - Brugia malayi (Filarial nematode worm) 231	438 bits (237)	1e-121	89
Locus_13204_Transcript_1/1_Confidence_0.000_Length_261	HGC09157_1 Cluster: Proteasome regulatory particle, non-atpase-like protein 6, putative; n=1; Brugia malayi|Rep: Proteasome regulatory particle, non-atpase-like protein 6, putative - Brugia malayi (Filarial nematode worm) 183	311 bits (168)	6e-84	88
Locus_1322_Transcript_1/1_Confidence_0.000_Length_525	HGC10110_1 Cluster: Cytochrome b5-like Heme/Steroid binding domain containing protein; n=1; Brugia malayi|Rep: Cytochrome b5-like Heme/Steroid binding domain containing protein - Brugia malayi (Filarial nematode worm) 144	315 bits (170)	9e-85	79
Locus_13221_Transcript_1/1_Confidence_0.000_Length_564	GRC00094_1 Cluster: Synaptophysin / synaptoporin family protein; n=1; Brugia malayi|Rep: Synaptophysin / synaptoporin family protein - Brugia malayi (Filarial nematode worm) 149	128 bits (69)	1e-28	87
Locus_13228_Transcript_1/1_Confidence_0.000_Length_824	HGC08838_1 Cluster: Copine family protein; n=1; Brugia malayi|Rep: Copine family protein - Brugia malayi (Filarial nematode worm) 76	217 bits (117)	4e-55	92
Locus_13229_Transcript_1/1_Confidence_0.000_Length_360	HGC00511_1 Cluster: Prefoldin subunit 4, putative; n=1; Brugia malayi|Rep: Prefoldin subunit 4, putative - Brugia malayi (Filarial nematode worm) 100	348 bits (188)	6e-95	84
Locus_13248_Transcript_1/1_Confidence_0.000_Length_223	HGC02581_1 Cluster: Eukaryotic translation initiation factor 4E-3; n=1; Caenorhabditis elegans|Rep: Eukaryotic translation initiation factor 4E-3 - Caenorhabditis elegans 182	76.8 bits (41)	2e-13	90
Locus_1325_Transcript_1/1_Confidence_0.000_Length_1850	HGC00584_1 Cluster: Biotin synthase; n=1; Rickettsia felis|Rep: Biotin synthase - Rickettsia felis (Rickettsia azadi) 263	662 bits (358)	0	88
Locus_13251_Transcript_1/1_Confidence_0.000_Length_368	HGC00468_1 Cluster: Ubiquitin fusion degradation protein UFD1 containing protein; n=1; Brugia malayi|Rep: Ubiquitin fusion degradation protein UFD1 containing protein - Brugia malayi (Filarial nematode worm) 259	86.1 bits (46)	5e-16	92
Locus_1327_Transcript_1/1_Confidence_0.000_Length_1945	HGC02810_1 Cluster: Gut esterase 1 precursor; n=1; Caenorhabditis briggsae|Rep: Gut esterase 1 precursor - Caenorhabditis briggsae 211	654 bits (354)	0	79
Locus_13286_Transcript_1/1_Confidence_0.000_Length_732	GRC01881_1 Cluster: 40S ribosomal protein S10, putative; n=1; Brugia malayi|Rep: 40S ribosomal protein S10, putative - Brugia malayi (Filarial nematode worm) 162	366 bits (198)	4e-100	87
Locus_13287_Transcript_1/1_Confidence_0.000_Length_1378	CRC03502_1 CE28084 WBGene00006784 locus:unc-49 gamma-aminobutyric-acid receptor status:Confirmed TR:Q9Y0I4 protein_id:CAC42348.1 319	82.4 bits (44)	3e-14	75
Locus_13291_Transcript_1/1_Confidence_0.000_Length_411	HSC01465_1 no annotation	235 bits (127)	6e-61	81
Locus_13292_Transcript_1/1_Confidence_0.000_Length_319	HGC05450_1 CE02641 WBGene00017440 beta-ureidopropionase (rat) status:Confirmed TR:Q19437 protein_id:AAK31488.1 344	106 bits (57)	4e-22	91
Locus_13314_Transcript_1/1_Confidence_0.000_Length_419	HGC00721_1 CE05402 WBGene00008053 locus:cdc-48.2 P97 protein status:Confirmed SW:P54812 protein_id:CAA88314.1 764	403 bits (218)	2e-111	84
Locus_13315_Transcript_1/1_Confidence_0.000_Length_220	HGC08171_1 Cluster: Uncharacterized protein family UPF0005 containing protein; n=1; Brugia malayi|Rep: Uncharacterized protein family UPF0005 containing protein - Brugia malayi (Filarial nematode worm) 207	320 bits (173)	8e-87	93
Locus_13317_Transcript_1/1_Confidence_0.000_Length_262	HGC02691_1 Cluster: Putative tricarboxylate transport protein, mitochondrial precursor; n=1; Caenorhabditis elegans|Rep: Putative tricarboxylate transport protein, mitochondrial precursor - Caenorhabditis elegans 258	298 bits (161)	4e-80	88
Locus_1333_Transcript_1/1_Confidence_0.000_Length_815	HGC00429_1 Cluster: Putative uncharacterized protein; n=1; Brugia malayi|Rep: Putative uncharacterized protein - Brugia malayi (Filarial nematode worm) 113	695 bits (376)	0	88
Locus_13332_Transcript_1/1_Confidence_0.000_Length_8961	HGC10999_1 Cluster: Putative uncharacterized protein; n=1; Brugia malayi|Rep: Putative uncharacterized protein - Brugia malayi (Filarial nematode worm) 290	1109 bits (600)	0	89
Locus_13336_Transcript_1/1_Confidence_0.000_Length_193	HGC01671_1 Cluster: CBR-FAT-5 protein; n=1; Caenorhabditis briggsae|Rep: CBR-FAT-5 protein - Caenorhabditis briggsae 363	65.8 bits (35)	3e-10	89
Locus_13337_Transcript_1/1_Confidence_0.000_Length_294	HSC00869_1 Cluster: Putative cytochrome P450 CYP13A3; n=1; Caenorhabditis elegans|Rep: Putative cytochrome P450 CYP13A3 - Caenorhabditis elegans 89	202 bits (109)	4e-51	86
Locus_13343_Transcript_1/1_Confidence_0.000_Length_873	HGC07235_1 Cluster: Putative uncharacterized protein; n=1; Caenorhabditis elegans|Rep: Putative uncharacterized protein - Caenorhabditis elegans 252	492 bits (266)	7e-138	89
Locus_13345_Transcript_1/1_Confidence_0.000_Length_372	HGC01924_1 Cluster: Putative uncharacterized protein; n=1; Brugia malayi|Rep: Putative uncharacterized protein - Brugia malayi (Filarial nematode worm) 232	481 bits (260)	6e-135	90
Locus_13349_Transcript_1/1_Confidence_0.000_Length_291	HGC04489_1 Cluster: U5 snRNP-associated 102 kDa protein, putative; n=1; Brugia malayi|Rep: U5 snRNP-associated 102 kDa protein, putative - Brugia malayi (Filarial nematode worm) 302	228 bits (123)	7e-59	92
Locus_13350_Transcript_1/1_Confidence_0.000_Length_182	HGC02691_1 Cluster: Putative tricarboxylate transport protein, mitochondrial precursor; n=1; Caenorhabditis elegans|Rep: Putative tricarboxylate transport protein, mitochondrial precursor - Caenorhabditis elegans 258	93.5 bits (50)	1e-18	90
Locus_13359_Transcript_1/1_Confidence_0.000_Length_206	HGC05446_1 CE41531 WBGene00016197 locus:pxl-1 status:Confirmed TR:A7YEP3 protein_id:ABV23480.1 377	257 bits (139)	6e-68	89
Locus_13362_Transcript_1/1_Confidence_0.000_Length_191	HGC08475_1 CE02903 WBGene00001224 locus:ehs-1 status:Confirmed TR:Q23418 protein_id:AAC71084.1 127	174 bits (94)	5e-43	84
Locus_13363_Transcript_1/1_Confidence_0.000_Length_323	HGC08377_1 Cluster: A-macroglobulin complement component family protein; n=1; Brugia malayi|Rep: A-macroglobulin complement component family protein - Brugia malayi (Filarial nematode worm) 254	119 bits (64)	5e-26	94
Locus_13365_Transcript_1/1_Confidence_0.000_Length_211	GRC01006_1 Cluster: Pinin/SDK/memA/ protein conserved region containing protein; n=1; Brugia malayi|Rep: Pinin/SDK/memA/ protein conserved region containing protein - Brugia malayi (Filarial nematode worm) 109	276 bits (149)	2e-73	90
Locus_13366_Transcript_1/1_Confidence_0.000_Length_326	HGC02370_1 Cluster: F-actin-capping protein subunit alpha; n=1; Drosophila melanogaster|Rep: F-actin-capping protein subunit alpha - Drosophila melanogaster (Fruit fly) 191	370 bits (200)	1e-101	87
Locus_13374_Transcript_1/1_Confidence_0.000_Length_371	HSC00545_1 CE27727 WBGene00003637 locus:nhr-47 zinc finger protein status:Confirmed SW:Q17370 protein_id:AAC19212.2 168	405 bits (219)	4e-112	87
Locus_13379_Transcript_1/1_Confidence_0.000_Length_209	HGC05155_1 Cluster: ATP-dependent RNA helicase An3, putative; n=1; Brugia malayi|Rep: ATP-dependent RNA helicase An3, putative - Brugia malayi (Filarial nematode worm) 443	261 bits (141)	4e-69	89
Locus_1338_Transcript_1/1_Confidence_0.000_Length_197	HGC07218_1 no annotation	158 bits (85)	6e-38	89
Locus_13381_Transcript_1/1_Confidence_0.000_Length_188	HGC04076_1 CE14180 WBGene00012031 mitochondrial glycerol-3-phosphate dehydrogenase status:Confirmed SW:P90795 protein_id:CAA96690.1 181	230 bits (124)	1e-59	91
Locus_13390_Transcript_1/1_Confidence_0.000_Length_190	HGC00553_1 Cluster: Fatty acid desaturase family protein; n=1; Brugia malayi|Rep: Fatty acid desaturase family protein - Brugia malayi (Filarial nematode worm) 332	224 bits (121)	5e-58	88
Locus_13394_Transcript_1/1_Confidence_0.000_Length_336	HGC02271_1 Cluster: Aldehyde dehydrogenase; n=1; Steinernema feltiae|Rep: Aldehyde dehydrogenase - Steinernema feltiae 464	412 bits (223)	2e-114	89
Locus_13406_Transcript_1/1_Confidence_0.000_Length_161	HGC00360_1 CE21023 WBGene00001404 locus:fbp-1 fructose-bisphosphatase status:Confirmed TR:Q9N2M2 protein_id:AAF39910.1 266	134 bits (72)	8e-31	97
Locus_13413_Transcript_1/1_Confidence_0.000_Length_226	HGC11728_1 CE02111 WBGene00003616 locus:nhr-17 nuclear hormone receptor status:Partially_confirmed TR:Q17589 protein_id:CAA90291.1 172	121 bits (65)	9e-27	96
Locus_13414_Transcript_1/1_Confidence_0.000_Length_535	HSC00253_1 Cluster: CBR-UGT-54 protein; n=1; Caenorhabditis briggsae|Rep: CBR-UGT-54 protein - Caenorhabditis briggsae 160	381 bits (206)	9e-105	80
Locus_13415_Transcript_1/1_Confidence_0.000_Length_344	HGC03533_1 no annotation	196 bits (106)	2e-49	85
Locus_13419_Transcript_1/1_Confidence_0.000_Length_236	HGC01484_1 Cluster: ATP-dependent RNA helicase DDX18, putative; n=1; Brugia malayi|Rep: ATP-dependent RNA helicase DDX18, putative - Brugia malayi (Filarial nematode worm) 432	261 bits (141)	5e-69	87
Locus_13427_Transcript_1/1_Confidence_0.000_Length_550	HGC11276_1 Cluster: Probable succinyl-CoA:3-ketoacid-coenzyme A transferase, mitochondrial precursor; n=1; Caenorhabditis elegans|Rep: Probable succinyl-CoA:3-ketoacid-coenzyme A transferase, mitochondrial precursor - Caenorhabditis elegans 101	198 bits (107)	1e-49	85
Locus_1343_Transcript_1/1_Confidence_0.000_Length_547	HGC01633_1 Cluster: PREDICTED: similar to B52 CG10851-PB, isoform B; n=1; Apis mellifera|Rep: PREDICTED: similar to B52 CG10851-PB, isoform B - Apis mellifera 87	398 bits (215)	9e-110	83
Locus_13437_Transcript_1/1_Confidence_0.000_Length_590	HSC00264_1 Cluster: Hypothetical 37.0 kDa protein B0495.8 in chromosome II, putative; n=1; Brugia malayi|Rep: Hypothetical 37.0 kDa protein B0495.8 in chromosome II, putative - Brugia malayi (Filarial nematode worm) 68	106 bits (57)	7e-22	97
Locus_1345_Transcript_1/1_Confidence_0.000_Length_2783	HGC00355_1 no annotation	713 bits (386)	0	88
Locus_13450_Transcript_1/1_Confidence_0.000_Length_878	HGC03063_1 Cluster: Predicted protein; n=1; Nematostella vectensis|Rep: Predicted protein - Nematostella vectensis (Starlet sea anemone) 229	106 bits (57)	1e-21	91
Locus_13456_Transcript_1/1_Confidence_0.000_Length_185	HGC02854_1 no annotation	248 bits (134)	3e-65	91
Locus_1347_Transcript_1/1_Confidence_0.000_Length_476	HGC03662_1 Cluster: CBR-TAG-30 protein; n=1; Caenorhabditis briggsae|Rep: CBR-TAG-30 protein - Caenorhabditis briggsae 208	316 bits (171)	2e-85	85
Locus_13470_Transcript_1/1_Confidence_0.000_Length_358	HGC05070_1 Cluster: MGC83251 protein, putative; n=1; Brugia malayi|Rep: MGC83251 protein, putative - Brugia malayi (Filarial nematode worm) 157	154 bits (83)	1e-36	75
Locus_13476_Transcript_1/1_Confidence_0.000_Length_167	GPC00011_1 Cluster: Syntrophin-1, putative; n=1; Brugia malayi|Rep: Syntrophin-1, putative - Brugia malayi (Filarial nematode worm) 392	159 bits (86)	1e-38	85
Locus_1348_Transcript_1/1_Confidence_0.000_Length_211	HGC03662_1 Cluster: CBR-TAG-30 protein; n=1; Caenorhabditis briggsae|Rep: CBR-TAG-30 protein - Caenorhabditis briggsae 208	73.1 bits (39)	2e-12	96
Locus_13491_Transcript_1/1_Confidence_0.000_Length_277	HGC09552_1 Cluster: Aldose reductase; n=1; Pristionchus pacificus|Rep: Aldose reductase - Pristionchus pacificus 236	265 bits (143)	5e-70	86
Locus_13493_Transcript_1/1_Confidence_0.000_Length_466	HCC00069_1 no annotation	62.1 bits (33)	1e-08	100
Locus_135_Transcript_1/1_Confidence_0.000_Length_1408	HGC03147_1 Cluster: Glutamate-rich WD-repeat protein 1, putative; n=1; Brugia malayi|Rep: Glutamate-rich WD-repeat protein 1, putative - Brugia malayi (Filarial nematode worm) 280	610 bits (330)	3e-173	85
Locus_1350_Transcript_1/1_Confidence_0.000_Length_2813	HGC09656_1 no annotation	63.9 bits (34)	2e-08	86
Locus_13501_Transcript_1/1_Confidence_0.000_Length_723	GRC01792_1 no annotation	250 bits (135)	4e-65	77
Locus_13509_Transcript_1/1_Confidence_0.000_Length_383	GRC00180_1 Cluster: 60S ribosomal protein L3; n=1; Toxocara canis|Rep: 60S ribosomal protein L3 - Toxocara canis (Canine roundworm) 691	425 bits (230)	3e-118	87
Locus_1351_Transcript_1/1_Confidence_0.000_Length_637	GRC02749_1 CE04644 WBGene00018737 thymidine diphosphoglucose 4,6-dehydratase status:Partially_confirmed TR:Q20697 protein_id:AAB52650.1 224	429 bits (232)	4e-119	83
Locus_13516_Transcript_1/1_Confidence_0.000_Length_168	HGC00568_1 Cluster: TUB-1 gene exon 1; n=1; Haemonchus contortus|Rep: TUB-1 gene exon 1 - Haemonchus contortus (Barber pole worm) 800	215 bits (116)	3e-55	91
Locus_13518_Transcript_1/1_Confidence_0.000_Length_319	HGC00404_1 Cluster: 60S ribosomal protein L35; n=3; Murinae|Rep: 60S ribosomal protein L35 - Mus musculus (Mouse) 134	368 bits (199)	4e-101	87
Locus_13521_Transcript_1/1_Confidence_0.000_Length_460	HSC00129_1 Cluster: Ribonucleases P/MRP protein subunit POP1 containing protein; n=1; Brugia malayi|Rep: Ribonucleases P/MRP protein subunit POP1 containing protein - Brugia malayi (Filarial nematode worm) 113	281 bits (152)	8e-75	83
Locus_13527_Transcript_1/1_Confidence_0.000_Length_639	HGC10900_1 Cluster: Importin 7; n=1; Danio rerio|Rep: Importin 7 - Danio rerio (Zebrafish) (Brachydanio rerio) 231	318 bits (172)	9e-86	89
Locus_13530_Transcript_1/1_Confidence_0.000_Length_165	HSC01505_1 Cluster: Mov34/MPN/PAD-1 family protein; n=1; Brugia malayi|Rep: Mov34/MPN/PAD-1 family protein - Brugia malayi (Filarial nematode worm) 208	206 bits (111)	2e-52	89
Locus_13531_Transcript_1/1_Confidence_0.000_Length_541	HGC02978_1 Cluster: Vacuolar proton pump subunit E; n=1; Heterodera schachtii|Rep: Vacuolar proton pump subunit E - Heterodera schachtii 370	390 bits (211)	2e-107	89
Locus_13532_Transcript_1/1_Confidence_0.000_Length_216	HGC11028_1 Cluster: Piwi domain containing protein; n=1; Brugia malayi|Rep: Piwi domain containing protein - Brugia malayi (Filarial nematode worm) 64	206 bits (111)	2e-52	84
Locus_1354_Transcript_1/1_Confidence_0.000_Length_1153	GRC02811_1 Cluster: CBR-PAK-1 protein; n=1; Caenorhabditis briggsae|Rep: CBR-PAK-1 protein - Caenorhabditis briggsae 102	409 bits (221)	9e-113	80
Locus_13547_Transcript_1/1_Confidence_0.000_Length_161	HGC00997_1 Cluster: Putative uncharacterized protein; n=1; Caenorhabditis briggsae|Rep: Putative uncharacterized protein - Caenorhabditis briggsae 227	147 bits (79)	1e-34	83
Locus_1355_Transcript_1/1_Confidence_0.000_Length_524	HGC01971_1 Cluster: Ras-related protein Rab-35, putative; n=1; Brugia malayi|Rep: Ras-related protein Rab-35, putative - Brugia malayi (Filarial nematode worm) 298	675 bits (365)	0	90
Locus_13557_Transcript_1/1_Confidence_0.000_Length_202	HGC00463_1 Cluster: Endoplasmic Reticulum Oxidoreductin 1; n=1; Brugia malayi|Rep: Endoplasmic Reticulum Oxidoreductin 1 - Brugia malayi (Filarial nematode worm) 398	106 bits (57)	2e-22	90
Locus_13568_Transcript_1/1_Confidence_0.000_Length_314	HGC02121_1 Cluster: Nicalin, putative; n=1; Brugia malayi|Rep: Nicalin, putative - Brugia malayi (Filarial nematode worm) 158	331 bits (179)	5e-90	86
Locus_13571_Transcript_1/1_Confidence_0.000_Length_284	GRC04063_1 Cluster: MGC69179 protein, putative; n=1; Brugia malayi|Rep: MGC69179 protein, putative - Brugia malayi (Filarial nematode worm) 89	248 bits (134)	5e-65	85
Locus_13572_Transcript_1/1_Confidence_0.000_Length_186	GPC01991_1 Cluster: Polyubiquitin; n=1; Globodera pallida|Rep: Polyubiquitin - Globodera pallida 247	255 bits (138)	2e-67	92
Locus_13573_Transcript_1/1_Confidence_0.000_Length_296	HGC11330_1 Cluster: Putative aldehyde dehydrogenase family 7 member A1 homolog; n=1; Caenorhabditis elegans|Rep: Putative aldehyde dehydrogenase family 7 member A1 homolog - Caenorhabditis elegans 187	206 bits (111)	3e-52	90
Locus_13592_Transcript_1/3_Confidence_0.667_Length_406	HGC01546_1 Cluster: Putative uncharacterized protein; n=1; Caenorhabditis elegans|Rep: Putative uncharacterized protein - Caenorhabditis elegans 138	470 bits (254)	1e-131	92
Locus_13592_Transcript_2/3_Confidence_0.333_Length_1832	HGC01546_1 Cluster: Putative uncharacterized protein; n=1; Caenorhabditis elegans|Rep: Putative uncharacterized protein - Caenorhabditis elegans 138	470 bits (254)	7e-131	92
Locus_13599_Transcript_1/1_Confidence_0.000_Length_287	GRC01507_1 Cluster: Putative uncharacterized protein; n=1; Caenorhabditis briggsae|Rep: Putative uncharacterized protein - Caenorhabditis briggsae 102	89.8 bits (48)	3e-17	88
Locus_13602_Transcript_1/1_Confidence_0.000_Length_491	HGC02700_1 Cluster: GA14079-PA; n=1; Drosophila pseudoobscura|Rep: GA14079-PA - Drosophila pseudoobscura (Fruit fly) 278	556 bits (301)	1e-157	87
Locus_13607_Transcript_1/1_Confidence_0.000_Length_287	HGC03785_1 CE21846 WBGene00021510 status:Partially_confirmed TR:Q95Y20 protein_id:AAK68458.1 226	250 bits (135)	1e-65	91
Locus_1361_Transcript_1/1_Confidence_0.000_Length_1061	GPC02401_1 Cluster: Zinc transporter ZIP9; n=1; Macaca fascicularis|Rep: Zinc transporter ZIP9 - Macaca fascicularis (Crab eating macaque) (Cynomolgus monkey) 111	370 bits (200)	4e-101	80
Locus_13624_Transcript_1/1_Confidence_0.000_Length_218	HGC11248_1 Cluster: Putative uncharacterized protein; n=1; Caenorhabditis elegans|Rep: Putative uncharacterized protein - Caenorhabditis elegans 165	126 bits (68)	2e-28	94
Locus_13630_Transcript_1/1_Confidence_0.000_Length_249	HGC02539_1 Cluster: PREDICTED: similar to AGAP011327-PA; n=1; Tribolium castaneum|Rep: PREDICTED: similar to AGAP011327-PA - Tribolium castaneum 172	86.1 bits (46)	4e-16	88
Locus_13634_Transcript_1/1_Confidence_0.000_Length_507	GRC04732_1 no annotation	87.9 bits (47)	2e-16	83
Locus_13644_Transcript_1/1_Confidence_0.000_Length_463	HGC01104_1 CE03086 WBGene00008260 status:Confirmed TR:Q18793 protein_id:CAA91797.1 295	444 bits (240)	1e-123	88
Locus_13646_Transcript_1/1_Confidence_0.000_Length_167	GRC02720_1 Cluster: CBR-PQN-83 protein; n=1; Caenorhabditis briggsae|Rep: CBR-PQN-83 protein - Caenorhabditis briggsae 64	97.1 bits (52)	1e-19	82
Locus_13659_Transcript_1/1_Confidence_0.000_Length_1116	GRC03075_1 no annotation	196 bits (106)	8e-49	82
Locus_1368_Transcript_1/1_Confidence_0.000_Length_1256	HGC10537_1 CE19798 WBGene00017534 status:Confirmed SW:O16216 protein_id:AAB65279.2 89	287 bits (155)	5e-76	82
Locus_13694_Transcript_1/1_Confidence_0.000_Length_977	HGC01995_1 Cluster: Syntaxin F55A11.2, putative; n=1; Brugia malayi|Rep: Syntaxin F55A11.2, putative - Brugia malayi (Filarial nematode worm) 183	697 bits (377)	0	83
Locus_13708_Transcript_1/1_Confidence_0.000_Length_712	HGC04247_1 Cluster: Putative uncharacterized protein; n=1; Brugia malayi|Rep: Putative uncharacterized protein - Brugia malayi (Filarial nematode worm) 270	289 bits (156)	8e-77	91
Locus_13726_Transcript_1/1_Confidence_0.000_Length_468	HGC10401_1 CE34063 WBGene00019780 status:Confirmed TR:Q7Z2A7 protein_id:AAP40520.1 145	139 bits (75)	5e-32	92
Locus_13746_Transcript_1/1_Confidence_0.000_Length_544	HGC00466_1 Cluster: Putative uncharacterized protein; n=1; Caenorhabditis briggsae|Rep: Putative uncharacterized protein - Caenorhabditis briggsae 152	99.0 bits (53)	1e-19	91
Locus_13748_Transcript_1/1_Confidence_0.000_Length_1481	HGC01333_1 Cluster: Abnormal catecholamine distribution protein 1, isoform a, putative; n=1; Brugia malayi|Rep: Abnormal catecholamine distribution protein 1, isoform a, putative - Brugia malayi (Filarial nematode worm) 86	387 bits (209)	6e-106	81
Locus_1375_Transcript_1/1_Confidence_0.000_Length_1090	GRC02996_1 Cluster: Dual specificity phosphatase, catalytic domain containing protein; n=1; Brugia malayi|Rep: Dual specificity phosphatase, catalytic domain containing protein - Brugia malayi (Filarial nematode worm) 94	226 bits (122)	9e-58	86
Locus_13755_Transcript_1/1_Confidence_0.000_Length_389	HGC00442_1 Cluster: Ubiquitin conjugating enzyme; n=1; Culex quinquefasciatus|Rep: Ubiquitin conjugating enzyme - Culex quinquefasciatus (Southern house mosquito) 65	82.4 bits (44)	7e-15	85
Locus_13757_Transcript_1/1_Confidence_0.000_Length_224	HGC09720_1 Cluster: Hydrolase, alpha/beta fold family protein; n=1; Brugia malayi|Rep: Hydrolase, alpha/beta fold family protein - Brugia malayi (Filarial nematode worm) 243	110 bits (59)	2e-23	92
Locus_13762_Transcript_1/1_Confidence_0.000_Length_2473	HSC01340_1 no annotation	158 bits (85)	8e-37	90
Locus_13787_Transcript_1/1_Confidence_0.000_Length_212	HGC07387_1 Cluster: Putative uncharacterized protein; n=1; Plasmodium vivax|Rep: Putative uncharacterized protein - Plasmodium vivax 71	243 bits (131)	2e-63	88
Locus_1379_Transcript_1/1_Confidence_0.000_Length_2654	GRC03348_1 Cluster: Vesicle-fusing ATPase, putative; n=1; Brugia malayi|Rep: Vesicle-fusing ATPase, putative - Brugia malayi (Filarial nematode worm) 514	854 bits (462)	0	81
Locus_1380_Transcript_1/1_Confidence_0.000_Length_2072	HGC10347_1 Cluster: CBR-NHR-80 protein; n=1; Caenorhabditis briggsae|Rep: CBR-NHR-80 protein - Caenorhabditis briggsae 103	363 bits (196)	1e-98	81
Locus_13807_Transcript_1/1_Confidence_0.000_Length_396	HGC00667_1 Cluster: KH domain containing protein; n=1; Brugia malayi|Rep: KH domain containing protein - Brugia malayi (Filarial nematode worm) 219	111 bits (60)	1e-23	92
Locus_13809_Transcript_1/1_Confidence_0.000_Length_287	HGC00451_1 Cluster: Galactokinase family protein; n=1; Brugia malayi|Rep: Galactokinase family protein - Brugia malayi (Filarial nematode worm) 94	134 bits (72)	1e-30	95
Locus_13815_Transcript_1/1_Confidence_0.000_Length_322	HGC06714_1 Cluster: CBR-ASB-1 protein; n=1; Caenorhabditis briggsae|Rep: CBR-ASB-1 protein - Caenorhabditis briggsae 144	113 bits (61)	2e-24	92
Locus_13836_Transcript_1/1_Confidence_0.000_Length_186	HGC01566_1 CE00373 WBGene00003559 locus:ncl-1 xnf7 status:Confirmed SW:P34611 protein_id:AAA28185.1 316	267 bits (144)	8e-71	92
Locus_13842_Transcript_1/1_Confidence_0.000_Length_491	HGC07072_1 Cluster: Probable protein phosphatase 2C T23F11.1; n=1; Caenorhabditis elegans|Rep: Probable protein phosphatase 2C T23F11.1 - Caenorhabditis elegans 232	100 bits (54)	3e-20	90
Locus_13847_Transcript_1/1_Confidence_0.000_Length_169	HGC07348_1 Cluster: PWI domain containing protein; n=1; Brugia malayi|Rep: PWI domain containing protein - Brugia malayi (Filarial nematode worm) 233	126 bits (68)	1e-28	95
Locus_1385_Transcript_1/1_Confidence_0.000_Length_2121	RSC03327_1 Cluster: Putative uncharacterized protein; n=1; Caenorhabditis briggsae|Rep: Putative uncharacterized protein - Caenorhabditis briggsae 149	263 bits (142)	1e-68	83
Locus_13857_Transcript_1/1_Confidence_0.000_Length_416	HSC01249_1 CE38000 WBGene00022456 phosphofructokinase status:Confirmed TR:Q9N590 protein_id:AAF60424.2 128	89.8 bits (48)	5e-17	98
Locus_1386_Transcript_1/1_Confidence_0.000_Length_589	HSC00972_1 Cluster: Aspartic protease Hgg-33; n=1; Heterodera glycines|Rep: Aspartic protease Hgg-33 - Heterodera glycines (Soybean cyst nematode worm) 366	416 bits (225)	3e-115	84
Locus_13864_Transcript_1/1_Confidence_0.000_Length_1083	HGC03686_1 Cluster: Beta-1,4-endoglucanase-1 precursor; n=1; Heterodera glycines|Rep: Beta-1,4-endoglucanase-1 precursor - Heterodera glycines (Soybean cyst nematode worm) 568	586 bits (317)	4e-166	80
Locus_13866_Transcript_1/1_Confidence_0.000_Length_324	HGC07849_1 Cluster: Beta-galactosidase; n=1; Caenorhabditis elegans|Rep: Beta-galactosidase - Caenorhabditis elegans 336	300 bits (162)	2e-80	86
Locus_13868_Transcript_1/1_Confidence_0.000_Length_1236	HGC04907_1 CE38493 WBGene00000510 locus:cka-2 status:Confirmed TR:Q2XN11 protein_id:AAX88835.1 366	843 bits (456)	0	86
Locus_1387_Transcript_1/1_Confidence_0.000_Length_812	HGC05188_1 Cluster: 14-3-3b protein; n=1; Meloidogyne incognita|Rep: 14-3-3b protein - Meloidogyne incognita (Southern root-knot nematode) 404	350 bits (189)	4e-95	80
Locus_13870_Transcript_1/1_Confidence_0.000_Length_501	HGC08003_1 Cluster: Predicted protein; n=1; Nematostella vectensis|Rep: Predicted protein - Nematostella vectensis (Starlet sea anemone) 207	250 bits (135)	2e-65	89
Locus_13872_Transcript_1/1_Confidence_0.000_Length_662	GRC00010_1 Cluster: Hypothetical RING finger protein F54G8.4 in chromosome III, putative; n=1; Brugia malayi|Rep: Hypothetical RING finger protein F54G8.4 in chromosome III, putative - Brugia malayi (Filarial nematode worm) 286	651 bits (352)	0	85
Locus_13887_Transcript_1/1_Confidence_0.000_Length_287	GRC01450_1 Cluster: Probable transport protein Sec61 alpha subunit, putative; n=1; Brugia malayi|Rep: Probable transport protein Sec61 alpha subunit, putative - Brugia malayi (Filarial nematode worm) 378	315 bits (170)	5e-85	87
Locus_13892_Transcript_1/1_Confidence_0.000_Length_436	PPC02116_1 CE31733 WBGene00002978 locus:lev-11 status:Partially_confirmed SW:Q27249 protein_id:CAD45604.1 258	165 bits (89)	8e-40	84
Locus_1390_Transcript_1/1_Confidence_0.000_Length_1452	HGC00426_1 Cluster: Putative uncharacterized protein Y37E11AR.3; n=2; Caenorhabditis elegans|Rep: Putative uncharacterized protein Y37E11AR.3 - Caenorhabditis elegans 167	593 bits (321)	3e-168	83
Locus_13906_Transcript_1/1_Confidence_0.000_Length_254	HGC03539_1 Cluster: CBR-NNT-1 protein; n=1; Caenorhabditis briggsae|Rep: CBR-NNT-1 protein - Caenorhabditis briggsae 315	272 bits (147)	3e-72	89
Locus_1391_Transcript_1/1_Confidence_0.000_Length_1110	HGC01268_1 Cluster: Galactoside-binding lectin family protein; n=1; Brugia malayi|Rep: Galactoside-binding lectin family protein - Brugia malayi (Filarial nematode worm) 140	1027 bits (556)	0	86
Locus_13910_Transcript_1/1_Confidence_0.000_Length_249	HGC00429_1 Cluster: Putative uncharacterized protein; n=1; Brugia malayi|Rep: Putative uncharacterized protein - Brugia malayi (Filarial nematode worm) 113	220 bits (119)	9e-57	84
Locus_13913_Transcript_1/1_Confidence_0.000_Length_739	HSC00075_1 Cluster: p25-alpha family protein; n=1; Brugia malayi|Rep: p25-alpha family protein - Brugia malayi (Filarial nematode worm) 65	198 bits (107)	1e-49	88
Locus_13918_Transcript_1/1_Confidence_0.000_Length_2149	HGC03906_1 Cluster: Tubulin-tyrosine ligase family protein; n=1; Brugia malayi|Rep: Tubulin-tyrosine ligase family protein - Brugia malayi (Filarial nematode worm) 204	684 bits (370)	0	85
Locus_13923_Transcript_1/1_Confidence_0.000_Length_206	HGC05870_1 Cluster: CBR-EPC-1 protein; n=1; Caenorhabditis briggsae|Rep: CBR-EPC-1 protein - Caenorhabditis briggsae 119	93.5 bits (50)	2e-18	86
Locus_1395_Transcript_1/1_Confidence_0.000_Length_4482	HSC00709_1 Cluster: Putative uncharacterized protein; n=1; Caenorhabditis elegans|Rep: Putative uncharacterized protein - Caenorhabditis elegans 95	582 bits (315)	2e-164	90
Locus_13957_Transcript_1/1_Confidence_0.000_Length_221	HGC05239_1 Cluster: Kinase, PLK; n=1; Giardia lamblia ATCC 50803|Rep: Kinase, PLK - Giardia lamblia ATCC 50803 73	110 bits (59)	2e-23	96
Locus_13967_Transcript_1/1_Confidence_0.000_Length_300	HGC03597_1 CE36414 WBGene00012907 locus:cpt-1 status:Confirmed TR:Q9U2F2 protein_id:CAB60359.3 192	191 bits (103)	9e-48	93
Locus_1399_Transcript_1/1_Confidence_0.000_Length_729	HGC06602_1 no annotation	171 bits (92)	3e-41	89
Locus_13990_Transcript_1/1_Confidence_0.000_Length_1661	HGC05635_1 Cluster: Proprotein convertase 2; n=1; Heterodera glycines|Rep: Proprotein convertase 2 - Heterodera glycines (Soybean cyst nematode worm) 671	1229 bits (665)	0	90
Locus_140_Transcript_1/1_Confidence_0.000_Length_849	HGC01315_1 Cluster: PREDICTED: similar to homogentisate 1,2-dioxygenase; n=1; Strongylocentrotus purpuratus|Rep: PREDICTED: similar to homogentisate 1,2-dioxygenase - Strongylocentrotus purpuratus 218	610 bits (330)	2e-173	84
Locus_14002_Transcript_1/1_Confidence_0.000_Length_404	GPC01458_1 Cluster: Nuclear hormone receptor family member nhr-47; n=1; Caenorhabditis elegans|Rep: Nuclear hormone receptor family member nhr-47 - Caenorhabditis elegans 208	268 bits (145)	6e-71	84
Locus_14004_Transcript_1/1_Confidence_0.000_Length_266	HGC10891_1 Cluster: BTB/POZ domain containing protein 2, putative; n=1; Brugia malayi|Rep: BTB/POZ domain containing protein 2, putative - Brugia malayi (Filarial nematode worm) 106	283 bits (153)	1e-75	87
Locus_14005_Transcript_1/1_Confidence_0.000_Length_348	XIC00142_1 Cluster: PREDICTED: similar to heat shock protein 90; n=1; Nasonia vitripennis|Rep: PREDICTED: similar to heat shock protein 90 - Nasonia vitripennis 708	163 bits (88)	2e-39	77
Locus_14008_Transcript_1/1_Confidence_0.000_Length_3246	HGC10488_1 Cluster: CBR-MOG-4 protein; n=1; Caenorhabditis briggsae|Rep: CBR-MOG-4 protein - Caenorhabditis briggsae 315	785 bits (425)	0	89
Locus_1401_Transcript_1/1_Confidence_0.000_Length_786	HGC03880_1 Cluster: CBR-RPN-8 protein; n=1; Caenorhabditis briggsae|Rep: CBR-RPN-8 protein - Caenorhabditis briggsae 223	399 bits (216)	4e-110	90
Locus_1402_Transcript_1/1_Confidence_0.000_Length_959	HGC03003_1 no annotation	503 bits (272)	3e-141	86
Locus_1403_Transcript_1/1_Confidence_0.000_Length_784	HGC02213_1 CE29662 WBGene00002855 locus:let-721 YAAS status:Confirmed SW:Q11190 protein_id:AAB53835.2 344	209 bits (113)	7e-53	88
Locus_14035_Transcript_1/1_Confidence_0.000_Length_353	HGC00328_1 Cluster: Conserved oligomeric Golgi complex component 4, putative; n=1; Brugia malayi|Rep: Conserved oligomeric Golgi complex component 4, putative - Brugia malayi (Filarial nematode worm) 169	405 bits (219)	3e-112	88
Locus_14039_Transcript_1/1_Confidence_0.000_Length_691	HGC04182_1 Cluster: Putative uncharacterized protein; n=1; Caenorhabditis elegans|Rep: Putative uncharacterized protein - Caenorhabditis elegans 105	104 bits (56)	3e-21	88
Locus_14041_Transcript_1/1_Confidence_0.000_Length_233	GRC00994_1 Cluster: Dynamin, putative; n=1; Brugia malayi|Rep: Dynamin, putative - Brugia malayi (Filarial nematode worm) 272	235 bits (127)	3e-61	85
Locus_14046_Transcript_1/1_Confidence_0.000_Length_1500	AYC02292_1 Cluster: Alpha-tubulin, putative; n=1; Brugia malayi|Rep: Alpha-tubulin, putative - Brugia malayi (Filarial nematode worm) 340	189 bits (102)	2e-46	73
Locus_14048_Transcript_1/1_Confidence_0.000_Length_579	HGC01188_1 CE20253 WBGene00012759 status:Confirmed TR:Q9XWU2 protein_id:CAA21550.1 69	182 bits (98)	1e-44	87
Locus_1405_Transcript_1/1_Confidence_0.000_Length_209	MHC02110_1 Cluster: U2 auxiliary factor 65 kDa subunit, putative; n=1; Brugia malayi|Rep: U2 auxiliary factor 65 kDa subunit, putative - Brugia malayi (Filarial nematode worm) 359	196 bits (106)	1e-49	86
Locus_14053_Transcript_1/1_Confidence_0.000_Length_1053	HGC00660_1 Cluster: Conserved oligomeric Golgi complex component 6, putative; n=1; Brugia malayi|Rep: Conserved oligomeric Golgi complex component 6, putative - Brugia malayi (Filarial nematode worm) 110	470 bits (254)	4e-131	88
Locus_14055_Transcript_1/1_Confidence_0.000_Length_282	HGC08068_1 Cluster: UBX domain containing protein; n=1; Brugia malayi|Rep: UBX domain containing protein - Brugia malayi (Filarial nematode worm) 177	289 bits (156)	3e-77	86
Locus_1406_Transcript_1/1_Confidence_0.000_Length_455	HGC11800_1 Cluster: Spliceosome RNA helicase BAT1 homolog; n=1; Caenorhabditis elegans|Rep: Spliceosome RNA helicase BAT1 homolog - Caenorhabditis elegans 241	440 bits (238)	1e-122	89
Locus_14061_Transcript_1/1_Confidence_0.000_Length_1523	HGC03843_1 no annotation	660 bits (357)	0	80
Locus_1407_Transcript_1/1_Confidence_0.000_Length_1496	HGC02507_1 CE00839 WBGene00000479 locus:cgh-1 ATP-dependent RNA helicase status:Confirmed SW:Q95YF3 protein_id:AAK85443.1 326	800 bits (433)	0	90
Locus_14083_Transcript_1/1_Confidence_0.500_Length_176	GPC00241_1 Cluster: Hypothetical esophageal gland cell secretory protein 12; n=1; Heterodera glycines|Rep: Hypothetical esophageal gland cell secretory protein 12 - Heterodera glycines (Soybean cyst nematode worm) 301	159 bits (86)	1e-38	91
Locus_14084_Transcript_1/1_Confidence_0.000_Length_483	HGC01665_1 Cluster: Arginine kinase; n=1; Heterodera glycines|Rep: Arginine kinase - Heterodera glycines (Soybean cyst nematode worm) 374	405 bits (219)	5e-112	87
Locus_14095_Transcript_1/1_Confidence_0.000_Length_178	HGC01458_1 Cluster: DNA-directed RNA polymerase; n=1; Brugia malayi|Rep: DNA-directed RNA polymerase - Brugia malayi (Filarial nematode worm) 471	254 bits (137)	6e-67	93
Locus_14096_Transcript_1/1_Confidence_0.000_Length_834	MAC01849_1 Cluster: Putative uncharacterized protein; n=1; Brugia malayi|Rep: Putative uncharacterized protein - Brugia malayi (Filarial nematode worm) 132	219 bits (118)	1e-55	80
Locus_14117_Transcript_1/1_Confidence_0.000_Length_2294	HGC10340_1 Cluster: PREDICTED: similar to cutlet CG33122-PA; n=1; Tribolium castaneum|Rep: PREDICTED: similar to cutlet CG33122-PA - Tribolium castaneum 55	688 bits (372)	0	82
Locus_14119_Transcript_1/1_Confidence_0.000_Length_509	HGC04346_1 Cluster: ATP-dependent helicase , putative; n=1; Brugia malayi|Rep: ATP-dependent helicase , putative - Brugia malayi (Filarial nematode worm) 134	313 bits (169)	3e-84	87
Locus_14124_Transcript_1/1_Confidence_0.000_Length_205	GPC02973_1 Cluster: Putative uncharacterized protein rmd-2; n=1; Caenorhabditis elegans|Rep: Putative uncharacterized protein rmd-2 - Caenorhabditis elegans 164	106 bits (57)	2e-22	94
Locus_14141_Transcript_1/1_Confidence_0.000_Length_212	RSC00447_1 Cluster: Im:6892314 protein; n=1; Danio rerio|Rep: Im:6892314 protein - Danio rerio (Zebrafish) (Brachydanio rerio) 293	115 bits (62)	4e-25	93
Locus_14148_Transcript_1/1_Confidence_0.000_Length_311	HGC04946_1 Cluster: Putative uncharacterized protein; n=1; Caenorhabditis briggsae|Rep: Putative uncharacterized protein - Caenorhabditis briggsae 137	274 bits (148)	9e-73	84
Locus_14149_Transcript_1/1_Confidence_0.000_Length_461	HGC11373_1 no annotation	246 bits (133)	3e-64	81
Locus_14156_Transcript_1/1_Confidence_0.000_Length_278	HGC01104_1 CE03086 WBGene00008260 status:Confirmed TR:Q18793 protein_id:CAA91797.1 295	394 bits (213)	6e-109	93
Locus_14163_Transcript_1/1_Confidence_0.000_Length_564	GRC01077_1 no annotation	130 bits (70)	4e-29	87
Locus_14171_Transcript_1/1_Confidence_0.000_Length_213	HGC02836_1 Cluster: Putative uncharacterized protein; n=2; Caenorhabditis elegans|Rep: Putative uncharacterized protein - Caenorhabditis elegans 127	86.1 bits (46)	3e-16	88
Locus_14175_Transcript_1/1_Confidence_0.000_Length_310	HGC09809_1 Cluster: Histone H2B 2, putative; n=1; Brugia malayi|Rep: Histone H2B 2, putative - Brugia malayi (Filarial nematode worm) 192	180 bits (97)	2e-44	96
Locus_1418_Transcript_1/1_Confidence_0.000_Length_348	HGC06484_1 Cluster: 60S ribosomal protein L18a, putative; n=1; Brugia malayi|Rep: 60S ribosomal protein L18a, putative - Brugia malayi (Filarial nematode worm) 193	111 bits (60)	8e-24	92
Locus_1420_Transcript_1/1_Confidence_0.000_Length_1198	GRC02234_1 Cluster: Molecular chaperone; n=1; Aedes aegypti|Rep: Molecular chaperone - Aedes aegypti (Yellowfever mosquito) 97	287 bits (155)	5e-76	80
Locus_14202_Transcript_1/1_Confidence_0.000_Length_162	RSC02466_1 Cluster: Polyubiquitin; n=1; Volvox carteri|Rep: Polyubiquitin - Volvox carteri 318	169 bits (91)	2e-41	85
Locus_14203_Transcript_1/1_Confidence_0.000_Length_197	HSC00430_1 no annotation	110 bits (59)	2e-23	80
Locus_14206_Transcript_1/1_Confidence_0.000_Length_166	HGC01639_1 Cluster: Uncharacterized protein F52C9.3; n=1; Caenorhabditis elegans|Rep: Uncharacterized protein F52C9.3 - Caenorhabditis elegans 154	185 bits (100)	2e-46	87
Locus_14207_Transcript_1/1_Confidence_0.000_Length_187	HGC08430_1 Cluster: Rnp, putative; n=1; Brugia malayi|Rep: Rnp, putative - Brugia malayi (Filarial nematode worm) 79	246 bits (133)	1e-64	95
Locus_1421_Transcript_1/1_Confidence_0.000_Length_998	HGC02934_1 CE29488 WBGene00000787 locus:cps-6 status:Confirmed SW:Q95NM6 protein_id:AAL08030.1 176	440 bits (238)	3e-122	80
Locus_14213_Transcript_1/1_Confidence_0.000_Length_606	HGC08527_1 Cluster: Putative uncharacterized protein; n=1; Caenorhabditis briggsae|Rep: Putative uncharacterized protein - Caenorhabditis briggsae 132	320 bits (173)	2e-86	89
Locus_14214_Transcript_1/1_Confidence_0.000_Length_391	HGC01679_1 Cluster: KIAA1259 protein, putative; n=1; Brugia malayi|Rep: KIAA1259 protein, putative - Brugia malayi (Filarial nematode worm) 137	374 bits (202)	1e-102	88
Locus_1422_Transcript_1/1_Confidence_0.000_Length_792	HGC03528_1 Cluster: Putative uncharacterized protein; n=1; Caenorhabditis briggsae|Rep: Putative uncharacterized protein - Caenorhabditis briggsae 64	494 bits (267)	2e-138	84
Locus_14220_Transcript_1/1_Confidence_0.000_Length_225	HGC10226_1 no annotation	135 bits (73)	3e-31	96
Locus_14227_Transcript_1/1_Confidence_0.000_Length_173	HGC11048_1 Cluster: Putative uncharacterized protein; n=1; Brugia malayi|Rep: Putative uncharacterized protein - Brugia malayi (Filarial nematode worm) 131	182 bits (98)	3e-45	86
Locus_14230_Transcript_1/1_Confidence_0.000_Length_161	HSC01110_1 no annotation	147 bits (79)	1e-34	88
Locus_14232_Transcript_1/1_Confidence_0.000_Length_236	HGC10134_1 CE01656 WBGene00011672 locus:cyp-13A5 cytochrome P450 status:Partially_confirmed SW:Q27514 protein_id:CAA88604.1 181	128 bits (69)	5e-29	81
Locus_14239_Transcript_1/1_Confidence_0.000_Length_320	HGC06166_1 Cluster: Probable 39S ribosomal protein L11, mitochondrial precursor; n=1; Caenorhabditis elegans|Rep: Probable 39S ribosomal protein L11, mitochondrial precursor - Caenorhabditis elegans 201	313 bits (169)	2e-84	84
Locus_14240_Transcript_1/1_Confidence_0.000_Length_227	HGC04960_1 Cluster: Spectrin protein 1; n=1; Caenorhabditis elegans|Rep: Spectrin protein 1 - Caenorhabditis elegans 125	233 bits (126)	1e-60	94
Locus_14244_Transcript_1/1_Confidence_0.000_Length_264	HGC11915_1 Cluster: NLI interacting factor-like phosphatase family protein; n=1; Brugia malayi|Rep: NLI interacting factor-like phosphatase family protein - Brugia malayi (Filarial nematode worm) 270	366 bits (198)	1e-100	92
Locus_14245_Transcript_1/1_Confidence_0.000_Length_603	HGC02829_1 CE30114 WBGene00020082 trans-membrane protein status:Confirmed SW:P91406 protein_id:AAU05546.1 248	276 bits (149)	5e-73	77
Locus_14264_Transcript_1/1_Confidence_0.000_Length_376	GPC02158_1 Cluster: Putative uncharacterized protein; n=1; Caenorhabditis elegans|Rep: Putative uncharacterized protein - Caenorhabditis elegans 124	78.7 bits (42)	9e-14	86
Locus_14273_Transcript_1/1_Confidence_0.000_Length_274	HGC01926_1 Cluster: Histone H2B; n=1; Sipunculus nudus|Rep: Histone H2B - Sipunculus nudus (Marine worm) 192	289 bits (156)	3e-77	93
Locus_1429_Transcript_1/1_Confidence_0.000_Length_2270	HGC00271_1 CE02825 WBGene00004877 locus:smf-2 transport system membrane protein status:Partially_confirmed TR:Q21433 protein_id:AAC46568.1 115	316 bits (171)	1e-84	90
Locus_14297_Transcript_1/1_Confidence_0.000_Length_227	HGC01466_1 no annotation	230 bits (124)	1e-59	86
Locus_14300_Transcript_1/1_Confidence_0.000_Length_278	HGC00424_1 Cluster: CBR-UGT-58 protein; n=1; Caenorhabditis briggsae|Rep: CBR-UGT-58 protein - Caenorhabditis briggsae 250	78.7 bits (42)	7e-14	93
Locus_14301_Transcript_1/1_Confidence_0.000_Length_196	HSC00979_1 CE30606 WBGene00015806 status:Partially_confirmed SW:Q8MNV7 protein_id:AAM22029.1 67	93.5 bits (50)	2e-18	88
Locus_14311_Transcript_1/1_Confidence_0.000_Length_269	HGC04525_1 Cluster: Putative uncharacterized protein; n=1; Brugia malayi|Rep: Putative uncharacterized protein - Brugia malayi (Filarial nematode worm) 246	368 bits (199)	3e-101	91
Locus_14314_Transcript_1/1_Confidence_0.000_Length_214	HGC02592_1 Cluster: MGC69286 protein, putative; n=1; Brugia malayi|Rep: MGC69286 protein, putative - Brugia malayi (Filarial nematode worm) 214	108 bits (58)	6e-23	90
Locus_14322_Transcript_1/1_Confidence_0.000_Length_199	HGC03886_1 Cluster: Probable calcium-binding mitochondrial carrier CBG00135; n=1; Caenorhabditis briggsae|Rep: Probable calcium-binding mitochondrial carrier CBG00135 - Caenorhabditis briggsae 132	119 bits (64)	3e-26	94
Locus_14328_Transcript_1/1_Confidence_0.000_Length_204	HGC02616_1 Cluster: Putative uncharacterized protein; n=1; Caenorhabditis briggsae|Rep: Putative uncharacterized protein - Caenorhabditis briggsae 322	95.3 bits (51)	5e-19	89
Locus_14340_Transcript_1/1_Confidence_0.000_Length_225	HGC10480_1 Cluster: Protein similar to CwfJ C-terminus 1 containing protein; n=1; Brugia malayi|Rep: Protein similar to CwfJ C-terminus 1 containing protein - Brugia malayi (Filarial nematode worm) 152	91.6 bits (49)	7e-18	88
Locus_14345_Transcript_1/1_Confidence_0.000_Length_494	HGC07801_1 Cluster: Putative uncharacterized protein; n=1; Caenorhabditis briggsae|Rep: Putative uncharacterized protein - Caenorhabditis briggsae 149	374 bits (202)	1e-102	89
Locus_14346_Transcript_1/1_Confidence_0.000_Length_243	HSC00029_1 CE01467 WBGene00007330 3-oxoacid CoA-transferase status:Confirmed SW:Q09450 protein_id:CAA88202.1 216	195 bits (105)	5e-49	93
Locus_14347_Transcript_1/1_Confidence_0.000_Length_464	HGC04916_1 Cluster: Putative uncharacterized protein; n=1; Brugia malayi|Rep: Putative uncharacterized protein - Brugia malayi (Filarial nematode worm) 205	150 bits (81)	2e-35	82
Locus_14353_Transcript_1/1_Confidence_0.000_Length_163	HSC00459_1 CE06874 WBGene00016101 status:Partially_confirmed SW:Q18161 protein_id:AAA92317.1 232	158 bits (85)	5e-38	88
Locus_1437_Transcript_1/1_Confidence_0.000_Length_313	HGC11127_1 Cluster: Thioredoxin family protein; n=1; Brugia malayi|Rep: Thioredoxin family protein - Brugia malayi (Filarial nematode worm) 202	108 bits (58)	1e-22	91
Locus_14370_Transcript_1/1_Confidence_0.000_Length_389	HSC01643_1 Cluster: Putative uncharacterized protein; n=1; Brugia malayi|Rep: Putative uncharacterized protein - Brugia malayi (Filarial nematode worm) 155	459 bits (248)	3e-128	88
Locus_1438_Transcript_1/1_Confidence_0.000_Length_1876	GPC02241_1 Cluster: RhoGAP domain containing protein; n=1; Brugia malayi|Rep: RhoGAP domain containing protein - Brugia malayi (Filarial nematode worm) 100	211 bits (114)	5e-53	75
Locus_14380_Transcript_1/1_Confidence_0.000_Length_163	HSC00743_1 Cluster: Low-density lipoprotein receptor-related protein, putative; n=1; Brugia malayi|Rep: Low-density lipoprotein receptor-related protein, putative - Brugia malayi (Filarial nematode worm) 261	202 bits (109)	2e-51	90
Locus_14391_Transcript_1/1_Confidence_0.000_Length_208	HGC01783_1 CE15900 WBGene00001167 locus:eft-2 Elongation factor Tu family (contains ATP/GTP binding P-loop) status:Confirmed SW:P29691 protein_id:CAB02985.1 637	106 bits (57)	2e-22	91
Locus_14399_Transcript_1/1_Confidence_0.000_Length_633	HSC01415_1 CE33947 WBGene00021752 status:Partially_confirmed TR:Q9N3L2 protein_id:AAK95892.2 311	490 bits (265)	2e-137	89
Locus_144_Transcript_1/1_Confidence_0.000_Length_382	HGC11805_1 Cluster: Putative uncharacterized protein ers-2; n=1; Caenorhabditis elegans|Rep: Putative uncharacterized protein ers-2 - Caenorhabditis elegans 181	440 bits (238)	1e-122	91
Locus_14407_Transcript_1/1_Confidence_0.000_Length_382	HGC06591_1 CE29220 WBGene00001231 locus:eif-3.H status:Partially_confirmed TR:O01974 protein_id:AAC48137.2 60	339 bits (183)	4e-92	91
Locus_1441_Transcript_1/1_Confidence_0.000_Length_1334	HGC04645_1 Cluster: SH2 domain containing protein; n=1; Brugia malayi|Rep: SH2 domain containing protein - Brugia malayi (Filarial nematode worm) 225	953 bits (516)	0	87
Locus_1442_Transcript_2/3_Confidence_0.333_Length_2963	HGC00234_1 Cluster: Putative uncharacterized protein; n=1; Caenorhabditis briggsae|Rep: Putative uncharacterized protein - Caenorhabditis briggsae 95	422 bits (228)	3e-116	86
Locus_1442_Transcript_3/3_Confidence_0.000_Length_2565	HGC00234_1 Cluster: Putative uncharacterized protein; n=1; Caenorhabditis briggsae|Rep: Putative uncharacterized protein - Caenorhabditis briggsae 95	422 bits (228)	3e-116	86
Locus_14424_Transcript_1/1_Confidence_0.000_Length_264	HGC03539_1 Cluster: CBR-NNT-1 protein; n=1; Caenorhabditis briggsae|Rep: CBR-NNT-1 protein - Caenorhabditis briggsae 315	139 bits (75)	3e-32	90
Locus_14428_Transcript_1/1_Confidence_0.000_Length_202	HSC01305_1 CE40334 WBGene00044903 status:Partially_confirmed TR:Q0PDK5 protein_id:CAL22705.1 64	102 bits (55)	3e-21	89
Locus_14436_Transcript_1/2_Confidence_0.333_Length_536	HGC11107_1 Cluster: Putative uncharacterized protein; n=1; Brugia malayi|Rep: Putative uncharacterized protein - Brugia malayi (Filarial nematode worm) 246	715 bits (387)	0	91
Locus_14436_Transcript_2/2_Confidence_0.000_Length_597	HGC11107_1 Cluster: Putative uncharacterized protein; n=1; Brugia malayi|Rep: Putative uncharacterized protein - Brugia malayi (Filarial nematode worm) 246	580 bits (314)	9e-165	92
Locus_14441_Transcript_1/1_Confidence_0.000_Length_478	HGC01007_1 no annotation	224 bits (121)	1e-57	90
Locus_14442_Transcript_1/1_Confidence_0.000_Length_989	HSC00078_1 no annotation	272 bits (147)	1e-71	80
Locus_14445_Transcript_1/3_Confidence_0.667_Length_655	XIC03363_1 Cluster: Predicted protein; n=1; Laccaria bicolor S238N-H82|Rep: Predicted protein - Laccaria bicolor (strain S238N-H82) (Bicoloured deceiver) (Laccarialaccata var. bicolor) 69	342 bits (185)	5e-93	84
Locus_14445_Transcript_2/3_Confidence_0.333_Length_1210	MAC00411_1 Cluster: Predicted protein; n=3; Nematostella vectensis|Rep: Predicted protein - Nematostella vectensis (Starlet sea anemone) 115	612 bits (331)	7e-174	82
Locus_14445_Transcript_3/3_Confidence_0.000_Length_683	PVC00130_1 Cluster: Putative senescence-associated protein; n=1; Pisum sativum|Rep: Putative senescence-associated protein - Pisum sativum (Garden pea) 140	507 bits (274)	2e-142	85
Locus_14458_Transcript_1/2_Confidence_0.333_Length_325	HGC06464_1 no annotation	268 bits (145)	4e-71	86
Locus_14458_Transcript_2/2_Confidence_0.000_Length_344	HGC07563_1 Cluster: Putative uncharacterized protein; n=1; Caenorhabditis briggsae|Rep: Putative uncharacterized protein - Caenorhabditis briggsae 63	268 bits (145)	5e-71	86
Locus_1446_Transcript_1/1_Confidence_0.000_Length_2163	HGC00952_1 Cluster: Flavoprotein subunit of succinate dehydrogenase; n=1; Ascaris suum|Rep: Flavoprotein subunit of succinate dehydrogenase - Ascaris suum (Pig roundworm) (Ascaris lumbricoides) 378	1007 bits (545)	0	85
Locus_14461_Transcript_1/1_Confidence_0.000_Length_535	HGC00007_1 Cluster: Type III restriction enzyme, res subunit family protein; n=1; Brugia malayi|Rep: Type III restriction enzyme, res subunit family protein - Brugia malayi (Filarial nematode worm) 172	134 bits (72)	3e-30	97
Locus_14483_Transcript_1/1_Confidence_0.000_Length_365	HGC04692_1 no annotation	126 bits (68)	3e-28	95
Locus_14488_Transcript_1/1_Confidence_0.000_Length_323	HGC09090_1 no annotation	62.1 bits (33)	8e-09	97
Locus_145_Transcript_1/1_Confidence_0.000_Length_432	HGC05454_1 Cluster: Bifunctional aminoacyl-tRNA synthetase, putative; n=1; Brugia malayi|Rep: Bifunctional aminoacyl-tRNA synthetase, putative - Brugia malayi (Filarial nematode worm) 116	174 bits (94)	1e-42	88
Locus_1450_Transcript_1/1_Confidence_0.000_Length_1169	HGC05374_1 Cluster: KH domain containing protein; n=1; Brugia malayi|Rep: KH domain containing protein - Brugia malayi (Filarial nematode worm) 123	671 bits (363)	0	88
Locus_14503_Transcript_1/1_Confidence_0.000_Length_290	HGC07936_1 Cluster: Alpha1,3-fucosyltransferase homologue, putative; n=1; Brugia malayi|Rep: Alpha1,3-fucosyltransferase homologue, putative - Brugia malayi (Filarial nematode worm) 174	111 bits (60)	7e-24	91
Locus_1452_Transcript_1/1_Confidence_0.000_Length_1317	HGC09599_1 Cluster: Putative uncharacterized protein; n=1; Brugia malayi|Rep: Putative uncharacterized protein - Brugia malayi (Filarial nematode worm) 407	756 bits (409)	0	87
Locus_14526_Transcript_1/1_Confidence_0.000_Length_429	HGC09046_1 Cluster: Transthyretin-like family protein; n=1; Brugia malayi|Rep: Transthyretin-like family protein - Brugia malayi (Filarial nematode worm) 182	180 bits (97)	3e-44	95
Locus_1453_Transcript_1/1_Confidence_0.000_Length_670	HGC02883_1 Cluster: Endophilin-related protein protein 1, isoform b, putative; n=1; Brugia malayi|Rep: Endophilin-related protein protein 1, isoform b, putative - Brugia malayi (Filarial nematode worm) 234	298 bits (161)	1e-79	90
Locus_14532_Transcript_1/1_Confidence_0.000_Length_628	HGC06981_1 Cluster: CBR-NLP-15 protein; n=1; Caenorhabditis briggsae|Rep: CBR-NLP-15 protein - Caenorhabditis briggsae 96	446 bits (241)	4e-124	86
Locus_14536_Transcript_1/1_Confidence_0.000_Length_221	HGC02369_1 Cluster: Heat shock protein 70 A; n=1; Heterodera glycines|Rep: Heat shock protein 70 A - Heterodera glycines (Soybean cyst nematode worm) 502	285 bits (154)	3e-76	90
Locus_1454_Transcript_1/1_Confidence_0.000_Length_761	HGC08131_1 Cluster: PREDICTED: similar to receptor expression enhancing protein; n=1; Tribolium castaneum|Rep: PREDICTED: similar to receptor expression enhancing protein - Tribolium castaneum 147	411 bits (222)	2e-113	84
Locus_14543_Transcript_1/1_Confidence_0.000_Length_269	HGC00028_1 Cluster: Putative uncharacterized protein; n=1; Caenorhabditis briggsae|Rep: Putative uncharacterized protein - Caenorhabditis briggsae 447	320 bits (173)	1e-86	88
Locus_14548_Transcript_1/1_Confidence_0.000_Length_188	CSC00751_1 CE16197 WBGene00006536 locus:tbb-1 tubulin beta-chain status:Confirmed TR:O17921 protein_id:CAB07246.1 827	148 bits (80)	3e-35	81
Locus_1455_Transcript_1/1_Confidence_0.000_Length_255	HGC02792_1 Cluster: Putative uncharacterized protein; n=1; Caenorhabditis elegans|Rep: Putative uncharacterized protein - Caenorhabditis elegans 192	111 bits (60)	6e-24	91
Locus_14550_Transcript_1/1_Confidence_0.000_Length_248	HGC01693_1 Cluster: Probable vacuolar proton pump subunit D; n=1; Caenorhabditis elegans|Rep: Probable vacuolar proton pump subunit D - Caenorhabditis elegans 355	331 bits (179)	4e-90	91
Locus_14552_Transcript_1/1_Confidence_0.000_Length_336	HGC00107_1 Cluster: Hypothetical 55.2 kDa Trp-Asp repeats containing protein T10F2.4 inchromosome III, putative; n=1; Brugia malayi|Rep: Hypothetical 55.2 kDa Trp-Asp repeats containing protein T10F2.4 inchromosome III, putative - Brugia malayi (Filarial nematode worm) 356	353 bits (191)	1e-96	86
Locus_14563_Transcript_1/1_Confidence_0.000_Length_614	HGC06311_1 CE39823 WBGene00012613 status:Predicted TR:Q9XWU0 protein_id:CAA21554.2 67	411 bits (222)	1e-113	89
Locus_14574_Transcript_1/1_Confidence_0.000_Length_312	HGC11348_1 Cluster: Putative uncharacterized protein; n=1; Dictyocaulus viviparus|Rep: Putative uncharacterized protein - Dictyocaulus viviparus (Bovine lungworm) 373	135 bits (73)	4e-31	90
Locus_1458_Transcript_1/1_Confidence_0.000_Length_752	GRC03502_1 Cluster: BC040823 protein, putative; n=1; Brugia malayi|Rep: BC040823 protein, putative - Brugia malayi (Filarial nematode worm) 83	239 bits (129)	8e-62	90
Locus_14582_Transcript_1/1_Confidence_0.000_Length_174	HGC06686_1 no annotation	86.1 bits (46)	2e-16	85
Locus_14583_Transcript_1/1_Confidence_0.000_Length_1953	GPC02491_1 CE03926 WBGene00015481 status:Confirmed SW:P48053 protein_id:AAB53833.1 145	67.6 bits (36)	1e-09	92
Locus_14604_Transcript_1/1_Confidence_0.000_Length_209	GRC00686_1 Cluster: DnaJ (Hsp40) homolog, subfamily A, member 2; n=1; Danio rerio|Rep: DnaJ (Hsp40) homolog, subfamily A, member 2 - Danio rerio (Zebrafish) (Brachydanio rerio) 125	185 bits (100)	3e-46	84
Locus_1461_Transcript_1/1_Confidence_0.000_Length_1967	HSC00742_1 Cluster: CBR-LET-858 protein; n=1; Caenorhabditis briggsae|Rep: CBR-LET-858 protein - Caenorhabditis briggsae 197	556 bits (301)	5e-157	89
Locus_1462_Transcript_1/1_Confidence_0.000_Length_1893	OOC00656_1 CE10372 WBGene00009671 MICROFIBRILLAR-ASSOCIATED PROTEIN 1 (ASSOCIATED MICROFIBRIL PROTEIN) (AMF) status:Confirmed TR:Q93712 protein_id:CAB02103.1 60	52.8 bits (28)	3e-05	100
Locus_14621_Transcript_1/1_Confidence_0.000_Length_254	HSC00267_1 Cluster: FRG1 protein homolog, putative; n=1; Brugia malayi|Rep: FRG1 protein homolog, putative - Brugia malayi (Filarial nematode worm) 113	128 bits (69)	6e-29	88
Locus_14644_Transcript_1/1_Confidence_0.000_Length_545	HGC02391_1 Cluster: Ras-related protein Rab-6.2; n=1; Caenorhabditis elegans|Rep: Ras-related protein Rab-6.2 - Caenorhabditis elegans 365	396 bits (214)	3e-109	91
Locus_14651_Transcript_1/1_Confidence_0.000_Length_174	HGC09553_1 no annotation	156 bits (84)	2e-37	83
Locus_1466_Transcript_1/2_Confidence_0.333_Length_3625	HGC10884_1 Cluster: Putative uncharacterized protein; n=1; Brugia malayi|Rep: Putative uncharacterized protein - Brugia malayi (Filarial nematode worm) 88	625 bits (338)	3e-177	84
Locus_1466_Transcript_2/2_Confidence_0.333_Length_3565	HGC10884_1 Cluster: Putative uncharacterized protein; n=1; Brugia malayi|Rep: Putative uncharacterized protein - Brugia malayi (Filarial nematode worm) 88	625 bits (338)	3e-177	84
Locus_14663_Transcript_1/1_Confidence_0.000_Length_337	HSC01355_1 Cluster: RuvB-like 1, putative; n=1; Brugia malayi|Rep: RuvB-like 1, putative - Brugia malayi (Filarial nematode worm) 267	340 bits (184)	9e-93	90
Locus_14681_Transcript_1/1_Confidence_0.000_Length_328	HGC05454_1 Cluster: Bifunctional aminoacyl-tRNA synthetase, putative; n=1; Brugia malayi|Rep: Bifunctional aminoacyl-tRNA synthetase, putative - Brugia malayi (Filarial nematode worm) 116	76.8 bits (41)	3e-13	98
Locus_14684_Transcript_1/2_Confidence_0.333_Length_250	HGC03689_1 CE33341 WBGene00021562 locus:nuo-5 status:Partially_confirmed TR:Q86S77 protein_id:AAO25977.1 557	104 bits (56)	1e-21	91
Locus_14684_Transcript_2/2_Confidence_0.000_Length_325	HGC03689_1 CE33341 WBGene00021562 locus:nuo-5 status:Partially_confirmed TR:Q86S77 protein_id:AAO25977.1 557	104 bits (56)	1e-21	91
Locus_14688_Transcript_1/1_Confidence_0.000_Length_382	HGC00601_1 Cluster: CBR-SFXN-1.5 protein; n=1; Caenorhabditis briggsae|Rep: CBR-SFXN-1.5 protein - Caenorhabditis briggsae 291	375 bits (203)	3e-103	86
Locus_147_Transcript_1/1_Confidence_0.000_Length_2773	GRC04226_1 Cluster: Putative oligopeptide transporter opt-3; n=1; Caenorhabditis elegans|Rep: Putative oligopeptide transporter opt-3 - Caenorhabditis elegans 92	518 bits (280)	4e-145	85
Locus_1470_Transcript_1/1_Confidence_0.000_Length_1098	GRC02022_1 Cluster: CBR-NUO-1 protein; n=1; Caenorhabditis briggsae|Rep: CBR-NUO-1 protein - Caenorhabditis briggsae 233	414 bits (224)	2e-114	86
Locus_14701_Transcript_1/1_Confidence_0.000_Length_175	HGC03255_1 Cluster: Disorganized muscle protein 1, putative; n=1; Brugia malayi|Rep: Disorganized muscle protein 1, putative - Brugia malayi (Filarial nematode worm) 571	235 bits (127)	2e-61	91
Locus_14702_Transcript_1/1_Confidence_0.000_Length_664	HGC00001_1 Cluster: 60S ribosomal protein L4, putative; n=1; Brugia malayi|Rep: 60S ribosomal protein L4, putative - Brugia malayi (Filarial nematode worm) 313	183 bits (99)	3e-45	87
Locus_14706_Transcript_1/1_Confidence_0.000_Length_432	HGC01525_1 Cluster: Helicase conserved C-terminal domain containing protein; n=1; Brugia malayi|Rep: Helicase conserved C-terminal domain containing protein - Brugia malayi (Filarial nematode worm) 305	206 bits (111)	5e-52	86
Locus_14710_Transcript_1/1_Confidence_0.000_Length_202	HGC00233_1 Cluster: Hsp20/alpha crystallin family protein; n=1; Brugia malayi|Rep: Hsp20/alpha crystallin family protein - Brugia malayi (Filarial nematode worm) 207	113 bits (61)	1e-24	92
Locus_1473_Transcript_1/1_Confidence_0.000_Length_1951	HGC04776_1 Cluster: ATP-binding cassette sub-family E member 1 (Ribonuclease 4 inhibitor), putative; n=1; Brugia malayi|Rep: ATP-binding cassette sub-family E member 1 (Ribonuclease 4 inhibitor), putative - Brugia malayi (Filarial nematode worm) 303	732 bits (396)	0	89
Locus_14737_Transcript_1/1_Confidence_0.000_Length_299	HSC00275_1 Cluster: Putative uncharacterized protein; n=1; Caenorhabditis briggsae|Rep: Putative uncharacterized protein - Caenorhabditis briggsae 193	95.3 bits (51)	7e-19	91
Locus_14759_Transcript_1/1_Confidence_0.000_Length_477	HGC10983_1 no annotation	237 bits (128)	2e-61	90
Locus_14760_Transcript_1/1_Confidence_0.000_Length_193	HGC06909_1 Cluster: Phosphate transporter family protein; n=1; Brugia malayi|Rep: Phosphate transporter family protein - Brugia malayi (Filarial nematode worm) 262	257 bits (139)	5e-68	92
Locus_1478_Transcript_1/1_Confidence_0.000_Length_233	GPC01455_1 Cluster: Probable vacuolar proton pump subunit H 2; n=1; Caenorhabditis elegans|Rep: Probable vacuolar proton pump subunit H 2 - Caenorhabditis elegans 307	165 bits (89)	4e-40	87
Locus_14787_Transcript_1/1_Confidence_0.000_Length_242	HGC03279_1 Cluster: Putative uncharacterized protein; n=1; Ustilago maydis|Rep: Putative uncharacterized protein - Ustilago maydis (Smut fungus) 82	219 bits (118)	3e-56	90
Locus_1479_Transcript_1/1_Confidence_0.000_Length_635	HGC10286_1 Cluster: Ribose-phosphate pyrophosphokinase; n=1; Brugia malayi|Rep: Ribose-phosphate pyrophosphokinase - Brugia malayi (Filarial nematode worm) 313	732 bits (396)	0	89
Locus_14798_Transcript_1/1_Confidence_0.000_Length_239	HGC11203_1 Cluster: Putative uncharacterized protein F13B9.1; n=1; Caenorhabditis elegans|Rep: Putative uncharacterized protein F13B9.1 - Caenorhabditis elegans 72	169 bits (91)	3e-41	85
Locus_148_Transcript_1/1_Confidence_0.000_Length_1474	GPC01844_1 CE30204 WBGene00004373 locus:rme-1 status:Confirmed TR:Q8WSP1 protein_id:AAL65796.1 499	1016 bits (550)	0	84
Locus_14803_Transcript_1/1_Confidence_0.000_Length_205	HGC00903_1 no annotation	108 bits (58)	6e-23	92
Locus_14815_Transcript_1/1_Confidence_0.000_Length_212	HGC00233_1 Cluster: Hsp20/alpha crystallin family protein; n=1; Brugia malayi|Rep: Hsp20/alpha crystallin family protein - Brugia malayi (Filarial nematode worm) 207	278 bits (150)	5e-74	91
Locus_14819_Transcript_1/1_Confidence_0.000_Length_209	HGC05155_1 Cluster: ATP-dependent RNA helicase An3, putative; n=1; Brugia malayi|Rep: ATP-dependent RNA helicase An3, putative - Brugia malayi (Filarial nematode worm) 443	252 bits (136)	3e-66	90
Locus_1482_Transcript_1/1_Confidence_0.000_Length_393	HGC00600_1 Cluster: Mov34/MPN/PAD-1 family protein; n=1; Brugia malayi|Rep: Mov34/MPN/PAD-1 family protein - Brugia malayi (Filarial nematode worm) 246	466 bits (252)	2e-130	88
Locus_14824_Transcript_1/1_Confidence_0.000_Length_197	HGC02386_1 Cluster: Small subunit ribosomal protein 1; n=1; Pristionchus sp. 6 RS5101|Rep: Small subunit ribosomal protein 1 - Pristionchus sp. 6 RS5101 370	159 bits (86)	2e-38	90
Locus_1485_Transcript_1/1_Confidence_0.000_Length_1211	HGC08981_1 no annotation	503 bits (272)	4e-141	88
Locus_14864_Transcript_1/1_Confidence_0.000_Length_206	GRC02158_1 no annotation	106 bits (57)	2e-22	100
Locus_14868_Transcript_1/1_Confidence_0.000_Length_240	HSC00336_1 Cluster: CBR-SNT-1 protein; n=1; Caenorhabditis briggsae|Rep: CBR-SNT-1 protein - Caenorhabditis briggsae 414	333 bits (180)	1e-90	92
Locus_1489_Transcript_1/1_Confidence_0.000_Length_2143	HGC02752_1 Cluster: CBR-HAF-9 protein; n=1; Caenorhabditis briggsae|Rep: CBR-HAF-9 protein - Caenorhabditis briggsae 210	355 bits (192)	2e-96	93
Locus_14898_Transcript_1/1_Confidence_0.000_Length_1378	HGC02019_1 Cluster: Glycosyl hydrolase family 32 domain protein; n=1; Rhizobium leguminosarum bv. trifolii WSM1325|Rep: Glycosyl hydrolase family 32 domain protein - Rhizobium leguminosarum bv. trifolii WSM1325 105	501 bits (271)	2e-140	84
Locus_149_Transcript_1/1_Confidence_0.000_Length_746	HGC00481_1 Cluster: Putative uncharacterized protein; n=1; Caenorhabditis briggsae|Rep: Putative uncharacterized protein - Caenorhabditis briggsae 211	457 bits (247)	2e-127	79
Locus_14924_Transcript_1/1_Confidence_0.000_Length_207	HGC02232_1 Cluster: COMM domain containing 4, putative; n=1; Brugia malayi|Rep: COMM domain containing 4, putative - Brugia malayi (Filarial nematode worm) 97	97.1 bits (52)	1e-19	91
Locus_14928_Transcript_1/1_Confidence_0.000_Length_261	HGC11683_1 CE20735 WBGene00001747 locus:gsp-1 serine/threonine protein phosphatase status:Confirmed SW:Q27497 protein_id:CAA98273.1 127	111 bits (60)	6e-24	92
Locus_1494_Transcript_1/1_Confidence_0.000_Length_845	HGC10456_1 Cluster: Putative uncharacterized protein; n=1; Caenorhabditis briggsae|Rep: Putative uncharacterized protein - Caenorhabditis briggsae 70	712 bits (385)	0	85
Locus_14949_Transcript_1/1_Confidence_0.000_Length_1229	HGC09861_1 Cluster: Ubiquitin family protein; n=1; Brugia malayi|Rep: Ubiquitin family protein - Brugia malayi (Filarial nematode worm) 65	414 bits (224)	2e-114	80
Locus_14950_Transcript_1/1_Confidence_0.000_Length_253	HGC01331_1 Cluster: Putative uncharacterized protein T01B11.4; n=1; Caenorhabditis elegans|Rep: Putative uncharacterized protein T01B11.4 - Caenorhabditis elegans 443	161 bits (87)	6e-39	94
Locus_14953_Transcript_1/1_Confidence_0.000_Length_375	HGC01876_1 Cluster: 25-kDa subunit RNA polymerase; n=1; Ornithodoros parkeri|Rep: 25-kDa subunit RNA polymerase - Ornithodoros parkeri (Soft tick) 292	453 bits (245)	1e-126	89
Locus_1499_Transcript_1/1_Confidence_0.000_Length_240	HGC01483_1 Cluster: Signal recognition particle 54 kDa protein (SRP54), putative; n=1; Brugia malayi|Rep: Signal recognition particle 54 kDa protein (SRP54), putative - Brugia malayi (Filarial nematode worm) 378	344 bits (186)	5e-94	93
Locus_15_Transcript_1/1_Confidence_0.000_Length_2073	HGC00197_1 Cluster: Intermediate filament tail domain containing protein; n=1; Brugia malayi|Rep: Intermediate filament tail domain containing protein - Brugia malayi (Filarial nematode worm) 310	1363 bits (738)	0	87
Locus_1500_Transcript_1/1_Confidence_0.000_Length_3793	HSC01348_1 no annotation	132 bits (71)	7e-29	82
Locus_15007_Transcript_1/1_Confidence_0.000_Length_276	GRC04865_1 CE25886 WBGene00006067 locus:sto-5 stomatin-like protein status:Confirmed TR:Q95YA8 protein_id:AAK85483.1 216	217 bits (117)	1e-55	90
Locus_15014_Transcript_1/1_Confidence_0.000_Length_3498	HGC11280_1 CE01669 WBGene00011791 poly(A) polymerase status:Partially_confirmed TR:Q09995 protein_id:CAA87419.1 62	346 bits (187)	2e-93	75
Locus_1502_Transcript_1/1_Confidence_0.000_Length_954	HGC09391_1 Cluster: Fibrillarin; n=1; Aedes aegypti|Rep: Fibrillarin - Aedes aegypti (Yellowfever mosquito) 226	544 bits (294)	2e-153	85
Locus_1503_Transcript_1/1_Confidence_0.000_Length_439	GRC02980_1 Cluster: Mitogen-activated protein kinase 1; n=1; Meloidogyne artiellia|Rep: Mitogen-activated protein kinase 1 - Meloidogyne artiellia (British root-knot nematode) 159	219 bits (118)	6e-56	85
Locus_15040_Transcript_1/1_Confidence_0.000_Length_166	HGC03782_1 CE38273 WBGene00015754 Phosphorylase kinase status:Partially_confirmed SW:P34335 protein_id:AAA27954.4 275	187 bits (101)	6e-47	88
Locus_1505_Transcript_1/1_Confidence_0.000_Length_344	AYC00869_1 Cluster: Small ubiquitin-related modifier precursor; n=1; Caenorhabditis elegans|Rep: Small ubiquitin-related modifier precursor - Caenorhabditis elegans 152	91.6 bits (49)	1e-17	77
Locus_15061_Transcript_1/1_Confidence_0.000_Length_175	HGC10134_1 CE01656 WBGene00011672 locus:cyp-13A5 cytochrome P450 status:Partially_confirmed SW:Q27514 protein_id:CAA88604.1 181	130 bits (70)	1e-29	82
Locus_15065_Transcript_1/1_Confidence_0.000_Length_322	HGC04916_1 Cluster: Putative uncharacterized protein; n=1; Brugia malayi|Rep: Putative uncharacterized protein - Brugia malayi (Filarial nematode worm) 205	268 bits (145)	4e-71	82
Locus_15070_Transcript_1/1_Confidence_0.000_Length_251	HGC08377_1 Cluster: A-macroglobulin complement component family protein; n=1; Brugia malayi|Rep: A-macroglobulin complement component family protein - Brugia malayi (Filarial nematode worm) 254	322 bits (174)	2e-87	92
Locus_1508_Transcript_1/1_Confidence_0.000_Length_1002	HGC02988_1 Cluster: ATP synthase subunit alpha; n=1; Brugia malayi|Rep: ATP synthase subunit alpha - Brugia malayi (Filarial nematode worm) 744	1118 bits (605)	0	87
Locus_15089_Transcript_1/1_Confidence_0.000_Length_237	GRC01452_1 Cluster: RNA-dependent helicase, putative; n=1; Brugia malayi|Rep: RNA-dependent helicase, putative - Brugia malayi (Filarial nematode worm) 122	126 bits (68)	2e-28	96
Locus_15096_Transcript_1/1_Confidence_0.000_Length_196	HGC01525_1 Cluster: Helicase conserved C-terminal domain containing protein; n=1; Brugia malayi|Rep: Helicase conserved C-terminal domain containing protein - Brugia malayi (Filarial nematode worm) 305	196 bits (106)	1e-49	85
Locus_151_Transcript_1/1_Confidence_0.000_Length_1114	HGC10977_1 Cluster: Putative uncharacterized protein; n=1; Caenorhabditis elegans|Rep: Putative uncharacterized protein - Caenorhabditis elegans 227	859 bits (465)	0	90
Locus_15103_Transcript_1/1_Confidence_0.000_Length_197	HGC00589_1 Cluster: GA20281-PA; n=1; Drosophila pseudoobscura|Rep: GA20281-PA - Drosophila pseudoobscura (Fruit fly) 71	111 bits (60)	4e-24	92
Locus_15110_Transcript_1/1_Confidence_0.000_Length_214	HGC09937_1 Cluster: Mrp-family putative nucleotide-binding protein F10G8.6, putative; n=1; Brugia malayi|Rep: Mrp-family putative nucleotide-binding protein F10G8.6, putative - Brugia malayi (Filarial nematode worm) 274	93.5 bits (50)	2e-18	90
Locus_15119_Transcript_1/1_Confidence_0.000_Length_410	HGC03601_1 no annotation	122 bits (66)	5e-27	89
Locus_15126_Transcript_1/1_Confidence_0.000_Length_581	HGC07030_1 no annotation	95.3 bits (51)	1e-18	89
Locus_1513_Transcript_1/1_Confidence_0.000_Length_501	HGC11862_1 no annotation	73.1 bits (39)	6e-12	89
Locus_15131_Transcript_1/1_Confidence_0.000_Length_303	HGC02029_1 Cluster: Putative uncharacterized protein; n=1; Brugia malayi|Rep: Putative uncharacterized protein - Brugia malayi (Filarial nematode worm) 105	220 bits (119)	1e-56	83
Locus_1515_Transcript_1/1_Confidence_0.000_Length_1585	ASC36361_1 Cluster: Putative uncharacterized protein; n=1; Caenorhabditis briggsae|Rep: Putative uncharacterized protein - Caenorhabditis briggsae 344	287 bits (155)	6e-76	76
Locus_15150_Transcript_1/1_Confidence_0.000_Length_323	HGC05621_1 Cluster: Probable beta-arrestin; n=1; Caenorhabditis elegans|Rep: Probable beta-arrestin - Caenorhabditis elegans 397	442 bits (239)	2e-123	91
Locus_15151_Transcript_1/1_Confidence_0.000_Length_240	HSC00336_1 Cluster: CBR-SNT-1 protein; n=1; Caenorhabditis briggsae|Rep: CBR-SNT-1 protein - Caenorhabditis briggsae 414	339 bits (183)	2e-92	92
Locus_15169_Transcript_1/1_Confidence_0.000_Length_190	GPC00011_1 Cluster: Syntrophin-1, putative; n=1; Brugia malayi|Rep: Syntrophin-1, putative - Brugia malayi (Filarial nematode worm) 392	180 bits (97)	1e-44	84
Locus_1517_Transcript_1/1_Confidence_0.000_Length_1391	HGC01112_1 Cluster: CBR-MRE-11 protein; n=1; Caenorhabditis briggsae|Rep: CBR-MRE-11 protein - Caenorhabditis briggsae 79	492 bits (266)	1e-137	84
Locus_15179_Transcript_1/1_Confidence_0.000_Length_161	HGC00399_2 Cluster: 40S ribosomal protein S4, putative; n=1; Brugia malayi|Rep: 40S ribosomal protein S4, putative - Brugia malayi (Filarial nematode worm) 436	220 bits (119)	6e-57	91
Locus_15183_Transcript_1/1_Confidence_0.000_Length_212	GRC03731_1 Cluster: Splicing factor 3B subunit 5, putative; n=1; Brugia malayi|Rep: Splicing factor 3B subunit 5, putative - Brugia malayi (Filarial nematode worm) 150	93.5 bits (50)	2e-18	88
Locus_15186_Transcript_1/1_Confidence_0.000_Length_207	MCC03145_1 Cluster: Putative uncharacterized protein; n=2; Brugia malayi|Rep: Putative uncharacterized protein - Brugia malayi (Filarial nematode worm) 64	169 bits (91)	3e-41	98
Locus_15204_Transcript_1/1_Confidence_0.000_Length_348	HGC08246_1 Cluster: Chain A, Human Spliceosomal Protein U5-15kd., putative; n=1; Brugia malayi|Rep: Chain A, Human Spliceosomal Protein U5-15kd., putative - Brugia malayi (Filarial nematode worm) 281	329 bits (178)	2e-89	90
Locus_15230_Transcript_1/1_Confidence_0.000_Length_453	HGC03542_1 Cluster: CBR-GLF-1 protein; n=1; Caenorhabditis briggsae|Rep: CBR-GLF-1 protein - Caenorhabditis briggsae 315	250 bits (135)	2e-65	90
Locus_15235_Transcript_1/1_Confidence_0.000_Length_361	HGC00256_1 Cluster: Myosin regulatory light chain; n=1; Meloidogyne incognita|Rep: Myosin regulatory light chain - Meloidogyne incognita (Southern root-knot nematode) 280	331 bits (179)	6e-90	88
Locus_15237_Transcript_1/1_Confidence_0.000_Length_1389	BUC00050_1 Cluster: Cytochrome c oxidase subunit I; n=1; Steinernema carpocapsae|Rep: Cytochrome c oxidase subunit I - Steinernema carpocapsae 676	529 bits (286)	8e-149	76
Locus_15239_Transcript_1/2_Confidence_0.333_Length_5867	ACC20552_1 Cluster: Putative uncharacterized protein; n=1; Tetrahymena thermophila SB210|Rep: Putative uncharacterized protein - Tetrahymena thermophila SB210 171	80.5 bits (43)	4e-13	81
Locus_15239_Transcript_2/2_Confidence_0.000_Length_5867	ACC20552_1 Cluster: Putative uncharacterized protein; n=1; Tetrahymena thermophila SB210|Rep: Putative uncharacterized protein - Tetrahymena thermophila SB210 171	80.5 bits (43)	4e-13	81
Locus_15254_Transcript_1/1_Confidence_0.000_Length_517	HGC00490_1 Cluster: Putative uncharacterized protein; n=1; Caenorhabditis briggsae|Rep: Putative uncharacterized protein - Caenorhabditis briggsae 224	302 bits (163)	7e-81	92
Locus_15255_Transcript_1/1_Confidence_0.000_Length_493	HGC06075_1 no annotation	307 bits (166)	1e-82	90
Locus_1527_Transcript_1/1_Confidence_0.000_Length_1208	HGC09981_1 Cluster: hypothetical protein FG04561.1; n=1; Gibberella zeae PH-1|Rep: hypothetical protein FG04561.1 - Gibberella zeae PH-1 69	200 bits (108)	6e-50	82
Locus_15306_Transcript_1/1_Confidence_0.000_Length_458	HGC05171_1 Cluster: Venom allergen-like protein; n=1; Heterodera glycines|Rep: Venom allergen-like protein - Heterodera glycines (Soybean cyst nematode worm) 455	313 bits (169)	3e-84	80
Locus_15316_Transcript_1/1_Confidence_0.000_Length_308	HGC06885_1 no annotation	110 bits (59)	3e-23	88
Locus_15331_Transcript_1/1_Confidence_0.000_Length_300	GPC00077_1 Cluster: Immunoglobulin I-set domain containing protein; n=1; Brugia malayi|Rep: Immunoglobulin I-set domain containing protein - Brugia malayi (Filarial nematode worm) 174	147 bits (79)	2e-34	90
Locus_15334_Transcript_1/1_Confidence_0.000_Length_161	HGC00256_1 Cluster: Myosin regulatory light chain; n=1; Meloidogyne incognita|Rep: Myosin regulatory light chain - Meloidogyne incognita (Southern root-knot nematode) 280	187 bits (101)	6e-47	89
Locus_1534_Transcript_1/1_Confidence_0.000_Length_983	HGC00363_1 Cluster: Ubiquinone biosynthesis protein COQ7-like protein; n=1; Apis mellifera ligustica|Rep: Ubiquinone biosynthesis protein COQ7-like protein - Apis mellifera ligustica (Common honeybee) 112	398 bits (215)	2e-109	83
Locus_15342_Transcript_1/1_Confidence_0.000_Length_303	HGC05859_1 no annotation	126 bits (68)	3e-28	95
Locus_15349_Transcript_1/1_Confidence_0.000_Length_255	HGC07601_1 Cluster: Guanine nucleotide-binding protein alpha-7 subunit, putative; n=1; Brugia malayi|Rep: Guanine nucleotide-binding protein alpha-7 subunit, putative - Brugia malayi (Filarial nematode worm) 80	93.5 bits (50)	2e-18	89
Locus_15350_Transcript_1/1_Confidence_0.000_Length_325	HGC00256_1 Cluster: Myosin regulatory light chain; n=1; Meloidogyne incognita|Rep: Myosin regulatory light chain - Meloidogyne incognita (Southern root-knot nematode) 280	89.8 bits (48)	4e-17	82
Locus_15373_Transcript_1/1_Confidence_0.000_Length_988	HGC10784_1 Cluster: BTB/POZ domain containing protein 2, putative; n=1; Brugia malayi|Rep: BTB/POZ domain containing protein 2, putative - Brugia malayi (Filarial nematode worm) 68	111 bits (60)	2e-23	87
Locus_15374_Transcript_1/2_Confidence_0.333_Length_386	NBC03554_2 Cluster: Putative uncharacterized protein; n=1; Caenorhabditis briggsae|Rep: Putative uncharacterized protein - Caenorhabditis briggsae 130	52.8 bits (28)	6e-06	100
Locus_15374_Transcript_2/2_Confidence_0.000_Length_478	BMC00134_1 Cluster: Ubiquitin; n=1; Pagrus major|Rep: Ubiquitin - Pagrus major (Red sea bream) (Chrysophrys major) 115	52.8 bits (28)	7e-06	100
Locus_1538_Transcript_1/1_Confidence_0.000_Length_2398	HGC05264_1 CE29847 WBGene00000158 locus:apg-1 status:Partially_confirmed TR:Q8WQB3 protein_id:CAD21660.1 355	854 bits (462)	0	86
Locus_154_Transcript_1/1_Confidence_0.000_Length_1518	HGC04832_1 Cluster: Putative uncharacterized protein; n=1; Caenorhabditis briggsae|Rep: Putative uncharacterized protein - Caenorhabditis briggsae 107	233 bits (126)	8e-60	90
Locus_1540_Transcript_1/1_Confidence_0.000_Length_522	HGC07298_1 Cluster: Eif3s9 protein, putative; n=1; Brugia malayi|Rep: Eif3s9 protein, putative - Brugia malayi (Filarial nematode worm) 150	327 bits (177)	1e-88	85
Locus_15412_Transcript_1/1_Confidence_0.000_Length_439	HGC04400_1 Cluster: PREDICTED: similar to TP53-regulating kinase (p53-related protein kinase) (Nori-2); n=1; Macaca mulatta|Rep: PREDICTED: similar to TP53-regulating kinase (p53-related protein kinase) (Nori-2) - Macaca mulatta 94	267 bits (144)	2e-70	88
Locus_1544_Transcript_1/1_Confidence_0.000_Length_1629	HGC03186_1 Cluster: Probable sodium/potassium-transporting ATPase subunit beta-2; n=1; Caenorhabditis elegans|Rep: Probable sodium/potassium-transporting ATPase subunit beta-2 - Caenorhabditis elegans 193	405 bits (219)	2e-111	82
Locus_15442_Transcript_1/1_Confidence_0.000_Length_662	HGC08323_1 Cluster: CBR-SPTL-2 protein; n=1; Caenorhabditis briggsae|Rep: CBR-SPTL-2 protein - Caenorhabditis briggsae 233	357 bits (193)	2e-97	88
Locus_1545_Transcript_1/1_Confidence_0.000_Length_786	NBC05656_1 Cluster: Triosephosphate isomerase; n=1; Caenorhabditis briggsae|Rep: Triosephosphate isomerase - Caenorhabditis briggsae 391	104 bits (56)	3e-21	78
Locus_15453_Transcript_1/1_Confidence_0.000_Length_302	WBC02401_1 no annotation	65.8 bits (35)	6e-10	85
Locus_15460_Transcript_1/2_Confidence_0.333_Length_674	TDC00080_2 Cluster: 60S ribosomal protein L38; n=1; Ostertagia ostertagi|Rep: 60S ribosomal protein L38 - Ostertagia ostertagi 137	56.5 bits (30)	8e-07	97
Locus_15460_Transcript_2/2_Confidence_0.333_Length_628	TDC00020_1 CE00072 WBGene00002011 locus:hsp-12.2 Alpha-B-crystallin status:Confirmed SW:P34328 protein_id:AAA27953.1 160	56.5 bits (30)	7e-07	97
Locus_15491_Transcript_1/1_Confidence_0.000_Length_161	HGC00256_1 Cluster: Myosin regulatory light chain; n=1; Meloidogyne incognita|Rep: Myosin regulatory light chain - Meloidogyne incognita (Southern root-knot nematode) 280	226 bits (122)	1e-58	92
Locus_15492_Transcript_1/1_Confidence_0.000_Length_1176	XIC00537_1 Cluster: Elongation factor 1-alpha (EF-1-alpha), putative; n=1; Brugia malayi|Rep: Elongation factor 1-alpha (EF-1-alpha), putative - Brugia malayi (Filarial nematode worm) 457	678 bits (367)	0	79
Locus_15496_Transcript_1/2_Confidence_0.333_Length_726	HGC00590_2 Cluster: Histone H4, putative; n=1; Brugia malayi|Rep: Histone H4, putative - Brugia malayi (Filarial nematode worm) 163	111 bits (60)	2e-23	89
Locus_1551_Transcript_1/1_Confidence_0.000_Length_309	GPC02973_1 Cluster: Putative uncharacterized protein rmd-2; n=1; Caenorhabditis elegans|Rep: Putative uncharacterized protein rmd-2 - Caenorhabditis elegans 164	248 bits (134)	5e-65	82
Locus_1552_Transcript_1/1_Confidence_0.000_Length_243	HGC08215_1 Cluster: Ras-related protein Rab-11B, putative; n=1; Brugia malayi|Rep: Ras-related protein Rab-11B, putative - Brugia malayi (Filarial nematode worm) 345	220 bits (119)	9e-57	83
Locus_15525_Transcript_1/1_Confidence_0.000_Length_161	HGC00256_1 Cluster: Myosin regulatory light chain; n=1; Meloidogyne incognita|Rep: Myosin regulatory light chain - Meloidogyne incognita (Southern root-knot nematode) 280	204 bits (110)	6e-52	90
Locus_15539_Transcript_1/1_Confidence_0.500_Length_418	HGC06606_1 Cluster: Vap-1; n=2; Heterodera glycines|Rep: Vap-1 - Heterodera glycines (Soybean cyst nematode worm) 408	119 bits (64)	6e-26	85
Locus_15541_Transcript_1/1_Confidence_0.000_Length_670	HSC00811_1 no annotation	191 bits (103)	2e-47	90
Locus_1555_Transcript_1/1_Confidence_0.000_Length_1590	HGC00576_1 Cluster: CBR-BATH-40 protein; n=1; Caenorhabditis briggsae|Rep: CBR-BATH-40 protein - Caenorhabditis briggsae 204	734 bits (397)	0	90
Locus_15579_Transcript_1/1_Confidence_0.000_Length_704	HGC00280_2 Cluster: Putative uncharacterized protein; n=1; Tetrahymena thermophila SB210|Rep: Putative uncharacterized protein - Tetrahymena thermophila SB210 132	320 bits (173)	3e-86	84
Locus_15588_Transcript_1/1_Confidence_0.000_Length_792	HCC00767_2 Cluster: Neuromacin precursor; n=1; Hirudo medicinalis|Rep: Neuromacin precursor - Hirudo medicinalis (Medicinal leech) 64	52.8 bits (28)	1e-05	100
Locus_15597_Transcript_1/1_Confidence_0.000_Length_585	MIC06924_1 no annotation	58.4 bits (31)	2e-07	97
Locus_156_Transcript_1/1_Confidence_0.000_Length_1568	HGC02180_1 Cluster: Putative uncharacterized protein; n=1; Caenorhabditis briggsae|Rep: Putative uncharacterized protein - Caenorhabditis briggsae 337	809 bits (438)	0	86
Locus_15602_Transcript_1/1_Confidence_0.000_Length_192	HSC00117_1 no annotation	69.4 bits (37)	3e-11	82
Locus_15618_Transcript_1/1_Confidence_0.000_Length_407	HGC10450_1 no annotation	135 bits (73)	6e-31	80
Locus_1562_Transcript_1/1_Confidence_0.000_Length_1030	HGC00070_1 no annotation	233 bits (126)	5e-60	84
Locus_15623_Transcript_1/1_Confidence_0.000_Length_211	HGC03539_1 Cluster: CBR-NNT-1 protein; n=1; Caenorhabditis briggsae|Rep: CBR-NNT-1 protein - Caenorhabditis briggsae 315	182 bits (98)	4e-45	87
Locus_1565_Transcript_1/1_Confidence_0.000_Length_269	HGC04525_1 Cluster: Putative uncharacterized protein; n=1; Brugia malayi|Rep: Putative uncharacterized protein - Brugia malayi (Filarial nematode worm) 246	385 bits (208)	3e-106	93
Locus_1568_Transcript_1/1_Confidence_0.000_Length_844	HGC01456_1 Cluster: Kiaa-iso protein homolog, putative; n=1; Brugia malayi|Rep: Kiaa-iso protein homolog, putative - Brugia malayi (Filarial nematode worm) 68	82.4 bits (44)	2e-14	89
Locus_15683_Transcript_1/1_Confidence_0.000_Length_463	HSC00311_1 no annotation	95.3 bits (51)	1e-18	88
Locus_1569_Transcript_1/1_Confidence_0.000_Length_1338	GRC02179_1 Cluster: Tetraspanin family protein; n=1; Brugia malayi|Rep: Tetraspanin family protein - Brugia malayi (Filarial nematode worm) 160	446 bits (241)	8e-124	84
Locus_15690_Transcript_1/1_Confidence_0.000_Length_1006	HGC05017_1 no annotation	97.1 bits (52)	7e-19	89
Locus_15691_Transcript_1/2_Confidence_0.333_Length_514	HGC07425_1 Cluster: CBR-UNC-27 protein; n=1; Caenorhabditis briggsae|Rep: CBR-UNC-27 protein - Caenorhabditis briggsae 193	544 bits (294)	1e-153	88
Locus_15691_Transcript_2/2_Confidence_0.000_Length_633	HGC07425_1 Cluster: CBR-UNC-27 protein; n=1; Caenorhabditis briggsae|Rep: CBR-UNC-27 protein - Caenorhabditis briggsae 193	717 bits (388)	0	89
Locus_15699_Transcript_1/1_Confidence_0.000_Length_429	HSC00086_1 Cluster: Secreted glutathione peroxidase precursor; n=1; Globodera rostochiensis|Rep: Secreted glutathione peroxidase precursor - Globodera rostochiensis (Golden nematode worm) 358	481 bits (260)	7e-135	87
Locus_157_Transcript_1/2_Confidence_0.333_Length_947	HGC02377_1 Cluster: KOW motif family protein; n=1; Brugia malayi|Rep: KOW motif family protein - Brugia malayi (Filarial nematode worm) 212	649 bits (351)	0	85
Locus_157_Transcript_2/2_Confidence_0.000_Length_950	HGC02377_1 Cluster: KOW motif family protein; n=1; Brugia malayi|Rep: KOW motif family protein - Brugia malayi (Filarial nematode worm) 212	649 bits (351)	0	85
Locus_15701_Transcript_1/1_Confidence_0.000_Length_631	HGC02020_1 Cluster: Cytoplasm protein, putative; n=1; Filobasidiella neoformans|Rep: Cytoplasm protein, putative - Cryptococcus neoformans (Filobasidiella neoformans) 157	150 bits (81)	3e-35	81
Locus_15705_Transcript_1/1_Confidence_0.000_Length_276	HGC02114_2 Cluster: MGC148838 protein; n=1; Bos taurus|Rep: MGC148838 protein - Bos taurus (Bovine) 254	100 bits (54)	1e-20	90
Locus_15706_Transcript_1/1_Confidence_0.000_Length_206	HGC05446_1 CE41531 WBGene00016197 locus:pxl-1 status:Confirmed TR:A7YEP3 protein_id:ABV23480.1 377	265 bits (143)	3e-70	90
Locus_15724_Transcript_1/1_Confidence_0.000_Length_663	MPC01408_1 no annotation	405 bits (219)	7e-112	85
Locus_15728_Transcript_1/1_Confidence_0.000_Length_625	GRC00097_1 no annotation	183 bits (99)	3e-45	79
Locus_15741_Transcript_1/1_Confidence_0.000_Length_234	HSC01465_1 no annotation	228 bits (123)	5e-59	84
Locus_15743_Transcript_1/1_Confidence_0.000_Length_755	MPC01408_1 no annotation	396 bits (214)	5e-109	85
Locus_15744_Transcript_1/1_Confidence_0.000_Length_161	HGC00256_1 Cluster: Myosin regulatory light chain; n=1; Meloidogyne incognita|Rep: Myosin regulatory light chain - Meloidogyne incognita (Southern root-knot nematode) 280	213 bits (115)	9e-55	92
Locus_1575_Transcript_1/1_Confidence_0.000_Length_1363	HGC00827_1 Cluster: Mitochondrial carrier protein; n=1; Caenorhabditis remanei|Rep: Mitochondrial carrier protein - Caenorhabditis remanei 285	676 bits (366)	0	87
Locus_1576_Transcript_1/1_Confidence_0.000_Length_1028	HSC00554_1 CE07421 WBGene00004039 locus:plc-4 phospholipase status:Confirmed TR:Q21754 protein_id:AAB00624.1 156	429 bits (232)	6e-119	86
Locus_15760_Transcript_1/1_Confidence_0.000_Length_645	HGC03753_1 Cluster: CBR-NLP-2 protein; n=1; Caenorhabditis briggsae|Rep: CBR-NLP-2 protein - Caenorhabditis briggsae 87	483 bits (261)	3e-135	82
Locus_15767_Transcript_1/1_Confidence_0.000_Length_935	CSC00871_1 CE20226 WBGene00006762 locus:unc-25 Pyridoxal-dependent decarboxylase conserved domain status:Confirmed TR:Q9XTP4 protein_id:CAA21537.1 371	111 bits (60)	2e-23	74
Locus_15770_Transcript_1/1_Confidence_0.000_Length_303	TDC01797_1 Cluster: AT21637p, putative; n=1; Brugia malayi|Rep: AT21637p, putative - Brugia malayi (Filarial nematode worm) 219	54.7 bits (29)	1e-06	100
Locus_15777_Transcript_1/1_Confidence_0.000_Length_305	HGC00008_1 Cluster: Peptidylglycine alpha-hydroxylating monooxygenase; n=1; Heterodera glycines|Rep: Peptidylglycine alpha-hydroxylating monooxygenase - Heterodera glycines (Soybean cyst nematode worm) 743	315 bits (170)	5e-85	85
Locus_15783_Transcript_1/1_Confidence_0.000_Length_239	HGC02965_1 Cluster: CBR-FRS-1 protein; n=1; Caenorhabditis briggsae|Rep: CBR-FRS-1 protein - Caenorhabditis briggsae 645	283 bits (153)	1e-75	88
Locus_15787_Transcript_1/1_Confidence_0.000_Length_984	HGC00972_1 CE39695 WBGene00016633 status:Partially_confirmed TR:O01908 protein_id:AAB54264.2 202	361 bits (195)	2e-98	87
Locus_15792_Transcript_1/1_Confidence_0.000_Length_431	HGC03024_1 Cluster: Troponin C-like protein; n=1; Meloidogyne incognita|Rep: Troponin C-like protein - Meloidogyne incognita (Southern root-knot nematode) 316	106 bits (57)	5e-22	90
Locus_15800_Transcript_1/1_Confidence_0.000_Length_161	HGC00256_1 Cluster: Myosin regulatory light chain; n=1; Meloidogyne incognita|Rep: Myosin regulatory light chain - Meloidogyne incognita (Southern root-knot nematode) 280	224 bits (121)	4e-58	91
Locus_15812_Transcript_1/1_Confidence_0.000_Length_161	HGC00256_1 Cluster: Myosin regulatory light chain; n=1; Meloidogyne incognita|Rep: Myosin regulatory light chain - Meloidogyne incognita (Southern root-knot nematode) 280	207 bits (112)	4e-53	90
Locus_1583_Transcript_1/1_Confidence_0.000_Length_1499	HGC05948_1 Cluster: Eukaryotic peptide chain release factor subunit 1; n=1; Caenorhabditis elegans|Rep: Eukaryotic peptide chain release factor subunit 1 - Caenorhabditis elegans 259	723 bits (391)	0	88
Locus_1584_Transcript_1/1_Confidence_0.000_Length_277	HGC09552_1 Cluster: Aldose reductase; n=1; Pristionchus pacificus|Rep: Aldose reductase - Pristionchus pacificus 236	263 bits (142)	2e-69	86
Locus_15847_Transcript_1/1_Confidence_0.000_Length_161	GPC00554_1 Cluster: Tropomyosin; n=1; Heterodera glycines|Rep: Tropomyosin - Heterodera glycines (Soybean cyst nematode worm) 284	207 bits (112)	4e-53	89
Locus_15865_Transcript_1/1_Confidence_0.000_Length_223	HGC07425_1 Cluster: CBR-UNC-27 protein; n=1; Caenorhabditis briggsae|Rep: CBR-UNC-27 protein - Caenorhabditis briggsae 193	111 bits (60)	5e-24	94
Locus_15877_Transcript_1/1_Confidence_0.000_Length_200	HGC11182_1 CE09072 WBGene00004258 locus:pyc-1 pyruvate carboxylase status:Confirmed SW:O17732 protein_id:CAB02872.1 243	93.5 bits (50)	2e-18	87
Locus_15890_Transcript_1/1_Confidence_0.000_Length_161	HGC05979_1 no annotation	193 bits (104)	1e-48	88
Locus_15891_Transcript_1/1_Confidence_0.000_Length_161	HGC00256_1 Cluster: Myosin regulatory light chain; n=1; Meloidogyne incognita|Rep: Myosin regulatory light chain - Meloidogyne incognita (Southern root-knot nematode) 280	209 bits (113)	1e-53	90
Locus_15892_Transcript_1/1_Confidence_0.000_Length_170	HGC02700_1 Cluster: GA14079-PA; n=1; Drosophila pseudoobscura|Rep: GA14079-PA - Drosophila pseudoobscura (Fruit fly) 278	135 bits (73)	2e-31	87
Locus_15893_Transcript_1/1_Confidence_0.000_Length_275	HGC08540_1 Cluster: Paramyosin, putative; n=1; Brugia malayi|Rep: Paramyosin, putative - Brugia malayi (Filarial nematode worm) 350	381 bits (206)	4e-105	92
Locus_15897_Transcript_1/1_Confidence_0.000_Length_212	HGC06606_1 Cluster: Vap-1; n=2; Heterodera glycines|Rep: Vap-1 - Heterodera glycines (Soybean cyst nematode worm) 408	73.1 bits (39)	2e-12	84
Locus_1590_Transcript_1/1_Confidence_0.000_Length_374	HGC10469_1 Cluster: Eukaryotic translation initiation factor 6, putative; n=1; Brugia malayi|Rep: Eukaryotic translation initiation factor 6, putative - Brugia malayi (Filarial nematode worm) 74	202 bits (109)	5e-51	90
Locus_1591_Transcript_1/1_Confidence_0.000_Length_463	GPC02371_1 Cluster: CBR-VIT-6 protein; n=1; Caenorhabditis briggsae|Rep: CBR-VIT-6 protein - Caenorhabditis briggsae 69	252 bits (136)	6e-66	78
Locus_15912_Transcript_1/1_Confidence_0.000_Length_166	HGC07051_1 CE41388 WBGene00008719 locus:ttr-52 Transthyretin-like family status:Partially_confirmed TR:O45349 protein_id:CAB02929.2 107	185 bits (100)	2e-46	87
Locus_15913_Transcript_1/1_Confidence_0.000_Length_263	GRC02110_1 CE41388 WBGene00008719 locus:ttr-52 Transthyretin-like family status:Partially_confirmed TR:O45349 protein_id:CAB02929.2 96	248 bits (134)	5e-65	87
Locus_1592_Transcript_1/1_Confidence_0.000_Length_1638	HGC03923_1 no annotation	403 bits (218)	6e-111	79
Locus_15926_Transcript_1/1_Confidence_0.000_Length_217	GRC00693_1 Cluster: Twik (KCNK-like) family of potassium channels, alpha subunit 28; n=1; Brugia malayi|Rep: Twik (KCNK-like) family of potassium channels, alpha subunit 28 - Brugia malayi (Filarial nematode worm) 161	102 bits (55)	3e-21	90
Locus_15941_Transcript_1/1_Confidence_0.000_Length_218	GRC02496_1 Cluster: Hypothetical 55.2 kDa Trp-Asp repeats containing protein T10F2.4 inchromosome III, putative; n=1; Brugia malayi|Rep: Hypothetical 55.2 kDa Trp-Asp repeats containing protein T10F2.4 inchromosome III, putative - Brugia malayi (Filarial nematode worm) 250	213 bits (115)	1e-54	85
Locus_15969_Transcript_1/1_Confidence_0.000_Length_1748	HGC10902_1 no annotation	494 bits (267)	4e-138	84
Locus_15977_Transcript_1/1_Confidence_0.000_Length_161	GRC00813_1 Cluster: SPARC; n=1; Heterorhabditis bacteriophora|Rep: SPARC - Heterorhabditis bacteriophora 236	171 bits (92)	6e-42	85
Locus_15985_Transcript_1/1_Confidence_0.000_Length_586	HSC00811_1 no annotation	196 bits (106)	4e-49	91
Locus_15988_Transcript_1/1_Confidence_0.000_Length_161	HGC00256_1 Cluster: Myosin regulatory light chain; n=1; Meloidogyne incognita|Rep: Myosin regulatory light chain - Meloidogyne incognita (Southern root-knot nematode) 280	174 bits (94)	4e-43	87
Locus_1599_Transcript_1/2_Confidence_0.333_Length_576	HGC00655_1 Cluster: U2 small nuclear ribonucleoprotein A`, putative; n=1; Brugia malayi|Rep: U2 small nuclear ribonucleoprotein A`, putative - Brugia malayi (Filarial nematode worm) 232	411 bits (222)	1e-113	84
Locus_1599_Transcript_2/2_Confidence_0.000_Length_650	HGC00655_1 Cluster: U2 small nuclear ribonucleoprotein A`, putative; n=1; Brugia malayi|Rep: U2 small nuclear ribonucleoprotein A`, putative - Brugia malayi (Filarial nematode worm) 232	448 bits (242)	1e-124	84
Locus_15996_Transcript_1/1_Confidence_0.000_Length_161	HGC00256_1 Cluster: Myosin regulatory light chain; n=1; Meloidogyne incognita|Rep: Myosin regulatory light chain - Meloidogyne incognita (Southern root-knot nematode) 280	176 bits (95)	1e-43	87
Locus_16019_Transcript_1/1_Confidence_0.000_Length_204	HGC01639_1 Cluster: Uncharacterized protein F52C9.3; n=1; Caenorhabditis elegans|Rep: Uncharacterized protein F52C9.3 - Caenorhabditis elegans 154	89.8 bits (48)	2e-17	88
Locus_1602_Transcript_1/1_Confidence_0.000_Length_4797	HGC03508_1 Cluster: JmjC domain containing protein; n=1; Brugia malayi|Rep: JmjC domain containing protein - Brugia malayi (Filarial nematode worm) 254	905 bits (490)	0	90
Locus_16024_Transcript_1/1_Confidence_0.000_Length_423	GRC01179_1 Cluster: Protein kinase C II., putative; n=1; Brugia malayi|Rep: Protein kinase C II., putative - Brugia malayi (Filarial nematode worm) 275	473 bits (256)	1e-132	87
Locus_1603_Transcript_1/2_Confidence_0.667_Length_3589	HSC00497_1 CE39119 WBGene00001516 locus:gap-2 status:Confirmed TR:Q3S1K5 protein_id:CAJ30221.1 84	52.8 bits (28)	6e-05	100
Locus_1603_Transcript_2/2_Confidence_0.333_Length_3566	HSC00497_1 CE39119 WBGene00001516 locus:gap-2 status:Confirmed TR:Q3S1K5 protein_id:CAJ30221.1 84	52.8 bits (28)	6e-05	100
Locus_16031_Transcript_1/1_Confidence_0.000_Length_346	HGC01613_1 Cluster: Signal sequence receptor beta-like protein, putative; n=1; Brugia malayi|Rep: Signal sequence receptor beta-like protein, putative - Brugia malayi (Filarial nematode worm) 206	364 bits (197)	6e-100	86
Locus_16033_Transcript_1/1_Confidence_0.000_Length_949	HGC03907_1 Cluster: SJCHGC04591 protein; n=1; Schistosoma japonicum|Rep: SJCHGC04591 protein - Schistosoma japonicum (Blood fluke) 117	331 bits (179)	2e-89	83
Locus_1604_Transcript_1/1_Confidence_0.000_Length_465	HGC01307_1 CE04424 WBGene00006921 locus:vha-12 vacuolar ATP synthase (strong) status:Confirmed SW:Q19626 protein_id:AAA82311.1 381	604 bits (327)	4e-172	90
Locus_16042_Transcript_1/1_Confidence_0.000_Length_734	HSC00576_1 Cluster: Cell cycle-regulated factor p78, putative; n=1; Brugia malayi|Rep: Cell cycle-regulated factor p78, putative - Brugia malayi (Filarial nematode worm) 96	568 bits (307)	9e-161	85
Locus_16046_Transcript_1/1_Confidence_0.000_Length_2599	HGC10790_1 CE24044 WBGene00000162 locus:apd-3 status:Partially_confirmed TR:O16637 protein_id:AAB66112.2 127	222 bits (120)	3e-56	92
Locus_16047_Transcript_1/1_Confidence_0.000_Length_209	GPC01933_1 Cluster: CBR-RSP-7 protein; n=1; Caenorhabditis briggsae|Rep: CBR-RSP-7 protein - Caenorhabditis briggsae 170	231 bits (125)	4e-60	87
Locus_16049_Transcript_1/1_Confidence_0.000_Length_365	HGC00175_1 Cluster: SKP1-like protein ASK10; n=1; Arabidopsis thaliana|Rep: SKP1-like protein ASK10 - Arabidopsis thaliana (Mouse-ear cress) 249	422 bits (228)	4e-117	89
Locus_1605_Transcript_1/1_Confidence_0.000_Length_1205	HGC03491_1 Cluster: CBR-SEC-8 protein; n=1; Caenorhabditis briggsae|Rep: CBR-SEC-8 protein - Caenorhabditis briggsae 153	765 bits (414)	0	90
Locus_16051_Transcript_1/1_Confidence_0.000_Length_242	HGC00431_1 Cluster: Putative uncharacterized protein; n=1; Caenorhabditis briggsae|Rep: Putative uncharacterized protein - Caenorhabditis briggsae 117	281 bits (152)	4e-75	88
Locus_16054_Transcript_1/1_Confidence_0.000_Length_844	HSC00744_1 no annotation	339 bits (183)	9e-92	82
Locus_16057_Transcript_1/1_Confidence_0.000_Length_1171	HSC00493_1 Cluster: Glycogen synthase; n=1; Steinernema feltiae|Rep: Glycogen synthase - Steinernema feltiae 333	370 bits (200)	4e-101	90
Locus_16062_Transcript_1/1_Confidence_0.000_Length_530	HGC04592_1 Cluster: ENTH domain containing protein; n=1; Brugia malayi|Rep: ENTH domain containing protein - Brugia malayi (Filarial nematode worm) 119	291 bits (157)	2e-77	89
Locus_16067_Transcript_1/1_Confidence_0.000_Length_905	HGC00495_1 Cluster: PREDICTED: similar to Serine/threonine-protein kinase Eg2-like (p46XlEg22), partial; n=2; Strongylocentrotus purpuratus|Rep: PREDICTED: similar to Serine/threonine-protein kinase Eg2-like (p46XlEg22), partial - Strongylocentrotus purpuratus 157	590 bits (319)	2e-167	87
Locus_16068_Transcript_1/1_Confidence_0.000_Length_523	BMC00809_1 Cluster: Chain B, Crystal Structure Of The D1d2 Sub-Complex From The Human Snrnp Core Domain., putative; n=1; Brugia malayi|Rep: Chain B, Crystal Structure Of The D1d2 Sub-Complex From The Human Snrnp Core Domain., putative - Brugia malayi (Filarial nematode worm) 203	54.7 bits (29)	2e-06	100
Locus_1607_Transcript_1/1_Confidence_0.000_Length_515	SRC08547_1 no annotation	56.5 bits (30)	6e-07	93
Locus_16070_Transcript_1/1_Confidence_0.000_Length_2145	HGC04398_1 Cluster: Predicted protein; n=1; Nematostella vectensis|Rep: Predicted protein - Nematostella vectensis (Starlet sea anemone) 216	505 bits (273)	2e-141	82
Locus_16072_Transcript_1/1_Confidence_0.000_Length_3299	GPC02859_1 no annotation	263 bits (142)	2e-68	81
Locus_16073_Transcript_1/1_Confidence_0.000_Length_1808	HGC10619_1 CE20851 WBGene00018783 status:Partially_confirmed TR:Q9N4K2 protein_id:AAF35961.1 194	625 bits (338)	1e-177	87
Locus_16074_Transcript_1/1_Confidence_0.000_Length_2557	HSC00889_1 Cluster: Predicted protein; n=1; Nematostella vectensis|Rep: Predicted protein - Nematostella vectensis (Starlet sea anemone) 279	725 bits (392)	0	90
Locus_16075_Transcript_1/1_Confidence_0.000_Length_1983	HGC12001_1 Cluster: Glycosyl hydrolases family 38 protein; n=1; Brugia malayi|Rep: Glycosyl hydrolases family 38 protein - Brugia malayi (Filarial nematode worm) 110	782 bits (423)	0	87
Locus_16077_Transcript_1/1_Confidence_0.000_Length_636	HGC02144_1 CE16905 WBGene00004266 locus:rab-1 RAS-related protein status:Confirmed TR:Q9UAQ6 protein_id:AAC69218.1 364	558 bits (302)	5e-158	91
Locus_16079_Transcript_1/1_Confidence_0.000_Length_403	HGC03112_1 Cluster: NF-kappa-B inhibitor-interacting Ras-like protein; n=1; Caenorhabditis elegans|Rep: NF-kappa-B inhibitor-interacting Ras-like protein - Caenorhabditis elegans 122	145 bits (78)	1e-33	91
Locus_16081_Transcript_1/1_Confidence_0.000_Length_909	HGC02463_1 Cluster: Myosin, putative; n=1; Brugia malayi|Rep: Myosin, putative - Brugia malayi (Filarial nematode worm) 103	658 bits (356)	0	87
Locus_16086_Transcript_1/1_Confidence_0.000_Length_252	GRC05206_1 Cluster: Putative uncharacterized protein; n=1; Caenorhabditis briggsae|Rep: Putative uncharacterized protein - Caenorhabditis briggsae 102	100 bits (54)	1e-20	91
Locus_16087_Transcript_1/1_Confidence_0.000_Length_912	HGC03699_1 CE29836 WBGene00013676 locus:ekl-4 status:Confirmed TR:Q8WQA7 protein_id:CAD21666.1 125	438 bits (237)	9e-122	82
Locus_16088_Transcript_1/1_Confidence_0.000_Length_1142	GRC02624_1 no annotation	99.0 bits (53)	2e-19	87
Locus_1609_Transcript_1/1_Confidence_0.000_Length_4436	GPC02636_1 Cluster: Protein kinase domain containing protein; n=1; Brugia malayi|Rep: Protein kinase domain containing protein - Brugia malayi (Filarial nematode worm) 152	625 bits (338)	3e-177	85
Locus_16096_Transcript_1/1_Confidence_0.000_Length_2585	HSC01301_1 Cluster: SNF2 family N-terminal domain containing protein; n=1; Brugia malayi|Rep: SNF2 family N-terminal domain containing protein - Brugia malayi (Filarial nematode worm) 63	411 bits (222)	6e-113	84
Locus_161_Transcript_1/1_Confidence_0.000_Length_746	HGC06447_1 CE05532 WBGene00008380 status:Confirmed TR:Q18942 protein_id:CAA98434.1 260	689 bits (373)	0	87
Locus_16100_Transcript_1/1_Confidence_0.000_Length_370	HGC04935_1 Cluster: Putative uncharacterized protein; n=1; Caenorhabditis briggsae|Rep: Putative uncharacterized protein - Caenorhabditis briggsae 256	375 bits (203)	3e-103	90
Locus_16108_Transcript_1/1_Confidence_0.000_Length_2241	HGC04726_1 Cluster: RE23670p, putative; n=1; Brugia malayi|Rep: RE23670p, putative - Brugia malayi (Filarial nematode worm) 267	726 bits (393)	0	87
Locus_1611_Transcript_1/1_Confidence_0.000_Length_489	HGC04247_1 Cluster: Putative uncharacterized protein; n=1; Brugia malayi|Rep: Putative uncharacterized protein - Brugia malayi (Filarial nematode worm) 270	496 bits (268)	3e-139	89
Locus_16110_Transcript_1/1_Confidence_0.000_Length_506	HGC11368_1 Cluster: SD04925p, putative; n=1; Brugia malayi|Rep: SD04925p, putative - Brugia malayi (Filarial nematode worm) 162	505 bits (273)	5e-142	85
Locus_16111_Transcript_1/1_Confidence_0.000_Length_1199	CSC00634_1 Cluster: Protein disulphide isomerase; n=1; Caenorhabditis briggsae|Rep: Protein disulphide isomerase - Caenorhabditis briggsae 495	54.7 bits (29)	5e-06	100
Locus_16113_Transcript_1/1_Confidence_0.000_Length_1224	HGC08661_1 Cluster: Putative uncharacterized protein; n=1; Caenorhabditis briggsae|Rep: Putative uncharacterized protein - Caenorhabditis briggsae 291	241 bits (130)	4e-62	79
Locus_16114_Transcript_1/1_Confidence_0.000_Length_1978	HSC00103_1 Cluster: Transmembrane 9 superfamily protein member 3, putative; n=1; Brugia malayi|Rep: Transmembrane 9 superfamily protein member 3, putative - Brugia malayi (Filarial nematode worm) 227	998 bits (540)	0	86
Locus_16117_Transcript_1/1_Confidence_0.000_Length_945	GPC01755_1 Cluster: S-formylglutathione hydrolase; n=1; Mus musculus|Rep: S-formylglutathione hydrolase - Mus musculus (Mouse) 219	431 bits (233)	2e-119	81
Locus_1612_Transcript_1/1_Confidence_0.000_Length_2172	HGC04572_1 Cluster: Zinc finger, C2H2 type family protein; n=1; Brugia malayi|Rep: Zinc finger, C2H2 type family protein - Brugia malayi (Filarial nematode worm) 114	575 bits (311)	2e-162	81
Locus_16124_Transcript_1/1_Confidence_0.000_Length_1072	HGC08448_1 Cluster: Zn-finger in Ran binding protein and others containing protein; n=1; Brugia malayi|Rep: Zn-finger in Ran binding protein and others containing protein - Brugia malayi (Filarial nematode worm) 94	599 bits (324)	5e-170	85
Locus_16130_Transcript_1/1_Confidence_0.000_Length_612	HSC01490_1 Cluster: SMC family, C-terminal domain containing protein; n=1; Brugia malayi|Rep: SMC family, C-terminal domain containing protein - Brugia malayi (Filarial nematode worm) 200	566 bits (306)	3e-160	88
Locus_16132_Transcript_1/1_Confidence_0.000_Length_1543	HGC05040_1 CE03144 WBGene00008546 glucosamine-fructose-6-phosphate aminotransferase status:Confirmed TR:Q19130 protein_id:CAA91315.1 326	747 bits (404)	0	88
Locus_16134_Transcript_1/1_Confidence_0.000_Length_315	HGC03666_1 CE23521 WBGene00001564 locus:gei-7 isocitrate lyase status:Confirmed SW:Q10663 protein_id:AAB71278.2 547	427 bits (231)	7e-119	91
Locus_16135_Transcript_1/1_Confidence_0.000_Length_755	HGC03666_1 CE23521 WBGene00001564 locus:gei-7 isocitrate lyase status:Confirmed SW:Q10663 protein_id:AAB71278.2 547	826 bits (447)	0	89
Locus_16137_Transcript_1/1_Confidence_0.000_Length_2953	HGC05192_1 no annotation	274 bits (148)	9e-72	85
Locus_16139_Transcript_1/1_Confidence_0.000_Length_1440	HSC00479_1 Cluster: Cpsf3-prov protein, putative; n=1; Brugia malayi|Rep: Cpsf3-prov protein, putative - Brugia malayi (Filarial nematode worm) 297	749 bits (405)	0	90
Locus_1614_Transcript_1/1_Confidence_0.000_Length_902	HGC02456_1 Cluster: Putative uncharacterized protein; n=1; Caenorhabditis elegans|Rep: Putative uncharacterized protein - Caenorhabditis elegans 75	497 bits (269)	1e-139	84
Locus_16142_Transcript_1/1_Confidence_0.000_Length_401	BMC01197_1 Cluster: 60S ribosome subunit biogenesis protein NIP7, putative; n=1; Brugia malayi|Rep: 60S ribosome subunit biogenesis protein NIP7, putative - Brugia malayi (Filarial nematode worm) 224	52.8 bits (28)	6e-06	100
Locus_16146_Transcript_1/1_Confidence_0.000_Length_1879	HGC08704_1 Cluster: ATP-dependent helicase DDX1, putative; n=1; Brugia malayi|Rep: ATP-dependent helicase DDX1, putative - Brugia malayi (Filarial nematode worm) 209	501 bits (271)	2e-140	84
Locus_1615_Transcript_1/1_Confidence_0.000_Length_2574	HSC00992_1 no annotation	497 bits (269)	4e-139	83
Locus_16157_Transcript_1/1_Confidence_0.000_Length_992	HGC04023_1 Cluster: Carboxyl transferase domain containing protein; n=1; Brugia malayi|Rep: Carboxyl transferase domain containing protein - Brugia malayi (Filarial nematode worm) 197	641 bits (347)	0	87
Locus_16159_Transcript_1/1_Confidence_0.000_Length_1024	HGC08022_1 Cluster: Predicted protein; n=1; Nematostella vectensis|Rep: Predicted protein - Nematostella vectensis (Starlet sea anemone) 270	1171 bits (634)	0	88
Locus_1616_Transcript_1/1_Confidence_0.000_Length_370	HGC00217_1 Cluster: DNA-directed RNA polymerase; n=1; Brugia malayi|Rep: DNA-directed RNA polymerase - Brugia malayi (Filarial nematode worm) 256	370 bits (200)	1e-101	87
Locus_16165_Transcript_1/1_Confidence_0.000_Length_3003	HGC11748_1 Cluster: PREDICTED: similar to smooth muscle myosin heavy chain 11 isoform 2; n=1; Ornithorhynchus anatinus|Rep: PREDICTED: similar to smooth muscle myosin heavy chain 11 isoform 2 - Ornithorhynchus anatinus 108	466 bits (252)	1e-129	83
Locus_16168_Transcript_1/1_Confidence_0.000_Length_478	HGC00388_1 Cluster: 60S ribosomal protein L26, putative; n=1; Brugia malayi|Rep: 60S ribosomal protein L26, putative - Brugia malayi (Filarial nematode worm) 244	610 bits (330)	9e-174	90
Locus_16169_Transcript_1/1_Confidence_0.000_Length_173	HGC10027_1 Cluster: CBR-EAT-6 protein; n=1; Caenorhabditis briggsae|Rep: CBR-EAT-6 protein - Caenorhabditis briggsae 733	226 bits (122)	1e-58	91
Locus_16172_Transcript_1/1_Confidence_0.000_Length_430	HGC07072_1 Cluster: Probable protein phosphatase 2C T23F11.1; n=1; Caenorhabditis elegans|Rep: Probable protein phosphatase 2C T23F11.1 - Caenorhabditis elegans 232	361 bits (195)	9e-99	89
Locus_16174_Transcript_1/2_Confidence_0.667_Length_361	HGC01109_1 Cluster: Proteasome regulatory particle, atpase-like protein 5; n=1; Caenorhabditis elegans|Rep: Proteasome regulatory particle, atpase-like protein 5 - Caenorhabditis elegans 665	435 bits (235)	5e-121	89
Locus_16174_Transcript_2/2_Confidence_0.000_Length_438	HGC01109_1 Cluster: Proteasome regulatory particle, atpase-like protein 5; n=1; Caenorhabditis elegans|Rep: Proteasome regulatory particle, atpase-like protein 5 - Caenorhabditis elegans 665	496 bits (268)	3e-139	89
Locus_16175_Transcript_1/1_Confidence_0.000_Length_1330	HGC03182_1 no annotation	475 bits (257)	1e-132	79
Locus_16176_Transcript_1/1_Confidence_0.000_Length_1252	HGC03411_1 Cluster: Probable ATP-citrate synthase (EC 2.3.3.8) (ATP-citrate (pro-S-)- lyase); n=1; Caenorhabditis elegans|Rep: Probable ATP-citrate synthase (EC 2.3.3.8) (ATP-citrate (pro-S-)- lyase) - Caenorhabditis elegans 354	778 bits (421)	0	88
Locus_16180_Transcript_1/1_Confidence_0.000_Length_191	HGC00120_1 Cluster: Hypothetical esophageal gland cell secretory protein 12; n=1; Heterodera glycines|Rep: Hypothetical esophageal gland cell secretory protein 12 - Heterodera glycines (Soybean cyst nematode worm) 330	169 bits (91)	3e-41	85
Locus_16183_Transcript_1/1_Confidence_0.000_Length_429	HGC00666_1 Cluster: Ribosomal protein S14; n=1; Brugia malayi|Rep: Ribosomal protein S14 - Brugia malayi (Filarial nematode worm) 176	540 bits (292)	1e-152	91
Locus_1619_Transcript_1/1_Confidence_0.000_Length_828	HGC02558_1 Cluster: GILT-like protein F37H8.5 precursor; n=1; Caenorhabditis elegans|Rep: GILT-like protein F37H8.5 precursor - Caenorhabditis elegans 184	604 bits (327)	8e-172	86
Locus_16190_Transcript_1/1_Confidence_0.000_Length_2255	HGC11438_1 Cluster: Probable actin-binding protein UNC-115, putative; n=1; Brugia malayi|Rep: Probable actin-binding protein UNC-115, putative - Brugia malayi (Filarial nematode worm) 330	785 bits (425)	0	89
Locus_16191_Transcript_1/1_Confidence_0.000_Length_1878	HGC04149_1 Cluster: Calreticulin family protein; n=1; Brugia malayi|Rep: Calreticulin family protein - Brugia malayi (Filarial nematode worm) 341	780 bits (422)	0	87
Locus_16192_Transcript_1/1_Confidence_0.000_Length_278	HSC00167_1 Cluster: CBR-CPR-6 protein; n=1; Caenorhabditis briggsae|Rep: CBR-CPR-6 protein - Caenorhabditis briggsae 328	340 bits (184)	8e-93	89
Locus_16196_Transcript_1/1_Confidence_0.000_Length_410	HGC09003_1 Cluster: Ap-2 small chain (Clathrin associated complex) protein 2; n=2; Caenorhabditis|Rep: Ap-2 small chain (Clathrin associated complex) protein 2 - Caenorhabditis elegans 184	241 bits (130)	1e-62	90
Locus_16197_Transcript_1/1_Confidence_0.000_Length_936	HGC00884_1 Cluster: Putative uncharacterized protein; n=1; Brugia malayi|Rep: Putative uncharacterized protein - Brugia malayi (Filarial nematode worm) 228	634 bits (343)	1e-180	81
Locus_16198_Transcript_1/1_Confidence_0.000_Length_1572	HGC11545_1 no annotation	577 bits (312)	3e-163	82
Locus_162_Transcript_1/2_Confidence_0.333_Length_1237	HGC04331_1 Cluster: Ubiquitin carrier protein; n=1; Brugia malayi|Rep: Ubiquitin carrier protein - Brugia malayi (Filarial nematode worm) 201	453 bits (245)	5e-126	89
Locus_16207_Transcript_1/1_Confidence_0.000_Length_751	HGC07485_1 no annotation	279 bits (151)	5e-74	79
Locus_16208_Transcript_1/1_Confidence_0.000_Length_1315	HGC11909_1 CE09799 WBGene00004502 locus:rpt-2 ATPase status:Confirmed SW:O16368 protein_id:AAB65906.1 164	566 bits (306)	6e-160	88
Locus_16213_Transcript_1/1_Confidence_0.000_Length_1345	HGC01014_1 Cluster: Putative uncharacterized protein; n=1; Brugia malayi|Rep: Putative uncharacterized protein - Brugia malayi (Filarial nematode worm) 72	279 bits (151)	9e-74	89
Locus_16216_Transcript_1/1_Confidence_0.000_Length_324	HGC02440_1 Cluster: Putative uncharacterized protein ugt-49; n=1; Caenorhabditis elegans|Rep: Putative uncharacterized protein ugt-49 - Caenorhabditis elegans 123	71.3 bits (38)	1e-11	95
Locus_16217_Transcript_1/1_Confidence_0.000_Length_203	HGC02271_1 Cluster: Aldehyde dehydrogenase; n=1; Steinernema feltiae|Rep: Aldehyde dehydrogenase - Steinernema feltiae 464	183 bits (99)	1e-45	85
Locus_16224_Transcript_1/1_Confidence_0.000_Length_888	HSC00427_1 Cluster: Protein kinase domain containing protein; n=1; Brugia malayi|Rep: Protein kinase domain containing protein - Brugia malayi (Filarial nematode worm) 195	507 bits (274)	2e-142	88
Locus_16226_Transcript_1/1_Confidence_0.000_Length_481	HGC06471_1 Cluster: Probable prefoldin subunit 2; n=1; Caenorhabditis elegans|Rep: Probable prefoldin subunit 2 - Caenorhabditis elegans 99	215 bits (116)	9e-55	84
Locus_1623_Transcript_1/1_Confidence_0.000_Length_1065	HGC02259_1 Cluster: Putative uncharacterized protein atgp-1; n=1; Caenorhabditis elegans|Rep: Putative uncharacterized protein atgp-1 - Caenorhabditis elegans 159	577 bits (312)	2e-163	87
Locus_16231_Transcript_1/2_Confidence_0.667_Length_582	HGC02563_1 no annotation	507 bits (274)	2e-142	84
Locus_16231_Transcript_2/2_Confidence_0.333_Length_552	HGC02563_1 no annotation	507 bits (274)	1e-142	84
Locus_16237_Transcript_1/1_Confidence_0.000_Length_525	HGC05937_1 no annotation	392 bits (212)	4e-108	82
Locus_16240_Transcript_1/1_Confidence_0.000_Length_1895	HGC01755_1 Cluster: Phospholipase d protein 1, putative; n=1; Brugia malayi|Rep: Phospholipase d protein 1, putative - Brugia malayi (Filarial nematode worm) 117	529 bits (286)	1e-148	82
Locus_16241_Transcript_1/1_Confidence_0.000_Length_246	HSC00706_1 no annotation	296 bits (160)	1e-79	89
Locus_16244_Transcript_1/1_Confidence_0.000_Length_535	HGC00043_1 Cluster: CBR-DRR-1 protein; n=1; Caenorhabditis briggsae|Rep: CBR-DRR-1 protein - Caenorhabditis briggsae 120	233 bits (126)	3e-60	91
Locus_16246_Transcript_1/1_Confidence_0.000_Length_479	HGC03322_1 no annotation	333 bits (180)	2e-90	85
Locus_16250_Transcript_1/1_Confidence_0.000_Length_374	HGC03168_1 Cluster: Peptidase C13 family protein; n=1; Brugia malayi|Rep: Peptidase C13 family protein - Brugia malayi (Filarial nematode worm) 399	466 bits (252)	2e-130	91
Locus_16253_Transcript_1/1_Confidence_0.000_Length_1426	HSC01568_1 Cluster: RhoGAP domain containing protein; n=1; Brugia malayi|Rep: RhoGAP domain containing protein - Brugia malayi (Filarial nematode worm) 133	246 bits (133)	1e-63	84
Locus_16255_Transcript_1/1_Confidence_0.000_Length_1703	HGC04427_1 no annotation	577 bits (312)	4e-163	84
Locus_16256_Transcript_1/1_Confidence_0.000_Length_2170	HGC00092_1 Cluster: CBR-EIF-3.D protein; n=1; Caenorhabditis briggsae|Rep: CBR-EIF-3.D protein - Caenorhabditis briggsae 439	1280 bits (693)	0	85
Locus_16257_Transcript_1/1_Confidence_0.000_Length_1173	HGC04725_1 Cluster: Protein phosphatase PP2A regulatory subunit, putative; n=1; Brugia malayi|Rep: Protein phosphatase PP2A regulatory subunit, putative - Brugia malayi (Filarial nematode worm) 550	1192 bits (645)	0	86
Locus_16259_Transcript_1/1_Confidence_0.000_Length_3535	HGC04449_1 CE09308 WBGene00008645 DNA polymerase family B status:Confirmed SW:P90829 protein_id:CAB04077.1 211	477 bits (258)	8e-133	82
Locus_16261_Transcript_1/1_Confidence_0.000_Length_1321	HGC01842_1 no annotation	104 bits (56)	6e-21	85
Locus_16263_Transcript_1/1_Confidence_0.000_Length_712	HGC02297_1 CE13443 WBGene00011629 nucleotide binding protein status:Partially_confirmed TR:Q94010 protein_id:CAB02304.1 153	368 bits (199)	1e-100	87
Locus_16264_Transcript_1/1_Confidence_0.000_Length_1428	GRC02054_1 Cluster: S-adenosylmethionine synthetase; n=1; Caenorhabditis briggsae|Rep: S-adenosylmethionine synthetase - Caenorhabditis briggsae 194	370 bits (200)	5e-101	86
Locus_16268_Transcript_1/1_Confidence_0.000_Length_530	HGC11294_1 Cluster: UDP-N-acetylglucosamine transferase subunit ALG13 homolog; n=2; Mus musculus|Rep: UDP-N-acetylglucosamine transferase subunit ALG13 homolog - Mus musculus (Mouse) 87	508 bits (275)	4e-143	85
Locus_16270_Transcript_1/1_Confidence_0.000_Length_678	HGC05060_1 Cluster: Putative uncharacterized protein; n=1; Caenorhabditis briggsae|Rep: Putative uncharacterized protein - Caenorhabditis briggsae 187	346 bits (187)	4e-94	90
Locus_16272_Transcript_1/1_Confidence_0.000_Length_4090	HSC00209_1 Cluster: PREDICTED: similar to ENSANGP00000027587; n=1; Nasonia vitripennis|Rep: PREDICTED: similar to ENSANGP00000027587 - Nasonia vitripennis 246	259 bits (140)	4e-67	85
Locus_16273_Transcript_1/1_Confidence_0.000_Length_631	HGC00959_1 no annotation	403 bits (218)	2e-111	83
Locus_16278_Transcript_1/1_Confidence_0.000_Length_1936	ACC08973_1 Cluster: Intermediate filament protein B; n=1; Ascaris suum|Rep: Intermediate filament protein B - Ascaris suum (Pig roundworm) (Ascaris lumbricoides) 357	183 bits (99)	1e-44	78
Locus_16283_Transcript_1/1_Confidence_0.000_Length_462	HGC01958_1 Cluster: Putative uncharacterized protein; n=1; Caenorhabditis briggsae|Rep: Putative uncharacterized protein - Caenorhabditis briggsae 80	180 bits (97)	3e-44	89
Locus_16287_Transcript_1/1_Confidence_0.000_Length_1717	GRC03620_1 Cluster: Glutathione synthetase family protein; n=1; Brugia malayi|Rep: Glutathione synthetase family protein - Brugia malayi (Filarial nematode worm) 140	351 bits (190)	2e-95	79
Locus_16290_Transcript_1/1_Confidence_0.000_Length_1195	HGC00753_1 Cluster: Putative uncharacterized protein; n=1; Caenorhabditis briggsae|Rep: Putative uncharacterized protein - Caenorhabditis briggsae 190	1029 bits (557)	0	83
Locus_16291_Transcript_1/1_Confidence_0.000_Length_825	HGC11791_1 Cluster: E1-E2 ATPase family protein; n=1; Brugia malayi|Rep: E1-E2 ATPase family protein - Brugia malayi (Filarial nematode worm) 266	375 bits (203)	7e-103	88
Locus_16293_Transcript_1/1_Confidence_0.000_Length_687	HGC01287_1 no annotation	206 bits (111)	8e-52	86
Locus_16296_Transcript_1/1_Confidence_0.000_Length_443	HGC00307_1 Cluster: Phosphate carrier protein, mitochondrial precursor; n=1; Caenorhabditis elegans|Rep: Phosphate carrier protein, mitochondrial precursor - Caenorhabditis elegans 181	597 bits (323)	7e-170	91
Locus_16297_Transcript_1/1_Confidence_0.000_Length_3231	HGC04413_1 Cluster: Variant SH3 domain containing protein; n=1; Brugia malayi|Rep: Variant SH3 domain containing protein - Brugia malayi (Filarial nematode worm) 131	887 bits (480)	0	82
Locus_16298_Transcript_1/1_Confidence_0.000_Length_197	HGC00009_1 CE34878 WBGene00006587 locus:tnt-2 status:Confirmed TR:Q7Z071 protein_id:AAP68942.2 235	202 bits (109)	3e-51	86
Locus_163_Transcript_1/1_Confidence_0.000_Length_1398	HGC01467_1 no annotation	366 bits (198)	7e-100	80
Locus_16303_Transcript_1/1_Confidence_0.000_Length_348	HGC02018_1 Cluster: PREDICTED: similar to G1/S-specific cyclin-E (DmCycE); n=1; Apis mellifera|Rep: PREDICTED: similar to G1/S-specific cyclin-E (DmCycE) - Apis mellifera 155	405 bits (219)	3e-112	88
Locus_16305_Transcript_1/1_Confidence_0.000_Length_1161	HGC01248_1 no annotation	126 bits (68)	1e-27	73
Locus_16312_Transcript_1/1_Confidence_0.000_Length_410	GPC01421_1 Cluster: Asparagine synthetase [glutamine-hydrolyzing]; n=1; Gramella forsetii KT0803|Rep: Asparagine synthetase [glutamine-hydrolyzing] - Gramella forsetii (strain KT0803) 134	145 bits (78)	1e-33	85
Locus_16319_Transcript_1/1_Confidence_0.000_Length_2374	HSC00918_1 CE04809 WBGene00019890 phosphoglucomutase status:Confirmed TR:Q21742 protein_id:AAA83163.1 234	292 bits (158)	2e-77	84
Locus_16321_Transcript_1/1_Confidence_0.000_Length_686	HGC01089_1 Cluster: Putative uncharacterized protein snx-3; n=1; Caenorhabditis elegans|Rep: Putative uncharacterized protein snx-3 - Caenorhabditis elegans 276	510 bits (276)	1e-143	89
Locus_16322_Transcript_1/1_Confidence_0.000_Length_535	HGC10143_1 Cluster: Microsomal signal peptidase 21 kDa subunit, putative; n=1; Brugia malayi|Rep: Microsomal signal peptidase 21 kDa subunit, putative - Brugia malayi (Filarial nematode worm) 297	704 bits (381)	0	90
Locus_16323_Transcript_1/1_Confidence_0.000_Length_858	HSC00209_1 Cluster: PREDICTED: similar to ENSANGP00000027587; n=1; Nasonia vitripennis|Rep: PREDICTED: similar to ENSANGP00000027587 - Nasonia vitripennis 246	401 bits (217)	1e-110	89
Locus_16324_Transcript_1/1_Confidence_0.000_Length_1231	HGC02425_1 Cluster: PREDICTED: similar to glutamyl-prolyl tRNA synthetase isoform 2; n=1; Equus caballus|Rep: PREDICTED: similar to glutamyl-prolyl tRNA synthetase isoform 2 - Equus caballus 300	573 bits (310)	3e-162	85
Locus_1633_Transcript_1/2_Confidence_0.667_Length_3304	HGC11730_1 Cluster: Centaurin beta 1A; n=1; Caenorhabditis elegans|Rep: Centaurin beta 1A - Caenorhabditis elegans 129	444 bits (240)	7e-123	88
Locus_1633_Transcript_2/2_Confidence_0.333_Length_3279	HGC11730_1 Cluster: Centaurin beta 1A; n=1; Caenorhabditis elegans|Rep: Centaurin beta 1A - Caenorhabditis elegans 129	444 bits (240)	7e-123	88
Locus_16339_Transcript_1/1_Confidence_0.000_Length_4467	HGC03261_1 CE19180 WBGene00004735 locus:sbp-1 Helix-loop-helix DNA-binding domain status:Partially_confirmed TR:Q9XX00 protein_id:CAA21042.1 99	821 bits (444)	0	89
Locus_16343_Transcript_1/1_Confidence_0.000_Length_373	GRC00420_1 Cluster: Putative uncharacterized protein; n=1; Caenorhabditis briggsae|Rep: Putative uncharacterized protein - Caenorhabditis briggsae 96	87.9 bits (47)	2e-16	86
Locus_16344_Transcript_1/1_Confidence_0.000_Length_542	HGC05396_1 CE04885 WBGene00020215 B. subtilis sfp protein; Anabaena sp. HETI protein status:Confirmed TR:Q22171 protein_id:AAA82460.1 351	353 bits (191)	2e-96	86
Locus_16345_Transcript_1/1_Confidence_0.000_Length_2044	GPC02043_1 Cluster: LBP / BPI / CETP family, C-terminal domain containing protein; n=1; Brugia malayi|Rep: LBP / BPI / CETP family, C-terminal domain containing protein - Brugia malayi (Filarial nematode worm) 271	625 bits (338)	2e-177	85
Locus_16346_Transcript_1/1_Confidence_0.000_Length_702	HGC02790_1 Cluster: GDP-mannose 4,6-dehydratase, putative; n=1; Brugia malayi|Rep: GDP-mannose 4,6-dehydratase, putative - Brugia malayi (Filarial nematode worm) 313	252 bits (136)	1e-65	85
Locus_16348_Transcript_1/1_Confidence_0.000_Length_652	HGC10284_1 Cluster: Hypothetical zinc finger protein ZK686.4 in chromosome III, putative; n=1; Brugia malayi|Rep: Hypothetical zinc finger protein ZK686.4 in chromosome III, putative - Brugia malayi (Filarial nematode worm) 213	339 bits (183)	7e-92	86
Locus_16355_Transcript_1/1_Confidence_0.000_Length_1165	HGC08269_1 Cluster: Werner syndrome homolog; n=1; Xenopus tropicalis|Rep: Werner syndrome homolog - Xenopus tropicalis (Western clawed frog) (Silurana tropicalis) 115	695 bits (376)	0	82
Locus_16362_Transcript_1/1_Confidence_0.000_Length_345	HGC00498_1 no annotation	233 bits (126)	2e-60	84
Locus_16365_Transcript_1/1_Confidence_0.000_Length_2580	HGC03218_1 Cluster: Phosphatidylinositol 3-and 4-kinase family protein; n=1; Brugia malayi|Rep: Phosphatidylinositol 3-and 4-kinase family protein - Brugia malayi (Filarial nematode worm) 64	126 bits (68)	2e-27	83
Locus_1637_Transcript_1/1_Confidence_0.000_Length_265	HGC00048_1 CE19677 WBGene00004426 locus:rpl-14 status:Confirmed TR:Q9XVE9 protein_id:CAB03835.1 179	287 bits (155)	1e-76	87
Locus_16370_Transcript_1/1_Confidence_0.000_Length_1773	HGC00931_1 Cluster: Protein kinase c protein 2, isoform d; n=1; Caenorhabditis elegans|Rep: Protein kinase c protein 2, isoform d - Caenorhabditis elegans 416	706 bits (382)	0	91
Locus_16376_Transcript_1/1_Confidence_0.000_Length_601	HSC00195_1 no annotation	176 bits (95)	5e-43	82
Locus_1638_Transcript_1/1_Confidence_0.000_Length_1488	HGC10194_1 no annotation	320 bits (173)	6e-86	85
Locus_16380_Transcript_1/1_Confidence_0.000_Length_443	HGC00307_1 Cluster: Phosphate carrier protein, mitochondrial precursor; n=1; Caenorhabditis elegans|Rep: Phosphate carrier protein, mitochondrial precursor - Caenorhabditis elegans 181	553 bits (299)	1e-156	89
Locus_16382_Transcript_1/1_Confidence_0.000_Length_380	HGC10226_1 no annotation	285 bits (154)	5e-76	94
Locus_16384_Transcript_1/1_Confidence_0.000_Length_1482	HGC01266_2 Cluster: Vacuolar ATP synthase catalytic subunit A; n=1; Caenorhabditis briggsae|Rep: Vacuolar ATP synthase catalytic subunit A - Caenorhabditis briggsae 755	1945 bits (1053)	0	91
Locus_16386_Transcript_1/1_Confidence_0.000_Length_6175	HSC01508_1 no annotation	562 bits (304)	4e-158	86
Locus_1639_Transcript_1/1_Confidence_0.000_Length_4149	HGC07939_1 Cluster: Type III restriction enzyme, res subunit family protein; n=1; Brugia malayi|Rep: Type III restriction enzyme, res subunit family protein - Brugia malayi (Filarial nematode worm) 226	1079 bits (584)	0	86
Locus_16392_Transcript_1/1_Confidence_0.000_Length_1707	HGC05879_1 Cluster: PREDICTED: hypothetical protein; n=1; Nasonia vitripennis|Rep: PREDICTED: hypothetical protein - Nasonia vitripennis 102	935 bits (506)	0	90
Locus_16398_Transcript_1/1_Confidence_0.000_Length_313	HSC00869_1 Cluster: Putative cytochrome P450 CYP13A3; n=1; Caenorhabditis elegans|Rep: Putative cytochrome P450 CYP13A3 - Caenorhabditis elegans 89	211 bits (114)	7e-54	85
Locus_16400_Transcript_1/1_Confidence_0.000_Length_1676	GRC02171_1 Cluster: UPI00016E5C92 related cluster; n=1; Takifugu rubripes|Rep: unknown - Takifugu rubripes 112	337 bits (182)	6e-91	80
Locus_16403_Transcript_1/1_Confidence_0.000_Length_240	GRC02802_1 Cluster: Putative uncharacterized protein; n=1; Caenorhabditis elegans|Rep: Putative uncharacterized protein - Caenorhabditis elegans 89	130 bits (70)	2e-29	82
Locus_16405_Transcript_1/1_Confidence_0.000_Length_1939	HGC09212_1 Cluster: Putative uncharacterized protein; n=1; Caenorhabditis briggsae|Rep: Putative uncharacterized protein - Caenorhabditis briggsae 240	708 bits (383)	0	87
Locus_16408_Transcript_1/1_Confidence_0.000_Length_208	HGC07754_1 no annotation	119 bits (64)	3e-26	93
Locus_16410_Transcript_1/1_Confidence_0.000_Length_397	HGC01752_1 no annotation	185 bits (100)	6e-46	80
Locus_16416_Transcript_1/1_Confidence_0.000_Length_965	HGC10062_1 Cluster: Putative uncharacterized protein; n=1; Caenorhabditis briggsae|Rep: Putative uncharacterized protein - Caenorhabditis briggsae 248	608 bits (329)	7e-173	88
Locus_16417_Transcript_1/1_Confidence_0.000_Length_1299	GRC04189_1 Cluster: Vps4b-prov protein, putative; n=1; Brugia malayi|Rep: Vps4b-prov protein, putative - Brugia malayi (Filarial nematode worm) 389	689 bits (373)	0	83
Locus_16418_Transcript_1/1_Confidence_0.000_Length_2212	GRC00254_1 Cluster: PREDICTED: similar to ENSANGP00000010547; n=1; Nasonia vitripennis|Rep: PREDICTED: similar to ENSANGP00000010547 - Nasonia vitripennis 318	632 bits (342)	1e-179	83
Locus_16426_Transcript_1/1_Confidence_0.000_Length_1411	HGC08044_1 Cluster: RNA binding protein, putative; n=1; Brugia malayi|Rep: RNA binding protein, putative - Brugia malayi (Filarial nematode worm) 86	490 bits (265)	4e-137	82
Locus_16429_Transcript_1/1_Confidence_0.000_Length_608	HGC05323_1 Cluster: Chaperonine protein HSP60; n=1; Onchocerca volvulus|Rep: Chaperonine protein HSP60 - Onchocerca volvulus 410	684 bits (370)	0	89
Locus_1643_Transcript_1/1_Confidence_0.000_Length_2081	HGC02104_1 Cluster: WD domain containing protein; n=1; Brugia malayi|Rep: WD domain containing protein - Brugia malayi (Filarial nematode worm) 122	529 bits (286)	1e-148	80
Locus_16431_Transcript_1/1_Confidence_0.000_Length_797	HGC10658_1 CE32144 WBGene00016139 cell differentiation family, Rcd1-like status:Partially_confirmed TR:Q18224 protein_id:AAA21157.2 159	481 bits (260)	1e-134	88
Locus_16433_Transcript_1/1_Confidence_0.000_Length_342	HGC11087_1 CE32110 WBGene00015404 status:Confirmed TR:O16658 protein_id:AAB66127.3 203	257 bits (139)	1e-67	83
Locus_16438_Transcript_1/1_Confidence_0.000_Length_926	HGC05899_1 Cluster: WD-repeat protein 26, putative; n=1; Brugia malayi|Rep: WD-repeat protein 26, putative - Brugia malayi (Filarial nematode worm) 121	767 bits (415)	0	90
Locus_16439_Transcript_1/1_Confidence_0.000_Length_216	HGC03382_1 Cluster: Uridine kinase-like 1, putative; n=1; Brugia malayi|Rep: Uridine kinase-like 1, putative - Brugia malayi (Filarial nematode worm) 159	189 bits (102)	2e-47	93
Locus_16448_Transcript_1/1_Confidence_0.000_Length_748	HGC00253_1 Cluster: Putative glutathione peroxidase; n=1; Globodera rostochiensis|Rep: Putative glutathione peroxidase - Globodera rostochiensis (Golden nematode worm) 259	603 bits (326)	3e-171	87
Locus_16450_Transcript_1/1_Confidence_0.000_Length_1159	HGC04525_1 Cluster: Putative uncharacterized protein; n=1; Brugia malayi|Rep: Putative uncharacterized protein - Brugia malayi (Filarial nematode worm) 246	108 bits (58)	4e-22	90
Locus_16451_Transcript_1/1_Confidence_0.000_Length_1041	HGC11404_1 Cluster: Putative uncharacterized protein; n=1; Brugia malayi|Rep: Putative uncharacterized protein - Brugia malayi (Filarial nematode worm) 168	346 bits (187)	7e-94	82
Locus_1646_Transcript_1/1_Confidence_0.000_Length_771	HGC02036_1 Cluster: DNA-binding protein, 42 kDa containing protein; n=1; Brugia malayi|Rep: DNA-binding protein, 42 kDa containing protein - Brugia malayi (Filarial nematode worm) 439	630 bits (341)	1e-179	87
Locus_16461_Transcript_1/1_Confidence_0.000_Length_290	HGC11682_1 Cluster: Translocon-associated protein gamma, putative; n=1; Brugia malayi|Rep: Translocon-associated protein gamma, putative - Brugia malayi (Filarial nematode worm) 140	267 bits (144)	1e-70	88
Locus_16467_Transcript_1/1_Confidence_0.000_Length_3071	GRC03997_1 Cluster: Putative uncharacterized protein; n=1; Caenorhabditis briggsae|Rep: Putative uncharacterized protein - Caenorhabditis briggsae 233	507 bits (274)	9e-142	84
Locus_16468_Transcript_1/1_Confidence_0.000_Length_1025	HGC04965_1 Cluster: CBR-SCA-1 protein; n=1; Caenorhabditis briggsae|Rep: CBR-SCA-1 protein - Caenorhabditis briggsae 322	776 bits (420)	0	91
Locus_16470_Transcript_1/1_Confidence_0.000_Length_1560	HGC11965_1 no annotation	165 bits (89)	3e-39	81
Locus_16473_Transcript_1/1_Confidence_0.000_Length_1769	HGC10034_1 CE04562 WBGene00018349 status:Confirmed TR:Q20329 protein_id:AAA81487.1 119	514 bits (278)	3e-144	82
Locus_16475_Transcript_1/1_Confidence_0.000_Length_405	HSC01541_1 no annotation	191 bits (103)	1e-47	90
Locus_16486_Transcript_1/1_Confidence_0.000_Length_205	HGC00788_1 Cluster: CBR-UNC-108 protein; n=1; Caenorhabditis briggsae|Rep: CBR-UNC-108 protein - Caenorhabditis briggsae 145	250 bits (135)	9e-66	89
Locus_16487_Transcript_1/1_Confidence_0.000_Length_775	HGC00642_1 Cluster: K+ channel tetramerisation domain containing protein; n=1; Brugia malayi|Rep: K+ channel tetramerisation domain containing protein - Brugia malayi (Filarial nematode worm) 224	628 bits (340)	4e-179	87
Locus_16489_Transcript_1/1_Confidence_0.000_Length_647	HGC00001_1 Cluster: 60S ribosomal protein L4, putative; n=1; Brugia malayi|Rep: 60S ribosomal protein L4, putative - Brugia malayi (Filarial nematode worm) 313	479 bits (259)	4e-134	85
Locus_16490_Transcript_1/1_Confidence_0.000_Length_1604	HGC03270_1 Cluster: Probable elongator complex protein 3; n=1; Caenorhabditis briggsae|Rep: Probable elongator complex protein 3 - Caenorhabditis briggsae 525	1264 bits (684)	0	91
Locus_16492_Transcript_1/1_Confidence_0.000_Length_1439	HGC01022_1 Cluster: Isoform b of O17583 ; n=1; Caenorhabditis elegans|Rep: Isoform b of O17583 - Caenorhabditis elegans 244	211 bits (114)	3e-53	91
Locus_16495_Transcript_1/1_Confidence_0.000_Length_2783	HGC10072_1 Cluster: Periodic tryptophan protein 2 homolog, putative; n=1; Brugia malayi|Rep: Periodic tryptophan protein 2 homolog, putative - Brugia malayi (Filarial nematode worm) 307	1247 bits (675)	0	86
Locus_16496_Transcript_1/1_Confidence_0.000_Length_3663	GPC00564_1 Cluster: ANTH domain containing protein; n=1; Brugia malayi|Rep: ANTH domain containing protein - Brugia malayi (Filarial nematode worm) 97	303 bits (164)	1e-80	87
Locus_16498_Transcript_1/1_Confidence_0.000_Length_948	ACC07220_1 Cluster: CBR-PMR-1 protein; n=1; Caenorhabditis briggsae|Rep: CBR-PMR-1 protein - Caenorhabditis briggsae 582	254 bits (137)	4e-66	74
Locus_165_Transcript_1/1_Confidence_0.000_Length_709	HGC07702_1 Cluster: KH domain containing protein; n=1; Brugia malayi|Rep: KH domain containing protein - Brugia malayi (Filarial nematode worm) 148	623 bits (337)	2e-177	89
Locus_16501_Transcript_1/1_Confidence_0.000_Length_1559	GRC00639_1 Cluster: Heat shock protein 70-C; n=1; Heterodera glycines|Rep: Heat shock protein 70-C - Heterodera glycines (Soybean cyst nematode worm) 696	1066 bits (577)	0	85
Locus_16502_Transcript_1/1_Confidence_0.000_Length_3491	HGC03058_1 Cluster: Putative uncharacterized protein; n=1; Brugia malayi|Rep: Putative uncharacterized protein - Brugia malayi (Filarial nematode worm) 162	466 bits (252)	2e-129	82
Locus_16505_Transcript_1/1_Confidence_0.000_Length_2696	HGC00715_1 Cluster: Putative uncharacterized protein; n=1; Brugia malayi|Rep: Putative uncharacterized protein - Brugia malayi (Filarial nematode worm) 89	499 bits (270)	1e-139	86
Locus_16507_Transcript_1/1_Confidence_0.000_Length_1466	HGC01918_1 Cluster: Putative S-adenosylmethionine synthetase; n=1; Heterodera glycines|Rep: Putative S-adenosylmethionine synthetase - Heterodera glycines (Soybean cyst nematode worm) 403	676 bits (366)	0	86
Locus_16514_Transcript_1/1_Confidence_0.000_Length_941	HGC05351_1 CE37820 WBGene00008480 status:Confirmed SW:Q19052 protein_id:CAA91279.2 152	584 bits (316)	1e-165	86
Locus_16516_Transcript_1/1_Confidence_0.000_Length_2056	HGC05167_1 CE11526 WBGene00019121 locus:npl-4.2 status:Partially_confirmed TR:O01894 protein_id:AAB54255.1 154	483 bits (261)	1e-134	83
Locus_16528_Transcript_1/1_Confidence_0.000_Length_1525	HGC05595_1 Cluster: Zinc finger, ZZ type family protein; n=1; Brugia malayi|Rep: Zinc finger, ZZ type family protein - Brugia malayi (Filarial nematode worm) 283	399 bits (216)	7e-110	90
Locus_16530_Transcript_1/1_Confidence_0.000_Length_3534	HGC12129_1 Cluster: Putative uncharacterized protein; n=1; Caenorhabditis briggsae|Rep: Putative uncharacterized protein - Caenorhabditis briggsae 289	645 bits (349)	0	85
Locus_16537_Transcript_1/1_Confidence_0.000_Length_778	HGC02469_1 CE41883 WBGene00016992 status:Confirmed 139	555 bits (300)	7e-157	85
Locus_16544_Transcript_1/1_Confidence_0.000_Length_853	HGC02260_1 Cluster: Aldehyde dehydrogenase protein 5; n=1; Caenorhabditis elegans|Rep: Aldehyde dehydrogenase protein 5 - Caenorhabditis elegans 429	780 bits (422)	0	88
Locus_16546_Transcript_1/1_Confidence_0.000_Length_715	HSC01345_1 Cluster: Putative uncharacterized protein; n=1; Caenorhabditis elegans|Rep: Putative uncharacterized protein - Caenorhabditis elegans 156	315 bits (170)	1e-84	89
Locus_16548_Transcript_1/1_Confidence_0.000_Length_619	HGC07994_1 Cluster: Mitogen-activated protein kinase 1; n=1; Meloidogyne incognita|Rep: Mitogen-activated protein kinase 1 - Meloidogyne incognita (Southern root-knot nematode) 293	433 bits (234)	3e-120	91
Locus_16552_Transcript_1/1_Confidence_0.000_Length_392	GRC03268_1 Cluster: Microtubule-associated serine/threonine protein kinase 2 (MAST2), putative; n=1; Brugia malayi|Rep: Microtubule-associated serine/threonine protein kinase 2 (MAST2), putative - Brugia malayi (Filarial nematode worm) 75	283 bits (153)	2e-75	83
Locus_16555_Transcript_1/1_Confidence_0.000_Length_688	HGC06438_1 Cluster: Nucleoside diphosphate kinase; n=1; Trypanosoma cruzi|Rep: Nucleoside diphosphate kinase - Trypanosoma cruzi 149	558 bits (302)	5e-158	89
Locus_16559_Transcript_1/1_Confidence_0.000_Length_1197	HGC12302_1 no annotation	132 bits (71)	2e-29	83
Locus_16562_Transcript_1/1_Confidence_0.000_Length_1617	HSC00974_1 Cluster: CBR-UGT-54 protein; n=1; Caenorhabditis briggsae|Rep: CBR-UGT-54 protein - Caenorhabditis briggsae 97	490 bits (265)	5e-137	83
Locus_16563_Transcript_1/1_Confidence_0.000_Length_862	HGC08659_1 Cluster: CBR-SDHB-1 protein; n=1; Caenorhabditis briggsae|Rep: CBR-SDHB-1 protein - Caenorhabditis briggsae 423	953 bits (516)	0	88
Locus_16565_Transcript_1/1_Confidence_0.000_Length_1013	HGC01943_1 Cluster: CBR-PLC-4 protein; n=1; Caenorhabditis briggsae|Rep: CBR-PLC-4 protein - Caenorhabditis briggsae 239	562 bits (304)	6e-159	87
Locus_16570_Transcript_1/1_Confidence_0.000_Length_1684	HGC08616_1 no annotation	104 bits (56)	7e-21	89
Locus_16575_Transcript_1/1_Confidence_0.000_Length_1449	HGC10100_1 no annotation	619 bits (335)	5e-176	85
Locus_16577_Transcript_1/1_Confidence_0.000_Length_320	HGC01750_1 Cluster: CBR-ALH-6 protein; n=1; Caenorhabditis briggsae|Rep: CBR-ALH-6 protein - Caenorhabditis briggsae 127	145 bits (78)	8e-34	84
Locus_16578_Transcript_1/2_Confidence_0.667_Length_1595	GRC05435_1 CE27184 WBGene00019207 sugar transporter status:Confirmed TR:O44826 protein_id:AAK31539.1 91	215 bits (116)	3e-54	83
Locus_16578_Transcript_2/2_Confidence_0.333_Length_1581	GRC05435_1 CE27184 WBGene00019207 sugar transporter status:Confirmed TR:O44826 protein_id:AAK31539.1 91	215 bits (116)	3e-54	83
Locus_16582_Transcript_1/1_Confidence_0.000_Length_1817	HGC00965_1 no annotation	124 bits (67)	6e-27	79
Locus_16583_Transcript_1/1_Confidence_0.000_Length_850	HGC02192_1 no annotation	403 bits (218)	3e-111	84
Locus_16587_Transcript_1/1_Confidence_0.000_Length_1624	HGC11715_1 no annotation	209 bits (113)	1e-52	85
Locus_16589_Transcript_1/1_Confidence_0.500_Length_329	HGC09809_1 Cluster: Histone H2B 2, putative; n=1; Brugia malayi|Rep: Histone H2B 2, putative - Brugia malayi (Filarial nematode worm) 192	333 bits (180)	2e-90	92
Locus_1659_Transcript_1/2_Confidence_0.333_Length_1801	HGC04424_1 Cluster: CBR-NAS-11 protein; n=1; Caenorhabditis briggsae|Rep: CBR-NAS-11 protein - Caenorhabditis briggsae 113	621 bits (336)	2e-176	82
Locus_1659_Transcript_2/2_Confidence_0.000_Length_1866	HGC04424_1 Cluster: CBR-NAS-11 protein; n=1; Caenorhabditis briggsae|Rep: CBR-NAS-11 protein - Caenorhabditis briggsae 113	621 bits (336)	2e-176	82
Locus_16594_Transcript_1/1_Confidence_0.000_Length_2163	HGC09159_1 Cluster: Putative uncharacterized protein; n=1; Caenorhabditis briggsae|Rep: Putative uncharacterized protein - Caenorhabditis briggsae 111	569 bits (308)	8e-161	84
Locus_16597_Transcript_1/1_Confidence_0.000_Length_321	HGC03048_1 Cluster: Mitochondrial ornithine aminotransferase; n=1; Sus scrofa|Rep: Mitochondrial ornithine aminotransferase - Sus scrofa (Pig) 208	279 bits (151)	2e-74	88
Locus_16599_Transcript_1/1_Confidence_0.000_Length_500	HGC05591_1 Cluster: Protein kinase domain containing protein; n=1; Brugia malayi|Rep: Protein kinase domain containing protein - Brugia malayi (Filarial nematode worm) 82	377 bits (204)	1e-103	81
Locus_1660_Transcript_1/1_Confidence_0.000_Length_1520	HGC06757_1 CE33035 WBGene00016415 status:Confirmed TR:Q95ZX5 protein_id:AAO21475.1 243	601 bits (325)	2e-170	87
Locus_16601_Transcript_1/1_Confidence_0.000_Length_748	HGC11088_1 Cluster: CBR-DRP-1 protein; n=1; Caenorhabditis briggsae|Rep: CBR-DRP-1 protein - Caenorhabditis briggsae 261	564 bits (305)	1e-159	87
Locus_16607_Transcript_1/1_Confidence_0.000_Length_772	HGC10914_1 Cluster: MARCH-VI protein, putative; n=1; Brugia malayi|Rep: MARCH-VI protein, putative - Brugia malayi (Filarial nematode worm) 189	712 bits (385)	0	89
Locus_1661_Transcript_1/1_Confidence_0.000_Length_2480	HSC00339_1 no annotation	193 bits (104)	2e-47	81
Locus_16616_Transcript_1/1_Confidence_0.000_Length_382	HGC09758_1 Cluster: NOT2 / NOT3 / NOT5 family protein; n=1; Brugia malayi|Rep: NOT2 / NOT3 / NOT5 family protein - Brugia malayi (Filarial nematode worm) 301	479 bits (259)	2e-134	90
Locus_16620_Transcript_1/2_Confidence_0.667_Length_2116	HGC08164_1 CE27227 WBGene00022418 status:Partially_confirmed TR:Q95XJ7 protein_id:AAK39317.1 125	756 bits (409)	0	87
Locus_16620_Transcript_2/2_Confidence_0.333_Length_2094	HGC08164_1 CE27227 WBGene00022418 status:Partially_confirmed TR:Q95XJ7 protein_id:AAK39317.1 125	756 bits (409)	0	87
Locus_16621_Transcript_1/1_Confidence_0.000_Length_1869	HGC02875_1 Cluster: Neurobeachin homolog, putative; n=1; Brugia malayi|Rep: Neurobeachin homolog, putative - Brugia malayi (Filarial nematode worm) 233	732 bits (396)	0	87
Locus_16622_Transcript_1/1_Confidence_0.000_Length_1074	HGC08396_1 no annotation	368 bits (199)	1e-100	77
Locus_16628_Transcript_1/1_Confidence_0.000_Length_619	HGC02420_1 no annotation	309 bits (167)	5e-83	86
Locus_16630_Transcript_1/1_Confidence_0.000_Length_931	HGC00485_1 Cluster: Stress-activated protein kinase jnk-1; n=1; Caenorhabditis elegans|Rep: Stress-activated protein kinase jnk-1 - Caenorhabditis elegans 70	207 bits (112)	3e-52	86
Locus_16638_Transcript_1/1_Confidence_0.000_Length_748	HGC11088_1 Cluster: CBR-DRP-1 protein; n=1; Caenorhabditis briggsae|Rep: CBR-DRP-1 protein - Caenorhabditis briggsae 261	592 bits (320)	5e-168	88
Locus_1664_Transcript_1/2_Confidence_0.500_Length_740	HGC06257_1 Cluster: MGC83793 protein, putative; n=1; Brugia malayi|Rep: MGC83793 protein, putative - Brugia malayi (Filarial nematode worm) 79	289 bits (156)	8e-77	90
Locus_1664_Transcript_2/2_Confidence_0.000_Length_816	HGC06257_1 Cluster: MGC83793 protein, putative; n=1; Brugia malayi|Rep: MGC83793 protein, putative - Brugia malayi (Filarial nematode worm) 79	289 bits (156)	9e-77	90
Locus_16647_Transcript_1/1_Confidence_0.000_Length_169	TCC02494_1 Cluster: ATP-binding cassette, sub-family F, putative; n=1; Brugia malayi|Rep: ATP-binding cassette, sub-family F, putative - Brugia malayi (Filarial nematode worm) 231	246 bits (133)	1e-64	93
Locus_16649_Transcript_1/1_Confidence_0.000_Length_2292	HGC10700_1 Cluster: Putative gland protein G8A07; n=1; Heterodera glycines|Rep: Putative gland protein G8A07 - Heterodera glycines (Soybean cyst nematode worm) 461	928 bits (502)	0	91
Locus_16653_Transcript_1/1_Confidence_0.000_Length_714	HGC09720_1 Cluster: Hydrolase, alpha/beta fold family protein; n=1; Brugia malayi|Rep: Hydrolase, alpha/beta fold family protein - Brugia malayi (Filarial nematode worm) 243	414 bits (224)	1e-114	88
Locus_16658_Transcript_1/1_Confidence_0.000_Length_3430	HGC05554_1 Cluster: Putative uncharacterized protein; n=1; Caenorhabditis briggsae|Rep: Putative uncharacterized protein - Caenorhabditis briggsae 105	351 bits (190)	5e-95	82
Locus_1666_Transcript_1/2_Confidence_0.333_Length_753	HGC07944_1 Cluster: Putative uncharacterized protein; n=1; Dictyocaulus viviparus|Rep: Putative uncharacterized protein - Dictyocaulus viviparus (Bovine lungworm) 157	664 bits (359)	0	88
Locus_1666_Transcript_2/2_Confidence_0.000_Length_552	HGC07944_1 Cluster: Putative uncharacterized protein; n=1; Dictyocaulus viviparus|Rep: Putative uncharacterized protein - Dictyocaulus viviparus (Bovine lungworm) 157	252 bits (136)	8e-66	88
Locus_16662_Transcript_1/1_Confidence_0.000_Length_1096	HGC00334_1 Cluster: L-threonine aldolase; n=1; Mesorhizobium sp. BNC1|Rep: L-threonine aldolase - Mesorhizobium sp. (strain BNC1) 414	1173 bits (635)	0	89
Locus_16663_Transcript_1/1_Confidence_0.000_Length_404	GRC00093_1 Cluster: Chaperone 7B2 precursor; n=1; Brugia malayi|Rep: Chaperone 7B2 precursor - Brugia malayi (Filarial nematode worm) 222	239 bits (129)	4e-62	85
Locus_16664_Transcript_1/1_Confidence_0.000_Length_572	HGC02914_1 Cluster: Ras-related protein O-RAL, putative; n=1; Brugia malayi|Rep: Ras-related protein O-RAL, putative - Brugia malayi (Filarial nematode worm) 266	508 bits (275)	4e-143	87
Locus_16671_Transcript_1/1_Confidence_0.000_Length_419	HGC06223_1 Cluster: Globin; n=1; Caenorhabditis remanei|Rep: Globin - Caenorhabditis remanei 204	165 bits (89)	8e-40	88
Locus_16683_Transcript_1/1_Confidence_0.000_Length_785	HGC00451_1 Cluster: Galactokinase family protein; n=1; Brugia malayi|Rep: Galactokinase family protein - Brugia malayi (Filarial nematode worm) 94	473 bits (256)	2e-132	88
Locus_16689_Transcript_1/1_Confidence_0.000_Length_291	HGC03169_1 Cluster: Putative uncharacterized protein; n=1; Caenorhabditis briggsae|Rep: Putative uncharacterized protein - Caenorhabditis briggsae 108	143 bits (77)	2e-33	85
Locus_1669_Transcript_1/1_Confidence_0.000_Length_856	HGC02109_1 Cluster: 28S ribosomal protein S7, mitochondrial precursor; n=2; Caenorhabditis briggsae|Rep: 28S ribosomal protein S7, mitochondrial precursor - Caenorhabditis briggsae 230	793 bits (429)	0	86
Locus_16690_Transcript_1/1_Confidence_0.000_Length_1866	HGC10745_1 Cluster: Protein kinase domain containing protein; n=1; Brugia malayi|Rep: Protein kinase domain containing protein - Brugia malayi (Filarial nematode worm) 99	599 bits (324)	8e-170	88
Locus_16701_Transcript_1/1_Confidence_0.000_Length_841	HGC01203_1 Cluster: Putative uncharacterized protein; n=1; Brugia malayi|Rep: Putative uncharacterized protein - Brugia malayi (Filarial nematode worm) 213	597 bits (323)	1e-169	86
Locus_16709_Transcript_1/1_Confidence_0.000_Length_961	GRC04011_1 Cluster: Vps52 / Sac2 family protein; n=1; Brugia malayi|Rep: Vps52 / Sac2 family protein - Brugia malayi (Filarial nematode worm) 181	431 bits (233)	2e-119	84
Locus_16715_Transcript_1/1_Confidence_0.000_Length_1347	HGC11112_1 Cluster: Transmembrane amino acid transporter protein; n=1; Brugia malayi|Rep: Transmembrane amino acid transporter protein - Brugia malayi (Filarial nematode worm) 334	1411 bits (764)	0	88
Locus_1672_Transcript_1/1_Confidence_0.000_Length_383	HGC01206_1 CE03683 WBGene00011883 status:Confirmed TR:Q22623 protein_id:CAA92691.1 134	183 bits (99)	2e-45	84
Locus_16722_Transcript_1/1_Confidence_0.000_Length_1656	HGC03764_1 no annotation	252 bits (136)	2e-65	85
Locus_16724_Transcript_1/1_Confidence_0.000_Length_621	HSC00540_1 Cluster: CBR-GRS-1 protein; n=1; Caenorhabditis briggsae|Rep: CBR-GRS-1 protein - Caenorhabditis briggsae 210	579 bits (313)	4e-164	87
Locus_16727_Transcript_1/1_Confidence_0.000_Length_188	HGC01940_1 Cluster: GDP-mannose 4,6 dehydratase 1; n=1; Caenorhabditis briggsae|Rep: GDP-mannose 4,6 dehydratase 1 - Caenorhabditis briggsae 274	209 bits (113)	1e-53	87
Locus_16729_Transcript_1/1_Confidence_0.000_Length_695	HGC09080_1 Cluster: Nucleoside-diphosphatase uda-1; n=1; Caenorhabditis elegans|Rep: Nucleoside-diphosphatase uda-1 - Caenorhabditis elegans 119	697 bits (377)	0	88
Locus_16730_Transcript_1/1_Confidence_0.000_Length_638	HGC05679_1 Cluster: Putative uncharacterized protein; n=1; Brugia malayi|Rep: Putative uncharacterized protein - Brugia malayi (Filarial nematode worm) 174	608 bits (329)	5e-173	84
Locus_16735_Transcript_1/1_Confidence_0.000_Length_917	HGC03379_1 no annotation	322 bits (174)	1e-86	77
Locus_16738_Transcript_1/1_Confidence_0.000_Length_1313	HGC09360_1 no annotation	340 bits (184)	4e-92	80
Locus_1674_Transcript_1/1_Confidence_0.000_Length_2161	HGC03603_1 Cluster: 3`-5` exonuclease family protein; n=1; Brugia malayi|Rep: 3`-5` exonuclease family protein - Brugia malayi (Filarial nematode worm) 501	1781 bits (964)	0	88
Locus_16741_Transcript_1/1_Confidence_0.000_Length_3460	GPC00636_1 Cluster: Notchless protein homolog 1.; n=1; Homo sapiens|Rep: Notchless protein homolog 1. - Homo sapiens 332	747 bits (404)	0	85
Locus_16744_Transcript_1/1_Confidence_0.000_Length_164	HGC07218_1 no annotation	134 bits (72)	8e-31	92
Locus_16746_Transcript_1/1_Confidence_0.000_Length_2842	CRC10440_1 Cluster: Putative uncharacterized protein; n=1; Caenorhabditis briggsae|Rep: Putative uncharacterized protein - Caenorhabditis briggsae 434	54.7 bits (29)	1e-05	100
Locus_16747_Transcript_1/1_Confidence_0.000_Length_425	HGC00551_1 Cluster: RNA binding protein, putative; n=1; Brugia malayi|Rep: RNA binding protein, putative - Brugia malayi (Filarial nematode worm) 223	134 bits (72)	2e-30	97
Locus_16754_Transcript_1/1_Confidence_0.000_Length_1600	GRC04639_1 Cluster: Putative uncharacterized protein; n=1; Brugia malayi|Rep: Putative uncharacterized protein - Brugia malayi (Filarial nematode worm) 115	224 bits (121)	5e-57	88
Locus_16755_Transcript_1/1_Confidence_0.000_Length_929	HGC02193_1 Cluster: CBR-ECH-4 protein; n=1; Caenorhabditis briggsae|Rep: CBR-ECH-4 protein - Caenorhabditis briggsae 300	580 bits (314)	1e-164	87
Locus_16759_Transcript_1/1_Confidence_0.000_Length_161	CJC06171_1 Cluster: Pre-mRNA-splicing factor 8 homolog; n=1; Caenorhabditis elegans|Rep: Pre-mRNA-splicing factor 8 homolog - Caenorhabditis elegans 394	134 bits (72)	8e-31	81
Locus_16761_Transcript_1/1_Confidence_0.000_Length_426	HGC09570_1 no annotation	189 bits (102)	5e-47	78
Locus_16764_Transcript_1/1_Confidence_0.000_Length_206	HGC00589_1 Cluster: GA20281-PA; n=1; Drosophila pseudoobscura|Rep: GA20281-PA - Drosophila pseudoobscura (Fruit fly) 71	126 bits (68)	2e-28	97
Locus_1677_Transcript_1/1_Confidence_0.000_Length_1952	HGC02261_1 Cluster: Putative uncharacterized protein; n=1; Caenorhabditis briggsae|Rep: Putative uncharacterized protein - Caenorhabditis briggsae 206	863 bits (467)	0	86
Locus_16770_Transcript_1/1_Confidence_0.000_Length_999	HGC11819_1 no annotation	172 bits (93)	1e-41	77
Locus_16772_Transcript_1/1_Confidence_0.000_Length_1652	AYC02168_1 Cluster: Polyadenylate-binding protein 1, putative; n=1; Brugia malayi|Rep: Polyadenylate-binding protein 1, putative - Brugia malayi (Filarial nematode worm) 481	139 bits (75)	2e-31	74
Locus_16775_Transcript_1/1_Confidence_0.000_Length_1765	GPC03116_1 Cluster: CBR-AAT-1 protein; n=1; Caenorhabditis briggsae|Rep: CBR-AAT-1 protein - Caenorhabditis briggsae 187	575 bits (311)	1e-162	84
Locus_16782_Transcript_1/1_Confidence_0.000_Length_1158	HGC11990_1 no annotation	394 bits (213)	3e-108	79
Locus_16784_Transcript_1/1_Confidence_0.000_Length_359	HGC03571_1 Cluster: Putative uncharacterized protein; n=1; Brugia malayi|Rep: Putative uncharacterized protein - Brugia malayi (Filarial nematode worm) 109	230 bits (124)	2e-59	83
Locus_16797_Transcript_1/1_Confidence_0.000_Length_806	HGC09309_1 Cluster: UDP-glucose pyrophosphorylase 2, putative; n=1; Brugia malayi|Rep: UDP-glucose pyrophosphorylase 2, putative - Brugia malayi (Filarial nematode worm) 125	628 bits (340)	5e-179	86
Locus_16798_Transcript_1/1_Confidence_0.000_Length_878	HGC11622_1 Cluster: Putative uncharacterized protein F37C12.2; n=1; Strongyloides ratti|Rep: Putative uncharacterized protein F37C12.2 - Strongyloides ratti 95	512 bits (277)	5e-144	86
Locus_16799_Transcript_1/1_Confidence_0.000_Length_398	HGC02583_1 Cluster: Putative uncharacterized protein; n=1; Brugia malayi|Rep: Putative uncharacterized protein - Brugia malayi (Filarial nematode worm) 187	187 bits (101)	2e-46	76
Locus_1680_Transcript_1/1_Confidence_0.000_Length_1530	HGC00329_1 Cluster: Putative pre-mrna cleavage factor; n=1; Brugia malayi|Rep: Putative pre-mrna cleavage factor - Brugia malayi (Filarial nematode worm) 356	453 bits (245)	6e-126	89
Locus_16808_Transcript_1/1_Confidence_0.000_Length_2606	HGC00331_1 Cluster: Putative uncharacterized protein; n=1; Caenorhabditis elegans|Rep: Putative uncharacterized protein - Caenorhabditis elegans 195	760 bits (411)	0	88
Locus_16810_Transcript_1/1_Confidence_0.000_Length_723	HGC01741_1 Cluster: Histone H3.3; n=37; Bilateria|Rep: Histone H3.3 - Homo sapiens (Human) 265	479 bits (259)	4e-134	90
Locus_16811_Transcript_1/1_Confidence_0.000_Length_973	HGC00378_1 Cluster: RAB18, member RAS oncogene family; n=2; Xenopus tropicalis|Rep: RAB18, member RAS oncogene family - Xenopus tropicalis (Western clawed frog) (Silurana tropicalis) 249	462 bits (250)	6e-129	90
Locus_16812_Transcript_1/1_Confidence_0.000_Length_1697	HGC10448_1 Cluster: GRIP domain containing protein; n=1; Brugia malayi|Rep: GRIP domain containing protein - Brugia malayi (Filarial nematode worm) 119	662 bits (358)	0	85
Locus_16816_Transcript_1/1_Confidence_0.000_Length_1691	HGC00721_1 CE05402 WBGene00008053 locus:cdc-48.2 P97 protein status:Confirmed SW:P54812 protein_id:CAA88314.1 764	970 bits (525)	0	83
Locus_16823_Transcript_1/1_Confidence_0.000_Length_1251	GRC01274_1 Cluster: Micro-fibrillar-associated protein 1 C-terminus containing protein; n=1; Brugia malayi|Rep: Micro-fibrillar-associated protein 1 C-terminus containing protein - Brugia malayi (Filarial nematode worm) 251	532 bits (288)	6e-150	88
Locus_16827_Transcript_1/1_Confidence_0.000_Length_1486	HGC10487_1 Cluster: Putative uncharacterized protein; n=1; Brugia malayi|Rep: Putative uncharacterized protein - Brugia malayi (Filarial nematode worm) 67	333 bits (180)	7e-90	85
Locus_16831_Transcript_1/1_Confidence_0.000_Length_794	HSC00588_1 Cluster: Ubiquitin-conjugating enzyme E2-binding protein 1, putative; n=1; Brugia malayi|Rep: Ubiquitin-conjugating enzyme E2-binding protein 1, putative - Brugia malayi (Filarial nematode worm) 209	496 bits (268)	5e-139	83
Locus_16832_Transcript_1/1_Confidence_0.000_Length_1154	HGC01866_1 CE34446 WBGene00000148 locus:aph-2 status:Partially_confirmed SW:Q23316 protein_id:CAB00063.2 100	243 bits (131)	1e-62	85
Locus_16834_Transcript_1/1_Confidence_0.000_Length_953	HGC02616_1 Cluster: Putative uncharacterized protein; n=1; Caenorhabditis briggsae|Rep: Putative uncharacterized protein - Caenorhabditis briggsae 322	595 bits (322)	5e-169	86
Locus_16835_Transcript_1/1_Confidence_0.000_Length_1974	HGC00954_1 Cluster: Diphosphomevalonate decarboxylase family protein; n=1; Brugia malayi|Rep: Diphosphomevalonate decarboxylase family protein - Brugia malayi (Filarial nematode worm) 147	649 bits (351)	0	85
Locus_16837_Transcript_1/1_Confidence_0.000_Length_1292	HGC11959_1 Cluster: Calcium-transporting ATPase sarcoplasmic/endoplasmic reticulum type, putative; n=1; Brugia malayi|Rep: Calcium-transporting ATPase sarcoplasmic/endoplasmic reticulum type, putative - Brugia malayi (Filarial nematode worm) 305	758 bits (410)	0	87
Locus_16839_Transcript_1/1_Confidence_0.000_Length_531	GRC02340_1 Cluster: Glucose-6-phosphate isomerase; n=2; Caenorhabditis elegans|Rep: Glucose-6-phosphate isomerase - Caenorhabditis elegans 251	479 bits (259)	3e-134	83
Locus_16840_Transcript_1/1_Confidence_0.000_Length_1546	GRC00723_1 Cluster: GA18654-PA; n=1; Drosophila pseudoobscura|Rep: GA18654-PA - Drosophila pseudoobscura (Fruit fly) 129	372 bits (201)	2e-101	81
Locus_16845_Transcript_1/1_Confidence_0.000_Length_1914	HGC02810_1 Cluster: Gut esterase 1 precursor; n=1; Caenorhabditis briggsae|Rep: Gut esterase 1 precursor - Caenorhabditis briggsae 211	808 bits (437)	0	82
Locus_16846_Transcript_1/2_Confidence_0.667_Length_790	HGC03381_1 Cluster: Ubiquilin-1; n=1; Culex quinquefasciatus|Rep: Ubiquilin-1 - Culex quinquefasciatus (Southern house mosquito) 86	418 bits (226)	1e-115	85
Locus_16846_Transcript_2/2_Confidence_0.333_Length_761	HGC03381_1 Cluster: Ubiquilin-1; n=1; Culex quinquefasciatus|Rep: Ubiquilin-1 - Culex quinquefasciatus (Southern house mosquito) 86	418 bits (226)	1e-115	85
Locus_16847_Transcript_1/1_Confidence_0.000_Length_514	HGC06318_1 Cluster: Signal recognition particle 68, putative; n=1; Brugia malayi|Rep: Signal recognition particle 68, putative - Brugia malayi (Filarial nematode worm) 195	501 bits (271)	6e-141	86
Locus_16849_Transcript_1/1_Confidence_0.000_Length_3124	HGC02969_1 no annotation	418 bits (226)	4e-115	81
Locus_1685_Transcript_1/2_Confidence_0.333_Length_2299	GPC02494_1 Cluster: TBC domain containing protein; n=1; Brugia malayi|Rep: TBC domain containing protein - Brugia malayi (Filarial nematode worm) 130	457 bits (247)	7e-127	86
Locus_1685_Transcript_2/2_Confidence_0.333_Length_952	GPC02494_1 Cluster: TBC domain containing protein; n=1; Brugia malayi|Rep: TBC domain containing protein - Brugia malayi (Filarial nematode worm) 130	457 bits (247)	3e-127	86
Locus_16852_Transcript_1/1_Confidence_0.000_Length_3310	HGC00974_1 Cluster: RhoGEF domain containing protein; n=1; Brugia malayi|Rep: RhoGEF domain containing protein - Brugia malayi (Filarial nematode worm) 125	551 bits (298)	4e-155	84
Locus_16863_Transcript_1/1_Confidence_0.000_Length_949	HGC01897_1 no annotation	673 bits (364)	0	86
Locus_1687_Transcript_1/1_Confidence_0.000_Length_981	HGC00365_1 CE24025 WBGene00012193 status:Confirmed TR:Q9U354 protein_id:CAB04889.2 203	625 bits (338)	7e-178	87
Locus_16871_Transcript_1/1_Confidence_0.000_Length_239	HGC01525_1 Cluster: Helicase conserved C-terminal domain containing protein; n=1; Brugia malayi|Rep: Helicase conserved C-terminal domain containing protein - Brugia malayi (Filarial nematode worm) 305	219 bits (118)	3e-56	84
Locus_16874_Transcript_1/1_Confidence_0.000_Length_1030	HGC09321_1 Cluster: CBR-ZTF-7 protein; n=1; Caenorhabditis briggsae|Rep: CBR-ZTF-7 protein - Caenorhabditis briggsae 231	532 bits (288)	5e-150	83
Locus_16879_Transcript_1/1_Confidence_0.000_Length_1815	GPC02258_1 Cluster: PREDICTED: hypothetical protein; n=1; Danio rerio|Rep: PREDICTED: hypothetical protein - Danio rerio 147	289 bits (156)	2e-76	83
Locus_16880_Transcript_1/1_Confidence_0.000_Length_5015	HSC01044_1 no annotation	250 bits (135)	3e-64	81
Locus_16882_Transcript_1/1_Confidence_0.000_Length_313	GPC00919_1 Cluster: GDP-mannose 4,6-dehydratase, putative; n=1; Brugia malayi|Rep: GDP-mannose 4,6-dehydratase, putative - Brugia malayi (Filarial nematode worm) 414	351 bits (190)	4e-96	87
Locus_16884_Transcript_1/1_Confidence_0.000_Length_392	HGC00108_1 Cluster: Ubiquitin carrier protein; n=1; Brugia malayi|Rep: Ubiquitin carrier protein - Brugia malayi (Filarial nematode worm) 219	531 bits (287)	6e-150	92
Locus_16885_Transcript_1/1_Confidence_0.000_Length_721	HGC03231_1 no annotation	438 bits (237)	7e-122	83
Locus_16890_Transcript_1/1_Confidence_0.000_Length_1289	HSC00329_1 Cluster: G-protein alpha subunit, putative; n=1; Brugia malayi|Rep: G-protein alpha subunit, putative - Brugia malayi (Filarial nematode worm) 334	708 bits (383)	0	90
Locus_16893_Transcript_1/1_Confidence_0.000_Length_1418	HGC03060_1 Cluster: Serine/threonine protein phosphatase; n=1; Brugia malayi|Rep: Serine/threonine protein phosphatase - Brugia malayi (Filarial nematode worm) 256	503 bits (272)	5e-141	79
Locus_16899_Transcript_1/1_Confidence_0.000_Length_777	HGC00520_1 Cluster: Putative cuticular collagen precursor; n=1; Globodera pallida|Rep: Putative cuticular collagen precursor - Globodera pallida 149	811 bits (439)	0	87
Locus_1690_Transcript_2/2_Confidence_0.000_Length_607	HGC01044_1 Cluster: Proteasome subunit alpha type; n=1; Brugia malayi|Rep: Proteasome subunit alpha type - Brugia malayi (Filarial nematode worm) 298	484 bits (262)	8e-136	83
Locus_16902_Transcript_1/1_Confidence_0.000_Length_630	HGC09517_1 CE18020 WBGene00019492 tetrahydrofolate synthase status:Confirmed TR:Q21284 protein_id:AAC69104.1 265	239 bits (129)	7e-62	87
Locus_16903_Transcript_1/1_Confidence_0.000_Length_1917	HGC02088_1 Cluster: LD47515p, putative; n=1; Brugia malayi|Rep: LD47515p, putative - Brugia malayi (Filarial nematode worm) 165	472 bits (255)	2e-131	76
Locus_16906_Transcript_1/1_Confidence_0.000_Length_1147	HGC01355_1 Cluster: Putative uncharacterized protein; n=1; Caenorhabditis briggsae|Rep: Putative uncharacterized protein - Caenorhabditis briggsae 366	667 bits (361)	0	88
Locus_1691_Transcript_1/1_Confidence_0.000_Length_1117	HGC07410_1 Cluster: PREDICTED: similar to enhancer of rudimentary homolog; n=1; Tribolium castaneum|Rep: PREDICTED: similar to enhancer of rudimentary homolog - Tribolium castaneum 92	215 bits (116)	2e-54	91
Locus_16910_Transcript_1/1_Confidence_0.000_Length_1290	HGC07442_1 Cluster: KH domain containing protein; n=1; Brugia malayi|Rep: KH domain containing protein - Brugia malayi (Filarial nematode worm) 85	89.8 bits (48)	2e-16	95
Locus_16911_Transcript_1/1_Confidence_0.000_Length_1018	HGC10122_1 no annotation	161 bits (87)	3e-38	82
Locus_16913_Transcript_1/1_Confidence_0.000_Length_368	GRC00582_1 CE30556 WBGene00001196 locus:egl-30 guanine nucleotide-binding protein status:Confirmed TR:Q8T3G5 protein_id:AAM15593.1 409	257 bits (139)	1e-67	88
Locus_16914_Transcript_1/1_Confidence_0.000_Length_414	HGC05121_1 no annotation	230 bits (124)	3e-59	83
Locus_16918_Transcript_1/1_Confidence_0.000_Length_677	HGC03345_1 Cluster: Zinc finger protein 207, putative; n=1; Brugia malayi|Rep: Zinc finger protein 207, putative - Brugia malayi (Filarial nematode worm) 165	429 bits (232)	4e-119	81
Locus_16919_Transcript_1/1_Confidence_0.000_Length_1437	HGC03305_1 Cluster: Putative uncharacterized protein; n=1; Caenorhabditis briggsae|Rep: Putative uncharacterized protein - Caenorhabditis briggsae 199	843 bits (456)	0	92
Locus_16921_Transcript_1/1_Confidence_0.000_Length_2505	HGC10864_1 no annotation	641 bits (347)	0	86
Locus_16930_Transcript_1/1_Confidence_0.000_Length_2323	HGC08301_1 Cluster: CLC chloride channel protein, putative; n=1; Brugia malayi|Rep: CLC chloride channel protein, putative - Brugia malayi (Filarial nematode worm) 252	562 bits (304)	1e-158	91
Locus_16931_Transcript_1/2_Confidence_0.667_Length_414	HGC02257_1 Cluster: Putative accessory gland protein; n=1; Gryllus firmus|Rep: Putative accessory gland protein - Gryllus firmus 147	340 bits (184)	1e-92	82
Locus_16931_Transcript_2/2_Confidence_0.333_Length_374	HGC02257_1 Cluster: Putative accessory gland protein; n=1; Gryllus firmus|Rep: Putative accessory gland protein - Gryllus firmus 147	329 bits (178)	2e-89	83
Locus_16933_Transcript_1/1_Confidence_0.000_Length_1946	GPC01846_1 Cluster: Putative uncharacterized protein raga-1; n=1; Caenorhabditis elegans|Rep: Putative uncharacterized protein raga-1 - Caenorhabditis elegans 296	859 bits (465)	0	87
Locus_16941_Transcript_1/1_Confidence_0.000_Length_192	HGC08259_1 Cluster: Putative uncharacterized protein; n=1; Caenorhabditis briggsae|Rep: Putative uncharacterized protein - Caenorhabditis briggsae 133	235 bits (127)	2e-61	89
Locus_16944_Transcript_1/1_Confidence_0.000_Length_1852	HGC05678_1 Cluster: Helicase conserved C-terminal domain containing protein; n=1; Brugia malayi|Rep: Helicase conserved C-terminal domain containing protein - Brugia malayi (Filarial nematode worm) 204	654 bits (354)	0	86
Locus_16955_Transcript_1/1_Confidence_0.000_Length_764	HGC06573_1 no annotation	250 bits (135)	4e-65	84
Locus_16956_Transcript_1/1_Confidence_0.000_Length_5110	HSC01529_1 no annotation	86.1 bits (46)	8e-15	91
Locus_16960_Transcript_1/1_Confidence_0.000_Length_275	HGC05044_1 Cluster: Aspartyl-tRNA synthetase, mitochondrial; n=1; Culex quinquefasciatus|Rep: Aspartyl-tRNA synthetase, mitochondrial - Culex quinquefasciatus (Southern house mosquito) 173	159 bits (86)	2e-38	84
Locus_16962_Transcript_1/1_Confidence_0.000_Length_1948	GPC03446_1 CE18095 WBGene00019819 dehydrogenase status:Confirmed TR:O44503 protein_id:AAB94142.1 152	99.0 bits (53)	4e-19	92
Locus_1697_Transcript_1/2_Confidence_0.667_Length_4980	HGC07801_1 Cluster: Putative uncharacterized protein; n=1; Caenorhabditis briggsae|Rep: Putative uncharacterized protein - Caenorhabditis briggsae 149	544 bits (294)	1e-152	88
Locus_1697_Transcript_2/2_Confidence_0.333_Length_4967	HGC07801_1 Cluster: Putative uncharacterized protein; n=1; Caenorhabditis briggsae|Rep: Putative uncharacterized protein - Caenorhabditis briggsae 149	544 bits (294)	1e-152	88
Locus_16972_Transcript_1/1_Confidence_0.000_Length_1708	HGC00749_1 Cluster: GA19676-PA; n=1; Drosophila pseudoobscura|Rep: GA19676-PA - Drosophila pseudoobscura (Fruit fly) 255	756 bits (409)	0	86
Locus_16979_Transcript_1/1_Confidence_0.000_Length_1885	HGC00868_1 CE39385 WBGene00019326 status:Partially_confirmed SW:Q21153 protein_id:AAK21421.2 273	414 bits (224)	3e-114	89
Locus_1698_Transcript_1/1_Confidence_0.000_Length_1688	HGC01967_1 CE30889 WBGene00007982 locus:pxd-1 status:Partially_confirmed TR:Q18500 protein_id:CAA84646.2 85	265 bits (143)	3e-69	86
Locus_16981_Transcript_1/1_Confidence_0.000_Length_383	HGC04583_1 CE01253 WBGene00004503 locus:rpt-3 status:Confirmed SW:P46502 protein_id:AAA20608.1 295	444 bits (240)	8e-124	88
Locus_16982_Transcript_1/1_Confidence_0.000_Length_263	HGC04583_1 CE01253 WBGene00004503 locus:rpt-3 status:Confirmed SW:P46502 protein_id:AAA20608.1 295	331 bits (179)	4e-90	89
Locus_16987_Transcript_1/1_Confidence_0.000_Length_217	HGC00127_1 Cluster: ATP-dependent DNA helicase II, 70 kDa subunit, putative; n=1; Brugia malayi|Rep: ATP-dependent DNA helicase II, 70 kDa subunit, putative - Brugia malayi (Filarial nematode worm) 112	200 bits (108)	1e-50	94
Locus_16989_Transcript_1/1_Confidence_0.000_Length_968	HSC00118_1 Cluster: CBR-RNP-6 protein; n=1; Caenorhabditis briggsae|Rep: CBR-RNP-6 protein - Caenorhabditis briggsae 153	547 bits (296)	2e-154	90
Locus_16990_Transcript_1/1_Confidence_0.000_Length_778	ACC06813_1 Cluster: Putative uncharacterized protein; n=1; Aspergillus clavatus|Rep: Putative uncharacterized protein - Aspergillus clavatus 156	185 bits (100)	1e-45	87
Locus_16992_Transcript_1/1_Confidence_0.000_Length_3784	HGC06208_1 Cluster: Putative uncharacterized protein; n=1; Caenorhabditis briggsae|Rep: Putative uncharacterized protein - Caenorhabditis briggsae 108	302 bits (163)	5e-80	89
Locus_16994_Transcript_1/1_Confidence_0.000_Length_226	HGC05256_1 Cluster: Casein kinase II, alpha chain, putative; n=1; Brugia malayi|Rep: Casein kinase II, alpha chain, putative - Brugia malayi (Filarial nematode worm) 251	137 bits (74)	9e-32	99
Locus_16995_Transcript_1/1_Confidence_0.000_Length_2085	HGC10400_1 Cluster: Putative uncharacterized protein; n=1; Brugia malayi|Rep: Putative uncharacterized protein - Brugia malayi (Filarial nematode worm) 143	852 bits (461)	0	85
Locus_17004_Transcript_1/1_Confidence_0.000_Length_1799	GPC02919_1 CE02733 WBGene00018271 Serine carboxypeptidase status:Confirmed SW:P52717 protein_id:AAC46812.1 277	651 bits (352)	0	83
Locus_17005_Transcript_1/1_Confidence_0.000_Length_2361	HGC05124_1 no annotation	424 bits (229)	7e-117	86
Locus_17006_Transcript_1/1_Confidence_0.000_Length_299	HGC05716_1 Cluster: WD domain containing protein; n=1; Brugia malayi|Rep: WD domain containing protein - Brugia malayi (Filarial nematode worm) 225	364 bits (197)	5e-100	89
Locus_17011_Transcript_1/1_Confidence_0.000_Length_912	HGC02033_1 Cluster: Putative uncharacterized protein; n=1; Brugia malayi|Rep: Putative uncharacterized protein - Brugia malayi (Filarial nematode worm) 97	468 bits (253)	1e-130	87
Locus_17013_Transcript_1/1_Confidence_0.000_Length_586	HGC01358_1 Cluster: Myosin heavy chain; n=1; Haemonchus contortus|Rep: Myosin heavy chain - Haemonchus contortus (Barber pole worm) 309	303 bits (164)	2e-81	85
Locus_17016_Transcript_1/1_Confidence_0.000_Length_2394	HGC09325_1 Cluster: Vacuolar protein sorting-associated protein 45, putative; n=1; Brugia malayi|Rep: Vacuolar protein sorting-associated protein 45, putative - Brugia malayi (Filarial nematode worm) 332	837 bits (453)	0	83
Locus_17021_Transcript_1/1_Confidence_0.000_Length_526	HGC02245_1 Cluster: Membrin, putative; n=1; Brugia malayi|Rep: Membrin, putative - Brugia malayi (Filarial nematode worm) 202	414 bits (224)	9e-115	85
Locus_17029_Transcript_1/1_Confidence_0.000_Length_380	HGC01869_1 Cluster: Transcription factor Tfb2 family protein; n=1; Brugia malayi|Rep: Transcription factor Tfb2 family protein - Brugia malayi (Filarial nematode worm) 263	285 bits (154)	5e-76	85
Locus_1703_Transcript_1/1_Confidence_0.000_Length_2378	HSC01437_1 CE31182 WBGene00018860 status:Partially_confirmed TR:Q8MPU6 protein_id:AAM69108.1 247	660 bits (357)	0	89
Locus_17033_Transcript_1/1_Confidence_0.000_Length_936	HGC05438_1 no annotation	468 bits (253)	1e-130	87
Locus_1704_Transcript_1/1_Confidence_0.000_Length_802	HGC04872_1 Cluster: Putative uncharacterized protein; n=1; Caenorhabditis briggsae|Rep: Putative uncharacterized protein - Caenorhabditis briggsae 177	318 bits (172)	1e-85	90
Locus_17050_Transcript_1/1_Confidence_0.000_Length_171	HGC05239_1 Cluster: Kinase, PLK; n=1; Giardia lamblia ATCC 50803|Rep: Kinase, PLK - Giardia lamblia ATCC 50803 73	141 bits (76)	5e-33	84
Locus_17059_Transcript_1/1_Confidence_0.000_Length_1179	GPC03317_1 CE37575 WBGene00021936 status:Partially_confirmed TR:Q65XW9 protein_id:AAU87812.1 110	65.8 bits (35)	2e-09	79
Locus_1706_Transcript_1/1_Confidence_0.000_Length_2134	HGC04255_1 Cluster: IBR domain containing protein; n=1; Brugia malayi|Rep: IBR domain containing protein - Brugia malayi (Filarial nematode worm) 85	193 bits (104)	2e-47	88
Locus_17061_Transcript_1/1_Confidence_0.000_Length_1495	HSC01302_1 Cluster: Putative uncharacterized protein; n=1; Caenorhabditis briggsae|Rep: Putative uncharacterized protein - Caenorhabditis briggsae 151	612 bits (331)	9e-174	88
Locus_17066_Transcript_1/1_Confidence_0.000_Length_2693	BXC03256_1 Cluster: Putative uncharacterized protein; n=1; Brugia malayi|Rep: Putative uncharacterized protein - Brugia malayi (Filarial nematode worm) 89	99.0 bits (53)	5e-19	84
Locus_17073_Transcript_1/1_Confidence_0.000_Length_2365	HGC00265_1 Cluster: Putative uncharacterized protein; n=1; Brugia malayi|Rep: Putative uncharacterized protein - Brugia malayi (Filarial nematode worm) 74	730 bits (395)	0	87
Locus_17074_Transcript_1/1_Confidence_0.000_Length_2698	HGC10816_1 Cluster: Protein kinase domain containing protein; n=1; Brugia malayi|Rep: Protein kinase domain containing protein - Brugia malayi (Filarial nematode worm) 152	433 bits (234)	1e-119	86
Locus_17077_Transcript_1/1_Confidence_0.000_Length_3186	HGC11643_1 CE38489 WBGene00016103 locus:dpyd-1 status:Partially_confirmed SW:Q18164 protein_id:AAK39195.2 341	660 bits (357)	0	84
Locus_17080_Transcript_1/1_Confidence_0.000_Length_2306	HGC01622_1 Cluster: CBR-DPF-4 protein; n=1; Caenorhabditis briggsae|Rep: CBR-DPF-4 protein - Caenorhabditis briggsae 94	414 bits (224)	4e-114	81
Locus_17087_Transcript_1/1_Confidence_0.000_Length_1990	GRC04052_1 Cluster: Putative activator 1 36 kDa subunit, putative; n=1; Brugia malayi|Rep: Putative activator 1 36 kDa subunit, putative - Brugia malayi (Filarial nematode worm) 175	484 bits (262)	3e-135	81
Locus_1709_Transcript_1/1_Confidence_0.000_Length_1025	GRC03031_1 Cluster: CBR-DNJ-2 protein; n=1; Caenorhabditis briggsae|Rep: CBR-DNJ-2 protein - Caenorhabditis briggsae 169	551 bits (298)	1e-155	84
Locus_17093_Transcript_1/1_Confidence_0.000_Length_895	GRC04780_1 Cluster: Peptidyl-prolyl cis-trans isomerase; n=1; Caenorhabditis briggsae|Rep: Peptidyl-prolyl cis-trans isomerase - Caenorhabditis briggsae 259	556 bits (301)	2e-157	83
Locus_17095_Transcript_1/3_Confidence_0.667_Length_1423	HGC01070_1 Cluster: Drosophila discs large homolog protein 1, isoform a; n=1; Caenorhabditis elegans|Rep: Drosophila discs large homolog protein 1, isoform a - Caenorhabditis elegans 137	501 bits (271)	2e-140	79
Locus_17095_Transcript_2/3_Confidence_0.667_Length_1423	HGC01070_1 Cluster: Drosophila discs large homolog protein 1, isoform a; n=1; Caenorhabditis elegans|Rep: Drosophila discs large homolog protein 1, isoform a - Caenorhabditis elegans 137	501 bits (271)	2e-140	79
Locus_17095_Transcript_3/3_Confidence_0.000_Length_1417	HGC01070_1 Cluster: Drosophila discs large homolog protein 1, isoform a; n=1; Caenorhabditis elegans|Rep: Drosophila discs large homolog protein 1, isoform a - Caenorhabditis elegans 137	501 bits (271)	2e-140	79
Locus_17097_Transcript_1/1_Confidence_0.000_Length_2690	HGC07955_1 no annotation	158 bits (85)	9e-37	84
Locus_171_Transcript_1/1_Confidence_0.000_Length_291	HGC10675_1 Cluster: Putative gland protein G7E05; n=1; Heterodera glycines|Rep: Putative gland protein G7E05 - Heterodera glycines (Soybean cyst nematode worm) 240	187 bits (101)	1e-46	90
Locus_17100_Transcript_1/1_Confidence_0.000_Length_1742	HSC00388_1 Cluster: CBR-UNC-45 protein; n=1; Caenorhabditis briggsae|Rep: CBR-UNC-45 protein - Caenorhabditis briggsae 67	501 bits (271)	2e-140	83
Locus_17103_Transcript_1/1_Confidence_0.000_Length_999	HGC03902_1 Cluster: Dumpy : shorter than wild-type protein 23, isoform b, putative; n=1; Brugia malayi|Rep: Dumpy : shorter than wild-type protein 23, isoform b, putative - Brugia malayi (Filarial nematode worm) 434	630 bits (341)	2e-179	89
Locus_17107_Transcript_1/1_Confidence_0.000_Length_401	HGC04304_1 Cluster: Putative uncharacterized protein R173.3; n=1; Caenorhabditis elegans|Rep: Putative uncharacterized protein R173.3 - Caenorhabditis elegans 133	396 bits (214)	2e-109	85
Locus_17112_Transcript_1/1_Confidence_0.000_Length_293	HGC00027_1 Cluster: Activator 1 40 kDa subunit, putative; n=1; Brugia malayi|Rep: Activator 1 40 kDa subunit, putative - Brugia malayi (Filarial nematode worm) 258	309 bits (167)	2e-83	90
Locus_17114_Transcript_1/1_Confidence_0.000_Length_624	HGC00853_1 no annotation	560 bits (303)	1e-158	84
Locus_17118_Transcript_1/1_Confidence_0.000_Length_360	HGC00136_3 Cluster: CBR-ACS-17 protein; n=1; Caenorhabditis briggsae|Rep: CBR-ACS-17 protein - Caenorhabditis briggsae 559	381 bits (206)	6e-105	87
Locus_17119_Transcript_1/1_Confidence_0.000_Length_253	HGC07003_1 Cluster: Moesin/ezrin/radixin homolog 1, putative; n=1; Brugia malayi|Rep: Moesin/ezrin/radixin homolog 1, putative - Brugia malayi (Filarial nematode worm) 148	231 bits (125)	4e-60	85
Locus_17120_Transcript_1/1_Confidence_0.000_Length_622	HGC01508_1 no annotation	302 bits (163)	9e-81	81
Locus_17125_Transcript_1/1_Confidence_0.000_Length_2400	HGC11457_1 Cluster: CBR-DGK-5 protein; n=1; Caenorhabditis briggsae|Rep: CBR-DGK-5 protein - Caenorhabditis briggsae 141	499 bits (270)	1e-139	90
Locus_17130_Transcript_1/1_Confidence_0.000_Length_239	HGC05577_1 Cluster: Signal peptide peptidase family protein; n=1; Brugia malayi|Rep: Signal peptide peptidase family protein - Brugia malayi (Filarial nematode worm) 82	281 bits (152)	4e-75	88
Locus_17131_Transcript_1/1_Confidence_0.000_Length_209	HGC05577_1 Cluster: Signal peptide peptidase family protein; n=1; Brugia malayi|Rep: Signal peptide peptidase family protein - Brugia malayi (Filarial nematode worm) 82	254 bits (137)	7e-67	89
Locus_17136_Transcript_1/1_Confidence_0.000_Length_421	TCC02554_1 Cluster: Putative uncharacterized protein; n=1; Brugia malayi|Rep: Putative uncharacterized protein - Brugia malayi (Filarial nematode worm) 124	211 bits (114)	1e-53	82
Locus_17138_Transcript_1/1_Confidence_0.000_Length_2018	HGC11586_1 Cluster: Phosphatidylinositol 3-and 4-kinase family protein; n=1; Brugia malayi|Rep: Phosphatidylinositol 3-and 4-kinase family protein - Brugia malayi (Filarial nematode worm) 74	472 bits (255)	2e-131	85
Locus_1714_Transcript_1/1_Confidence_0.000_Length_563	HGC00293_2 Cluster: Autophagy protein 5; n=1; Drosophila grimshawi|Rep: Autophagy protein 5 - Drosophila grimshawi (Fruit fly) (Idiomyia grimshawi) 153	472 bits (255)	6e-132	84
Locus_17143_Transcript_1/1_Confidence_0.000_Length_1270	HGC01704_1 Cluster: Dehydrogenases, short chain protein 6; n=1; Caenorhabditis elegans|Rep: Dehydrogenases, short chain protein 6 - Caenorhabditis elegans 392	852 bits (461)	0	90
Locus_17146_Transcript_1/1_Confidence_0.000_Length_897	HSC00108_1 Cluster: Viral A-type inclusion protein, putative; n=1; Trichomonas vaginalis G3|Rep: Viral A-type inclusion protein, putative - Trichomonas vaginalis G3 82	483 bits (261)	4e-135	79
Locus_17152_Transcript_1/1_Confidence_0.000_Length_1387	HGC00447_1 Cluster: Putative esophageal gland cell secretory protein 26; n=1; Meloidogyne incognita|Rep: Putative esophageal gland cell secretory protein 26 - Meloidogyne incognita (Southern root-knot nematode) 258	1086 bits (588)	0	86
Locus_17154_Transcript_1/1_Confidence_0.000_Length_731	HGC02902_1 no annotation	95.3 bits (51)	2e-18	87
Locus_17158_Transcript_1/1_Confidence_0.000_Length_710	HGC11248_1 Cluster: Putative uncharacterized protein; n=1; Caenorhabditis elegans|Rep: Putative uncharacterized protein - Caenorhabditis elegans 165	326 bits (176)	6e-88	92
Locus_1716_Transcript_1/1_Confidence_0.000_Length_1604	HGC02028_1 Cluster: Putative uncharacterized protein; n=1; Caenorhabditis elegans|Rep: Putative uncharacterized protein - Caenorhabditis elegans 196	841 bits (455)	0	83
Locus_17162_Transcript_1/1_Confidence_0.000_Length_1250	HGC04519_1 Cluster: Ubiquitin-conjugating enzyme family protein; n=1; Brugia malayi|Rep: Ubiquitin-conjugating enzyme family protein - Brugia malayi (Filarial nematode worm) 194	880 bits (476)	0	82
Locus_17163_Transcript_1/1_Confidence_0.000_Length_3500	HGC05983_1 no annotation	405 bits (219)	4e-111	82
Locus_17165_Transcript_1/1_Confidence_0.000_Length_575	GPC02987_1 Cluster: PREDICTED: similar to CG6707-PA, isoform A; n=1; Apis mellifera|Rep: PREDICTED: similar to CG6707-PA, isoform A - Apis mellifera 122	93.5 bits (50)	5e-18	81
Locus_17169_Transcript_1/1_Confidence_0.000_Length_1982	HGC07955_1 no annotation	431 bits (233)	3e-119	81
Locus_17171_Transcript_1/1_Confidence_0.000_Length_899	HGC02834_1 Cluster: CBR-GTA-1 protein; n=1; Caenorhabditis briggsae|Rep: CBR-GTA-1 protein - Caenorhabditis briggsae 270	647 bits (350)	0	88
Locus_17173_Transcript_1/1_Confidence_0.000_Length_1091	HGC04105_1 Cluster: Surp module family protein; n=1; Brugia malayi|Rep: Surp module family protein - Brugia malayi (Filarial nematode worm) 260	708 bits (383)	0	87
Locus_17174_Transcript_1/1_Confidence_0.000_Length_224	HSC01110_1 no annotation	67.6 bits (36)	1e-10	97
Locus_17176_Transcript_1/1_Confidence_0.000_Length_591	HGC03013_1 Cluster: GPI-anchor transamidase, putative; n=1; Brugia malayi|Rep: GPI-anchor transamidase, putative - Brugia malayi (Filarial nematode worm) 293	701 bits (379)	0	88
Locus_17178_Transcript_1/1_Confidence_0.000_Length_1430	HGC08642_1 Cluster: KH domain containing protein; n=1; Brugia malayi|Rep: KH domain containing protein - Brugia malayi (Filarial nematode worm) 352	904 bits (489)	0	89
Locus_17179_Transcript_1/1_Confidence_0.000_Length_360	HGC01677_1 Cluster: CBR-EXC-4 protein; n=1; Caenorhabditis briggsae|Rep: CBR-EXC-4 protein - Caenorhabditis briggsae 388	420 bits (227)	1e-116	88
Locus_17181_Transcript_1/1_Confidence_0.000_Length_1259	HGC03490_1 Cluster: Isoform 2 of P46822 ; n=2; Caenorhabditis elegans|Rep: Isoform 2 of P46822 - Caenorhabditis elegans 313	749 bits (405)	0	87
Locus_17183_Transcript_1/1_Confidence_0.000_Length_1305	HGC11564_1 Cluster: Putative uncharacterized protein; n=1; Brugia malayi|Rep: Putative uncharacterized protein - Brugia malayi (Filarial nematode worm) 99	296 bits (160)	9e-79	86
Locus_17184_Transcript_1/1_Confidence_0.000_Length_1525	HGC11110_1 Cluster: Innexin inx-3, putative; n=1; Brugia malayi|Rep: Innexin inx-3, putative - Brugia malayi (Filarial nematode worm) 101	496 bits (268)	9e-139	83
Locus_17186_Transcript_1/1_Confidence_0.000_Length_849	GPC01989_1 Cluster: Choline/Carnitine o-acyltransferase family protein; n=1; Brugia malayi|Rep: Choline/Carnitine o-acyltransferase family protein - Brugia malayi (Filarial nematode worm) 186	145 bits (78)	2e-33	88
Locus_17189_Transcript_1/1_Confidence_0.000_Length_1736	HGC09666_1 no annotation	176 bits (95)	2e-42	88
Locus_17191_Transcript_1/1_Confidence_0.000_Length_847	HGC00654_1 Cluster: SnoRNA binding domain containing protein; n=1; Brugia malayi|Rep: SnoRNA binding domain containing protein - Brugia malayi (Filarial nematode worm) 392	931 bits (504)	0	89
Locus_17192_Transcript_1/1_Confidence_0.000_Length_420	HGC10263_1 Cluster: Suppressor of profilin/p41 of actin-related complex 2/3, putative; n=1; Brugia malayi|Rep: Suppressor of profilin/p41 of actin-related complex 2/3, putative - Brugia malayi (Filarial nematode worm) 324	464 bits (251)	7e-130	87
Locus_17196_Transcript_1/1_Confidence_0.000_Length_1190	HGC05744_1 Cluster: Kinesin-like protein KIF2A; n=1; Mus musculus|Rep: Kinesin-like protein KIF2A - Mus musculus (Mouse) 78	339 bits (183)	1e-91	77
Locus_172_Transcript_1/1_Confidence_0.000_Length_439	GRC01323_1 Cluster: 60S ribosomal protein L31; n=2; Noctuidae|Rep: 60S ribosomal protein L31 - Heliothis virescens (Noctuid moth) (Owlet moth) 186	117 bits (63)	2e-25	94
Locus_17201_Transcript_1/1_Confidence_0.000_Length_1374	HGC01927_1 Cluster: PREDICTED: similar to Monoacylglycerol O-acyltransferase 2; n=1; Bos taurus|Rep: PREDICTED: similar to Monoacylglycerol O-acyltransferase 2 - Bos taurus 122	486 bits (263)	5e-136	88
Locus_17206_Transcript_1/1_Confidence_0.000_Length_1782	HGC04398_1 Cluster: Predicted protein; n=1; Nematostella vectensis|Rep: Predicted protein - Nematostella vectensis (Starlet sea anemone) 216	545 bits (295)	1e-153	83
Locus_17207_Transcript_1/1_Confidence_0.000_Length_1549	HGC04253_1 Cluster: Citron Rho-interacting kinase (EC 2.7.11.1) (CRIK) (Rho-interacting, serine/threonine-protein kinase 21).; n=1; Xenopus tropicalis|Rep: Citron Rho-interacting kinase (EC 2.7.11.1) (CRIK) (Rho-interacting, serine/threonine-protein kinase 21). - Xenopus tropicalis 56	364 bits (197)	3e-99	86
Locus_17211_Transcript_1/1_Confidence_0.000_Length_779	GRC05814_1 no annotation	93.5 bits (50)	7e-18	84
Locus_17215_Transcript_1/1_Confidence_0.000_Length_188	HGC02246_1 Cluster: Inosine-5`-monophosphate dehydrogenase family protein; n=1; Brugia malayi|Rep: Inosine-5`-monophosphate dehydrogenase family protein - Brugia malayi (Filarial nematode worm) 262	187 bits (101)	7e-47	87
Locus_17226_Transcript_1/1_Confidence_0.000_Length_224	HGC04234_1 Cluster: Ubiquitin-activating enzyme E1; n=1; Brugia malayi|Rep: Ubiquitin-activating enzyme E1 - Brugia malayi (Filarial nematode worm) 196	193 bits (104)	2e-48	83
Locus_17229_Transcript_1/1_Confidence_0.000_Length_416	GRC02378_1 no annotation	65.8 bits (35)	8e-10	97
Locus_17230_Transcript_1/1_Confidence_0.000_Length_534	HGC00436_1 CE12770 WBGene00003982 locus:pes-9 Yeast hypothetical 52.9 KD protein like status:Confirmed TR:O18000 protein_id:CAB07646.1 510	534 bits (289)	7e-151	89
Locus_17234_Transcript_1/1_Confidence_0.000_Length_1714	HGC05515_1 Cluster: Importin alpha-3 subunit, putative; n=1; Brugia malayi|Rep: Importin alpha-3 subunit, putative - Brugia malayi (Filarial nematode worm) 210	427 bits (231)	4e-118	89
Locus_17235_Transcript_1/1_Confidence_0.000_Length_655	GRC01191_1 Cluster: Heterogeneous nuclear ribonucleoprotein A1,putative; n=1; Brugia malayi|Rep: Heterogeneous nuclear ribonucleoprotein A1,putative - Brugia malayi (Filarial nematode worm) 199	243 bits (131)	6e-63	86
Locus_17239_Transcript_1/1_Confidence_0.000_Length_3260	HGC11835_1 Cluster: SMEK (Dictyostelium Suppressor of MEK null) homolog family member (smk-1); n=1; Caenorhabditis elegans|Rep: SMEK (Dictyostelium Suppressor of MEK null) homolog family member (smk-1) - Caenorhabditis elegans 141	797 bits (431)	0	87
Locus_17244_Transcript_1/1_Confidence_0.000_Length_821	HGC02307_1 Cluster: Probable transport protein Sec61 alpha subunit, putative; n=1; Brugia malayi|Rep: Probable transport protein Sec61 alpha subunit, putative - Brugia malayi (Filarial nematode worm) 660	937 bits (507)	0	88
Locus_17248_Transcript_1/1_Confidence_0.000_Length_730	HGC06940_1 Cluster: Putative GDP-fucose protein O-fucosyltransferase 1 precursor; n=1; Caenorhabditis elegans|Rep: Putative GDP-fucose protein O-fucosyltransferase 1 precursor - Caenorhabditis elegans 137	272 bits (147)	8e-72	81
Locus_17249_Transcript_1/1_Confidence_0.000_Length_2124	HGC01097_1 CE03397 WBGene00002497 locus:let-268 procollagen-lysine,2-oxoglutarate 5-dioxygenase precusor status:Partially_confirmed SW:Q20679 protein_id:CAA91321.1 62	183 bits (99)	1e-44	82
Locus_1726_Transcript_1/1_Confidence_0.000_Length_1362	HGC08239_1 Cluster: Ubiquitin-conjugating enzyme E2Q, putative; n=1; Brugia malayi|Rep: Ubiquitin-conjugating enzyme E2Q, putative - Brugia malayi (Filarial nematode worm) 199	464 bits (251)	2e-129	85
Locus_17261_Transcript_1/1_Confidence_0.000_Length_2072	HGC02039_1 no annotation	244 bits (132)	5e-63	77
Locus_17265_Transcript_1/1_Confidence_0.000_Length_1662	HGC05658_1 no annotation	527 bits (285)	4e-148	80
Locus_17267_Transcript_1/1_Confidence_0.000_Length_2760	HGC02159_1 Cluster: Peptidyl-prolyl cis-trans isomerase; n=1; Brugia malayi|Rep: Peptidyl-prolyl cis-trans isomerase - Brugia malayi (Filarial nematode worm) 443	850 bits (460)	0	87
Locus_17269_Transcript_1/1_Confidence_0.000_Length_1700	HSC00720_1 CE32951 WBGene00003151 locus:mca-1 calcium ATPase, isoform a status:Confirmed TR:Q6T364 protein_id:CAB61039.2 209	708 bits (383)	0	90
Locus_17277_Transcript_1/1_Confidence_0.000_Length_890	HGC11645_1 Cluster: RNA recognition motif; n=1; Brugia malayi|Rep: RNA recognition motif - Brugia malayi (Filarial nematode worm) 236	725 bits (392)	0	90
Locus_1728_Transcript_1/1_Confidence_0.000_Length_1948	HGC02129_1 Cluster: CBR-TAG-282 protein; n=1; Caenorhabditis briggsae|Rep: CBR-TAG-282 protein - Caenorhabditis briggsae 235	671 bits (363)	0	86
Locus_17280_Transcript_1/1_Confidence_0.000_Length_1934	HGC01643_1 Cluster: Male sterility protein; n=1; Brugia malayi|Rep: Male sterility protein - Brugia malayi (Filarial nematode worm) 358	1094 bits (592)	0	87
Locus_17285_Transcript_1/1_Confidence_0.000_Length_995	HGC04760_1 Cluster: Transcription factor 19 (Transcription factor SC1).; n=1; Xenopus tropicalis|Rep: Transcription factor 19 (Transcription factor SC1). - Xenopus tropicalis 64	307 bits (166)	3e-82	82
Locus_17289_Transcript_1/1_Confidence_0.000_Length_512	GRC02694_1 Cluster: Putative uncharacterized protein; n=1; Caenorhabditis briggsae|Rep: Putative uncharacterized protein - Caenorhabditis briggsae 149	276 bits (149)	4e-73	86
Locus_1729_Transcript_1/1_Confidence_0.000_Length_1676	HGC10372_1 Cluster: Ubiquitin carboxyl-terminal hydrolase; n=1; Brugia malayi|Rep: Ubiquitin carboxyl-terminal hydrolase - Brugia malayi (Filarial nematode worm) 178	542 bits (293)	1e-152	84
Locus_17291_Transcript_1/1_Confidence_0.000_Length_473	GPC00773_1 Cluster: Hypothetical tyrosinase-like protein F21C3.2 in chromosome I, putative; n=1; Brugia malayi|Rep: Hypothetical tyrosinase-like protein F21C3.2 in chromosome I, putative - Brugia malayi (Filarial nematode worm) 290	320 bits (173)	2e-86	80
Locus_17292_Transcript_1/1_Confidence_0.000_Length_946	HGC04565_1 Cluster: CBR-GLD-2 protein; n=1; Caenorhabditis briggsae|Rep: CBR-GLD-2 protein - Caenorhabditis briggsae 289	833 bits (451)	0	92
Locus_17299_Transcript_1/1_Confidence_0.000_Length_754	HSC01239_1 Cluster: Alcohol dehydrogenase class III, putative; n=1; Brugia malayi|Rep: Alcohol dehydrogenase class III, putative - Brugia malayi (Filarial nematode worm) 139	484 bits (262)	1e-135	89
Locus_17306_Transcript_1/1_Confidence_0.000_Length_323	GRC00158_1 Cluster: Polyubiquitin; n=1; Volvox carteri|Rep: Polyubiquitin - Volvox carteri 312	344 bits (186)	7e-94	88
Locus_1731_Transcript_1/1_Confidence_0.000_Length_1222	GPC01523_1 CE32679 WBGene00000554 locus:cnb-1 calcineurin B status:Partially_confirmed TR:Q20804 protein_id:CAA98489.3 306	520 bits (281)	4e-146	87
Locus_17310_Transcript_1/1_Confidence_0.000_Length_1893	HSC01428_1 Cluster: CBR-GOP-3 protein; n=1; Caenorhabditis briggsae|Rep: CBR-GOP-3 protein - Caenorhabditis briggsae 73	263 bits (142)	1e-68	80
Locus_17311_Transcript_1/1_Confidence_0.000_Length_664	GPC00964_1 CE18785 WBGene00010260 ATP-dependent helicase (DEAD box) status:Confirmed TR:Q9XUW5 protein_id:CAB04518.1 219	100 bits (54)	4e-20	90
Locus_17313_Transcript_1/1_Confidence_0.000_Length_984	HGC00840_1 Cluster: T-complex protein 1, delta subunit; n=1; Caenorhabditis briggsae|Rep: T-complex protein 1, delta subunit - Caenorhabditis briggsae 498	1003 bits (543)	0	86
Locus_17316_Transcript_1/1_Confidence_0.000_Length_1051	HGC02123_1 Cluster: Hypothetical 41.4 kDa Trp-Asp repeats containing protein F10G8.3 inchromosome I, putative; n=1; Brugia malayi|Rep: Hypothetical 41.4 kDa Trp-Asp repeats containing protein F10G8.3 inchromosome I, putative - Brugia malayi (Filarial nematode worm) 468	1092 bits (591)	0	86
Locus_17333_Transcript_1/1_Confidence_0.000_Length_804	GRC01668_1 Cluster: Putative uncharacterized protein; n=1; Caenorhabditis briggsae|Rep: Putative uncharacterized protein - Caenorhabditis briggsae 409	562 bits (304)	5e-159	83
Locus_17334_Transcript_1/1_Confidence_0.000_Length_2142	HGC11177_1 Cluster: Zyg-9 protein, putative; n=1; Brugia malayi|Rep: Zyg-9 protein, putative - Brugia malayi (Filarial nematode worm) 107	627 bits (339)	4e-178	84
Locus_17336_Transcript_1/2_Confidence_0.667_Length_753	HGC10806_1 Cluster: Putative uncharacterized protein; n=1; Caenorhabditis briggsae|Rep: Putative uncharacterized protein - Caenorhabditis briggsae 239	697 bits (377)	0	84
Locus_17336_Transcript_2/2_Confidence_0.333_Length_770	HGC10806_1 Cluster: Putative uncharacterized protein; n=1; Caenorhabditis briggsae|Rep: Putative uncharacterized protein - Caenorhabditis briggsae 239	697 bits (377)	0	84
Locus_17345_Transcript_1/1_Confidence_0.000_Length_426	HGC08657_1 Cluster: Surp module family protein; n=1; Brugia malayi|Rep: Surp module family protein - Brugia malayi (Filarial nematode worm) 65	165 bits (89)	8e-40	91
Locus_17347_Transcript_1/1_Confidence_0.000_Length_1105	HGC10766_1 CE39301 WBGene00013407 status:Partially_confirmed TR:Q9XTE6 protein_id:CAA21712.2 126	379 bits (205)	7e-104	83
Locus_17350_Transcript_1/1_Confidence_0.000_Length_1568	GRC02254_1 Cluster: CBR-NDX-1 protein; n=1; Caenorhabditis briggsae|Rep: CBR-NDX-1 protein - Caenorhabditis briggsae 110	383 bits (207)	8e-105	89
Locus_17356_Transcript_1/1_Confidence_0.000_Length_1826	HGC05506_1 Cluster: Putative uncharacterized protein; n=1; Caenorhabditis elegans|Rep: Putative uncharacterized protein - Caenorhabditis elegans 237	804 bits (435)	0	82
Locus_17361_Transcript_1/1_Confidence_0.000_Length_1221	HSC01373_1 CE41720 WBGene00012663 locus:hex-3 status:Confirmed TR:Q9XXE8 protein_id:CAA19506.3 214	608 bits (329)	9e-173	89
Locus_17364_Transcript_1/1_Confidence_0.000_Length_1915	HGC00315_1 CE34589 WBGene00020160 locus:igcm-3 status:Partially_confirmed TR:Q22096 protein_id:AAB36866.2 459	1570 bits (850)	0	90
Locus_17366_Transcript_1/1_Confidence_0.000_Length_305	GPC01421_1 Cluster: Asparagine synthetase [glutamine-hydrolyzing]; n=1; Gramella forsetii KT0803|Rep: Asparagine synthetase [glutamine-hydrolyzing] - Gramella forsetii (strain KT0803) 134	268 bits (145)	4e-71	83
Locus_17367_Transcript_1/1_Confidence_0.000_Length_410	GPC01421_1 Cluster: Asparagine synthetase [glutamine-hydrolyzing]; n=1; Gramella forsetii KT0803|Rep: Asparagine synthetase [glutamine-hydrolyzing] - Gramella forsetii (strain KT0803) 134	156 bits (84)	5e-37	86
Locus_17368_Transcript_1/1_Confidence_0.000_Length_848	HGC04171_1 Cluster: Protein kinase C II., putative; n=1; Brugia malayi|Rep: Protein kinase C II., putative - Brugia malayi (Filarial nematode worm) 197	416 bits (225)	4e-115	87
Locus_17378_Transcript_1/1_Confidence_0.000_Length_624	GRC01296_1 Cluster: DHHC zinc finger domain containing protein; n=1; Brugia malayi|Rep: DHHC zinc finger domain containing protein - Brugia malayi (Filarial nematode worm) 103	279 bits (151)	4e-74	87
Locus_17379_Transcript_1/1_Confidence_0.000_Length_506	SRC00121_1 Cluster: Profilin family protein; n=1; Brugia malayi|Rep: Profilin family protein - Brugia malayi (Filarial nematode worm) 182	56.5 bits (30)	6e-07	100
Locus_17385_Transcript_1/1_Confidence_0.000_Length_847	HGC01314_1 Cluster: U5 snRNP-associated 102 kDa protein, putative; n=1; Brugia malayi|Rep: U5 snRNP-associated 102 kDa protein, putative - Brugia malayi (Filarial nematode worm) 271	444 bits (240)	2e-123	86
Locus_17395_Transcript_1/1_Confidence_0.000_Length_1320	HGC01349_1 Cluster: Putative uncharacterized protein; n=1; Caenorhabditis briggsae|Rep: Putative uncharacterized protein - Caenorhabditis briggsae 140	545 bits (295)	8e-154	83
Locus_17396_Transcript_1/1_Confidence_0.000_Length_3287	HGC11466_1 Cluster: Putative uncharacterized protein tat-1; n=1; Caenorhabditis elegans|Rep: Putative uncharacterized protein tat-1 - Caenorhabditis elegans 236	689 bits (373)	0	89
Locus_17400_Transcript_1/1_Confidence_0.000_Length_1782	HGC05418_1 no annotation	335 bits (181)	2e-90	83
Locus_17404_Transcript_1/1_Confidence_0.000_Length_928	HGC03187_1 Cluster: 5`-3` exoribonuclease 2 homolog; n=1; Caenorhabditis briggsae|Rep: 5`-3` exoribonuclease 2 homolog - Caenorhabditis briggsae 182	346 bits (187)	6e-94	83
Locus_17405_Transcript_1/1_Confidence_0.000_Length_401	HSC00418_1 Cluster: Troponin T, putative; n=1; Brugia malayi|Rep: Troponin T, putative - Brugia malayi (Filarial nematode worm) 126	370 bits (200)	1e-101	89
Locus_17408_Transcript_1/1_Confidence_0.000_Length_161	HGC03279_1 Cluster: Putative uncharacterized protein; n=1; Ustilago maydis|Rep: Putative uncharacterized protein - Ustilago maydis (Smut fungus) 82	106 bits (57)	2e-22	97
Locus_17409_Transcript_1/1_Confidence_0.000_Length_1273	HGC09367_1 Cluster: 40S ribosomal protein S4, putative; n=1; Brugia malayi|Rep: 40S ribosomal protein S4, putative - Brugia malayi (Filarial nematode worm) 125	54.7 bits (29)	6e-06	100
Locus_17417_Transcript_1/1_Confidence_0.000_Length_338	HGC11399_1 no annotation	150 bits (81)	2e-35	78
Locus_17422_Transcript_1/1_Confidence_0.000_Length_329	HSC01036_1 CE31452 WBGene00016768 locus:cyp-33E1 cytochrome P450 status:Partially_confirmed TR:Q27482 protein_id:AAB03125.2 86	287 bits (155)	1e-76	84
Locus_17423_Transcript_1/1_Confidence_0.000_Length_188	HGC01141_1 Cluster: Leucine carboxyl methyltransferase family protein; n=1; Brugia malayi|Rep: Leucine carboxyl methyltransferase family protein - Brugia malayi (Filarial nematode worm) 224	231 bits (125)	3e-60	89
Locus_17424_Transcript_1/1_Confidence_0.000_Length_2201	HGC10708_1 no annotation	359 bits (194)	2e-97	80
Locus_17425_Transcript_1/1_Confidence_0.000_Length_700	HGC07972_1 no annotation	220 bits (119)	3e-56	78
Locus_17427_Transcript_1/1_Confidence_0.000_Length_610	HGC03092_1 Cluster: Putative uncharacterized protein; n=1; Caenorhabditis briggsae|Rep: Putative uncharacterized protein - Caenorhabditis briggsae 291	429 bits (232)	4e-119	91
Locus_17436_Transcript_1/1_Confidence_0.000_Length_274	HGC10495_1 CE24969 WBGene00018370 status:Confirmed SW:P34419 protein_id:AAA28024.2 60	67.6 bits (36)	1e-10	88
Locus_17437_Transcript_1/1_Confidence_0.000_Length_2263	HGC02771_1 Cluster: Symplekin, putative; n=1; Brugia malayi|Rep: Symplekin, putative - Brugia malayi (Filarial nematode worm) 140	678 bits (367)	0	86
Locus_17441_Transcript_1/1_Confidence_0.000_Length_710	HGC04992_1 Cluster: Putative uncharacterized protein; n=1; Caenorhabditis briggsae|Rep: Putative uncharacterized protein - Caenorhabditis briggsae 82	89.8 bits (48)	8e-17	89
Locus_17443_Transcript_1/1_Confidence_0.000_Length_2146	HGC11055_1 no annotation	632 bits (342)	9e-180	85
Locus_17444_Transcript_1/1_Confidence_0.000_Length_1718	MCC02752_1 Cluster: AT31705p, putative; n=1; Brugia malayi|Rep: AT31705p, putative - Brugia malayi (Filarial nematode worm) 181	139 bits (75)	2e-31	79
Locus_17449_Transcript_1/1_Confidence_0.000_Length_923	HGC03996_1 Cluster: Putative uncharacterized protein; n=1; Brugia malayi|Rep: Putative uncharacterized protein - Brugia malayi (Filarial nematode worm) 132	544 bits (294)	2e-153	89
Locus_17453_Transcript_1/1_Confidence_0.000_Length_1136	HGC01022_1 Cluster: Isoform b of O17583 ; n=1; Caenorhabditis elegans|Rep: Isoform b of O17583 - Caenorhabditis elegans 244	640 bits (346)	0	92
Locus_17454_Transcript_1/1_Confidence_0.000_Length_184	HGC01022_1 Cluster: Isoform b of O17583 ; n=1; Caenorhabditis elegans|Rep: Isoform b of O17583 - Caenorhabditis elegans 244	222 bits (120)	2e-57	89
Locus_17459_Transcript_1/1_Confidence_0.000_Length_419	HGC03180_1 Cluster: Putative ER lumen protein retaining receptor C28H8.4; n=1; Caenorhabditis elegans|Rep: Putative ER lumen protein retaining receptor C28H8.4 - Caenorhabditis elegans 307	525 bits (284)	3e-148	91
Locus_17469_Transcript_1/1_Confidence_0.000_Length_989	HGC06883_1 CE22235 WBGene00013039 CD36 family status:Confirmed TR:Q9XTT3 protein_id:CAB11566.3 244	688 bits (372)	0	85
Locus_1747_Transcript_1/1_Confidence_0.000_Length_651	HGC01109_1 Cluster: Proteasome regulatory particle, atpase-like protein 5; n=1; Caenorhabditis elegans|Rep: Proteasome regulatory particle, atpase-like protein 5 - Caenorhabditis elegans 665	708 bits (383)	0	88
Locus_17471_Transcript_1/1_Confidence_0.000_Length_1369	HGC00455_1 Cluster: Ribophorin I family protein; n=1; Brugia malayi|Rep: Ribophorin I family protein - Brugia malayi (Filarial nematode worm) 428	961 bits (520)	0	83
Locus_17478_Transcript_1/1_Confidence_0.000_Length_1570	HGC00578_1 Cluster: Rad9 family protein; n=1; Brugia malayi|Rep: Rad9 family protein - Brugia malayi (Filarial nematode worm) 103	785 bits (425)	0	85
Locus_1748_Transcript_1/2_Confidence_0.333_Length_4252	HGC03676_1 Cluster: Peptidase family M1 containing protein; n=1; Brugia malayi|Rep: Peptidase family M1 containing protein - Brugia malayi (Filarial nematode worm) 151	1153 bits (624)	0	85
Locus_1748_Transcript_2/2_Confidence_0.333_Length_3968	HGC03676_1 Cluster: Peptidase family M1 containing protein; n=1; Brugia malayi|Rep: Peptidase family M1 containing protein - Brugia malayi (Filarial nematode worm) 151	1153 bits (624)	0	85
Locus_17480_Transcript_1/2_Confidence_0.667_Length_1125	HGC03958_1 Cluster: UPI00016E29B8 related cluster; n=1; Takifugu rubripes|Rep: unknown - Takifugu rubripes 168	649 bits (351)	0	89
Locus_17480_Transcript_2/2_Confidence_0.000_Length_1264	HGC03958_1 Cluster: UPI00016E29B8 related cluster; n=1; Takifugu rubripes|Rep: unknown - Takifugu rubripes 168	846 bits (458)	0	90
Locus_17482_Transcript_1/2_Confidence_0.667_Length_531	GRC01672_1 Cluster: Chain B, Crystal Structure Of The Nc2-Tbp-Dna Ternary Complex., putative; n=1; Brugia malayi|Rep: Chain B, Crystal Structure Of The Nc2-Tbp-Dna Ternary Complex., putative - Brugia malayi (Filarial nematode worm) 178	272 bits (147)	6e-72	87
Locus_17482_Transcript_2/2_Confidence_0.333_Length_545	GRC01672_1 Cluster: Chain B, Crystal Structure Of The Nc2-Tbp-Dna Ternary Complex., putative; n=1; Brugia malayi|Rep: Chain B, Crystal Structure Of The Nc2-Tbp-Dna Ternary Complex., putative - Brugia malayi (Filarial nematode worm) 178	272 bits (147)	6e-72	87
Locus_17497_Transcript_1/1_Confidence_0.000_Length_5068	HGC02522_1 Cluster: DNA-directed RNA polymerase; n=1; Brugia malayi|Rep: DNA-directed RNA polymerase - Brugia malayi (Filarial nematode worm) 208	137 bits (74)	2e-30	88
Locus_17499_Transcript_1/1_Confidence_0.000_Length_1773	HGC06994_1 Cluster: Sugar transporter; n=1; Arthrobacter chlorophenolicus A6|Rep: Sugar transporter - Arthrobacter chlorophenolicus A6 150	771 bits (417)	0	86
Locus_175_Transcript_1/1_Confidence_0.000_Length_1420	HGC02514_1 Cluster: Pumilio-family RNA binding repeat containing protein; n=1; Brugia malayi|Rep: Pumilio-family RNA binding repeat containing protein - Brugia malayi (Filarial nematode worm) 168	885 bits (479)	0	80
Locus_17503_Transcript_1/1_Confidence_0.000_Length_182	HGC01965_1 no annotation	230 bits (124)	1e-59	90
Locus_17506_Transcript_1/1_Confidence_0.000_Length_2207	HGC01925_1 Cluster: Bromodomain containing protein; n=1; Brugia malayi|Rep: Bromodomain containing protein - Brugia malayi (Filarial nematode worm) 206	475 bits (257)	2e-132	86
Locus_17510_Transcript_1/1_Confidence_0.000_Length_215	HGC01329_1 no annotation	75.0 bits (40)	6e-13	82
Locus_17515_Transcript_1/1_Confidence_0.000_Length_789	HGC08285_1 Cluster: Peptidase C13 family protein; n=1; Brugia malayi|Rep: Peptidase C13 family protein - Brugia malayi (Filarial nematode worm) 254	678 bits (367)	0	84
Locus_17522_Transcript_1/1_Confidence_0.000_Length_916	HGC08215_1 Cluster: Ras-related protein Rab-11B, putative; n=1; Brugia malayi|Rep: Ras-related protein Rab-11B, putative - Brugia malayi (Filarial nematode worm) 345	675 bits (365)	0	90
Locus_17526_Transcript_1/1_Confidence_0.000_Length_1271	HGC03034_1 Cluster: Melibiase family protein; n=1; Brugia malayi|Rep: Melibiase family protein - Brugia malayi (Filarial nematode worm) 325	627 bits (339)	3e-178	83
Locus_17528_Transcript_1/1_Confidence_0.000_Length_306	HGC11744_1 Cluster: Vacuolar protein sorting 55, putative; n=1; Brugia malayi|Rep: Vacuolar protein sorting 55, putative - Brugia malayi (Filarial nematode worm) 109	285 bits (154)	4e-76	89
Locus_1753_Transcript_1/1_Confidence_0.000_Length_4618	HGC03909_1 Cluster: Amylo-alpha-1,6-glucosidase family protein; n=1; Brugia malayi|Rep: Amylo-alpha-1,6-glucosidase family protein - Brugia malayi (Filarial nematode worm) 350	1251 bits (677)	0	88
Locus_17531_Transcript_1/1_Confidence_0.000_Length_196	HSC00699_1 no annotation	200 bits (108)	9e-51	88
Locus_17533_Transcript_1/1_Confidence_0.000_Length_1537	GPC03039_1 Cluster: Acyltransferase family protein; n=1; Brugia malayi|Rep: Acyltransferase family protein - Brugia malayi (Filarial nematode worm) 216	551 bits (298)	2e-155	83
Locus_17534_Transcript_1/1_Confidence_0.000_Length_844	HGC05870_1 Cluster: CBR-EPC-1 protein; n=1; Caenorhabditis briggsae|Rep: CBR-EPC-1 protein - Caenorhabditis briggsae 119	377 bits (204)	2e-103	85
Locus_17536_Transcript_1/1_Confidence_0.000_Length_580	HGC02586_1 Cluster: Intermediate filament protein HG-IF1; n=1; Heterodera glycines|Rep: Intermediate filament protein HG-IF1 - Heterodera glycines (Soybean cyst nematode worm) 140	259 bits (140)	5e-68	89
Locus_17537_Transcript_1/1_Confidence_0.000_Length_1325	HSC01246_1 Cluster: Hsp90 protein; n=1; Brugia malayi|Rep: Hsp90 protein - Brugia malayi (Filarial nematode worm) 164	616 bits (333)	6e-175	88
Locus_1754_Transcript_1/1_Confidence_0.000_Length_3433	HGC11466_1 Cluster: Putative uncharacterized protein tat-1; n=1; Caenorhabditis elegans|Rep: Putative uncharacterized protein tat-1 - Caenorhabditis elegans 236	739 bits (400)	0	90
Locus_17541_Transcript_1/1_Confidence_0.000_Length_1064	HGC04957_1 Cluster: Putative uncharacterized protein; n=1; Brugia malayi|Rep: Putative uncharacterized protein - Brugia malayi (Filarial nematode worm) 69	588 bits (318)	1e-166	84
Locus_17542_Transcript_1/1_Confidence_0.000_Length_2584	HGC02876_1 Cluster: Putative uncharacterized protein; n=1; Caenorhabditis briggsae|Rep: Putative uncharacterized protein - Caenorhabditis briggsae 309	804 bits (435)	0	89
Locus_17555_Transcript_1/1_Confidence_0.000_Length_845	RSC03804_1 Cluster: ADP-ribosylation factor 6, putative; n=1; Brugia malayi|Rep: ADP-ribosylation factor 6, putative - Brugia malayi (Filarial nematode worm) 79	91.6 bits (49)	3e-17	82
Locus_17557_Transcript_1/1_Confidence_0.000_Length_1077	HGC01108_1 Cluster: Zgc:136244; n=1; Danio rerio|Rep: Zgc:136244 - Danio rerio (Zebrafish) (Brachydanio rerio) 108	616 bits (333)	5e-175	81
Locus_17562_Transcript_1/1_Confidence_0.000_Length_4140	HGC00291_1 Cluster: Putative uncharacterized protein; n=1; Brugia malayi|Rep: Putative uncharacterized protein - Brugia malayi (Filarial nematode worm) 160	826 bits (447)	0	92
Locus_17574_Transcript_1/1_Confidence_0.000_Length_297	HGC02029_1 Cluster: Putative uncharacterized protein; n=1; Brugia malayi|Rep: Putative uncharacterized protein - Brugia malayi (Filarial nematode worm) 105	204 bits (110)	1e-51	82
Locus_17575_Transcript_1/1_Confidence_0.000_Length_603	HGC01129_1 CE03794 WBGene00012338 cytosolic aminopeptidase status:Confirmed SW:Q27245 protein_id:CAB01448.1 213	603 bits (326)	2e-171	85
Locus_17578_Transcript_1/1_Confidence_0.000_Length_947	HSC00111_1 Cluster: Hypothetical UPF0027 protein F16A11.2 in chromosome I, putative; n=1; Brugia malayi|Rep: Hypothetical UPF0027 protein F16A11.2 in chromosome I, putative - Brugia malayi (Filarial nematode worm) 301	614 bits (332)	1e-174	89
Locus_17579_Transcript_1/1_Confidence_0.000_Length_1048	HGC04268_1 Cluster: 5`-3` exoribonuclease 2, putative; n=1; Brugia malayi|Rep: 5`-3` exoribonuclease 2, putative - Brugia malayi (Filarial nematode worm) 495	959 bits (519)	0	86
Locus_17580_Transcript_1/1_Confidence_0.000_Length_1239	HGC11663_1 Cluster: TBP-like factor; n=2; Caenorhabditis elegans|Rep: TBP-like factor - Caenorhabditis elegans 139	507 bits (274)	3e-142	85
Locus_17587_Transcript_1/1_Confidence_0.000_Length_1302	HSC01259_1 CE18091 WBGene00019806 status:Partially_confirmed TR:O61975 protein_id:AAC17768.1 101	499 bits (270)	6e-140	83
Locus_1760_Transcript_1/1_Confidence_0.000_Length_621	HGC05507_1 Cluster: LET-60 RAS, long isoform; n=1; Meloidogyne artiellia|Rep: LET-60 RAS, long isoform - Meloidogyne artiellia (British root-knot nematode) 321	623 bits (337)	2e-177	89
Locus_17600_Transcript_1/1_Confidence_0.000_Length_1190	HGC02054_1 Cluster: Putative uncharacterized protein; n=1; Caenorhabditis briggsae|Rep: Putative uncharacterized protein - Caenorhabditis briggsae 166	1055 bits (571)	0	84
Locus_17610_Transcript_1/1_Confidence_0.000_Length_1255	HGC04721_1 Cluster: Putative uncharacterized protein wht-2; n=1; Caenorhabditis elegans|Rep: Putative uncharacterized protein wht-2 - Caenorhabditis elegans 239	686 bits (371)	0	84
Locus_17620_Transcript_1/1_Confidence_0.000_Length_903	HGC02895_1 Cluster: Hypothetical WD repeats containing protein D2013.2 in chromosome II, putative; n=1; Brugia malayi|Rep: Hypothetical WD repeats containing protein D2013.2 in chromosome II, putative - Brugia malayi (Filarial nematode worm) 184	124 bits (67)	3e-27	95
Locus_17622_Transcript_1/1_Confidence_0.000_Length_2027	HGC01374_1 Cluster: Vacuolar proton pump, putative; n=1; Brugia malayi|Rep: Vacuolar proton pump, putative - Brugia malayi (Filarial nematode worm) 120	730 bits (395)	0	89
Locus_17624_Transcript_1/1_Confidence_0.000_Length_682	HGC10181_1 no annotation	108 bits (58)	2e-22	80
Locus_17632_Transcript_1/1_Confidence_0.000_Length_676	HGC00537_1 Cluster: Mediator protein 4, putative; n=1; Brugia malayi|Rep: Mediator protein 4, putative - Brugia malayi (Filarial nematode worm) 133	132 bits (71)	1e-29	91
Locus_17633_Transcript_1/1_Confidence_0.000_Length_2324	HSC00279_1 Cluster: Probable ATP-dependent RNA helicase DHX35 homolog; n=1; Caenorhabditis elegans|Rep: Probable ATP-dependent RNA helicase DHX35 homolog - Caenorhabditis elegans 219	656 bits (355)	0	90
Locus_17634_Transcript_1/1_Confidence_0.000_Length_994	HGC01972_1 Cluster: Protein dif-1; n=1; Caenorhabditis elegans|Rep: Protein dif-1 - Caenorhabditis elegans 260	593 bits (321)	2e-168	87
Locus_17642_Transcript_1/1_Confidence_0.000_Length_3038	HSC00107_1 Cluster: Putative uncharacterized protein; n=1; Caenorhabditis briggsae|Rep: Putative uncharacterized protein - Caenorhabditis briggsae 272	638 bits (345)	0	86
Locus_17649_Transcript_2/4_Confidence_0.400_Length_1357	HGC09994_1 Cluster: YY1-associated factor 2, putative; n=1; Brugia malayi|Rep: YY1-associated factor 2, putative - Brugia malayi (Filarial nematode worm) 122	479 bits (259)	8e-134	82
Locus_17649_Transcript_3/4_Confidence_0.400_Length_1153	HGC09994_1 Cluster: YY1-associated factor 2, putative; n=1; Brugia malayi|Rep: YY1-associated factor 2, putative - Brugia malayi (Filarial nematode worm) 122	479 bits (259)	7e-134	82
Locus_17649_Transcript_4/4_Confidence_0.000_Length_1136	HGC09994_1 Cluster: YY1-associated factor 2, putative; n=1; Brugia malayi|Rep: YY1-associated factor 2, putative - Brugia malayi (Filarial nematode worm) 122	479 bits (259)	7e-134	82
Locus_17650_Transcript_1/1_Confidence_0.000_Length_262	HGC03035_1 Cluster: Piwi domain containing protein; n=1; Brugia malayi|Rep: Piwi domain containing protein - Brugia malayi (Filarial nematode worm) 88	211 bits (114)	6e-54	89
Locus_17651_Transcript_1/1_Confidence_0.000_Length_1470	HGC11220_1 no annotation	438 bits (237)	2e-121	81
Locus_17652_Transcript_1/1_Confidence_0.000_Length_338	HGC01848_1 Cluster: Uncharacterized protein K02D10.5; n=1; Caenorhabditis elegans|Rep: Uncharacterized protein K02D10.5 - Caenorhabditis elegans 135	158 bits (85)	1e-37	84
Locus_1766_Transcript_1/1_Confidence_0.000_Length_1766	HGC01489_1 Cluster: M-phase inducer phosphatase cdc-25.2; n=1; Caenorhabditis elegans|Rep: M-phase inducer phosphatase cdc-25.2 - Caenorhabditis elegans 151	568 bits (307)	2e-160	81
Locus_17660_Transcript_1/1_Confidence_0.000_Length_353	HGC02728_1 Cluster: Putative uncharacterized protein; n=1; Brugia malayi|Rep: Putative uncharacterized protein - Brugia malayi (Filarial nematode worm) 241	477 bits (258)	7e-134	91
Locus_17663_Transcript_1/1_Confidence_0.000_Length_445	HGC01091_1 no annotation	156 bits (84)	5e-37	83
Locus_17664_Transcript_1/1_Confidence_0.000_Length_182	HGC00957_1 Cluster: Putative uncharacterized protein; n=1; Caenorhabditis briggsae|Rep: Putative uncharacterized protein - Caenorhabditis briggsae 118	95.3 bits (51)	4e-19	89
Locus_1767_Transcript_1/1_Confidence_0.000_Length_3799	HGC12384_1 Cluster: Putative uncharacterized protein; n=1; Brugia malayi|Rep: Putative uncharacterized protein - Brugia malayi (Filarial nematode worm) 140	551 bits (298)	5e-155	81
Locus_17677_Transcript_1/1_Confidence_0.000_Length_2752	HGC02712_1 Cluster: Neuralized family protein; n=1; Brugia malayi|Rep: Neuralized family protein - Brugia malayi (Filarial nematode worm) 206	518 bits (280)	4e-145	89
Locus_17679_Transcript_1/1_Confidence_0.000_Length_373	HGC03030_1 Cluster: CBR-SRS-2 protein; n=1; Caenorhabditis briggsae|Rep: CBR-SRS-2 protein - Caenorhabditis briggsae 489	326 bits (176)	3e-88	86
Locus_17681_Transcript_1/1_Confidence_0.000_Length_984	HGC10217_1 Cluster: CBR-TPA-1 protein; n=1; Caenorhabditis briggsae|Rep: CBR-TPA-1 protein - Caenorhabditis briggsae 159	344 bits (186)	2e-93	92
Locus_17689_Transcript_1/1_Confidence_0.000_Length_3021	HGC11212_1 Cluster: Guanylate kinase family protein; n=1; Brugia malayi|Rep: Guanylate kinase family protein - Brugia malayi (Filarial nematode worm) 190	797 bits (431)	0	87
Locus_17693_Transcript_1/1_Confidence_0.000_Length_909	GRC00342_1 Cluster: Cerebral protein 1.; n=1; Canis lupus familiaris|Rep: Cerebral protein 1. - Canis familiaris 172	381 bits (206)	2e-104	83
Locus_17697_Transcript_1/1_Confidence_0.000_Length_499	GRC02077_1 Cluster: Putative uncharacterized protein; n=1; Caenorhabditis briggsae|Rep: Putative uncharacterized protein - Caenorhabditis briggsae 371	220 bits (119)	2e-56	90
Locus_1770_Transcript_1/1_Confidence_0.000_Length_2959	HGC11418_1 CE24685 WBGene00006936 locus:vrs-2 status:Confirmed SW:Q9U1Q4 protein_id:CAB60428.1 228	534 bits (289)	4e-150	90
Locus_17703_Transcript_1/1_Confidence_0.000_Length_365	HGC07128_1 no annotation	152 bits (82)	5e-36	95
Locus_17704_Transcript_1/1_Confidence_0.000_Length_1536	GRC00547_1 Cluster: Ubiquitin carboxyl-terminal hydrolase family protein; n=1; Brugia malayi|Rep: Ubiquitin carboxyl-terminal hydrolase family protein - Brugia malayi (Filarial nematode worm) 136	542 bits (293)	1e-152	81
Locus_17713_Transcript_1/1_Confidence_0.000_Length_923	HGC04782_1 Cluster: KH domain containing protein; n=1; Brugia malayi|Rep: KH domain containing protein - Brugia malayi (Filarial nematode worm) 202	577 bits (312)	2e-163	90
Locus_1772_Transcript_1/1_Confidence_0.000_Length_2494	HSC00211_1 Cluster: Lon protease homolog; n=1; Brugia malayi|Rep: Lon protease homolog - Brugia malayi (Filarial nematode worm) 354	1022 bits (553)	0	85
Locus_17721_Transcript_1/1_Confidence_0.000_Length_761	GRC02716_1 Cluster: PREDICTED: hypothetical protein; n=1; Danio rerio|Rep: PREDICTED: hypothetical protein - Danio rerio 138	331 bits (179)	1e-89	82
Locus_17727_Transcript_1/1_Confidence_0.000_Length_4501	HGC04906_1 no annotation	156 bits (84)	5e-36	88
Locus_17729_Transcript_1/3_Confidence_0.667_Length_1583	HGC04009_1 Cluster: WD domain, G-beta repeat containing protein; n=1; Brugia malayi|Rep: WD domain, G-beta repeat containing protein - Brugia malayi (Filarial nematode worm) 218	725 bits (392)	0	88
Locus_17729_Transcript_2/3_Confidence_0.667_Length_1577	HGC04009_1 Cluster: WD domain, G-beta repeat containing protein; n=1; Brugia malayi|Rep: WD domain, G-beta repeat containing protein - Brugia malayi (Filarial nematode worm) 218	725 bits (392)	0	88
Locus_17729_Transcript_3/3_Confidence_0.000_Length_1548	HGC04009_1 Cluster: WD domain, G-beta repeat containing protein; n=1; Brugia malayi|Rep: WD domain, G-beta repeat containing protein - Brugia malayi (Filarial nematode worm) 218	725 bits (392)	0	88
Locus_1773_Transcript_1/1_Confidence_0.000_Length_657	HGC06359_1 no annotation	193 bits (104)	6e-48	77
Locus_1774_Transcript_1/1_Confidence_0.000_Length_406	HGC01232_1 Cluster: Predicted protein; n=1; Nematostella vectensis|Rep: Predicted protein - Nematostella vectensis (Starlet sea anemone) 116	180 bits (97)	3e-44	89
Locus_17747_Transcript_1/1_Confidence_0.000_Length_335	HGC02199_1 Cluster: Protein KIAA0174, putative; n=1; Brugia malayi|Rep: Protein KIAA0174, putative - Brugia malayi (Filarial nematode worm) 124	279 bits (151)	2e-74	89
Locus_17748_Transcript_1/1_Confidence_0.000_Length_1268	HGC00060_1 Cluster: C2 domain containing protein; n=1; Brugia malayi|Rep: C2 domain containing protein - Brugia malayi (Filarial nematode worm) 175	603 bits (326)	4e-171	86
Locus_1775_Transcript_1/1_Confidence_0.000_Length_4102	HGC01802_1 no annotation	340 bits (184)	1e-91	77
Locus_17756_Transcript_1/1_Confidence_0.000_Length_986	HGC08046_1 Cluster: FOG-3; n=1; Caenorhabditis remanei|Rep: FOG-3 - Caenorhabditis remanei 70	835 bits (452)	0	88
Locus_17762_Transcript_1/1_Confidence_0.000_Length_994	HGC05419_1 Cluster: Putative uncharacterized protein cyl-1; n=1; Caenorhabditis elegans|Rep: Putative uncharacterized protein cyl-1 - Caenorhabditis elegans 332	405 bits (219)	1e-111	83
Locus_1777_Transcript_1/1_Confidence_0.000_Length_790	GRC01981_1 Cluster: Putative uncharacterized protein; n=1; Caenorhabditis elegans|Rep: Putative uncharacterized protein - Caenorhabditis elegans 65	228 bits (123)	2e-58	87
Locus_17776_Transcript_1/1_Confidence_0.000_Length_212	GPC03446_1 CE18095 WBGene00019819 dehydrogenase status:Confirmed TR:O44503 protein_id:AAB94142.1 152	111 bits (60)	5e-24	94
Locus_17778_Transcript_1/1_Confidence_0.000_Length_4838	HGC03652_1 Cluster: Putative uncharacterized protein plc-3; n=1; Caenorhabditis elegans|Rep: Putative uncharacterized protein plc-3 - Caenorhabditis elegans 101	353 bits (191)	2e-95	83
Locus_17781_Transcript_1/1_Confidence_0.000_Length_832	GRC01127_1 Cluster: Homeobox protein unc-62; n=1; Caenorhabditis elegans|Rep: Homeobox protein unc-62 - Caenorhabditis elegans 160	193 bits (104)	7e-48	82
Locus_17785_Transcript_1/1_Confidence_0.000_Length_703	HGC11593_1 Cluster: SART-1 family protein; n=1; Brugia malayi|Rep: SART-1 family protein - Brugia malayi (Filarial nematode worm) 138	368 bits (199)	9e-101	87
Locus_17787_Transcript_1/1_Confidence_0.000_Length_320	HGC05606_1 no annotation	126 bits (68)	3e-28	93
Locus_17792_Transcript_1/1_Confidence_0.000_Length_312	HGC04973_1 Cluster: Putative uncharacterized protein; n=1; Brugia malayi|Rep: Putative uncharacterized protein - Brugia malayi (Filarial nematode worm) 155	276 bits (149)	2e-73	84
Locus_17795_Transcript_1/1_Confidence_0.000_Length_1372	GRC00701_1 CE08620 WBGene00007993 isocitrate dehydrogenase status:Confirmed SW:Q93353 protein_id:CAB02822.1 377	769 bits (416)	0	83
Locus_17797_Transcript_1/1_Confidence_0.000_Length_382	HGC11805_1 Cluster: Putative uncharacterized protein ers-2; n=1; Caenorhabditis elegans|Rep: Putative uncharacterized protein ers-2 - Caenorhabditis elegans 181	418 bits (226)	5e-116	90
Locus_17830_Transcript_1/1_Confidence_0.000_Length_1342	HGC02430_1 Cluster: DNA primase; n=1; Brugia malayi|Rep: DNA primase - Brugia malayi (Filarial nematode worm) 265	734 bits (397)	0	81
Locus_17834_Transcript_1/1_Confidence_0.000_Length_489	HGC06812_1 CE17509 WBGene00000687 locus:col-113 status:Confirmed TR:Q18450 protein_id:AAB00702.1 99	418 bits (226)	6e-116	86
Locus_17835_Transcript_1/2_Confidence_0.667_Length_4075	HGC09035_1 Cluster: G2F domain containing protein; n=1; Brugia malayi|Rep: G2F domain containing protein - Brugia malayi (Filarial nematode worm) 314	913 bits (494)	0	88
Locus_17835_Transcript_2/2_Confidence_0.333_Length_4087	HGC09035_1 Cluster: G2F domain containing protein; n=1; Brugia malayi|Rep: G2F domain containing protein - Brugia malayi (Filarial nematode worm) 314	913 bits (494)	0	88
Locus_1785_Transcript_1/1_Confidence_0.000_Length_1474	HGC00346_1 Cluster: Putative uncharacterized protein; n=2; Caenorhabditis elegans|Rep: Putative uncharacterized protein - Caenorhabditis elegans 184	516 bits (279)	7e-145	86
Locus_17851_Transcript_1/1_Confidence_0.000_Length_523	HSC00549_1 CE28135 WBGene00000208 locus:asc-1 status:Confirmed TR:Q9NAA3 protein_id:CAB70106.2 81	451 bits (244)	7e-126	84
Locus_17853_Transcript_1/1_Confidence_0.000_Length_1339	HGC01132_1 Cluster: Ribosomal protein S6 kinase alpha 3, putative; n=1; Brugia malayi|Rep: Ribosomal protein S6 kinase alpha 3, putative - Brugia malayi (Filarial nematode worm) 238	566 bits (306)	6e-160	86
Locus_17860_Transcript_1/1_Confidence_0.000_Length_2025	HGC04054_1 Cluster: CBR-TAG-59 protein; n=1; Caenorhabditis briggsae|Rep: CBR-TAG-59 protein - Caenorhabditis briggsae 243	556 bits (301)	6e-157	87
Locus_17861_Transcript_1/1_Confidence_0.000_Length_1135	HGC04287_1 Cluster: Nematode astacin protease protein 9, isoform c, putative; n=1; Brugia malayi|Rep: Nematode astacin protease protein 9, isoform c, putative - Brugia malayi (Filarial nematode worm) 120	710 bits (384)	0	90
Locus_17862_Transcript_1/1_Confidence_0.000_Length_1311	HGC10491_1 no annotation	521 bits (282)	1e-146	88
Locus_17867_Transcript_1/1_Confidence_0.000_Length_768	HSC00327_1 Cluster: Splicing factor, arginine/serine-rich 6; n=1; Danio rerio|Rep: Splicing factor, arginine/serine-rich 6 - Danio rerio (Zebrafish) (Brachydanio rerio) 103	134 bits (72)	4e-30	97
Locus_17875_Transcript_1/1_Confidence_0.000_Length_646	HGC02331_1 Cluster: Putative uncharacterized protein; n=1; Heterodera glycines|Rep: Putative uncharacterized protein - Heterodera glycines (Soybean cyst nematode worm) 372	477 bits (258)	1e-133	83
Locus_17878_Transcript_1/1_Confidence_0.000_Length_1063	HSC01425_1 Cluster: Src-associated protein SAW, putative; n=1; Brugia malayi|Rep: Src-associated protein SAW, putative - Brugia malayi (Filarial nematode worm) 92	479 bits (259)	6e-134	86
Locus_17879_Transcript_1/1_Confidence_0.000_Length_1866	HGC08356_1 no annotation	100 bits (54)	1e-19	93
Locus_1788_Transcript_1/1_Confidence_0.000_Length_818	HGC00032_1 Cluster: Alpha tubulin; n=1; Onchocerca volvulus|Rep: Alpha tubulin - Onchocerca volvulus 761	837 bits (453)	0	85
Locus_17883_Transcript_1/1_Confidence_0.000_Length_239	HGC01619_1 no annotation	143 bits (77)	2e-33	95
Locus_17885_Transcript_1/1_Confidence_0.000_Length_1354	GPC01417_1 no annotation	329 bits (178)	9e-89	86
Locus_17887_Transcript_1/1_Confidence_0.000_Length_1909	HGC08082_1 Cluster: Wdc146, putative; n=1; Brugia malayi|Rep: Wdc146, putative - Brugia malayi (Filarial nematode worm) 385	798 bits (432)	0	90
Locus_17898_Transcript_1/1_Confidence_0.000_Length_509	HGC04346_1 Cluster: ATP-dependent helicase , putative; n=1; Brugia malayi|Rep: ATP-dependent helicase , putative - Brugia malayi (Filarial nematode worm) 134	316 bits (171)	2e-85	88
Locus_179_Transcript_1/1_Confidence_0.000_Length_1488	HGC02270_1 CE03388 WBGene00009930 status:Confirmed TR:Q20652 protein_id:CAA91471.1 144	420 bits (227)	6e-116	85
Locus_17904_Transcript_1/1_Confidence_0.000_Length_617	HGC04997_1 Cluster: Rhomboid family protein; n=1; Brugia malayi|Rep: Rhomboid family protein - Brugia malayi (Filarial nematode worm) 219	303 bits (164)	2e-81	87
Locus_17907_Transcript_1/2_Confidence_0.667_Length_582	HGC01135_1 Cluster: PREDICTED: similar to CDK2 (cyclin-dependent kinase 2)-associated protein 1; n=1; Rattus norvegicus|Rep: PREDICTED: similar to CDK2 (cyclin-dependent kinase 2)-associated protein 1 - Rattus norvegicus 69	285 bits (154)	8e-76	88
Locus_17907_Transcript_2/2_Confidence_0.333_Length_554	HGC01135_1 Cluster: PREDICTED: similar to CDK2 (cyclin-dependent kinase 2)-associated protein 1; n=1; Rattus norvegicus|Rep: PREDICTED: similar to CDK2 (cyclin-dependent kinase 2)-associated protein 1 - Rattus norvegicus 69	285 bits (154)	8e-76	88
Locus_17909_Transcript_1/1_Confidence_0.000_Length_1125	HGC02482_1 Cluster: 39S ribosomal protein L51, mitochondrial precursor; n=1; Caenorhabditis briggsae|Rep: 39S ribosomal protein L51, mitochondrial precursor - Caenorhabditis briggsae 280	660 bits (357)	0	88
Locus_17910_Transcript_1/1_Confidence_0.000_Length_1853	HGC08421_1 Cluster: Putative uncharacterized protein; n=1; Caenorhabditis briggsae|Rep: Putative uncharacterized protein - Caenorhabditis briggsae 149	597 bits (323)	3e-169	86
Locus_17911_Transcript_1/1_Confidence_0.000_Length_409	HGC08041_1 no annotation	198 bits (107)	7e-50	90
Locus_17915_Transcript_1/1_Confidence_0.000_Length_2043	HGC01973_1 Cluster: Replication factor A 73 kDa subunit, putative; n=1; Brugia malayi|Rep: Replication factor A 73 kDa subunit, putative - Brugia malayi (Filarial nematode worm) 77	606 bits (328)	5e-172	86
Locus_17917_Transcript_1/1_Confidence_0.000_Length_1805	HGC02607_1 Cluster: Zinc finger DHHC domain containing protein 5, putative; n=1; Brugia malayi|Rep: Zinc finger DHHC domain containing protein 5, putative - Brugia malayi (Filarial nematode worm) 242	625 bits (338)	1e-177	87
Locus_17922_Transcript_1/1_Confidence_0.000_Length_371	HGC05512_1 Cluster: Putative uncharacterized protein; n=1; Caenorhabditis briggsae|Rep: Putative uncharacterized protein - Caenorhabditis briggsae 99	99.0 bits (53)	7e-20	86
Locus_17927_Transcript_1/1_Confidence_0.000_Length_1508	HGC06694_1 Cluster: Putative uncharacterized protein; n=1; Brugia malayi|Rep: Putative uncharacterized protein - Brugia malayi (Filarial nematode worm) 113	405 bits (219)	2e-111	87
Locus_17930_Transcript_1/1_Confidence_0.000_Length_1638	HGC01183_1 CE27728 WBGene00016073 helicase status:Confirmed TR:O17157 protein_id:AAB71200.2 180	573 bits (310)	4e-162	83
Locus_17931_Transcript_1/1_Confidence_0.000_Length_1750	HGC02716_1 Cluster: CBR-FZY-1 protein; n=1; Caenorhabditis briggsae|Rep: CBR-FZY-1 protein - Caenorhabditis briggsae 114	640 bits (346)	0	87
Locus_17937_Transcript_1/1_Confidence_0.000_Length_3820	ACC14282_1 no annotation	54.7 bits (29)	2e-05	100
Locus_17944_Transcript_1/1_Confidence_0.000_Length_882	HGC09034_1 CE36163 WBGene00009925 status:Partially_confirmed SW:Q9XUE6 protein_id:CAB05198.2 177	412 bits (223)	5e-114	84
Locus_17947_Transcript_1/1_Confidence_0.000_Length_818	GRC02266_1 CE18886 WBGene00010776 locus:pix-1 Src homology domain 3 status:Partially_confirmed TR:Q21430 protein_id:CAA94159.1 99	337 bits (182)	3e-91	80
Locus_17948_Transcript_1/1_Confidence_0.000_Length_483	HGC00929_1 Cluster: Malate dehydrogenase; n=1; Caenorhabditis briggsae|Rep: Malate dehydrogenase - Caenorhabditis briggsae 403	82.4 bits (44)	9e-15	93
Locus_17951_Transcript_1/1_Confidence_0.000_Length_1739	HGC12399_1 CE29616 WBGene00022580 status:Partially_confirmed SW:P34595 protein_id:AAL11102.1 64	159 bits (86)	2e-37	89
Locus_17955_Transcript_1/1_Confidence_0.000_Length_3259	HGC11227_1 Cluster: Zinc finger, C2H2 type family protein; n=1; Brugia malayi|Rep: Zinc finger, C2H2 type family protein - Brugia malayi (Filarial nematode worm) 83	396 bits (214)	2e-108	79
Locus_17958_Transcript_1/1_Confidence_0.000_Length_1933	GRC00612_1 Cluster: TPR Domain containing protein; n=1; Brugia malayi|Rep: TPR Domain containing protein - Brugia malayi (Filarial nematode worm) 188	540 bits (292)	5e-152	92
Locus_1796_Transcript_1/1_Confidence_0.000_Length_862	GRC02896_1 no annotation	89.8 bits (48)	1e-16	89
Locus_17965_Transcript_1/1_Confidence_0.000_Length_559	HGC04186_1 CE41939 WBGene00003068 locus:lrk-1 Dictyostelium gene (GbpC) homolog status:Confirmed TR:Q9TZM3 protein_id:AAK73898.5 41	130 bits (70)	4e-29	82
Locus_17969_Transcript_1/1_Confidence_0.000_Length_1277	HGC01253_1 Cluster: Hypothetical 35.6 kDa protein ZK1073.1 in chromosome X, putative; n=1; Brugia malayi|Rep: Hypothetical 35.6 kDa protein ZK1073.1 in chromosome X, putative - Brugia malayi (Filarial nematode worm) 176	542 bits (293)	1e-152	85
Locus_17971_Transcript_1/1_Confidence_0.000_Length_302	HGC10122_1 no annotation	69.4 bits (37)	4e-11	84
Locus_17978_Transcript_1/1_Confidence_0.000_Length_1068	HGC10904_1 Cluster: OVIF; n=2; Onchocerca volvulus|Rep: OVIF - Onchocerca volvulus 140	405 bits (219)	1e-111	91
Locus_17983_Transcript_1/1_Confidence_0.000_Length_2319	HGC02698_1 Cluster: MGC83647 protein, putative; n=1; Brugia malayi|Rep: MGC83647 protein, putative - Brugia malayi (Filarial nematode worm) 233	640 bits (346)	0	85
Locus_17999_Transcript_1/1_Confidence_0.000_Length_1432	HGC00423_1 Cluster: CBR-MOM-2 protein; n=1; Caenorhabditis briggsae|Rep: CBR-MOM-2 protein - Caenorhabditis briggsae 177	787 bits (426)	0	87
Locus_18007_Transcript_1/1_Confidence_0.000_Length_2138	HGC05218_1 Cluster: Sec7 domain containing protein; n=1; Brugia malayi|Rep: Sec7 domain containing protein - Brugia malayi (Filarial nematode worm) 82	326 bits (176)	2e-87	90
Locus_18032_Transcript_1/1_Confidence_0.000_Length_2129	HGC08275_1 Cluster: Putative uncharacterized protein; n=1; Caenorhabditis briggsae|Rep: Putative uncharacterized protein - Caenorhabditis briggsae 361	1083 bits (586)	0	90
Locus_18042_Transcript_1/2_Confidence_0.667_Length_774	HGC01678_1 CE28537 WBGene00007513 locus:wht-2 ATP binding transport protein status:Partially_confirmed TR:P90746 protein_id:CAB05682.3 225	431 bits (233)	1e-119	90
Locus_18042_Transcript_2/2_Confidence_0.333_Length_751	HGC01678_1 CE28537 WBGene00007513 locus:wht-2 ATP binding transport protein status:Partially_confirmed TR:P90746 protein_id:CAB05682.3 225	431 bits (233)	1e-119	90
Locus_18044_Transcript_1/1_Confidence_0.000_Length_998	GRC02837_1 Cluster: Voltage-gated calcium channel, L-type, alpha subunit. C. elegans egl- 19 ortholog; n=1; Brugia malayi|Rep: Voltage-gated calcium channel, L-type, alpha subunit. C. elegans egl- 19 ortholog - Brugia malayi (Filarial nematode worm) 72	228 bits (123)	2e-58	84
Locus_18050_Transcript_1/1_Confidence_0.000_Length_2222	GPC01723_1 CE28680 WBGene00000161 locus:apa-2 alpha-adaptin status:Partially_confirmed TR:Q22601 protein_id:AAA68332.2 178	401 bits (217)	3e-110	85
Locus_18053_Transcript_1/1_Confidence_0.000_Length_905	HGC01305_1 Cluster: Poly polymerase central domain containing protein; n=1; Brugia malayi|Rep: Poly polymerase central domain containing protein - Brugia malayi (Filarial nematode worm) 425	719 bits (389)	0	88
Locus_18054_Transcript_1/1_Confidence_0.000_Length_2893	GRC03345_1 Cluster: CBR-PES-22 protein; n=1; Caenorhabditis briggsae|Rep: CBR-PES-22 protein - Caenorhabditis briggsae 218	545 bits (295)	2e-153	82
Locus_18067_Transcript_1/1_Confidence_0.000_Length_917	GPC02612_1 Cluster: Putative uncharacterized protein BMBAC01P19.07b; n=1; Brugia malayi|Rep: Putative uncharacterized protein BMBAC01P19.07b - Brugia malayi (Filarial nematode worm) 149	252 bits (136)	1e-65	77
Locus_18072_Transcript_1/1_Confidence_0.000_Length_229	HGC09553_1 no annotation	167 bits (90)	1e-40	81
Locus_18073_Transcript_1/1_Confidence_0.000_Length_3049	HSC01113_1 Cluster: Putative uncharacterized protein dkf-2; n=1; Caenorhabditis elegans|Rep: Putative uncharacterized protein dkf-2 - Caenorhabditis elegans 237	612 bits (331)	2e-173	91
Locus_18074_Transcript_1/2_Confidence_0.667_Length_474	HGC00992_1 Cluster: CBR-HSB-1 protein; n=1; Caenorhabditis briggsae|Rep: CBR-HSB-1 protein - Caenorhabditis briggsae 69	143 bits (77)	4e-33	91
Locus_18074_Transcript_2/2_Confidence_0.333_Length_435	HGC00992_1 Cluster: CBR-HSB-1 protein; n=1; Caenorhabditis briggsae|Rep: CBR-HSB-1 protein - Caenorhabditis briggsae 69	143 bits (77)	4e-33	91
Locus_18081_Transcript_1/1_Confidence_0.000_Length_270	HGC11991_1 no annotation	241 bits (130)	8e-63	83
Locus_18087_Transcript_1/1_Confidence_0.000_Length_353	BXC01269_1 Cluster: Actin; n=1; Haliotis discus hannai|Rep: Actin - Haliotis discus hannai 252	86.1 bits (46)	5e-16	86
Locus_18090_Transcript_1/1_Confidence_0.000_Length_1089	HGC03561_1 no annotation	484 bits (262)	1e-135	83
Locus_18095_Transcript_1/1_Confidence_0.000_Length_1553	ACC07410_1 CE35713 WBGene00006575 locus:tir-1 status:Confirmed SW:Q86DA5 protein_id:CAE47467.1 651	206 bits (111)	2e-51	72
Locus_18098_Transcript_1/1_Confidence_0.000_Length_1306	HGC00268_1 Cluster: Putative uncharacterized protein; n=1; Brugia malayi|Rep: Putative uncharacterized protein - Brugia malayi (Filarial nematode worm) 143	728 bits (394)	0	80
Locus_181_Transcript_1/1_Confidence_0.000_Length_389	HGC08430_1 Cluster: Rnp, putative; n=1; Brugia malayi|Rep: Rnp, putative - Brugia malayi (Filarial nematode worm) 79	351 bits (190)	5e-96	86
Locus_1810_Transcript_1/1_Confidence_0.000_Length_886	HGC02287_1 Cluster: Putative uncharacterized protein; n=1; Brugia malayi|Rep: Putative uncharacterized protein - Brugia malayi (Filarial nematode worm) 116	721 bits (390)	0	82
Locus_18101_Transcript_1/1_Confidence_0.000_Length_1222	HGC00499_1 Cluster: Putative uncharacterized protein; n=1; Brugia malayi|Rep: Putative uncharacterized protein - Brugia malayi (Filarial nematode worm) 269	826 bits (447)	0	85
Locus_18103_Transcript_1/1_Confidence_0.000_Length_2754	HGC10388_1 CE21767 WBGene00003156 locus:mcm-4 status:Confirmed TR:Q95XQ8 protein_id:AAK39605.1 264	782 bits (423)	0	91
Locus_18107_Transcript_1/1_Confidence_0.000_Length_956	HGC11370_1 no annotation	390 bits (211)	3e-107	81
Locus_18125_Transcript_1/1_Confidence_0.000_Length_1768	HGC02824_1 Cluster: Chromatin assembly factor 1 subunit B, putative; n=1; Brugia malayi|Rep: Chromatin assembly factor 1 subunit B, putative - Brugia malayi (Filarial nematode worm) 145	390 bits (211)	5e-107	82
Locus_18137_Transcript_1/1_Confidence_0.000_Length_1516	HSC00316_1 Cluster: CBR-KLP-6 protein; n=1; Caenorhabditis briggsae|Rep: CBR-KLP-6 protein - Caenorhabditis briggsae 171	71.3 bits (38)	7e-11	82
Locus_18142_Transcript_1/1_Confidence_0.000_Length_629	HGC02317_1 Cluster: Torsin family protein; n=1; Brugia malayi|Rep: Torsin family protein - Brugia malayi (Filarial nematode worm) 184	401 bits (217)	8e-111	90
Locus_18154_Transcript_1/1_Confidence_0.000_Length_2064	HGC09675_1 Cluster: Calpain 7, putative; n=1; Brugia malayi|Rep: Calpain 7, putative - Brugia malayi (Filarial nematode worm) 338	808 bits (437)	0	89
Locus_18155_Transcript_1/1_Confidence_0.000_Length_1281	HGC00460_1 no annotation	189 bits (102)	1e-46	74
Locus_18164_Transcript_1/1_Confidence_0.000_Length_1042	HGC02057_1 Cluster: Putative uncharacterized protein; n=1; Caenorhabditis elegans|Rep: Putative uncharacterized protein - Caenorhabditis elegans 84	481 bits (260)	2e-134	85
Locus_18165_Transcript_1/1_Confidence_0.000_Length_483	HGC10546_1 no annotation	180 bits (97)	3e-44	90
Locus_18166_Transcript_1/1_Confidence_0.000_Length_2662	HGC08219_1 CE32511 WBGene00013718 status:Partially_confirmed TR:Q9U300 protein_id:CAB63337.2 444	1122 bits (607)	0	84
Locus_18176_Transcript_1/1_Confidence_0.000_Length_441	GRC00148_1 Cluster: Putative uncharacterized protein; n=1; Caenorhabditis elegans|Rep: Putative uncharacterized protein - Caenorhabditis elegans 80	152 bits (82)	6e-36	89
Locus_18181_Transcript_1/1_Confidence_0.000_Length_2191	HGC01280_1 Cluster: MARCH-VI protein, putative; n=1; Brugia malayi|Rep: MARCH-VI protein, putative - Brugia malayi (Filarial nematode worm) 150	484 bits (262)	3e-135	86
Locus_18195_Transcript_1/1_Confidence_0.000_Length_1601	GRC01532_1 CE33223 WBGene00021535 locus:wht-7 status:Partially_confirmed TR:Q9N4Z3 protein_id:AAF60553.2 135	425 bits (230)	1e-117	80
Locus_18196_Transcript_1/1_Confidence_0.000_Length_1402	HSC01384_1 Cluster: PREDICTED: similar to ENSANGP00000007994; n=1; Nasonia vitripennis|Rep: PREDICTED: similar to ENSANGP00000007994 - Nasonia vitripennis 135	497 bits (269)	2e-139	88
Locus_182_Transcript_1/2_Confidence_0.333_Length_2748	HGC03380_1 Cluster: Glutamate--cysteine ligase; n=1; Onchocerca volvulus|Rep: Glutamate--cysteine ligase - Onchocerca volvulus 240	689 bits (373)	0	87
Locus_18212_Transcript_1/1_Confidence_0.000_Length_1605	GRC02690_1 Cluster: PREDICTED: similar to mck1; n=1; Nasonia vitripennis|Rep: PREDICTED: similar to mck1 - Nasonia vitripennis 216	414 bits (224)	3e-114	84
Locus_18217_Transcript_1/1_Confidence_0.000_Length_531	HGC00725_1 Cluster: Putative uncharacterized protein; n=1; Caenorhabditis elegans|Rep: Putative uncharacterized protein - Caenorhabditis elegans 68	169 bits (91)	8e-41	78
Locus_1822_Transcript_1/1_Confidence_0.000_Length_800	HGC06336_1 Cluster: Beta-1,4-galactosyltransferase VII, putative; n=1; Brugia malayi|Rep: Beta-1,4-galactosyltransferase VII, putative - Brugia malayi (Filarial nematode worm) 204	538 bits (291)	8e-152	82
Locus_18227_Transcript_1/1_Confidence_0.000_Length_1233	HGC11580_1 no annotation	614 bits (332)	2e-174	84
Locus_18228_Transcript_1/1_Confidence_0.000_Length_176	HGC10239_1 CE29371 WBGene00021323 status:Confirmed TR:Q9N470 protein_id:AAF59637.2 121	115 bits (62)	3e-25	92
Locus_1823_Transcript_1/1_Confidence_0.000_Length_655	PSC00867_2 Splicing factor 3B subunit 1, putative [Brugia malayi] 482	322 bits (174)	7e-87	76
Locus_18235_Transcript_1/1_Confidence_0.000_Length_1694	HGC04839_1 CE05811 WBGene00004025 locus:phy-2 prolyl 4-hydroxylase alpha subunit status:Confirmed SW:Q20065 protein_id:CAA93469.1 239	708 bits (383)	0	89
Locus_18248_Transcript_1/1_Confidence_0.000_Length_1057	HGC05914_1 Cluster: Serine/threonine protein phosphatase; n=1; Brugia malayi|Rep: Serine/threonine protein phosphatase - Brugia malayi (Filarial nematode worm) 249	603 bits (326)	4e-171	88
Locus_18250_Transcript_1/1_Confidence_0.000_Length_819	HGC04290_1 Cluster: Isoform d of P30628 ; n=1; Caenorhabditis elegans|Rep: Isoform d of P30628 - Caenorhabditis elegans 222	521 bits (282)	8e-147	86
Locus_18260_Transcript_1/1_Confidence_0.000_Length_1422	PVC04020_1 no annotation	104 bits (56)	6e-21	79
Locus_18263_Transcript_1/2_Confidence_0.667_Length_1943	HSC00542_1 no annotation	307 bits (166)	6e-82	89
Locus_18263_Transcript_2/2_Confidence_0.333_Length_1906	HSC00542_1 no annotation	307 bits (166)	6e-82	89
Locus_18265_Transcript_1/1_Confidence_0.000_Length_199	HGC03127_1 Cluster: Putative uncharacterized protein; n=1; Brugia malayi|Rep: Putative uncharacterized protein - Brugia malayi (Filarial nematode worm) 118	115 bits (62)	3e-25	96
Locus_18266_Transcript_1/1_Confidence_0.000_Length_2151	HGC02412_1 CE26009 WBGene00020831 acetolactate synthase status:Confirmed SW:O61856 protein_id:AAC17553.2 217	592 bits (320)	2e-167	85
Locus_18267_Transcript_1/1_Confidence_0.000_Length_1452	HGC01871_1 Cluster: Heat shock protein 40; n=1; Steinernema feltiae|Rep: Heat shock protein 40 - Steinernema feltiae 370	856 bits (463)	0	79
Locus_1827_Transcript_1/2_Confidence_0.667_Length_783	HGC05391_1 Cluster: Ubiquitin ligase sia-1, putative; n=1; Brugia malayi|Rep: Ubiquitin ligase sia-1, putative - Brugia malayi (Filarial nematode worm) 306	856 bits (463)	0	87
Locus_1827_Transcript_2/2_Confidence_0.333_Length_745	HGC05391_1 Cluster: Ubiquitin ligase sia-1, putative; n=1; Brugia malayi|Rep: Ubiquitin ligase sia-1, putative - Brugia malayi (Filarial nematode worm) 306	846 bits (458)	0	87
Locus_18271_Transcript_1/1_Confidence_0.000_Length_705	HGC01931_1 CE20374 WBGene00000879 locus:cyn-3 Peptidyl-prolyl cis-trans isomerases status:Confirmed SW:P52011 protein_id:CAA21762.1 161	115 bits (62)	1e-24	94
Locus_1828_Transcript_1/1_Confidence_0.000_Length_1516	HGC02059_1 no annotation	363 bits (196)	1e-98	79
Locus_18292_Transcript_1/1_Confidence_0.000_Length_182	HGC03663_1 Cluster: Fibroblast growth factor receptor; n=1; Caenorhabditis remanei|Rep: Fibroblast growth factor receptor - Caenorhabditis remanei 84	111 bits (60)	4e-24	91
Locus_18297_Transcript_1/1_Confidence_0.000_Length_238	HGC05002_1 Cluster: Putative uncharacterized protein; n=1; Caenorhabditis briggsae|Rep: Putative uncharacterized protein - Caenorhabditis briggsae 253	113 bits (61)	2e-24	95
Locus_18298_Transcript_1/2_Confidence_0.667_Length_604	HGC04573_1 CE27682 WBGene00015744 status:Confirmed TR:O01486 protein_id:AAC47962.2 63	217 bits (117)	3e-55	91
Locus_18298_Transcript_2/2_Confidence_0.000_Length_694	HGC04573_1 CE27682 WBGene00015744 status:Confirmed TR:O01486 protein_id:AAC47962.2 63	217 bits (117)	4e-55	91
Locus_18308_Transcript_1/1_Confidence_0.000_Length_1544	HGC01185_1 Cluster: Mechanosensory abnormality protein 2, isoform b; n=1; Caenorhabditis elegans|Rep: Mechanosensory abnormality protein 2, isoform b - Caenorhabditis elegans 240	952 bits (515)	0	92
Locus_1831_Transcript_1/1_Confidence_0.000_Length_2475	HGC01412_2 Cluster: CBR-EMB-8 protein; n=1; Caenorhabditis briggsae|Rep: CBR-EMB-8 protein - Caenorhabditis briggsae 528	1382 bits (748)	0	87
Locus_18311_Transcript_1/1_Confidence_0.000_Length_230	HGC02197_1 no annotation	104 bits (56)	9e-22	91
Locus_18317_Transcript_1/1_Confidence_0.000_Length_192	HGC09711_1 Cluster: CBR-FAT-5 protein; n=1; Caenorhabditis briggsae|Rep: CBR-FAT-5 protein - Caenorhabditis briggsae 74	108 bits (58)	6e-23	93
Locus_18319_Transcript_1/1_Confidence_0.000_Length_243	HGC02316_1 CE27353 WBGene00001819 locus:haf-9 transporter protein status:Confirmed TR:O44897 protein_id:AAK39394.1 236	115 bits (62)	4e-25	95
Locus_18325_Transcript_1/1_Confidence_0.000_Length_772	HGC03994_1 no annotation	110 bits (59)	7e-23	90
Locus_18327_Transcript_1/1_Confidence_0.000_Length_1181	HGC11211_1 Cluster: C-1-tetrahydrofolate synthase, cytoplasmic (C1-THF synthase) [Includes: Methylenetetrahydrofolate dehydrogenase (EC 1.5.1.5); Methenyltetrahydrofolate cyclohydrolase (EC 3.5.4.9); Formyltetrahydrofolate synthetase (EC 6.3.4.3)].; n=1; Homo sapiens|Rep: C-1-tetrahydrofolate synthase, cytoplasmic (C1-THF synthase) [Includes: Methylenetetrahydrofolate dehydrogenase (EC 1.5.1.5); …	481 bits (260)	2e-134	83
Locus_18333_Transcript_1/1_Confidence_0.000_Length_542	GRC03524_1 Cluster: RNA-binding protein pno1; n=1; Drosophila pseudoobscura|Rep: RNA-binding protein pno1 - Drosophila pseudoobscura (Fruit fly) 94	248 bits (134)	1e-64	91
Locus_18344_Transcript_1/1_Confidence_0.000_Length_265	HGC04304_1 Cluster: Putative uncharacterized protein R173.3; n=1; Caenorhabditis elegans|Rep: Putative uncharacterized protein R173.3 - Caenorhabditis elegans 133	185 bits (100)	4e-46	86
Locus_18345_Transcript_1/1_Confidence_0.000_Length_2055	HGC04057_1 CE31867 WBGene00002048 locus:ida-1 protein tyrosine phosphatase status:Confirmed TR:Q09962 protein_id:AAD31046.2 146	750 bits (406)	0	88
Locus_18349_Transcript_1/1_Confidence_0.000_Length_497	HGC02114_2 Cluster: MGC148838 protein; n=1; Bos taurus|Rep: MGC148838 protein - Bos taurus (Bovine) 254	147 bits (79)	3e-34	81
Locus_18355_Transcript_1/1_Confidence_0.000_Length_788	HGC02909_1 no annotation	176 bits (95)	7e-43	79
Locus_18358_Transcript_1/1_Confidence_0.000_Length_1704	GRC00683_1 Cluster: Gamma-syntrophin-like protein SYN2, putative; n=1; Brugia malayi|Rep: Gamma-syntrophin-like protein SYN2, putative - Brugia malayi (Filarial nematode worm) 179	507 bits (274)	5e-142	85
Locus_18361_Transcript_1/1_Confidence_0.000_Length_2199	GPC03418_1 CE24240 WBGene00001630 locus:gly-5 status:Confirmed SW:Q95ZJ1 protein_id:CAB54435.1 228	315 bits (170)	4e-84	81
Locus_18370_Transcript_1/1_Confidence_0.000_Length_928	HGC08934_1 Cluster: Putative uncharacterized protein; n=1; Caenorhabditis briggsae|Rep: Putative uncharacterized protein - Caenorhabditis briggsae 184	708 bits (383)	0	81
Locus_18392_Transcript_1/1_Confidence_0.000_Length_1230	HGC02156_1 no annotation	326 bits (176)	1e-87	83
Locus_18393_Transcript_1/1_Confidence_0.000_Length_661	HGC02426_1 Cluster: PREDICTED: similar to CG6621 CG6621-PA; n=1; Tribolium castaneum|Rep: PREDICTED: similar to CG6621 CG6621-PA - Tribolium castaneum 91	568 bits (307)	8e-161	83
Locus_18396_Transcript_1/1_Confidence_0.000_Length_185	HGC10606_1 Cluster: Putative esophageal gland cell secretory protein 21; n=1; Meloidogyne incognita|Rep: Putative esophageal gland cell secretory protein 21 - Meloidogyne incognita (Southern root-knot nematode) 152	95.3 bits (51)	4e-19	91
Locus_1840_Transcript_1/1_Confidence_0.000_Length_963	HGC00515_1 Cluster: Ribosomal Proteins L2, RNA binding domain containing protein; n=1; Brugia malayi|Rep: Ribosomal Proteins L2, RNA binding domain containing protein - Brugia malayi (Filarial nematode worm) 285	760 bits (411)	0	82
Locus_18402_Transcript_1/1_Confidence_0.000_Length_318	HSC00484_1 no annotation	156 bits (84)	3e-37	95
Locus_18410_Transcript_1/1_Confidence_0.000_Length_1257	HGC08191_1 no annotation	377 bits (204)	3e-103	78
Locus_18413_Transcript_1/1_Confidence_0.000_Length_1078	HGC05477_1 Cluster: CiMsi; n=1; Ciona intestinalis|Rep: CiMsi - Ciona intestinalis (Transparent sea squirt) 69	628 bits (340)	6e-179	86
Locus_18415_Transcript_1/2_Confidence_0.667_Length_1893	HGC09939_1 Cluster: Putative uncharacterized protein; n=1; Brugia malayi|Rep: Putative uncharacterized protein - Brugia malayi (Filarial nematode worm) 113	577 bits (312)	4e-163	87
Locus_18415_Transcript_2/2_Confidence_0.333_Length_1878	HGC09939_1 Cluster: Putative uncharacterized protein; n=1; Brugia malayi|Rep: Putative uncharacterized protein - Brugia malayi (Filarial nematode worm) 113	577 bits (312)	4e-163	87
Locus_18418_Transcript_1/1_Confidence_0.000_Length_1963	HGC11122_1 Cluster: Putative uncharacterized protein; n=1; Caenorhabditis briggsae|Rep: Putative uncharacterized protein - Caenorhabditis briggsae 68	137 bits (74)	8e-31	88
Locus_18421_Transcript_1/1_Confidence_0.000_Length_1759	HGC11680_1 Cluster: CAP-Gly domain containing protein; n=1; Brugia malayi|Rep: CAP-Gly domain containing protein - Brugia malayi (Filarial nematode worm) 82	545 bits (295)	1e-153	83
Locus_1843_Transcript_1/1_Confidence_0.000_Length_1751	HGC10090_1 Cluster: Protein Sprint, putative; n=1; Brugia malayi|Rep: Protein Sprint, putative - Brugia malayi (Filarial nematode worm) 156	555 bits (300)	2e-156	87
Locus_18430_Transcript_1/1_Confidence_0.000_Length_209	HGC05239_1 Cluster: Kinase, PLK; n=1; Giardia lamblia ATCC 50803|Rep: Kinase, PLK - Giardia lamblia ATCC 50803 73	95.3 bits (51)	5e-19	95
Locus_18434_Transcript_1/1_Confidence_0.000_Length_855	GPC00669_1 Cluster: Putative uncharacterized protein; n=1; Caenorhabditis elegans|Rep: Putative uncharacterized protein - Caenorhabditis elegans 173	520 bits (281)	3e-146	81
Locus_18435_Transcript_1/1_Confidence_0.000_Length_625	HGC00458_1 Cluster: Putative uncharacterized protein; n=1; Caenorhabditis elegans|Rep: Putative uncharacterized protein - Caenorhabditis elegans 115	394 bits (213)	1e-108	87
Locus_18441_Transcript_1/1_Confidence_0.000_Length_186	GRC01179_1 Cluster: Protein kinase C II., putative; n=1; Brugia malayi|Rep: Protein kinase C II., putative - Brugia malayi (Filarial nematode worm) 275	230 bits (124)	1e-59	90
Locus_18444_Transcript_1/1_Confidence_0.000_Length_2204	HGC07946_1 no annotation	416 bits (225)	1e-114	85
Locus_1845_Transcript_1/1_Confidence_0.000_Length_1156	HGC02504_1 CE06007 WBGene00003415 locus:mrs-1 methionyl-tRNA synthetase status:Partially_confirmed SW:Q20970 protein_id:CAA97803.1 222	580 bits (314)	2e-164	88
Locus_18451_Transcript_1/1_Confidence_0.000_Length_234	HSC00826_1 Cluster: Putative uncharacterized protein; n=1; Brugia malayi|Rep: Putative uncharacterized protein - Brugia malayi (Filarial nematode worm) 104	172 bits (93)	2e-42	90
Locus_18452_Transcript_1/1_Confidence_0.000_Length_3376	MIC07746_1 Cluster: 60S acidic ribosomal protein P2; n=1; Caenorhabditis elegans|Rep: 60S acidic ribosomal protein P2 - Caenorhabditis elegans 90	58.4 bits (31)	1e-06	97
Locus_18455_Transcript_1/1_Confidence_0.000_Length_233	HGC07883_1 Cluster: Putative uncharacterized protein nhr-33; n=1; Caenorhabditis elegans|Rep: Putative uncharacterized protein nhr-33 - Caenorhabditis elegans 80	278 bits (150)	5e-74	88
Locus_1848_Transcript_1/1_Confidence_0.000_Length_4784	HGC11756_1 Cluster: CBR-NKCC-1 protein; n=1; Caenorhabditis briggsae|Rep: CBR-NKCC-1 protein - Caenorhabditis briggsae 184	630 bits (341)	8e-179	91
Locus_18482_Transcript_1/1_Confidence_0.000_Length_639	HGC00279_1 Cluster: Putative uncharacterized protein; n=1; Caenorhabditis briggsae|Rep: Putative uncharacterized protein - Caenorhabditis briggsae 322	294 bits (159)	1e-78	89
Locus_18483_Transcript_1/1_Confidence_0.000_Length_784	HGC02050_1 no annotation	442 bits (239)	6e-123	81
Locus_18487_Transcript_1/1_Confidence_0.000_Length_1715	HGC11757_1 Cluster: Putative uncharacterized protein; n=1; Caenorhabditis briggsae|Rep: Putative uncharacterized protein - Caenorhabditis briggsae 186	774 bits (419)	0	87
Locus_1849_Transcript_1/1_Confidence_0.000_Length_1006	HGC02313_1 CE28650 WBGene00020324 Serine/Threonine protein kinase status:Confirmed TR:Q22324 protein_id:AAA68420.2 57	346 bits (187)	6e-94	84
Locus_18494_Transcript_1/1_Confidence_0.000_Length_475	HGC02296_1 no annotation	259 bits (140)	4e-68	85
Locus_18500_Transcript_1/1_Confidence_0.000_Length_311	GPC01164_1 CE20660 WBGene00017280 ubiquitin protease status:Partially_confirmed TR:O44787 protein_id:AAD34652.1 299	126 bits (68)	3e-28	94
Locus_18503_Transcript_1/1_Confidence_0.000_Length_400	HGC03382_1 Cluster: Uridine kinase-like 1, putative; n=1; Brugia malayi|Rep: Uridine kinase-like 1, putative - Brugia malayi (Filarial nematode worm) 159	121 bits (65)	2e-26	97
Locus_1851_Transcript_1/1_Confidence_0.000_Length_1339	HGC03790_1 Cluster: RNA binding motif protein 21, putative; n=1; Brugia malayi|Rep: RNA binding motif protein 21, putative - Brugia malayi (Filarial nematode worm) 95	473 bits (256)	4e-132	81
Locus_18510_Transcript_1/1_Confidence_0.000_Length_2809	HSC00257_1 Cluster: AGAP007723-PA; n=1; Anopheles gambiae|Rep: AGAP007723-PA - Anopheles gambiae (African malaria mosquito) 153	621 bits (336)	3e-176	86
Locus_18520_Transcript_1/1_Confidence_0.000_Length_594	HGC04703_1 Cluster: Putative uncharacterized protein; n=1; Beijerinckia indica subsp. indica ATCC 9039|Rep: Putative uncharacterized protein - Beijerinckia indica subsp. indica (strain ATCC 9039 / DSM 1715 / NCIB8712) 210	470 bits (254)	2e-131	90
Locus_18535_Transcript_1/1_Confidence_0.000_Length_445	HGC08574_1 no annotation	337 bits (182)	2e-91	82
Locus_18536_Transcript_1/1_Confidence_0.000_Length_306	HGC00233_1 Cluster: Hsp20/alpha crystallin family protein; n=1; Brugia malayi|Rep: Hsp20/alpha crystallin family protein - Brugia malayi (Filarial nematode worm) 207	71.3 bits (38)	1e-11	91
Locus_18558_Transcript_1/1_Confidence_0.000_Length_970	GPC02445_1 Cluster: Vesicle trafficking protein SEC22b, putative; n=1; Brugia malayi|Rep: Vesicle trafficking protein SEC22b, putative - Brugia malayi (Filarial nematode worm) 273	689 bits (373)	0	86
Locus_18559_Transcript_1/1_Confidence_0.000_Length_3414	HGC07250_1 no annotation	239 bits (129)	4e-61	87
Locus_1856_Transcript_1/1_Confidence_0.000_Length_1860	HGC08619_1 Cluster: PREDICTED: similar to wolfram syndrome 1 CG4917-PA, isoform A; n=1; Apis mellifera|Rep: PREDICTED: similar to wolfram syndrome 1 CG4917-PA, isoform A - Apis mellifera 72	486 bits (263)	7e-136	81
Locus_18567_Transcript_1/1_Confidence_0.000_Length_617	HGC08936_1 CE31242 WBGene00020672 status:Partially_confirmed TR:Q23042 protein_id:AAB04595.2 238	725 bits (392)	0	90
Locus_18568_Transcript_1/1_Confidence_0.000_Length_1484	HGC12290_1 Cluster: Putative uncharacterized protein; n=1; Caenorhabditis elegans|Rep: Putative uncharacterized protein - Caenorhabditis elegans 241	734 bits (397)	0	86
Locus_18575_Transcript_1/1_Confidence_0.000_Length_917	HGC02775_1 CE03096 WBGene00008364 mitochondrial carrier protein status:Confirmed TR:Q18934 protein_id:CAA92291.1 117	333 bits (180)	5e-90	83
Locus_18578_Transcript_1/1_Confidence_0.000_Length_209	GPC01933_1 Cluster: CBR-RSP-7 protein; n=1; Caenorhabditis briggsae|Rep: CBR-RSP-7 protein - Caenorhabditis briggsae 170	226 bits (122)	2e-58	86
Locus_1858_Transcript_1/1_Confidence_0.000_Length_829	GRC02962_1 Cluster: Vacuolar ATP synthase subunit B, putative; n=1; Brugia malayi|Rep: Vacuolar ATP synthase subunit B, putative - Brugia malayi (Filarial nematode worm) 382	601 bits (325)	1e-170	84
Locus_18581_Transcript_1/2_Confidence_0.667_Length_1084	HGC00988_1 Cluster: CBR-PRX-14 protein; n=1; Caenorhabditis briggsae|Rep: CBR-PRX-14 protein - Caenorhabditis briggsae 113	586 bits (317)	4e-166	84
Locus_18581_Transcript_2/2_Confidence_0.333_Length_1074	HGC00988_1 Cluster: CBR-PRX-14 protein; n=1; Caenorhabditis briggsae|Rep: CBR-PRX-14 protein - Caenorhabditis briggsae 113	586 bits (317)	4e-166	84
Locus_18584_Transcript_1/1_Confidence_0.000_Length_1098	HGC04018_1 CE28048 WBGene00019428 locus:dgk-5 DIACYLGLYCEROL KINASE status:Partially_confirmed SW:Q10024 protein_id:AAC24300.2 169	577 bits (312)	2e-163	88
Locus_18589_Transcript_1/1_Confidence_0.000_Length_864	HGC03197_1 Cluster: Putative uncharacterized protein; n=1; Caenorhabditis briggsae|Rep: Putative uncharacterized protein - Caenorhabditis briggsae 182	616 bits (333)	4e-175	84
Locus_186_Transcript_1/2_Confidence_1.000_Length_503	HGC09197_1 Cluster: Serine/threonine protein phosphatase; n=1; Brugia malayi|Rep: Serine/threonine protein phosphatase - Brugia malayi (Filarial nematode worm) 236	176 bits (95)	4e-43	88
Locus_18605_Transcript_1/1_Confidence_0.000_Length_776	HGC00451_1 Cluster: Galactokinase family protein; n=1; Brugia malayi|Rep: Galactokinase family protein - Brugia malayi (Filarial nematode worm) 94	207 bits (112)	2e-52	92
Locus_18607_Transcript_1/1_Confidence_0.000_Length_195	HGC11160_1 Cluster: Eukaryotic translation initiation factor 5, putative; n=1; Brugia malayi|Rep: Eukaryotic translation initiation factor 5, putative - Brugia malayi (Filarial nematode worm) 120	294 bits (159)	4e-79	94
Locus_18616_Transcript_1/2_Confidence_0.667_Length_403	HGC02296_1 no annotation	281 bits (152)	7e-75	86
Locus_18616_Transcript_2/2_Confidence_0.333_Length_400	HGC02296_1 no annotation	281 bits (152)	7e-75	86
Locus_18617_Transcript_1/1_Confidence_0.000_Length_161	HGC00256_1 Cluster: Myosin regulatory light chain; n=1; Meloidogyne incognita|Rep: Myosin regulatory light chain - Meloidogyne incognita (Southern root-knot nematode) 280	171 bits (92)	6e-42	86
Locus_1863_Transcript_1/1_Confidence_0.000_Length_570	HGC00780_1 Cluster: DZF family protein; n=1; Brugia malayi|Rep: DZF family protein - Brugia malayi (Filarial nematode worm) 178	433 bits (234)	3e-120	90
Locus_18637_Transcript_1/1_Confidence_0.000_Length_886	HGC09799_1 no annotation	241 bits (130)	3e-62	77
Locus_18641_Transcript_1/1_Confidence_0.000_Length_1044	HGC08748_1 Cluster: Putative uncharacterized protein; n=1; Caenorhabditis briggsae|Rep: Putative uncharacterized protein - Caenorhabditis briggsae 89	473 bits (256)	3e-132	87
Locus_18643_Transcript_1/1_Confidence_0.000_Length_353	HGC03253_1 CE11074 WBGene00004313 locus:rbc-1 Drosophila protein X like status:Partially_confirmed TR:Q93785 protein_id:CAB01916.1 239	375 bits (203)	3e-103	86
Locus_1865_Transcript_1/2_Confidence_0.667_Length_1890	HGC10621_1 Cluster: Putative uncharacterized protein; n=1; Brugia malayi|Rep: Putative uncharacterized protein - Brugia malayi (Filarial nematode worm) 142	512 bits (277)	1e-143	85
Locus_1865_Transcript_2/2_Confidence_0.333_Length_1889	HGC10621_1 Cluster: Putative uncharacterized protein; n=1; Brugia malayi|Rep: Putative uncharacterized protein - Brugia malayi (Filarial nematode worm) 142	512 bits (277)	1e-143	85
Locus_18661_Transcript_1/1_Confidence_0.000_Length_2111	GPC02967_1 no annotation	185 bits (100)	3e-45	88
Locus_18666_Transcript_1/1_Confidence_0.000_Length_1823	HGC08747_1 no annotation	281 bits (152)	3e-74	82
Locus_1867_Transcript_1/1_Confidence_0.000_Length_956	HGC03445_1 CE14540 WBGene00021004 status:Confirmed TR:O16997 protein_id:AAG24205.1 447	623 bits (337)	3e-177	90
Locus_1868_Transcript_1/1_Confidence_0.000_Length_629	GRC03371_1 Cluster: PCI domain containing protein; n=1; Brugia malayi|Rep: PCI domain containing protein - Brugia malayi (Filarial nematode worm) 174	115 bits (62)	1e-24	80
Locus_18683_Transcript_1/1_Confidence_0.000_Length_1663	HGC04123_1 CE34993 WBGene00011512 status:Partially_confirmed SW:Q10004 protein_id:CAA87794.2 65	647 bits (350)	0	86
Locus_18686_Transcript_1/1_Confidence_0.000_Length_672	HGC10288_1 no annotation	130 bits (70)	5e-29	85
Locus_18691_Transcript_1/1_Confidence_0.000_Length_516	HGC01174_1 Cluster: CG17219-PA, putative; n=1; Brugia malayi|Rep: CG17219-PA, putative - Brugia malayi (Filarial nematode worm) 137	494 bits (267)	1e-138	85
Locus_18696_Transcript_1/1_Confidence_0.000_Length_1252	HSC00122_1 Cluster: Guanylate cyclase; n=1; Caenorhabditis briggsae|Rep: Guanylate cyclase - Caenorhabditis briggsae 192	483 bits (261)	6e-135	87
Locus_1870_Transcript_1/1_Confidence_0.000_Length_1161	HGC01681_1 Cluster: Putative uncharacterized protein; n=1; Caenorhabditis briggsae|Rep: Putative uncharacterized protein - Caenorhabditis briggsae 253	710 bits (384)	0	88
Locus_18706_Transcript_1/1_Confidence_0.000_Length_1141	HGC11247_1 no annotation	121 bits (65)	5e-26	83
Locus_18716_Transcript_1/1_Confidence_0.000_Length_162	HGC00258_1 Cluster: Thioredoxin; n=1; Ascaris suum|Rep: Thioredoxin - Ascaris suum (Pig roundworm) (Ascaris lumbricoides) 180	111 bits (60)	4e-24	82
Locus_18718_Transcript_1/2_Confidence_0.667_Length_388	HGC01458_1 Cluster: DNA-directed RNA polymerase; n=1; Brugia malayi|Rep: DNA-directed RNA polymerase - Brugia malayi (Filarial nematode worm) 471	224 bits (121)	1e-57	88
Locus_18718_Transcript_2/2_Confidence_0.333_Length_383	HGC01458_1 Cluster: DNA-directed RNA polymerase; n=1; Brugia malayi|Rep: DNA-directed RNA polymerase - Brugia malayi (Filarial nematode worm) 471	224 bits (121)	1e-57	88
Locus_18719_Transcript_1/1_Confidence_0.000_Length_1762	GRC00348_1 Cluster: Putative uncharacterized protein; n=1; Brugia malayi|Rep: Putative uncharacterized protein - Brugia malayi (Filarial nematode worm) 194	625 bits (338)	1e-177	85
Locus_18727_Transcript_1/1_Confidence_0.000_Length_1472	HGC10203_1 Cluster: CBR-RNP-6 protein; n=1; Caenorhabditis briggsae|Rep: CBR-RNP-6 protein - Caenorhabditis briggsae 186	688 bits (372)	0	87
Locus_18738_Transcript_1/1_Confidence_0.000_Length_692	GPC00374_1 Cluster: Putative uncharacterized protein; n=1; Caenorhabditis briggsae|Rep: Putative uncharacterized protein - Caenorhabditis briggsae 194	414 bits (224)	1e-114	80
Locus_1874_Transcript_1/1_Confidence_0.000_Length_1716	GRC03809_1 Cluster: Zinc finger, C2H2 type family protein; n=1; Brugia malayi|Rep: Zinc finger, C2H2 type family protein - Brugia malayi (Filarial nematode worm) 208	409 bits (221)	1e-112	86
Locus_18741_Transcript_1/1_Confidence_0.000_Length_786	HGC10946_1 Cluster: Histone H2B; n=1; Tetraodon nigroviridis|Rep: Histone H2B - Tetraodon nigroviridis (Green puffer) 103	407 bits (220)	2e-112	86
Locus_1876_Transcript_1/1_Confidence_0.000_Length_2580	HGC11765_1 Cluster: Putative uncharacterized protein; n=1; Caenorhabditis briggsae|Rep: Putative uncharacterized protein - Caenorhabditis briggsae 237	590 bits (319)	7e-167	87
Locus_18763_Transcript_1/1_Confidence_0.000_Length_353	HGC01708_1 no annotation	121 bits (65)	1e-26	83
Locus_18778_Transcript_1/1_Confidence_0.000_Length_622	HGC01467_1 no annotation	405 bits (219)	6e-112	81
Locus_1878_Transcript_1/1_Confidence_0.000_Length_2115	HGC11738_1 Cluster: NLI interacting factor-like phosphatase family protein; n=1; Brugia malayi|Rep: NLI interacting factor-like phosphatase family protein - Brugia malayi (Filarial nematode worm) 89	196 bits (106)	1e-48	85
Locus_18783_Transcript_1/1_Confidence_0.000_Length_513	HGC01590_1 Cluster: Reticulon family protein; n=1; Brugia malayi|Rep: Reticulon family protein - Brugia malayi (Filarial nematode worm) 115	259 bits (140)	4e-68	91
Locus_18784_Transcript_1/1_Confidence_0.000_Length_549	HGC00419_1 Cluster: M04F3.4; n=1; Caenorhabditis elegans|Rep: M04F3.4 - Caenorhabditis elegans 269	115 bits (62)	1e-24	96
Locus_18789_Transcript_1/1_Confidence_0.000_Length_421	TCC02554_1 Cluster: Putative uncharacterized protein; n=1; Brugia malayi|Rep: Putative uncharacterized protein - Brugia malayi (Filarial nematode worm) 124	198 bits (107)	8e-50	81
Locus_1879_Transcript_1/1_Confidence_0.000_Length_1163	HGC12271_1 Cluster: Putative uncharacterized protein; n=1; Caenorhabditis briggsae|Rep: Putative uncharacterized protein - Caenorhabditis briggsae 201	556 bits (301)	3e-157	91
Locus_18793_Transcript_1/1_Confidence_0.000_Length_521	HGC10145_1 CE34959 WBGene00011137 status:Predicted TR:Q7YWU8 protein_id:CAE17929.1 72	612 bits (331)	3e-174	89
Locus_18796_Transcript_1/1_Confidence_0.000_Length_2273	HGC05811_1 no annotation	424 bits (229)	7e-117	80
Locus_18799_Transcript_1/1_Confidence_0.000_Length_1627	HGC04187_1 Cluster: Putative uncharacterized protein; n=1; Brugia malayi|Rep: Putative uncharacterized protein - Brugia malayi (Filarial nematode worm) 72	669 bits (362)	0	83
Locus_18803_Transcript_1/1_Confidence_0.000_Length_570	WBC02282_1 Cluster: Homeobox domain containing protein; n=1; Brugia malayi|Rep: Homeobox domain containing protein - Brugia malayi (Filarial nematode worm) 179	65.8 bits (35)	1e-09	97
Locus_18811_Transcript_1/1_Confidence_0.000_Length_197	HGC01340_1 Cluster: PREDICTED: similar to paxillin; n=1; Tribolium castaneum|Rep: PREDICTED: similar to paxillin - Tribolium castaneum 155	278 bits (150)	4e-74	92
Locus_18819_Transcript_1/1_Confidence_0.000_Length_165	GPC00374_1 Cluster: Putative uncharacterized protein; n=1; Caenorhabditis briggsae|Rep: Putative uncharacterized protein - Caenorhabditis briggsae 194	182 bits (98)	3e-45	87
Locus_18828_Transcript_1/1_Confidence_0.000_Length_1654	HGC11291_1 CE03246 WBGene00009008 laccase like copper oxidase status:Confirmed TR:Q19687 protein_id:CAA91039.1 80	527 bits (285)	4e-148	85
Locus_18855_Transcript_1/1_Confidence_0.500_Length_311	HGC09197_1 Cluster: Serine/threonine protein phosphatase; n=1; Brugia malayi|Rep: Serine/threonine protein phosphatase - Brugia malayi (Filarial nematode worm) 236	130 bits (70)	2e-29	91
Locus_18860_Transcript_1/1_Confidence_0.000_Length_884	HGC00386_1 Cluster: 40S ribosomal protein S12, putative; n=1; Brugia malayi|Rep: 40S ribosomal protein S12, putative - Brugia malayi (Filarial nematode worm) 154	486 bits (263)	3e-136	90
Locus_18863_Transcript_1/1_Confidence_0.000_Length_767	HGC02625_1 Cluster: K+ channel tetramerization protein, putative; n=1; Brugia malayi|Rep: K+ channel tetramerization protein, putative - Brugia malayi (Filarial nematode worm) 167	337 bits (182)	3e-91	81
Locus_18866_Transcript_1/1_Confidence_0.000_Length_219	HGC01066_1 Cluster: Cathepsin S-like cysteine proteinase precursor; n=1; Heterodera glycines|Rep: Cathepsin S-like cysteine proteinase precursor - Heterodera glycines (Soybean cyst nematode worm) 513	69.4 bits (37)	3e-11	83
Locus_18874_Transcript_1/1_Confidence_0.000_Length_382	HGC00957_2 Cluster: 22 upper; n=1; Onchocerca volvulus|Rep: 22 upper - Onchocerca volvulus 150	132 bits (71)	7e-30	90
Locus_1888_Transcript_1/1_Confidence_0.000_Length_1345	HGC00112_1 Cluster: Hypothetical 35.6 kDa protein ZK1073.1 in chromosome X, putative; n=1; Brugia malayi|Rep: Hypothetical 35.6 kDa protein ZK1073.1 in chromosome X, putative - Brugia malayi (Filarial nematode worm) 106	787 bits (426)	0	86
Locus_18882_Transcript_1/1_Confidence_0.000_Length_242	HGC02209_1 Cluster: CAMP-dependent protein kinase catalytic subunit; n=1; Ancylostoma caninum|Rep: CAMP-dependent protein kinase catalytic subunit - Ancylostoma caninum (Dog hookworm) 158	73.1 bits (39)	3e-12	98
Locus_18893_Transcript_1/1_Confidence_0.000_Length_249	HGC03237_1 no annotation	134 bits (72)	1e-30	96
Locus_18894_Transcript_1/1_Confidence_0.000_Length_938	HGC08171_1 Cluster: Uncharacterized protein family UPF0005 containing protein; n=1; Brugia malayi|Rep: Uncharacterized protein family UPF0005 containing protein - Brugia malayi (Filarial nematode worm) 207	717 bits (388)	0	86
Locus_18898_Transcript_1/1_Confidence_0.000_Length_1668	HSC00073_1 Cluster: Probable eukaryotic translation initiation factor 3 subunit E; n=1; Caenorhabditis elegans|Rep: Probable eukaryotic translation initiation factor 3 subunit E - Caenorhabditis elegans 318	898 bits (486)	0	90
Locus_18903_Transcript_1/1_Confidence_0.000_Length_290	GPC01824_1 Cluster: Elongation factor 1-alpha 1; n=1; Oscheius tipulae|Rep: Elongation factor 1-alpha 1 - Oscheius tipulae 490	385 bits (208)	4e-106	91
Locus_18907_Transcript_1/1_Confidence_0.000_Length_902	HGC08425_1 CE13896 WBGene00006423 locus:asd-2 status:Partially_confirmed TR:Q7Z153 protein_id:AAP68907.1 283	684 bits (370)	0	88
Locus_1891_Transcript_1/1_Confidence_0.000_Length_2119	HGC03319_1 CE31385 WBGene00007009 locus:wwp-1 status:Confirmed TR:Q95XU3 protein_id:AAN73850.1 1003	1753 bits (949)	0	87
Locus_1892_Transcript_1/1_Confidence_0.000_Length_747	HSC00484_1 no annotation	353 bits (191)	3e-96	87
Locus_18924_Transcript_1/1_Confidence_0.000_Length_1129	HGC11995_1 Cluster: Putative uncharacterized protein; n=1; Brugia malayi|Rep: Putative uncharacterized protein - Brugia malayi (Filarial nematode worm) 97	1029 bits (557)	0	91
Locus_18925_Transcript_1/1_Confidence_0.000_Length_346	HGC09397_1 Cluster: Cyclin, N-terminal domain containing protein; n=1; Brugia malayi|Rep: Cyclin, N-terminal domain containing protein - Brugia malayi (Filarial nematode worm) 73	276 bits (149)	3e-73	88
Locus_18933_Transcript_1/1_Confidence_0.000_Length_385	HGC00301_1 CE07371 WBGene00001684 locus:gpd-2 status:Confirmed SW:P17329 protein_id:AAB53874.1 333	436 bits (236)	1e-121	87
Locus_18935_Transcript_1/1_Confidence_0.000_Length_202	HGC08059_1 Cluster: Putative uncharacterized protein; n=1; Caenorhabditis elegans|Rep: Putative uncharacterized protein - Caenorhabditis elegans 310	117 bits (63)	1e-25	94
Locus_18942_Transcript_1/1_Confidence_0.000_Length_429	HGC01449_1 Cluster: Putative esophageal gland cell protein Hgg-20; n=1; Heterodera glycines|Rep: Putative esophageal gland cell protein Hgg-20 - Heterodera glycines (Soybean cyst nematode worm) 77	161 bits (87)	1e-38	77
Locus_18943_Transcript_1/1_Confidence_0.000_Length_875	HGC00662_1 Cluster: Putative uncharacterized protein; n=1; Caenorhabditis elegans|Rep: Putative uncharacterized protein - Caenorhabditis elegans 148	473 bits (256)	2e-132	81
Locus_1895_Transcript_1/1_Confidence_0.000_Length_522	HGC00970_2 Cluster: 60S ribosomal protein L15; n=1; Caenorhabditis elegans|Rep: 60S ribosomal protein L15 - Caenorhabditis elegans 271	505 bits (273)	5e-142	84
Locus_18950_Transcript_1/1_Confidence_0.000_Length_1200	HGC03573_1 Cluster: Putative uncharacterized protein; n=1; Brugia malayi|Rep: Putative uncharacterized protein - Brugia malayi (Filarial nematode worm) 83	577 bits (312)	2e-163	83
Locus_18952_Transcript_1/1_Confidence_0.000_Length_693	HGC05246_1 no annotation	163 bits (88)	5e-39	77
Locus_18973_Transcript_1/1_Confidence_0.000_Length_1071	HGC09830_1 Cluster: Serine/threonine-protein kinase Nek5 (EC 2.7.11.1) (NimA-related protein kinase 5).; n=1; Gallus gallus|Rep: Serine/threonine-protein kinase Nek5 (EC 2.7.11.1) (NimA-related protein kinase 5). - Gallus gallus 122	652 bits (353)	0	87
Locus_18988_Transcript_1/1_Confidence_0.000_Length_1008	HGC10784_1 Cluster: BTB/POZ domain containing protein 2, putative; n=1; Brugia malayi|Rep: BTB/POZ domain containing protein 2, putative - Brugia malayi (Filarial nematode worm) 68	67.6 bits (36)	6e-10	100
Locus_18994_Transcript_1/1_Confidence_0.000_Length_486	GRC04488_1 Cluster: UDP-galactose transporter family protein; n=1; Brugia malayi|Rep: UDP-galactose transporter family protein - Brugia malayi (Filarial nematode worm) 66	111 bits (60)	1e-23	96
Locus_190_Transcript_1/1_Confidence_0.000_Length_5583	HGC11687_1 Cluster: DNA-directed RNA polymerase; n=1; Brugia malayi|Rep: DNA-directed RNA polymerase - Brugia malayi (Filarial nematode worm) 280	540 bits (292)	2e-151	86
Locus_19010_Transcript_1/1_Confidence_0.000_Length_876	HGC06254_1 Cluster: Putative uncharacterized protein; n=1; Brugia malayi|Rep: Putative uncharacterized protein - Brugia malayi (Filarial nematode worm) 77	459 bits (248)	7e-128	87
Locus_19045_Transcript_1/1_Confidence_0.000_Length_265	HGC04304_1 Cluster: Putative uncharacterized protein R173.3; n=1; Caenorhabditis elegans|Rep: Putative uncharacterized protein R173.3 - Caenorhabditis elegans 133	191 bits (103)	8e-48	87
Locus_19048_Transcript_1/1_Confidence_0.000_Length_351	HGC00200_1 Cluster: Cysteine protease; n=1; Onchocerca volvulus|Rep: Cysteine protease - Onchocerca volvulus 447	174 bits (94)	1e-42	90
Locus_1906_Transcript_1/1_Confidence_0.000_Length_2477	HSC00439_1 Cluster: Abnormal embryonic partitioning of cytoplasm protein 3, isoform b, putative; n=1; Brugia malayi|Rep: Abnormal embryonic partitioning of cytoplasm protein 3, isoform b, putative - Brugia malayi (Filarial nematode worm) 124	575 bits (311)	2e-162	84
Locus_19061_Transcript_1/2_Confidence_0.667_Length_535	HSC00190_1 Cluster: Surfeit locus protein 6 containing protein; n=1; Brugia malayi|Rep: Surfeit locus protein 6 containing protein - Brugia malayi (Filarial nematode worm) 102	226 bits (122)	5e-58	88
Locus_19061_Transcript_2/2_Confidence_0.000_Length_856	HSC00190_1 Cluster: Surfeit locus protein 6 containing protein; n=1; Brugia malayi|Rep: Surfeit locus protein 6 containing protein - Brugia malayi (Filarial nematode worm) 102	215 bits (116)	2e-54	87
Locus_1907_Transcript_1/1_Confidence_0.000_Length_961	HGC01701_1 CE16016 WBGene00009559 locus:mtx-1 status:Confirmed SW:O45503 protein_id:CAB07391.1 262	806 bits (436)	0	86
Locus_19087_Transcript_1/1_Confidence_0.000_Length_878	HGC08084_1 CE34622 WBGene00002188 locus:kgb-2 protein kinase status:Partially_confirmed 139	883 bits (478)	0	90
Locus_191_Transcript_1/1_Confidence_0.000_Length_1137	HGC01683_1 Cluster: Putative uncharacterized protein; n=1; Caenorhabditis elegans|Rep: Putative uncharacterized protein - Caenorhabditis elegans 403	1094 bits (592)	0	86
Locus_19103_Transcript_1/1_Confidence_0.000_Length_381	HGC00938_1 no annotation	182 bits (98)	7e-45	85
Locus_19111_Transcript_1/1_Confidence_0.000_Length_416	HGC12042_1 no annotation	113 bits (61)	3e-24	93
Locus_19112_Transcript_1/1_Confidence_0.000_Length_338	HGC01525_1 Cluster: Helicase conserved C-terminal domain containing protein; n=1; Brugia malayi|Rep: Helicase conserved C-terminal domain containing protein - Brugia malayi (Filarial nematode worm) 305	337 bits (182)	1e-91	85
Locus_19123_Transcript_1/2_Confidence_0.667_Length_938	GRC02095_1 Cluster: CBR-CLC-2 protein; n=1; Caenorhabditis briggsae|Rep: CBR-CLC-2 protein - Caenorhabditis briggsae 76	279 bits (151)	6e-74	79
Locus_19123_Transcript_2/2_Confidence_0.333_Length_938	GRC02095_1 Cluster: CBR-CLC-2 protein; n=1; Caenorhabditis briggsae|Rep: CBR-CLC-2 protein - Caenorhabditis briggsae 76	279 bits (151)	6e-74	79
Locus_19128_Transcript_1/1_Confidence_0.000_Length_207	HGC01233_1 CE23752 WBGene00009886 status:Partially_confirmed TR:A6ZJ46 protein_id:CAO78720.1 59	211 bits (114)	5e-54	87
Locus_1913_Transcript_1/1_Confidence_0.000_Length_987	HGC05256_1 Cluster: Casein kinase II, alpha chain, putative; n=1; Brugia malayi|Rep: Casein kinase II, alpha chain, putative - Brugia malayi (Filarial nematode worm) 251	285 bits (154)	1e-75	97
Locus_19133_Transcript_1/1_Confidence_0.000_Length_363	HGC01003_1 Cluster: PREDICTED: similar to COP9 constitutive photomorphogenic homolog subunit 4 (Arabidopsis); n=1; Monodelphis domestica|Rep: PREDICTED: similar to COP9 constitutive photomorphogenic homolog subunit 4 (Arabidopsis) - Monodelphis domestica 110	278 bits (150)	8e-74	90
Locus_19149_Transcript_1/1_Confidence_0.000_Length_769	HGC01111_1 Cluster: Pgam5 protein; n=1; Mus musculus|Rep: Pgam5 protein - Mus musculus (Mouse) 181	292 bits (158)	6e-78	79
Locus_19151_Transcript_1/1_Confidence_0.000_Length_513	HGC09981_1 Cluster: hypothetical protein FG04561.1; n=1; Gibberella zeae PH-1|Rep: hypothetical protein FG04561.1 - Gibberella zeae PH-1 69	243 bits (131)	4e-63	80
[truncated: 2,968 more rows]

## Sheet: Table S3b
	TableS3b. Nematode specific hits
Query	Subject	Score Text
Locus_1000_Transcript_1/1_Confidence_0.000_Length_508	HGC01195_1 no annotation	420 bits (227)
[truncated: 1,838 more rows]
