# Supplementary material for: De Novo Transcriptome Sequencing and Analysis of the Cereal Cyst Nematode, Heterodera avenae
Source: PLoS One. 2014 May 6;9(5):e96311. doi: 10.1371/journal.pone.0096311 (PMC4011697; doi:10.1371/journal.pone.0096311)
Supplement: Table S4 — Complete list of species used for nematode specific BLASTN against NEMABASE4 data. (XLSX) [file pone.0096311.s006.xlsx]

## Sheet: Sheet1
Species	Clade	Life habit	Number of ESTs	No. of hits
Ancylostoma braziliense	V	vgp	19	0
Ancylostoma caninum	V	vgp	78935	19
Ancylostoma ceylanicum	V	vgp	10551	0
Angiostrongylus cantonensis	V	vgp	1191	0
Anisakis simplex	III	vtp	473	0
Ascaris lumbricoides	III	vgp	1822	0
Ascaris suum	III	vgp	55343	2
Brugia malayi	III	vtp	25844	4
Brugia pahangi	III	vtp	28	0
Bursaphelenchus mucronatus	IV	pep	3191	0
Bursaphelenchus xylophilus	IV	pep	13338	8
Caenorhabditis brenneri	V	fl	29443	8
Caenorhabditis briggsae	V	fl*	2406	0
Caenorhabditis japonica	V	fl*	31598	0
Caenorhabditis remanei	V	fl	20166	0
Caenorhabditis sp_5_AC-2008	V	fl	3866	0
Dictyocaulus viviparus	IV	vlp	4423	5
Dirofilaria immitis	III	vtp	3762	1
Ditylenchus africanus	IV	pxp	4289	0
Globodera mexicana	IV	pep	17	8
Globodera pallida	IV	pep	3900	216
Globodera rostochiensis	IV	pep	11658	455
Haemonchus contortus	V	vgp	22257	6
Heterodera glycines	IV	pep	24167	3557
Heterodera schachtii	IV	pep	2791	427
Heterorhabditis bacteriophora	V	epn	42354	3
Litomosoides sigmodontis	III	vtp	2699	1
Loa loa	III	vtp	27	0
Meloidogyne arenaria	IV	pep	4979	8
Meloidogyne chitwoodi	IV	pep	11938	9
Meloidogyne hapla	IV	pep	23992	15
Meloidogyne incognita	IV	pep	19806	32
Meloidogyne javanica	IV	pep	7275	2
Meloidogyne paranaensis	IV	pep	3638	8
Necator americanus	V	vgp	5019	0
Nippostrongylus brasiliensis	V	vgp	13673	0
Oesophagostomum dentatum	V	vgp	299	0
Onchocerca flexuosa	III	vtp	2063	0
Onchocerca ochengi	III	vtp	59	0
Onchocerca volvulus	III	vtp	14791	0
Ostertagia ostertagi	V	vgp	6761	0
Panagrolaimus superbus	IV	fl	7606	0
Parastrongyloides trichosuri	IV	vgp*	7776	0
Parelaphostrongylus tenuis	V	vgp	99	0
Pratylenchus penetrans	IV	pep	1919	0
Pratylenchus vulnus	IV	pep	5762	10
Pristionchus pacificus	V	fl	35736	0
Radopholus similis	IV	pep	7164	24
Steinernema carpocapsae	IV	epn	44	0
Steinernema feltiae	IV	epn	83	0
Strongyloides ratti	IV	vgp*	26400	0
Strongyloides stercoralis	IV	vgp*	11365	0
Teladorsagia circumcincta	V	vgp	6011	0
Toxascaris leonina	III	vgp	434	0
Toxocara canis	III	vgp**	4791	0
Trichinella spiralis	I	vgp**	24678	6
Trichostrongylus vitrinus	V	vgp	367	0
Trichuris muris	I	vgp	6891	1
Trichuris vulpis	I	vgp	2959	0
Wuchereria bancrofti	III	vtp	4871	0
Xiphinema index	I	pxp	9283	1
Zeldia punctata	IV	fl	390	0
62 species			679480	4836
Life habit: epn: entomopathogenic nematode; fl: free-living; fl* free-living, but associated with arthropod transport hosts; pxp: plant exoparasite; vgp: vertebrate gut parasite; vgp*: vertebrate gut parasite with free-living cycle(s); vgp**: vertebrate gut parasite with intracellular resting stage; vtp: vertebrate tissue parasite
