# Supplementary material for: De Novo Transcriptome Sequencing and Analysis of the Cereal Cyst Nematode, Heterodera avenae
Source: PLoS One. 2014 May 6;9(5):e96311. doi: 10.1371/journal.pone.0096311 (PMC4011697; doi:10.1371/journal.pone.0096311)
Supplement: Table S5 — RNAi lethal phenotype homologues found in the H. avenae transcriptome. (XLSX) [file pone.0096311.s007.xlsx]

## Sheet: TableS5
Transcript ID	Subject	Expect	RNAi Phen. Name	KOG ID (merged)	GO Term Summary
Locus_10_Transcript_1/1_Confidence_0.000_Length_487	WBGene00004888|smo-1	2e-10	GRO slow growth	KOG1287	[GO:0005886] CELLULAR_COMPONENT plasma membrane (IDA) via [WBPaper00006408] Veljkovic E et al. (2004)
Locus_10007_Transcript_1/1_Confidence_0.000_Length_213	WBGene00007912|C34B7.2	4e-08	GRO slow growth	KOG1287	[GO:0008340] BIOLOGICAL_PROCESS determination of adult life span (IMP)
Locus_10009_Transcript_1/1_Confidence_0.000_Length_258	WBGene00011502|vps-53	3e-08	GRO slow growth	KOG4278	[GO:0043066] BIOLOGICAL_PROCESS negative regulation of apoptosis (IMP) via [WBPaper00024301] Deng X et al. (2004)
Locus_10013_Transcript_1/1_Confidence_0.000_Length_197	WBGene00001130|dyn-1	1e-10	GRO slow growth	KOG4389	[GO:0006581] BIOLOGICAL_PROCESS acetylcholine catabolic process (IDA) via [WBPaper00001039] Johnson CD et al. (1988)
Locus_10014_Transcript_1/1_Confidence_0.000_Length_205	WBGene00001130|dyn-1	2e-10	EMB embryonic lethal	KOG0453	[GO:0002119] BIOLOGICAL_PROCESS nematode larval development (IMP)
Locus_10016_Transcript_1/1_Confidence_0.000_Length_1525	WBGene00006819|unc-87	5e-10	GRO slow growth	KOG3645	[GO:0002119] BIOLOGICAL_PROCESS nematode larval development (IMP)
Locus_10017_Transcript_1/1_Confidence_0.000_Length_441	WBGene00009695|F44F1.3	5e-09	GRO slow growth	KOG3646	[GO:0006811] BIOLOGICAL_PROCESS ion transport (IEA)
Locus_10022_Transcript_1/1_Confidence_0.000_Length_415	WBGene00012322|W07A12.4	3e-09	EMB embryonic lethal	KOG3645	[GO:0004889] MOLECULAR_FUNCTION nicotinic acetylcholine-activated cation-selective channel activity (IEA)
Locus_10024_Transcript_1/1_Confidence_0.000_Length_269	WBGene00006608|tre-2	2e-10	GRO slow growth	KOG3645	[GO:0004889] MOLECULAR_FUNCTION nicotinic acetylcholine-activated cation-selective channel activity (IEA)
Locus_10027_Transcript_1/1_Confidence_0.000_Length_917	WBGene00022368|Y92H12BR.2	1e-06	SCK sick	KOG0676	[GO:0007517] BIOLOGICAL_PROCESS muscle organ development (IMP) via [WBPaper00001178] Krause MW et al. (1989)
Locus_10028_Transcript_1/1_Confidence_0.000_Length_407	WBGene00006697|uaf-1	6e-07	SCK sick	KOG0676	[GO:0040011] BIOLOGICAL_PROCESS locomotion (IMP) via [WBPaper00027028] Willis JH et al. (2006)
Locus_1003_Transcript_1/1_Confidence_0.000_Length_551	WBGene00015035|otpl-1	5e-06	EMB embryonic lethal	KOG0676	[GO:0030036] BIOLOGICAL_PROCESS actin cytoskeleton organization (ISS) via [WBPaper00001178] Krause MW et al. (1989)
Locus_10039_Transcript_1/1_Confidence_0.000_Length_314	WBGene00003175|mec-12	2e-10	SCK sick	KOG0676	[GO:0035148] BIOLOGICAL_PROCESS tube lumen formation (IMP) via [WBPaper00025171] MacQueen AJ et al. (2005)
Locus_1004_Transcript_1/1_Confidence_0.000_Length_308	WBGene00015035|otpl-1	7e-08	RIC aldicarb resistant	KOG3618	[GO:0007188] BIOLOGICAL_PROCESS G-protein signaling, coupled to cAMP nucleotide second messenger (IMP) via [WBPaper00003038] Berger AJ et al. (1998)
Locus_10046_Transcript_1/1_Confidence_0.000_Length_1374	WBGene00013189|Y54E2A.4	8e-08	LON long	KOG3619	[GO:0007188] BIOLOGICAL_PROCESS G-protein signaling, coupled to cAMP nucleotide second messenger (IMP) via [WBPaper00003207] Korswagen HC et al. (1998)
Locus_10048_Transcript_1/1_Confidence_0.000_Length_206	WBGene00019867|R04B3.2	6e-06	EMB embryonic lethal		[GO:0007188] BIOLOGICAL_PROCESS G-protein signaling, coupled to cAMP nucleotide second messenger (TAS) via [WBPaper00003207] Korswagen HC et al. (1998)
Locus_1005_Transcript_1/1_Confidence_0.000_Length_1400	WBGene00001480|fmo-5	3e-09	EMB embryonic lethal	KOG3538	[GO:0018996] BIOLOGICAL_PROCESS molting cycle, collagen and cuticulin-based cuticle (IMP)
Locus_10056_Transcript_1/1_Confidence_0.000_Length_212	WBGene00008480|E04D5.1	5e-07	RIC aldicarb resistant	KOG3570	[GO:0007268] BIOLOGICAL_PROCESS synaptic transmission (IMP) via [WBPaper00002776] Iwasaki K et al. (1997)
Locus_10065_Transcript_1/1_Confidence_0.000_Length_290	WBGene00001336|qars-1	3e-06	GRO slow growth	KOG0081	[GO:0040035] BIOLOGICAL_PROCESS hermaphrodite genitalia development (IMP)
Locus_10070_Transcript_1/1_Confidence_0.000_Length_615	WBGene00000915|daf-21	1e-06	GRO slow growth		[GO:0043053] BIOLOGICAL_PROCESS dauer entry (IMP) via [WBPaper00003008] Tissenbaum HA et al. (1998)
Locus_10079_Transcript_1/1_Confidence_0.000_Length_344	WBGene00004922|snt-2	1e-10	EMB embryonic lethal	KOG0580	[GO:0000235] CELLULAR_COMPONENT astral microtubule (IDA) via [WBPaper00026659] Ozlu N et al. (2005)
Locus_10080_Transcript_1/1_Confidence_0.000_Length_218	WBGene00008119|C46F11.4	2e-10	GRO slow growth	KOG1841	[GO:0032266] MOLECULAR_FUNCTION phosphatidylinositol 3-phosphate binding (ISS) via [WBPaper00028279] Hayakawa A et al. (2006)
Locus_10084_Transcript_1/1_Confidence_0.000_Length_506	WBGene00009574|F40E10.6	3e-06	DAF C dauer constitutive	KOG0690	[GO:0008286] BIOLOGICAL_PROCESS insulin receptor signaling pathway (IMP) via [WBPaper00003173] Paradis S et al. (1998)
Locus_10087_Transcript_1/1_Confidence_0.000_Length_264	WBGene00020216|trap-2	7e-07	GRO slow growth	KOG2450	[GO:0008152] BIOLOGICAL_PROCESS metabolic process (IEA)
Locus_10091_Transcript_1/1_Confidence_0.000_Length_244	WBGene00000934|dat-1	9e-08	GRO slow growth	KOG2455	[GO:0040011] BIOLOGICAL_PROCESS locomotion (IMP)
Locus_10092_Transcript_1/1_Confidence_0.000_Length_462	WBGene00001394|fat-2	1e-08	GRO slow growth	KOG2451	[GO:0008152] BIOLOGICAL_PROCESS metabolic process (IEA)
Locus_10100_Transcript_1/1_Confidence_0.000_Length_451	WBGene00007248|catp-4	6e-09	GRO slow growth		[GO:0008152] BIOLOGICAL_PROCESS metabolic process (IEA)
Locus_10101_Transcript_1/1_Confidence_0.000_Length_1228	WBGene00010044|F54C9.9	2e-06	GRO slow growth	KOG2450	[GO:0008152] BIOLOGICAL_PROCESS metabolic process (IEA)
Locus_1011_Transcript_1/4_Confidence_0.400_Length_366	WBGene00017736|F23C8.7	3e-08	GRO slow growth	KOG0260	[GO:0007369] BIOLOGICAL_PROCESS gastrulation (IMP) via [WBPaper00002567] Powell-Coffman JA et al. (1996)
Locus_10112_Transcript_1/1_Confidence_0.000_Length_434	WBGene00007534|C12D8.1	2e-10	postembryonic development variant	KOG0682	[GO:0006810] BIOLOGICAL_PROCESS transport (IEA)
Locus_10118_Transcript_1/1_Confidence_0.000_Length_711	WBGene00001410|feh-1	6e-07	GRO slow growth	KOG0516	[GO:0007010] BIOLOGICAL_PROCESS cytoskeleton organization (IMP) via [WBPaper00005468] Starr DA et al. (2002)
Locus_10121_Transcript_1/1_Confidence_0.000_Length_282	WBGene00003175|mec-12	1e-07	pharyngeal pumping increased	KOG3540	[GO:0002119] BIOLOGICAL_PROCESS nematode larval development (IMP) via [WBPaper00029072] Hornsten A et al. (2007)
Locus_10122_Transcript_1/1_Confidence_0.000_Length_1064	WBGene00003129|map-1	3e-10	RIC aldicarb resistant	KOG0937	[GO:0002119] BIOLOGICAL_PROCESS nematode larval development (IMP)
Locus_10127_Transcript_1/1_Confidence_0.000_Length_1294	WBGene00004317|rbg-1	4e-08	RIC aldicarb resistant	KOG0934	[GO:0002119] BIOLOGICAL_PROCESS nematode larval development (IMP)
Locus_10128_Transcript_1/1_Confidence_0.000_Length_698	WBGene00003071|lrp-1	2e-10	RIC aldicarb resistant		[GO:0006898] BIOLOGICAL_PROCESS receptor-mediated endocytosis (IMP) via [WBPaper00003831] Grant BD et al. (1999)
Locus_10130_Transcript_1/2_Confidence_0.333_Length_398	WBGene00001971|hmg-1.1	2e-10	GRO slow growth	KOG2740	[GO:0007040] BIOLOGICAL_PROCESS lysosome organization (IMP) via [WBPaper00025094] Hermann GJ et al. (2005)
Locus_10130_Transcript_2/2_Confidence_0.333_Length_161	WBGene00001971|hmg-1.1	2e-06	GRO slow growth		[GO:0000003] BIOLOGICAL_PROCESS reproduction (IMP)
Locus_10146_Transcript_1/1_Confidence_0.000_Length_306	WBGene00021994|Y59E9AL.4	3e-09	GRO slow growth	KOG0224	[GO:0022838] MOLECULAR_FUNCTION substrate specific channel activity (IDA) via [WBPaper00029039] Huang CG et al. (2007)
Locus_10147_Transcript_1/1_Confidence_0.000_Length_1447	WBGene00007261|C02C6.3	3e-07	GRO slow growth		[GO:0009986] CELLULAR_COMPONENT cell surface (IDA) via [WBPaper00029039] Huang CG et al. (2007)
Locus_10148_Transcript_1/1_Confidence_0.000_Length_286	WBGene00003528|nas-9	3e-07	GRO slow growth	KOG1199	[GO:0040035] BIOLOGICAL_PROCESS hermaphrodite genitalia development (IMP)
Locus_10160_Transcript_1/1_Confidence_0.000_Length_257	WBGene00016006|fln-2	3e-06	DAF C dauer constitutive	KOG0070	[GO:0006886] BIOLOGICAL_PROCESS intracellular protein transport (IMP) via [WBPaper00003831] Grant BD et al. (1999)
Locus_10166_Transcript_1/1_Confidence_0.000_Length_794	WBGene00013416|Y64G10A.7	4e-06	GRO slow growth	KOG0071	[GO:0012505] CELLULAR_COMPONENT endomembrane system (IDA) via [WBPaper00006306] Dang H et al. (2004)
Locus_1017_Transcript_1/1_Confidence_0.000_Length_3541	WBGene00017472|cst-1	1e-10	RIC aldicarb resistant	KOG3865	[GO:0032501] BIOLOGICAL_PROCESS multicellular organismal process (IGI) via [WBPaper00013467] Fukuto HS et al. (2004)
Locus_10178_Transcript_1/1_Confidence_0.000_Length_310	WBGene00002053|ifb-1	3e-08	GRO slow growth	KOG0188	[GO:0006898] BIOLOGICAL_PROCESS receptor-mediated endocytosis (IMP)
Locus_1018_Transcript_1/1_Confidence_0.000_Length_1467	WBGene00007860|C32A3.3	3e-09	GRO slow growth	KOG0188	[GO:0009792] BIOLOGICAL_PROCESS embryonic development ending in birth or egg hatching (IMP)
Locus_10182_Transcript_1/2_Confidence_0.333_Length_245	WBGene00006617|tars-1	3e-08	gastrulation variant	KOG0678	[GO:0005737] CELLULAR_COMPONENT cytoplasm (IDA) via [WBPaper00005843] Sawa M et al. (2003)
Locus_10195_Transcript_1/1_Confidence_0.000_Length_776	WBGene00003406|mrg-1	2e-08	GRO slow growth	KOG3976	[GO:0005929] CELLULAR_COMPONENT cilium (IDA) via [WBPaper00024944] Hu J et al. (2005)
Locus_10198_Transcript_1/1_Confidence_0.000_Length_513	WBGene00008411|D2030.1	8e-09	GRO slow growth	KOG4103	[GO:0009792] BIOLOGICAL_PROCESS embryonic development ending in birth or egg hatching (IMP)
Locus_102_Transcript_1/1_Confidence_0.000_Length_495	WBGene00010622|K07A12.4	8e-10	postembryonic development variant	KOG3770	[GO:0006685] BIOLOGICAL_PROCESS sphingomyelin catabolic process (IDA) via [WBPaper00003086] Lin XH et al. (1998)
Locus_10201_Transcript_1/1_Confidence_0.000_Length_349	WBGene00004506|rpt-6	3e-10	GRO slow growth	KOG1339	[GO:0008219] BIOLOGICAL_PROCESS cell death (IMP)
Locus_10208_Transcript_1/1_Confidence_0.000_Length_248	WBGene00001507|fut-4	8e-06	GRO slow growth	KOG1339	[GO:0008219] BIOLOGICAL_PROCESS cell death (IMP)
Locus_10210_Transcript_1/1_Confidence_0.000_Length_468	WBGene00007029|mys-1	2e-06	postembryonic development variant	KOG1414	[GO:0051019] MOLECULAR_FUNCTION mitogen-activated protein kinase binding (IPI) via [WBPaper00036086] Shivers RP et al. (2010)
Locus_10216_Transcript_1/1_Confidence_0.000_Length_375	WBGene00000405|cdk-1	2e-09	EMB embryonic lethal	KOG2375	[GO:0005737] CELLULAR_COMPONENT cytoplasm (IDA) via [WBPaper00024364] Ciosk R et al. (2004)
Locus_1022_Transcript_1/1_Confidence_0.000_Length_1170	WBGene00004306|ran-5	5e-10	GRO slow growth	KOG3644	[GO:0042493] BIOLOGICAL_PROCESS response to drug (IGI) via [WBPaper00003954] Dent JA et al. (2000)
Locus_10220_Transcript_1/1_Confidence_0.000_Length_233	WBGene00013529|Y73F8A.24	1e-07	GRO slow growth	KOG4203	[GO:0042659] BIOLOGICAL_PROCESS regulation of cell fate specification (IMP) via [WBPaper00004885] Natarajan L et al. (2001)
Locus_10228_Transcript_1/1_Confidence_0.000_Length_543	WBGene00001637|gly-12	6e-09	AGE life span variant		[GO:0004089] MOLECULAR_FUNCTION carbonate dehydratase activity (IEA)
Locus_10232_Transcript_1/1_Confidence_0.000_Length_182	WBGene00006463|nduf-2.2	9e-07	GRO slow growth	KOG1375	[GO:0007635] BIOLOGICAL_PROCESS chemosensory behavior (IMP) via [WBPaper00001228] Driscoll MA et al. (1989)
Locus_1024_Transcript_1/1_Confidence_0.000_Length_825	WBGene00021406|Y38C1AB.4	1e-08	EMB embryonic lethal	KOG3525	[GO:0040002] BIOLOGICAL_PROCESS collagen and cuticulin-based cuticle development (IMP) via [WBPaper00002160] Thacker CM et al. (1995)
Locus_10245_Transcript_1/1_Confidence_0.000_Length_191	WBGene00006935|vars-1	6e-10	EMB embryonic lethal		[GO:0003824] MOLECULAR_FUNCTION catalytic activity (IEA)
Locus_10246_Transcript_1/1_Confidence_0.000_Length_161	WBGene00015298|C01F1.3	8e-06	GRO slow growth	KOG1372	[GO:0019673] BIOLOGICAL_PROCESS GDP-mannose metabolic process (IDA) via [WBPaper00027362] Rhomberg S et al. (2006)
Locus_10248_Transcript_1/1_Confidence_0.000_Length_489	WBGene00015939|C18A3.1	8e-08	EMB embryonic lethal	KOG3916	[GO:0009636] BIOLOGICAL_PROCESS response to toxin (IMP) via [WBPaper00004264] Marroquin LD et al. (2000) Genetics "Bacillus thuringiensis (Bt)
Locus_1025_Transcript_1/1_Confidence_0.000_Length_1387	WBGene00006888|vbh-1	1e-07	GRO slow growth	KOG1598	[GO:0000003] BIOLOGICAL_PROCESS reproduction (IMP)
Locus_10253_Transcript_1/1_Confidence_0.000_Length_1485	WBGene00016802|C50C3.7	2e-08	GRO slow growth		[GO:0003677] MOLECULAR_FUNCTION DNA binding (IEA)
Locus_10266_Transcript_1/1_Confidence_0.000_Length_869	WBGene00004980|spk-1	1e-07	RUP exploded through vulva	KOG1166 | LSE0746	[GO:0000776] CELLULAR_COMPONENT kinetochore (IDA) via [WBPaper00024358] Cockell MM et al. (2004)
Locus_10278_Transcript_1/1_Confidence_0.000_Length_904	WBGene00001594|glc-4	2e-10	GRO slow growth	KOG0382
Locus_10280_Transcript_1/1_Confidence_0.000_Length_940	WBGene00000069|acy-2	9e-10	GRO slow growth	KOG0382	[GO:0004089] MOLECULAR_FUNCTION carbonate dehydratase activity (IDA) via [WBPaper00032033] Hall RA et al. (2008)
Locus_10282_Transcript_1/1_Confidence_0.000_Length_185	WBGene00022803|ZK688.9	8e-10	EMB embryonic lethal	KOG0382	[GO:0004089] MOLECULAR_FUNCTION carbonate dehydratase activity (IEA)
Locus_10285_Transcript_1/1_Confidence_0.000_Length_558	WBGene00022448|Y110A2AL.13	4e-09	GRO slow growth		[GO:0005509] MOLECULAR_FUNCTION calcium ion binding (IEA)
Locus_10292_Transcript_1/1_Confidence_0.000_Length_423	WBGene00011694|T10G3.3	6e-10	postembryonic development variant	KOG0027	[GO:0009792] BIOLOGICAL_PROCESS embryonic development ending in birth or egg hatching (IMP)
Locus_10294_Transcript_1/1_Confidence_0.000_Length_988	WBGene00004282|rab-30	5e-10	GRO slow growth		[GO:0005509] MOLECULAR_FUNCTION calcium ion binding (IEA)
Locus_10297_Transcript_1/1_Confidence_0.000_Length_293	WBGene00000822|csq-1	2e-08	GRO slow growth	KOG0836	[GO:0000003] BIOLOGICAL_PROCESS reproduction (IMP)
Locus_10298_Transcript_1/1_Confidence_0.000_Length_301	WBGene00000840|cul-5	2e-10	GRO slow growth	KOG3174	[GO:0030036] BIOLOGICAL_PROCESS actin cytoskeleton organization (IDA) via [WBPaper00001839] Waddle JA et al. (1993)
Locus_10304_Transcript_1/1_Confidence_0.000_Length_211	WBGene00021710|cyp-33C11	2e-07	GRO slow growth	KOG2675	[GO:0003779] MOLECULAR_FUNCTION actin binding (IEA)
Locus_10308_Transcript_1/1_Confidence_0.000_Length_656	WBGene00002583|let-363	3e-10	GRO slow growth		[GO:0015844] BIOLOGICAL_PROCESS monoamine transport (IDA) via [WBPaper00003348] Duerr JS et al. (1999)
Locus_10317_Transcript_1/1_Confidence_0.000_Length_215	WBGene00010498|K02B12.5	2e-09	GRO slow growth		[GO:0032094] BIOLOGICAL_PROCESS response to food (IMP) via [WBPaper00004195] Sawin ER et al. (2000)
Locus_10320_Transcript_1/1_Confidence_0.000_Length_419	WBGene00003209|mel-26	5e-07	SCK sick	KOG1778	[GO:0009790] BIOLOGICAL_PROCESS embryonic development (IMP) via [WBPaper00003050] Shi Y et al. (1998)
Locus_10323_Transcript_1/1_Confidence_0.000_Length_231	WBGene00022347|Y82E9BR.14	2e-10	GRO slow growth		[GO:0043051] BIOLOGICAL_PROCESS regulation of pharyngeal pumping (IMP) via [WBPaper00025210] Steger KA et al. (2005)
Locus_10327_Transcript_1/1_Confidence_0.000_Length_422	WBGene00004225|ptr-11	7e-09	RIC aldicarb resistant		[GO:0048786] CELLULAR_COMPONENT presynaptic active zone (IDA) via [WBPaper00030926] Klassen MP et al. (2007)
Locus_10328_Transcript_1/1_Confidence_0.000_Length_524	WBGene00016062|C24G6.8	8e-06	GRO slow growth	KOG0304	[GO:0043186] CELLULAR_COMPONENT P granule (IDA) via [WBPaper00032091] Gallo CM et al. (2008)
Locus_10330_Transcript_1/1_Confidence_0.000_Length_764	WBGene00014018|ZK632.11	1e-09	GRO slow growth
Locus_10342_Transcript_1/1_Confidence_0.000_Length_209	WBGene00018319|hdac-6	5e-10	GRO slow growth	KOG0360	[GO:0040035] BIOLOGICAL_PROCESS hermaphrodite genitalia development (IMP)
Locus_1035_Transcript_1/1_Confidence_0.000_Length_1806	WBGene00021515|set-23	7e-09	RUP exploded through vulva	KOG0358	[GO:0040032] BIOLOGICAL_PROCESS post-embryonic body morphogenesis (IMP) via [WBPaper00005654] Kamath RS et al. (2003)
Locus_10352_Transcript_1/1_Confidence_0.000_Length_484	WBGene00003404|mpz-1	2e-07	GRO slow growth	KOG0357	[GO:0006457] BIOLOGICAL_PROCESS protein folding (ISS) via [WBPaper00002338] Leroux MR et al. (1995)
Locus_10355_Transcript_1/1_Confidence_0.000_Length_310	WBGene00011832|T19B10.3	8e-07	SCK sick	KOG0359	[GO:0002119] BIOLOGICAL_PROCESS nematode larval development (IMP)
Locus_10357_Transcript_1/1_Confidence_0.000_Length_211	WBGene00011439|T04F3.4	7e-07	GRO slow growth	KOG3772	[GO:0008283] BIOLOGICAL_PROCESS cell proliferation (IMP) via [WBPaper00005131] Clucas C et al. (2002)
Locus_10359_Transcript_1/1_Confidence_0.000_Length_201	WBGene00001844|hid-1	1e-09	GRO slow growth	KOG1219	[GO:0045138] BIOLOGICAL_PROCESS tail tip morphogenesis (IMP) via [WBPaper00002636] Pettitt J et al. (1996)
Locus_10360_Transcript_1/1_Confidence_0.000_Length_302	WBGene00021041|W05G11.4	2e-07	GRO slow growth	KOG1834	[GO:0008306] BIOLOGICAL_PROCESS associative learning (IMP) via [WBPaper00031647] Ikeda DD et al. (2008)
Locus_10365_Transcript_1/1_Confidence_0.000_Length_205	WBGene00000766|coq-6	2e-06	BLI blistered	KOG0594	[GO:0000087] BIOLOGICAL_PROCESS M phase of mitotic cell cycle (IMP) via [WBPaper00003554] Boxem M et al. (1999)
Locus_10377_Transcript_1/1_Confidence_0.000_Length_452	WBGene00013578|scav-2	5e-07	GRO slow growth	KOG0662	[GO:0051932] BIOLOGICAL_PROCESS synaptic transmission, GABAergic (IMP) via [WBPaper00028525] Locke CJ et al. (2006)
Locus_10401_Transcript_1/1_Confidence_0.000_Length_682	WBGene00022371|set-29	2e-09	GRO slow growth	KOG0666	[GO:0009792] BIOLOGICAL_PROCESS embryonic development ending in birth or egg hatching (IMP)
Locus_10403_Transcript_1/1_Confidence_0.000_Length_1095	WBGene00015449|ugt-63	4e-06	GRO slow growth	KOG0669	[GO:0002119] BIOLOGICAL_PROCESS nematode larval development (IMP)
Locus_10429_Transcript_1/1_Confidence_0.000_Length_2343	WBGene00003864|oma-1	3e-08	EMB embryonic lethal		[GO:0005634] CELLULAR_COMPONENT nucleus (IDA) via [WBPaper00005912] Zhong WW et al. (2003)
Locus_10435_Transcript_1/1_Confidence_0.000_Length_474	WBGene00004083|pph-1	1e-06	GRO slow growth	KOG1218	[GO:0043652] BIOLOGICAL_PROCESS engulfment of apoptotic cell (IMP) via [WBPaper00004503] Zhou Z et al. (2001)
Locus_10437_Transcript_1/1_Confidence_0.000_Length_227	WBGene00018018|F33G12.6	3e-10	GRO slow growth	KOG0393	[GO:0016477] BIOLOGICAL_PROCESS cell migration (IMP) via [WBPaper00003948] Reddien PW et al. (2000)
Locus_10449_Transcript_1/1_Confidence_0.000_Length_198	WBGene00021352|Y37E3.11	6e-07	EMB embryonic lethal	KOG0488	[GO:0003700] MOLECULAR_FUNCTION transcription factor activity (IEA)
Locus_10450_Transcript_1/1_Confidence_0.000_Length_475	WBGene00006870|vab-3	9e-10	GRO slow growth	KOG0843	[GO:0005634] CELLULAR_COMPONENT nucleus (IDA) via [WBPaper00005973] Aspock G et al. (2003)
Locus_10451_Transcript_1/2_Confidence_0.333_Length_599	WBGene00000763|coq-3	1e-09	GRO slow growth	KOG0490	[GO:0007389] BIOLOGICAL_PROCESS pattern specification process (TAS) via [WBPaper00001190] Burglin TR et al. (1989)
Locus_10451_Transcript_2/2_Confidence_0.333_Length_408	WBGene00000763|coq-3	2e-09	GRO slow growth	KOG0494	[GO:0001708] BIOLOGICAL_PROCESS cell fate specification (IMP) via [WBPaper00004727] Altun-Gultekin ZF et al. (2001)
Locus_10455_Transcript_1/3_Confidence_0.333_Length_970	WBGene00022519|ZC123.4	6e-06	GRO slow growth	KOG0484	[GO:0007411] BIOLOGICAL_PROCESS axon guidance (IMP) via [WBPaper00004283] Pujol N et al. (2000)
Locus_10455_Transcript_2/3_Confidence_0.667_Length_778	WBGene00022519|ZC123.4	7e-08	GRO slow growth	KOG3802	[GO:0001556] BIOLOGICAL_PROCESS oocyte maturation (IMP) via [WBPaper00002965] Rose KL et al. (1997)
Locus_10455_Transcript_3/3_Confidence_0.000_Length_734	WBGene00022519|ZC123.4	4e-06	GRO slow growth	KOG0775	[GO:0009886] BIOLOGICAL_PROCESS post-embryonic morphogenesis (IMP) via [WBPaper00004825] Dozier C et al. (2001)
Locus_10460_Transcript_1/1_Confidence_0.000_Length_370	WBGene00007556|C14A4.3	4e-07	EMB embryonic lethal	KOG0963 | KOG2252	[GO:0003700] MOLECULAR_FUNCTION transcription factor activity (IEA)
Locus_10467_Transcript_1/1_Confidence_0.000_Length_267	WBGene00022781|pmt-1	4e-06	GRO slow growth	KOG3070	[GO:0003677] MOLECULAR_FUNCTION DNA binding (IEA)
Locus_10472_Transcript_1/1_Confidence_0.000_Length_802	WBGene00001397|fat-5	1e-10	GRO slow growth	KOG0326	[GO:0005515] MOLECULAR_FUNCTION protein binding (IPI) via [WBPaper00032974] Hammell CM et al. (2009)
Locus_10480_Transcript_1/1_Confidence_0.000_Length_1016	WBGene00003611|nhr-12	3e-07	postembryonic development variant	KOG3717	[GO:0008292] BIOLOGICAL_PROCESS acetylcholine biosynthetic process (IMP) via [WBPaper00002195] Nguyen M et al. (1995)
Locus_10481_Transcript_2/2_Confidence_0.250_Length_289	WBGene00019478|cri-2	1e-06	GRO slow growth	KOG0383	[GO:0006338] BIOLOGICAL_PROCESS chromatin remodeling (TAS) via [WBPaper00004491] von Zelewsky T et al. (2000)
Locus_10495_Transcript_1/1_Confidence_0.000_Length_429	WBGene00010178|yif-1	3e-08	GRO slow growth	KOG3595	[GO:0042384] BIOLOGICAL_PROCESS cilium assembly (IMP) via [WBPaper00004136] Wicks SR et al. (2000)
Locus_105_Transcript_1/1_Confidence_0.000_Length_965	WBGene00010233|F58B3.7	2e-09	SCK sick	KOG1667	[GO:0009792] BIOLOGICAL_PROCESS embryonic development ending in birth or egg hatching (IMP)
Locus_10500_Transcript_1/1_Confidence_0.000_Length_955	WBGene00011926|sptf-2	3e-06	postembryonic development variant	KOG0834
Locus_10502_Transcript_1/1_Confidence_0.000_Length_3849	WBGene00006765|unc-29	5e-08	GRO slow growth	KOG2686	[GO:0005737] CELLULAR_COMPONENT cytoplasm (IDA) via [WBPaper00004638] Zhang L et al. (2001)
Locus_1051_Transcript_1/1_Confidence_0.000_Length_601	WBGene00003071|lrp-1	1e-10	GRO slow growth	KOG4720
Locus_10514_Transcript_1/2_Confidence_0.333_Length_640	WBGene00018967|F56D2.6	3e-09	GRO slow growth	LSE0688	[GO:0016021] CELLULAR_COMPONENT integral to membrane (IEA)
Locus_10516_Transcript_1/1_Confidence_0.000_Length_299	WBGene00008602|oac-14	2e-10	GRO slow growth	KOG0476	[GO:0005247] MOLECULAR_FUNCTION voltage-gated chloride channel activity (IEA)
Locus_10521_Transcript_1/1_Confidence_0.000_Length_999	WBGene00019628|pup-2	7e-06	GRO slow growth	KOG0475	[GO:0005247] MOLECULAR_FUNCTION voltage-gated chloride channel activity (IEA)
Locus_10536_Transcript_1/1_Confidence_0.000_Length_218	WBGene00023504|F26F2.8	6e-06	EMB embryonic lethal	KOG0474	[GO:0005247] MOLECULAR_FUNCTION voltage-gated chloride channel activity (IEA)
Locus_1054_Transcript_1/1_Confidence_0.000_Length_3398	WBGene00016603|met-1	4e-08	GRO slow growth	KOG4061	[GO:0008340] BIOLOGICAL_PROCESS determination of adult life span (IMP) via [WBPaper00003475] Felkai S et al. (1999)
Locus_10541_Transcript_1/1_Confidence_0.000_Length_981	WBGene00001031|dnj-13	8e-06	postembryonic development variant	KOG3880	[GO:0008340] BIOLOGICAL_PROCESS determination of adult life span (IMP) via [WBPaper00027030] de Voer G et al. (2005)
Locus_10546_Transcript_1/1_Confidence_0.000_Length_262	WBGene00007784|ruvb-1	2e-08	GRO slow growth	KOG0045	[GO:0008219] BIOLOGICAL_PROCESS cell death (IMP)
Locus_10560_Transcript_1/1_Confidence_0.000_Length_335	WBGene00019780|M60.4	1e-08	BLI blistered	KOG4228	[GO:0006470] BIOLOGICAL_PROCESS protein amino acid dephosphorylation (IDA) via [WBPaper00003082] Kokel MJ et al. (1998)
Locus_1057_Transcript_1/1_Confidence_0.000_Length_2936	WBGene00007757|C27A7.6	1e-10	GRO slow growth	KOG1839	[GO:0009792] BIOLOGICAL_PROCESS embryonic development ending in birth or egg hatching (IMP)
Locus_10570_Transcript_1/1_Confidence_0.000_Length_242	WBGene00009580|xbx-6	6e-07	GRO slow growth	KOG0027	[GO:0005515] MOLECULAR_FUNCTION protein binding (IPI) via [WBPaper00032910] van der Voet M et al. (2009)
Locus_1058_Transcript_2/2_Confidence_0.000_Length_832	WBGene00006794|unc-60	1e-10	GRO slow growth	KOG0032	[GO:0045944] BIOLOGICAL_PROCESS positive regulation of transcription from RNA polymerase II promoter (IMP) via [WBPaper00006343] Satterlee JS et al. (2004)
Locus_10584_Transcript_1/1_Confidence_0.000_Length_226	WBGene00004789|sgk-1	2e-07	GRO slow growth	KOG0500	[GO:0005216] MOLECULAR_FUNCTION ion channel activity (IEA)
Locus_10590_Transcript_1/1_Confidence_0.000_Length_255	WBGene00020324|T07F12.4	5e-09	GRO slow growth	KOG0705	[GO:0009792] BIOLOGICAL_PROCESS embryonic development ending in birth or egg hatching (IMP)
Locus_10598_Transcript_1/1_Confidence_0.000_Length_198	WBGene00002026|hsp-70	5e-07	GRO slow growth	KOG2307	[GO:0030334] BIOLOGICAL_PROCESS regulation of cell migration (IMP) via [WBPaper00026979] Kubota Y et al. (2006)
Locus_10601_Transcript_1/1_Confidence_0.000_Length_467	WBGene00000680|col-106	5e-08	GRO slow growth	KOG3544	[GO:0040011] BIOLOGICAL_PROCESS locomotion (IMP)
Locus_10603_Transcript_1/1_Confidence_0.000_Length_366	WBGene00003129|map-1	3e-08	GRO slow growth	KOG3544	[GO:0042302] MOLECULAR_FUNCTION structural constituent of cuticle (IEA)
Locus_10604_Transcript_1/1_Confidence_0.000_Length_301	WBGene00017284|sec-6	1e-09	SCK sick	KOG3544	[GO:0010171] BIOLOGICAL_PROCESS body morphogenesis (IMP)
Locus_10606_Transcript_1/1_Confidence_0.000_Length_297	WBGene00008925|F17H10.1	5e-10	BLI blistered	KOG3544	[GO:0040002] BIOLOGICAL_PROCESS collagen and cuticulin-based cuticle development (IMP)
Locus_10609_Transcript_1/1_Confidence_0.000_Length_229	WBGene00018468|F45E4.3	3e-06	GRO slow growth	KOG3544	[GO:0042302] MOLECULAR_FUNCTION structural constituent of cuticle (IEA)
Locus_10618_Transcript_1/1_Confidence_0.000_Length_458	WBGene00011235|R11A5.7	2e-09	GRO slow growth	KOG3544	[GO:0002119] BIOLOGICAL_PROCESS nematode larval development (IMP)
Locus_10623_Transcript_1/1_Confidence_0.000_Length_661	WBGene00011155|R09B3.2	4e-08	GRO slow growth	KOG3544	[GO:0042302] MOLECULAR_FUNCTION structural constituent of cuticle (IEA)
Locus_10632_Transcript_1/1_Confidence_0.000_Length_419	WBGene00005153|srf-3	3e-06	GRO slow growth	KOG3544	[GO:0002119] BIOLOGICAL_PROCESS nematode larval development (IMP)
Locus_10635_Transcript_1/1_Confidence_0.000_Length_313	WBGene00001242|elo-4	6e-08	GRO slow growth		[GO:0042302] MOLECULAR_FUNCTION structural constituent of cuticle (IEA)
Locus_10651_Transcript_1/1_Confidence_0.000_Length_597	WBGene00014153|vab-23	2e-07	GRO slow growth	KOG3544	[GO:0042302] MOLECULAR_FUNCTION structural constituent of cuticle (IEA)
Locus_10660_Transcript_1/1_Confidence_0.000_Length_180	WBGene00015791|C15C7.5	8e-10	postembryonic development variant	KOG3544	[GO:0042302] MOLECULAR_FUNCTION structural constituent of cuticle (IEA)
Locus_10668_Transcript_1/3_Confidence_0.333_Length_294	WBGene00022371|set-29	1e-06	GRO slow growth	KOG3544	[GO:0040011] BIOLOGICAL_PROCESS locomotion (IMP)
Locus_10668_Transcript_3/3_Confidence_0.000_Length_1165	WBGene00022371|set-29	8e-07	GRO slow growth	KOG3544	[GO:0042302] MOLECULAR_FUNCTION structural constituent of cuticle (IEA)
Locus_10676_Transcript_1/1_Confidence_0.000_Length_270	WBGene00004459|rpn-2	1e-06	GRO slow growth	KOG3544	[GO:0016021] CELLULAR_COMPONENT integral to membrane (IEA)
Locus_10678_Transcript_1/1_Confidence_0.000_Length_490	WBGene00006475|tyra-3	2e-10	GRO slow growth	KOG3544	[GO:0040011] BIOLOGICAL_PROCESS locomotion (IMP)
Locus_10680_Transcript_1/1_Confidence_0.000_Length_180	WBGene00003589|nex-2	4e-06	GRO slow growth	KOG3544	[GO:0042302] MOLECULAR_FUNCTION structural constituent of cuticle (IEA)
Locus_10683_Transcript_1/1_Confidence_0.000_Length_233	WBGene00002066|ifg-1	2e-07	GRO slow growth	KOG3544	[GO:0042302] MOLECULAR_FUNCTION structural constituent of cuticle (IEA)
Locus_10684_Transcript_1/1_Confidence_0.000_Length_291	WBGene00013074|hmit-1.2	9e-07	GRO slow growth	KOG3544	[GO:0002119] BIOLOGICAL_PROCESS nematode larval development (IMP)
Locus_10689_Transcript_1/1_Confidence_0.000_Length_775	WBGene00003166|mec-2	1e-08	GRO slow growth	KOG3544
Locus_107_Transcript_1/1_Confidence_0.000_Length_1922	WBGene00003071|lrp-1	1e-10	AGE life span variant	KOG1381	[GO:0006744] BIOLOGICAL_PROCESS ubiquinone biosynthetic process (IMP) via [WBPaper00005863] Asencio C et al. (2003)
Locus_10715_Transcript_1/1_Confidence_0.000_Length_811	WBGene00012289|W05H12.1	5e-07	GRO slow growth	KOG1270	[GO:0002119] BIOLOGICAL_PROCESS nematode larval development (IMP) via [WBPaper00005078] Hihi AK et al. (2002)
Locus_10717_Transcript_1/1_Confidence_0.000_Length_380	WBGene00008974|tbc-1	6e-10	AGE life span variant	KOG1540	[GO:0006744] BIOLOGICAL_PROCESS ubiquinone biosynthetic process (IMP) via [WBPaper00005863] Asencio C et al. (2003)
Locus_1072_Transcript_1/1_Confidence_0.000_Length_2102	WBGene00003963|pdi-2	1e-10	GRO slow growth	KOG3855	[GO:0006744] BIOLOGICAL_PROCESS ubiquinone biosynthetic process (IMP) via [WBPaper00005863] Asencio C et al. (2003)
Locus_10721_Transcript_1/1_Confidence_0.000_Length_358	WBGene00010204|F57F5.1	2e-08	GRO slow growth	KOG1234	[GO:0006744] BIOLOGICAL_PROCESS ubiquinone biosynthetic process (IMP) via [WBPaper00005863] Asencio C et al. (2003)
Locus_10734_Transcript_1/2_Confidence_0.333_Length_705	WBGene00007028|trr-1	6e-07	GRO slow growth	KOG0303	[GO:0007126] BIOLOGICAL_PROCESS meiosis (IMP)
Locus_10734_Transcript_2/2_Confidence_0.000_Length_710	WBGene00007028|trr-1	6e-07	GRO slow growth		[GO:0007283] BIOLOGICAL_PROCESS spermatogenesis (IMP) via [WBPaper00004396] Luitjens CM et al. (2000)
Locus_10735_Transcript_1/1_Confidence_0.000_Length_331	WBGene00013739|Y111B2A.19	2e-06	GRO slow growth	KOG0640	[GO:0006898] BIOLOGICAL_PROCESS receptor-mediated endocytosis (IMP)
Locus_10740_Transcript_1/1_Confidence_0.000_Length_208	WBGene00004400|rom-1	1e-07	GRO slow growth	KOG3968	[GO:0016787] MOLECULAR_FUNCTION hydrolase activity (IEA)
Locus_10750_Transcript_1/1_Confidence_0.000_Length_242	WBGene00000071|acy-4	1e-06	GRO slow growth	KOG1543	[GO:0031983] CELLULAR_COMPONENT vesicle lumen (IDA) via [WBPaper00024412] Britton C et al. (2004) J Cell Sci "Cathepsin L protease (CPL-1)
Locus_1076_Transcript_1/1_Confidence_0.000_Length_1100	WBGene00010484|dph-3	1e-08	GRO slow growth	KOG2046	[GO:0007067] BIOLOGICAL_PROCESS mitosis (IMP)
Locus_10776_Transcript_1/1_Confidence_0.000_Length_182	WBGene00006608|tre-2	3e-09	postembryonic development variant	KOG2046	[GO:0002119] BIOLOGICAL_PROCESS nematode larval development (IMP)
Locus_10777_Transcript_1/1_Confidence_0.000_Length_209	WBGene00006662|twk-7	2e-08	GRO slow growth		[GO:0004197] MOLECULAR_FUNCTION cysteine-type endopeptidase activity (IEA)
Locus_10785_Transcript_1/1_Confidence_0.000_Length_166	WBGene00015650|C09G4.2	8e-06	GRO slow growth	KOG1543	[GO:0009792] BIOLOGICAL_PROCESS embryonic development ending in birth or egg hatching (IMP)
Locus_10790_Transcript_1/1_Confidence_0.000_Length_214	WBGene00004298|rad-54	8e-07	EMB embryonic lethal	KOG1543	[GO:0004197] MOLECULAR_FUNCTION cysteine-type endopeptidase activity (IEA)
Locus_10794_Transcript_1/1_Confidence_0.000_Length_288	WBGene00016610|paqr-1	1e-09	GRO slow growth	KOG1543	[GO:0004197] MOLECULAR_FUNCTION cysteine-type endopeptidase activity (IEA)
Locus_10806_Transcript_1/1_Confidence_0.000_Length_900	WBGene00001263|emb-9	2e-10	GRO slow growth	KOG1543	[GO:0004197] MOLECULAR_FUNCTION cysteine-type endopeptidase activity (IEA)
Locus_10807_Transcript_1/1_Confidence_0.000_Length_293	WBGene00003639|nhr-49	2e-09	GRO slow growth	KOG1217	[GO:0005737] CELLULAR_COMPONENT cytoplasm (IDA) via [WBPaper00004510] Bossinger O et al. (2001)
Locus_1081_Transcript_1/1_Confidence_0.000_Length_2251	WBGene00022148|Y71G12B.8	8e-09	GRO slow growth	KOG2206	[GO:0009790] BIOLOGICAL_PROCESS embryonic development (IMP) via [WBPaper00005857] Parrish JZ et al. (2003)
Locus_10814_Transcript_1/1_Confidence_0.000_Length_342	WBGene00011226|R11.1	3e-07	GRO slow growth	KOG2007	[GO:0002119] BIOLOGICAL_PROCESS nematode larval development (IMP)
Locus_10827_Transcript_1/1_Confidence_0.000_Length_539	WBGene00004701|rsp-4	2e-06	EMB embryonic lethal	KOG0674	[GO:0030421] BIOLOGICAL_PROCESS defecation (IGI) via [WBPaper00004858] Park BJ et al. (2001)
Locus_1083_Transcript_1/1_Confidence_0.000_Length_330	WBGene00007680|maa-1	4e-06	GRO slow growth	KOG0387	[GO:0009650] BIOLOGICAL_PROCESS UV protection (IMP) via [WBPaper00005346] Lee MH et al. (2002)
Locus_10832_Transcript_1/1_Confidence_0.000_Length_1125	WBGene00018531|F47B3.7	3e-08	GRO slow growth	KOG1464	[GO:0009792] BIOLOGICAL_PROCESS embryonic development ending in birth or egg hatching (IMP)
Locus_10838_Transcript_1/1_Confidence_0.000_Length_259	WBGene00013362|Y60A3A.14	3e-07	postembryonic development variant	KOG1554	[GO:0000003] BIOLOGICAL_PROCESS reproduction (IMP) via [WBPaper00005583] Smith P et al. (2002)
Locus_10842_Transcript_1/1_Confidence_0.000_Length_257	WBGene00001887|his-13	2e-10	GRO slow growth	TWOG0270	[GO:0005509] MOLECULAR_FUNCTION calcium ion binding (IDA) via [WBPaper00004468] Cho JH et al. (2000)
Locus_10843_Transcript_1/2_Confidence_0.333_Length_282	WBGene00011522|T06D8.1	2e-06	GRO slow growth	KOG0047	[GO:0007031] BIOLOGICAL_PROCESS peroxisome organization (IMP) via [WBPaper00006515] Petriv OI et al. (2004)
Locus_10843_Transcript_2/2_Confidence_0.000_Length_287	WBGene00011522|T06D8.1	2e-06	GRO slow growth	KOG3681	[GO:0005198] MOLECULAR_FUNCTION structural molecule activity (IEA)
Locus_10852_Transcript_1/1_Confidence_0.000_Length_427	WBGene00007653|C17G1.7	1e-08	LON long	KOG2166	[GO:0009792] BIOLOGICAL_PROCESS embryonic development ending in birth or egg hatching (IMP) via [WBPaper00002473] Kipreos ET et al. (1996)
Locus_1086_Transcript_1/1_Confidence_0.000_Length_1575	WBGene00015697|C10H11.8	6e-08	EMB embryonic lethal	KOG2284	[GO:0051759] BIOLOGICAL_PROCESS sister chromosome movement towards spindle pole during meiosis II (IMP) via [WBPaper00024321] Liu J et al. (2004)
Locus_1087_Transcript_1/1_Confidence_0.000_Length_1706	WBGene00017312|F09G2.3	6e-06	EMB embryonic lethal	KOG2166	[GO:0044254] BIOLOGICAL_PROCESS multicellular organismal protein catabolic process (IMP) via [WBPaper00026631] Kurz T et al. (2005)
Locus_10877_Transcript_1/1_Confidence_0.000_Length_1812	WBGene00001587|ggr-2	2e-08	GRO slow growth		[GO:0008340] BIOLOGICAL_PROCESS determination of adult life span (IMP)
Locus_10881_Transcript_1/1_Confidence_0.000_Length_609	WBGene00021882|Y54G2A.17	1e-08	postembryonic development variant	KOG3913	[GO:0005109] MOLECULAR_FUNCTION frizzled binding (ISS) via [WBPaper00002293] Herman MA et al. (1995)
Locus_10884_Transcript_1/1_Confidence_0.000_Length_580	WBGene00004921|snt-1	2e-06	GRO slow growth	KOG3913	[GO:0016055] BIOLOGICAL_PROCESS Wnt receptor signaling pathway (ISS) via [WBPaper00002293] Herman MA et al. (1995)
Locus_10897_Transcript_2/2_Confidence_0.250_Length_348	WBGene00011156|R09B3.3	1e-09	LON long	KOG0653	[GO:0001556] BIOLOGICAL_PROCESS oocyte maturation (IGI) via [WBPaper00027048] Burrows AE et al. (2006)
Locus_10902_Transcript_1/1_Confidence_0.000_Length_568	WBGene00001058|dpf-5	4e-08	GRO slow growth	KOG0835	[GO:0009792] BIOLOGICAL_PROCESS embryonic development ending in birth or egg hatching (IMP)
Locus_10912_Transcript_1/1_Confidence_0.000_Length_711	WBGene00003860|oig-2	1e-08	postembryonic development variant	KOG0865	[GO:0003755] MOLECULAR_FUNCTION peptidyl-prolyl cis-trans isomerase activity (IEA)
Locus_10921_Transcript_1/1_Confidence_0.000_Length_483	WBGene00006648|ttb-1	6e-09	GRO slow growth	KOG0865	[GO:0003755] MOLECULAR_FUNCTION peptidyl-prolyl cis-trans isomerase activity (IEA)
Locus_1093_Transcript_1/1_Confidence_0.000_Length_2825	WBGene00000018|abl-1	2e-08	GRO slow growth	KOG0865	[GO:0006457] BIOLOGICAL_PROCESS protein folding (ISS) via [WBPaper00003820] Dornan J et al. (1999)
Locus_10931_Transcript_1/1_Confidence_0.000_Length_917	WBGene00006840|unc-116	4e-06	GRO slow growth	KOG0880	[GO:0003755] MOLECULAR_FUNCTION peptidyl-prolyl cis-trans isomerase activity (IEA)
Locus_10935_Transcript_1/1_Confidence_0.000_Length_461	WBGene00021486|lbp-9	3e-09	GRO slow growth	KOG0865	[GO:0009792] BIOLOGICAL_PROCESS embryonic development ending in birth or egg hatching (IMP)
Locus_10937_Transcript_1/1_Confidence_0.000_Length_542	WBGene00004456|rpl-43	7e-09	postembryonic development variant	KOG0111	[GO:0006309] BIOLOGICAL_PROCESS DNA fragmentation involved in apoptosis (IMP) via [WBPaper00005857] Parrish JZ et al. (2003)
Locus_10939_Transcript_1/1_Confidence_0.000_Length_320	WBGene00012803|Y43F4B.5	6e-08	GRO slow growth		[GO:0005938] CELLULAR_COMPONENT cell cortex (IDA) via [WBPaper00027739] Govindan JA et al. (2006)
Locus_10950_Transcript_1/1_Confidence_0.000_Length_211	WBGene00000553|cmk-1	2e-10	GRO slow growth	KOG3701	[GO:0000122] BIOLOGICAL_PROCESS negative regulation of transcription from RNA polymerase II promoter (IGI) via [WBPaper00003384] Thatcher JD et al. (1999)
Locus_10952_Transcript_1/1_Confidence_0.000_Length_697	WBGene00022516|mtx-2	1e-09	GRO slow growth	KOG3653	[GO:0002119] BIOLOGICAL_PROCESS nematode larval development (IMP) via [WBPaper00024510] Gunther CV et al. (2004)
Locus_10959_Transcript_1/2_Confidence_0.333_Length_295	WBGene00010411|H25K10.1	3e-09	GRO slow growth	KOG3701	[GO:0040024] BIOLOGICAL_PROCESS dauer larval development (IMP) via [WBPaper00003883] Inoue T et al. (2000)
Locus_10967_Transcript_1/1_Confidence_0.000_Length_350	WBGene00001996|hpl-2	7e-06	EGL D egg laying defective	KOG2294	[GO:0040024] BIOLOGICAL_PROCESS dauer larval development (IGI) via [WBPaper00004702] Lin K et al. (2001)
Locus_1097_Transcript_1/1_Confidence_0.000_Length_1964	WBGene00013232|faah-4	4e-09	DAF C dauer constitutive	KOG2283	[GO:0005886] CELLULAR_COMPONENT plasma membrane (IDA) via [WBPaper00035407] Brisbin S et al. (2009)
Locus_10971_Transcript_1/1_Confidence_0.000_Length_204	WBGene00007561|C14A4.11	1e-07	DAF C dauer constitutive	KOG0019	[GO:0040024] BIOLOGICAL_PROCESS dauer larval development (IMP) via [WBPaper00004963] Murakami M et al. (2001)
Locus_10972_Transcript_1/1_Confidence_0.000_Length_251	WBGene00015054|B0222.2	6e-10	GRO slow growth	KOG3659	[GO:0051583] BIOLOGICAL_PROCESS dopamine uptake (IDA) via [WBPaper00003230] Jayanthi LD et al. (1998)
Locus_10973_Transcript_1/1_Confidence_0.000_Length_302	WBGene00006754|unc-15	2e-06	GRO slow growth	KOG3489	[GO:0006626] BIOLOGICAL_PROCESS protein targeting to mitochondrion (IEA)
Locus_10975_Transcript_1/1_Confidence_0.000_Length_370	WBGene00012759|Y41C4A.13	2e-10	GRO slow growth	KOG4294	[GO:0001101] BIOLOGICAL_PROCESS response to acid (IGI) via [WBPaper00032104] Wang Y et al. (2008)
Locus_10981_Transcript_1/1_Confidence_0.000_Length_769	WBGene00011110|prdx-3	5e-09	EMB embryonic lethal	KOG1169	[GO:0040013] BIOLOGICAL_PROCESS negative regulation of locomotion (IMP) via [WBPaper00003697] Nurrish SJ et al. (1999) Neuron "Serotonin inhibition of synaptic transmission: Galpha(0)
Locus_10986_Transcript_1/1_Confidence_0.000_Length_2174	WBGene00015915|C17G10.1	2e-09	EMB embryonic lethal	KOG3595	[GO:0051932] BIOLOGICAL_PROCESS synaptic transmission, GABAergic (IMP) via [WBPaper00028525] Locke CJ et al. (2006)
Locus_10988_Transcript_1/1_Confidence_0.000_Length_296	WBGene00010785|top-2	1e-08	GRO slow growth		[GO:0033555] BIOLOGICAL_PROCESS multicellular organismal response to stress (IEP) via [WBPaper00033065] Cristina D et al. (2009)
Locus_11007_Transcript_1/1_Confidence_0.000_Length_845	WBGene00016879|C52D10.12	5e-07	GRO slow growth	KOG0725	[GO:0008152] BIOLOGICAL_PROCESS metabolic process (IEA)
Locus_1101_Transcript_1/1_Confidence_0.000_Length_1840	WBGene00020082|R57.1	1e-07	GRO slow growth	KOG0725	[GO:0008152] BIOLOGICAL_PROCESS metabolic process (IEA)
Locus_1102_Transcript_1/1_Confidence_0.000_Length_383	WBGene00021043|W05G11.6	9e-06	EMB embryonic lethal	KOG1208	[GO:0003824] MOLECULAR_FUNCTION catalytic activity (IEA)
Locus_11031_Transcript_1/1_Confidence_0.000_Length_208	WBGene00004373|rme-1	1e-09	GRO slow growth	TWOG0153	[GO:0005777] CELLULAR_COMPONENT peroxisome (IDA) via [WBPaper00033435] Joo HJ et al. (2009)
Locus_11034_Transcript_1/1_Confidence_0.000_Length_386	WBGene00004187|prp-8	9e-06	postembryonic development variant	KOG1201	[GO:0008152] BIOLOGICAL_PROCESS metabolic process (IEA)
Locus_11037_Transcript_1/1_Confidence_0.000_Length_213	WBGene00006691|twk-40	1e-07	GRO slow growth	KOG1205	[GO:0008152] BIOLOGICAL_PROCESS metabolic process (IEA)
Locus_11038_Transcript_1/1_Confidence_0.000_Length_656	WBGene00011379|T02E1.7	6e-07	GRO slow growth	TWOG0802	[GO:0016331] BIOLOGICAL_PROCESS morphogenesis of embryonic epithelium (IMP) via [WBPaper00004781] Heid PJ et al. (2001)
Locus_11054_Transcript_1/1_Confidence_0.000_Length_202	WBGene00010778|gpdh-2	4e-08	GRO slow growth	KOG0758	[GO:0009792] BIOLOGICAL_PROCESS embryonic development ending in birth or egg hatching (IMP)
Locus_11056_Transcript_1/1_Confidence_0.000_Length_216	WBGene00002189|kin-1	3e-07	RIC aldicarb resistant		[GO:0008406] BIOLOGICAL_PROCESS gonad development (IMP) via [WBPaper00003007] Maloof JN et al. (1998)
Locus_11060_Transcript_1/1_Confidence_0.000_Length_209	WBGene00022392|Y97E10AL.1	2e-07	GRO slow growth	KOG4475	[GO:0071688] BIOLOGICAL_PROCESS striated (IMP)
Locus_11064_Transcript_1/1_Confidence_0.000_Length_182	WBGene00010263|F58G1.1	9e-08	EMB embryonic lethal	KOG0708	[GO:0009790] BIOLOGICAL_PROCESS embryonic development (IMP) via [WBPaper00004983] Firestein BL et al. (2001)
Locus_11068_Transcript_1/1_Confidence_0.000_Length_198	WBGene00006473|tag-124	2e-08	GRO slow growth	KOG4721	[GO:0050807] BIOLOGICAL_PROCESS regulation of synapse organization (IGI) via [WBPaper00024955] Nakata K et al. (2005)
Locus_11080_Transcript_1/1_Confidence_0.000_Length_508	WBGene00011058|fdps-1	1e-08	GRO slow growth	KOG0714	[GO:0040011] BIOLOGICAL_PROCESS locomotion (IMP)
Locus_11087_Transcript_1/1_Confidence_0.000_Length_689	WBGene00006478|tag-131	7e-07	GRO slow growth	KOG0722	[GO:0031072] MOLECULAR_FUNCTION heat shock protein binding (IEA)
Locus_11098_Transcript_1/1_Confidence_0.000_Length_288	WBGene00012909|Y46G5A.19	3e-06	GRO slow growth	KOG0624	[GO:0031072] MOLECULAR_FUNCTION heat shock protein binding (IEA)
Locus_11104_Transcript_1/1_Confidence_0.000_Length_248	WBGene00019811|egg-2	2e-10	GRO slow growth	KOG0714	[GO:0018991] BIOLOGICAL_PROCESS oviposition (IMP)
Locus_11110_Transcript_1/1_Confidence_0.000_Length_221	WBGene00008412|D2030.2	1e-08	SCK sick	KOG0715	[GO:0006457] BIOLOGICAL_PROCESS protein folding (ISS) via [WBPaper00003297] Consortium TCeGS (1998)
Locus_11126_Transcript_1/1_Confidence_0.000_Length_252	WBGene00012375|mecr-1	5e-07	EMB embryonic lethal	KOG0712	[GO:0007052] BIOLOGICAL_PROCESS mitotic spindle organization (IMP)
Locus_11130_Transcript_1/1_Confidence_0.000_Length_200	WBGene00001161|efl-1	3e-08	GRO slow growth	KOG0714	[GO:0040035] BIOLOGICAL_PROCESS hermaphrodite genitalia development (IMP)
Locus_11132_Transcript_1/1_Confidence_0.000_Length_269	WBGene00019322|ahcy-1	7e-06	GRO slow growth	KOG0713	[GO:0031072] MOLECULAR_FUNCTION heat shock protein binding (IEA)
Locus_11138_Transcript_1/1_Confidence_0.000_Length_1096	WBGene00016932|C54G6.3	5e-09	GRO slow growth	KOG0717	[GO:0000003] BIOLOGICAL_PROCESS reproduction (IMP)
Locus_11141_Transcript_1/2_Confidence_0.667_Length_297	WBGene00021043|W05G11.6	1e-08	GRO slow growth	KOG0715	[GO:0009792] BIOLOGICAL_PROCESS embryonic development ending in birth or egg hatching (IMP)
Locus_11141_Transcript_2/2_Confidence_0.333_Length_312	WBGene00021043|W05G11.6	2e-08	GRO slow growth	KOG0712	[GO:0008340] BIOLOGICAL_PROCESS determination of adult life span (IMP)
Locus_11146_Transcript_1/1_Confidence_0.000_Length_270	WBGene00194736|Y50D7A.12	1e-05	GRO slow growth		[GO:0031072] MOLECULAR_FUNCTION heat shock protein binding (IEA)
Locus_11148_Transcript_1/1_Confidence_0.000_Length_260	WBGene00012762|Y41E3.1	6e-09	GRO slow growth	KOG0723	[GO:0002119] BIOLOGICAL_PROCESS nematode larval development (IMP)
Locus_1117_Transcript_1/1_Confidence_0.000_Length_881	WBGene00007438|C08E8.2	1e-08	GRO slow growth	KOG0431	[GO:0006898] BIOLOGICAL_PROCESS receptor-mediated endocytosis (IMP) via [WBPaper00004538] Greener T et al. (2001)
Locus_1118_Transcript_1/1_Confidence_0.000_Length_2942	WBGene00018075|tbc-11	2e-10	postembryonic development variant	KOG0191 | KOG0713	[GO:0031072] MOLECULAR_FUNCTION heat shock protein binding (IEA)
Locus_11182_Transcript_1/1_Confidence_0.000_Length_249	WBGene00020837|T27A1.5	3e-09	GRO slow growth		[GO:0032094] BIOLOGICAL_PROCESS response to food (IGI) via [WBPaper00024527] Chase DL et al. (2004)
Locus_11189_Transcript_2/2_Confidence_0.000_Length_348	WBGene00021549|Y44E3A.4	3e-08	GRO slow growth	KOG3656	[GO:0007212] BIOLOGICAL_PROCESS dopamine receptor signaling pathway (IMP) via [WBPaper00034731] Suo S et al. (2009)
Locus_11201_Transcript_1/1_Confidence_0.000_Length_250	WBGene00001241|elo-3	4e-06	GRO slow growth	KOG2281	[GO:0006508] BIOLOGICAL_PROCESS proteolysis (IEA)
Locus_11208_Transcript_1/1_Confidence_0.000_Length_260	WBGene00004304|ran-3	1e-07	GRO slow growth	KOG2100
Locus_11214_Transcript_1/1_Confidence_0.000_Length_531	WBGene00020294|T06F4.1	3e-09	GRO slow growth	KOG1591	[GO:0009790] BIOLOGICAL_PROCESS embryonic development (IMP) via [WBPaper00003994] Winter AD et al. (2000)
Locus_11216_Transcript_1/1_Confidence_0.000_Length_238	WBGene00008781|F14B4.3	1e-06	GRO slow growth	KOG0938	[GO:0010171] BIOLOGICAL_PROCESS body morphogenesis (IMP) via [WBPaper00003831] Grant BD et al. (1999)
Locus_11222_Transcript_1/1_Confidence_0.000_Length_548	WBGene00003600|nhr-1	1e-06	GRO slow growth	KOG0996	[GO:0042464] BIOLOGICAL_PROCESS dosage compensation, by hypoactivation of X chromosome (IMP) via [WBPaper00002061] Chuang P-T et al. (1994)
Locus_11228_Transcript_1/1_Confidence_0.000_Length_181	WBGene00000292|cap-1	6e-06	SCK sick	KOG1777	[GO:0008078] BIOLOGICAL_PROCESS mesodermal cell migration (IGI) via [WBPaper00029151] Fielenbach N et al. (2007)
Locus_1123_Transcript_1/1_Confidence_0.000_Length_262	WBGene00006537|tbb-2	9e-10	GRO slow growth	KOG0354	[GO:0016246] BIOLOGICAL_PROCESS RNA interference (IMP) via [WBPaper00005368] Tabara H et al. (2002)
Locus_1125_Transcript_1/1_Confidence_0.000_Length_543	WBGene00018851|F55A3.6	2e-08	SCK sick	KOG0556	[GO:0000003] BIOLOGICAL_PROCESS reproduction (IMP)
Locus_11255_Transcript_1/1_Confidence_0.000_Length_267	WBGene00019277|sgcb-1	4e-07	GRO slow growth	KOG2411	[GO:0000003] BIOLOGICAL_PROCESS reproduction (IMP)
Locus_11257_Transcript_1/1_Confidence_0.000_Length_183	WBGene00003392|mog-4	1e-08	GRO slow growth		[GO:0060069] BIOLOGICAL_PROCESS Wnt receptor signaling pathway, regulating spindle positioning (IMP) via [WBPaper00024624] Walston T et al. (2004)
Locus_1126_Transcript_1/1_Confidence_0.000_Length_892	WBGene00015338|catp-2	3e-10	GRO slow growth	KOG4340	[GO:0005488] MOLECULAR_FUNCTION binding (IEA)
Locus_11265_Transcript_1/1_Confidence_0.000_Length_328	WBGene00008504|F01G4.5	8e-08	GRO slow growth		[GO:0004707] MOLECULAR_FUNCTION MAP kinase activity (ISS) via [WBPaper00029264] Burghoorn J et al. (2007)
Locus_11269_Transcript_1/1_Confidence_0.000_Length_245	WBGene00016661|C45B2.6	3e-09	GRO slow growth		[GO:0035058] BIOLOGICAL_PROCESS sensory cilium assembly (IMP) via [WBPaper00027360] Bell LR et al. (2006)
Locus_1127_Transcript_1/1_Confidence_0.000_Length_326	WBGene00003628|nhr-35	4e-08	EMB embryonic lethal	KOG0446	[GO:0006897] BIOLOGICAL_PROCESS endocytosis (IMP) via [WBPaper00002892] Clark SG et al. (1997)
Locus_11280_Transcript_1/1_Confidence_0.000_Length_1771	WBGene00001515|gap-1	2e-07	RIC aldicarb resistant	KOG4286	[GO:0043056] BIOLOGICAL_PROCESS forward locomotion (IMP) via [WBPaper00003395] Bessou C et al. (1998)
Locus_11285_Transcript_1/2_Confidence_0.333_Length_292	WBGene00016092|cyp-33B1	1e-06	GRO slow growth		[GO:0007005] BIOLOGICAL_PROCESS mitochondrion organization (IMP) via [WBPaper00031851] Kanazawa T et al. (2008)
Locus_11285_Transcript_2/2_Confidence_0.000_Length_346	WBGene00016092|cyp-33B1	2e-06	GRO slow growth	KOG2532	[GO:0043051] BIOLOGICAL_PROCESS regulation of pharyngeal pumping (IMP) via [WBPaper00005862] Keane J et al. (2003)
Locus_11286_Transcript_1/1_Confidence_0.000_Length_430	WBGene00011493|T05F1.8	2e-09	GRO slow growth	KOG0203	[GO:0006813] BIOLOGICAL_PROCESS potassium ion transport (ISS) via [WBPaper00002371] Davis MW et al. (1995)
Locus_11287_Transcript_1/2_Confidence_0.333_Length_314	WBGene00002123|inx-1	2e-10	GRO slow growth	KOG3589	[GO:0005886] CELLULAR_COMPONENT plasma membrane (IDA) via [WBPaper00035489] Porter MY et al. (2010) Mol Biol Cell "RSBP-1 is a membrane-targeting subunit required by the Galpha(q)
Locus_113_Transcript_1/1_Confidence_0.000_Length_1333	WBGene00003963|pdi-2	5e-07	postembryonic development variant	KOG1680	[GO:0003824] MOLECULAR_FUNCTION catalytic activity (IEA)
Locus_11339_Transcript_1/1_Confidence_0.000_Length_231	WBGene00004895|smu-1	2e-08	GRO slow growth	KOG1683	[GO:0019915] BIOLOGICAL_PROCESS lipid storage (IMP)
Locus_11344_Transcript_1/1_Confidence_0.000_Length_206	WBGene00005153|srf-3	9e-07	GRO slow growth	KOG2577	[GO:0046580] BIOLOGICAL_PROCESS negative regulation of Ras protein signal transduction (IMP) via [WBPaper00004635] Ceol CJ et al. (2001)
Locus_11345_Transcript_1/1_Confidence_0.000_Length_326	WBGene00000789|cpz-2	5e-10	postembryonic development variant	KOG2577	[GO:0040027] BIOLOGICAL_PROCESS negative regulation of vulval development (IMP)
Locus_11348_Transcript_1/1_Confidence_0.000_Length_216	WBGene00003134|mat-3	2e-10	growth variant	KOG0468	[GO:0000003] BIOLOGICAL_PROCESS reproduction (IMP)
Locus_11359_Transcript_1/1_Confidence_0.000_Length_442	WBGene00007556|C14A4.3	9e-07	DAF C dauer constitutive	KOG0469	[GO:0002119] BIOLOGICAL_PROCESS nematode larval development (IMP)
Locus_11375_Transcript_1/1_Confidence_0.000_Length_171	WBGene00010720|K09E4.2	5e-10	GRO slow growth	KOG0052	[GO:0009792] BIOLOGICAL_PROCESS embryonic development ending in birth or egg hatching (IMP)
Locus_11386_Transcript_1/1_Confidence_0.000_Length_521	WBGene00021814|Y53G8AR.7	3e-10	GRO slow growth	KOG0052	[GO:0009792] BIOLOGICAL_PROCESS embryonic development ending in birth or egg hatching (IMP) via [WBPaper00004540] Piano F et al. (2000)
Locus_11387_Transcript_1/1_Confidence_0.000_Length_207	WBGene00013881|ZC410.3	1e-07	RIC aldicarb resistant	KOG3526	[GO:0030424] CELLULAR_COMPONENT axon (IDA) via [WBPaper00004977] Kass J et al. (2001)
Locus_11390_Transcript_1/1_Confidence_0.000_Length_184	WBGene00006709|ubc-14	1e-09	postembryonic development variant	KOG0614	[GO:0040015] BIOLOGICAL_PROCESS negative regulation of multicellular organism growth (IMP) via [WBPaper00005774] Hirose T et al. (2003)
Locus_11403_Transcript_1/1_Confidence_0.000_Length_161	WBGene00009284|F31C3.2	3e-08	RIC aldicarb resistant	KOG1265	[GO:0007212] BIOLOGICAL_PROCESS dopamine receptor signaling pathway (IMP) via [WBPaper00024527] Chase DL et al. (2004)
Locus_11406_Transcript_1/1_Confidence_0.000_Length_1121	WBGene00003861|oig-3	1e-06	RIC aldicarb resistant	KOG2649	[GO:0051605] BIOLOGICAL_PROCESS protein maturation by peptide bond cleavage (IMP) via [WBPaper00030763] Husson SJ et al. (2007)
Locus_11412_Transcript_1/1_Confidence_0.000_Length_217	WBGene00000068|acy-1	5e-10	SCK sick	KOG2072	[GO:0018991] BIOLOGICAL_PROCESS oviposition (IMP) via [WBPaper00001133] Desai C et al. (1989)
Locus_1143_Transcript_1/1_Confidence_0.000_Length_1376	WBGene00000395|cdh-3	8e-10	GRO slow growth	KOG0988	[GO:0048477] BIOLOGICAL_PROCESS oogenesis (IMP) via [WBPaper00004137] (2000)
Locus_11430_Transcript_1/1_Confidence_0.000_Length_1407	WBGene00006802|unc-69	6e-08	postembryonic development variant		[GO:0007268] BIOLOGICAL_PROCESS synaptic transmission (IMP) via [WBPaper00004812] Salcini AE et al. (2001)
Locus_11431_Transcript_1/1_Confidence_0.000_Length_322	WBGene00020937|W02D3.12	6e-08	EMB embryo osmotic integrity defective early emb	KOG1076	[GO:0000003] BIOLOGICAL_PROCESS reproduction (IMP)
Locus_11441_Transcript_1/1_Confidence_0.000_Length_226	WBGene00013258|polg-1	3e-07	GRO slow growth	KOG1560	[GO:0006898] BIOLOGICAL_PROCESS receptor-mediated endocytosis (IMP)
Locus_11446_Transcript_1/1_Confidence_0.000_Length_456	WBGene00003829|nud-1	2e-06	GRO slow growth	KOG0643	[GO:0009792] BIOLOGICAL_PROCESS embryonic development ending in birth or egg hatching (IMP)
Locus_11455_Transcript_1/2_Confidence_0.667_Length_453	WBGene00021461|nekl-1	1e-09	GRO slow growth	KOG3185	[GO:0040010] BIOLOGICAL_PROCESS positive regulation of growth rate (IMP)
Locus_11457_Transcript_1/1_Confidence_0.000_Length_529	WBGene00001167|eef-2	1e-09	growth variant	KOG3072	[GO:0000003] BIOLOGICAL_PROCESS reproduction (IMP) via [WBPaper00031804] Horikawa M et al. (2008)
Locus_11471_Transcript_1/1_Confidence_0.000_Length_162	WBGene00015916|C17G10.2	2e-07	GRO slow growth	KOG3072	[GO:0040010] BIOLOGICAL_PROCESS positive regulation of growth rate (IMP)
Locus_11480_Transcript_1/1_Confidence_0.000_Length_222	WBGene00011232|R11A5.4	1e-10	GRO slow growth	KOG3072	[GO:0016021] CELLULAR_COMPONENT integral to membrane (IEA)
Locus_11485_Transcript_1/1_Confidence_0.000_Length_203	WBGene00000160|apb-1	3e-07	growth variant	KOG3072	[GO:0040010] BIOLOGICAL_PROCESS positive regulation of growth rate (IMP)
Locus_11487_Transcript_1/1_Confidence_0.000_Length_203	WBGene00010759|K10H10.2	1e-08	GRO slow growth	KOG3072	[GO:0016021] CELLULAR_COMPONENT integral to membrane (IEA)
Locus_1149_Transcript_1/1_Confidence_0.000_Length_762	WBGene00010725|erv-46	1e-10	RUP exploded through vulva		[GO:0003700] MOLECULAR_FUNCTION transcription factor activity (IDA) via [WBPaper00002326] Shim Y-H et al. (1995)
Locus_11501_Transcript_1/1_Confidence_0.000_Length_285	WBGene00006768|unc-32	4e-06	GRO slow growth		[GO:0010171] BIOLOGICAL_PROCESS body morphogenesis (IMP)
Locus_11505_Transcript_1/1_Confidence_0.000_Length_353	WBGene00013308|nuo-3	2e-06	GRO slow growth	KOG1856	[GO:0040010] BIOLOGICAL_PROCESS positive regulation of growth rate (IMP)
Locus_11507_Transcript_1/1_Confidence_0.000_Length_1306	WBGene00004902|snf-3	1e-08	GRO slow growth	KOG3544	[GO:0030198] BIOLOGICAL_PROCESS extracellular matrix organization (IMP) via [WBPaper00002814] Gupta MC et al. (1997) J Cell Biol "Characterization of alpha1(IV)
Locus_11524_Transcript_1/1_Confidence_0.000_Length_823	WBGene00013693|Y105E8B.9	2e-10	GRO slow growth		[GO:0008595] BIOLOGICAL_PROCESS determination of anterior/posterior axis, embryo (IMP) via [WBPaper00024321] Liu J et al. (2004)
Locus_11527_Transcript_1/1_Confidence_0.000_Length_320	WBGene00012479|Y18D10A.9	5e-09	postembryonic development variant	KOG1721	[GO:0007265] BIOLOGICAL_PROCESS Ras protein signal transduction (IGI) via [WBPaper00005344] Howard RM et al. (2002)
Locus_11534_Transcript_1/1_Confidence_0.000_Length_712	WBGene00015406|C03H5.4	2e-08	GRO slow growth	KOG1836	[GO:0000003] BIOLOGICAL_PROCESS reproduction (IMP) via [WBPaper00002795] Forrester WC et al. (1997)
Locus_11536_Transcript_1/1_Confidence_0.000_Length_1560	WBGene00001135|eat-4	8e-07	GRO slow growth		[GO:0045177] CELLULAR_COMPONENT apical part of cell (IDA) via [WBPaper00036447] Hertzog M et al. (2010)
Locus_11540_Transcript_1/1_Confidence_0.000_Length_263	WBGene00012258|W04G3.5	2e-07	GRO slow growth	KOG3529	[GO:0002009] BIOLOGICAL_PROCESS morphogenesis of an epithelium (IMP) via [WBPaper00024233] Gobel V et al. (2004)
Locus_11546_Transcript_1/1_Confidence_0.000_Length_551	WBGene00022491|Y119D3B.14	1e-10	RIC aldicarb resistant	KOG3725	[GO:0007126] BIOLOGICAL_PROCESS meiosis (IMP)
Locus_11551_Transcript_1/1_Confidence_0.000_Length_273	WBGene00017874|acdh-9	2e-08	GRO slow growth	KOG1148	[GO:0008340] BIOLOGICAL_PROCESS determination of adult life span (IMP)
Locus_11562_Transcript_1/1_Confidence_0.000_Length_208	WBGene00006369|sym-4	4e-09	EMB embryonic lethal	KOG1147	[GO:0002119] BIOLOGICAL_PROCESS nematode larval development (IMP)
Locus_11569_Transcript_1/1_Confidence_0.000_Length_245	WBGene00016661|C45B2.6	8e-10	GRO slow growth	KOG1149	[GO:0006898] BIOLOGICAL_PROCESS receptor-mediated endocytosis (IMP)
Locus_11571_Transcript_1/1_Confidence_0.000_Length_182	WBGene00001520|gas-1	2e-10	BLI blistered	KOG0144	[GO:0008340] BIOLOGICAL_PROCESS determination of adult life span (IMP) via [WBPaper00031330] Wang LC et al. (2008)
Locus_11579_Transcript_1/1_Confidence_0.000_Length_833	WBGene00006792|unc-58	7e-07	EMB embryonic lethal	KOG1422	[GO:0005887] CELLULAR_COMPONENT integral to plasma membrane (IDA) via [WBPaper00027665] Mudado Mde A et al. (2006)
Locus_11584_Transcript_1/1_Confidence_0.000_Length_319	WBGene00013151|Y53F4B.4	7e-06	GRO slow growth	KOG4424	[GO:0000902] BIOLOGICAL_PROCESS cell morphogenesis (IMP) via [WBPaper00003721] Buechner M et al. (1999)
Locus_11586_Transcript_1/1_Confidence_0.000_Length_243	WBGene00015660|catp-3	1e-06	GRO slow growth		[GO:0005249] MOLECULAR_FUNCTION voltage-gated potassium channel activity (IEA)
Locus_11595_Transcript_1/1_Confidence_0.000_Length_265	WBGene00012997|Y48C3A.18	9e-09	DAF C dauer constitutive	TWOG0155	[GO:0006636] BIOLOGICAL_PROCESS unsaturated fatty acid biosynthetic process (IMP) via [WBPaper00005233] Watts JL et al. (2002)
Locus_11609_Transcript_1/1_Confidence_0.000_Length_210	WBGene00003901|paa-1	6e-10	GRO slow growth	TWOG0155	[GO:0006636] BIOLOGICAL_PROCESS unsaturated fatty acid biosynthetic process (IMP) via [WBPaper00005233] Watts JL et al. (2002)
Locus_11613_Transcript_1/1_Confidence_0.000_Length_201	WBGene00022491|Y119D3B.14	3e-06	GRO slow growth	KOG1600	[GO:0042759] BIOLOGICAL_PROCESS long-chain fatty acid biosynthetic process (IGI) via [WBPaper00004149] Watts JL et al. (2000)
Locus_11618_Transcript_1/1_Confidence_0.000_Length_1056	WBGene00000232|avr-14	7e-06	GRO slow growth	KOG1600	[GO:0042759] BIOLOGICAL_PROCESS long-chain fatty acid biosynthetic process (IGI) via [WBPaper00004149] Watts JL et al. (2000)
Locus_11619_Transcript_1/1_Confidence_0.000_Length_333	WBGene00001403|fbl-1	1e-06	GRO slow growth	KOG1600	[GO:0006633] BIOLOGICAL_PROCESS fatty acid biosynthetic process (IDA) via [WBPaper00004149] Watts JL et al. (2000)
Locus_1163_Transcript_1/1_Confidence_0.000_Length_453	WBGene00009626|F42A8.1	2e-08	GRO slow growth	KOG1217	[GO:0030198] BIOLOGICAL_PROCESS extracellular matrix organization (ISS) via [WBPaper00003411] Barth JL et al. (1998)
Locus_11638_Transcript_1/1_Confidence_0.000_Length_361	WBGene00015510|C06A6.5	3e-07	GRO slow growth	KOG1458	[GO:0005975] BIOLOGICAL_PROCESS carbohydrate metabolic process (IEA)
Locus_11642_Transcript_1/1_Confidence_0.000_Length_209	WBGene00004403|rom-4	4e-09	pharyngeal pumping increased	TWOG0056	[GO:0009790] BIOLOGICAL_PROCESS embryonic development (IMP) via [WBPaper00005169] Zambrano N et al. (2002)
Locus_1165_Transcript_1/1_Confidence_0.000_Length_398	WBGene00006418|tag-38	1e-08	GRO slow growth	KOG0549	[GO:0008340] BIOLOGICAL_PROCESS determination of adult life span (IMP)
Locus_1166_Transcript_1/1_Confidence_0.000_Length_1877	WBGene00000900|daf-4	7e-09	GRO slow growth	KOG0549	[GO:0040010] BIOLOGICAL_PROCESS positive regulation of growth rate (IMP)
Locus_11662_Transcript_1/1_Confidence_0.000_Length_208	WBGene00007428|C08B6.7	3e-08	EGL D egg laying defective		[GO:0006457] BIOLOGICAL_PROCESS protein folding (IEA)
Locus_11663_Transcript_1/2_Confidence_0.333_Length_280	WBGene00022171|Y71H2AM.6	2e-07	GRO slow growth	KOG0543	[GO:0009792] BIOLOGICAL_PROCESS embryonic development ending in birth or egg hatching (IMP)
Locus_11665_Transcript_1/1_Confidence_0.000_Length_552	WBGene00019605|K10B2.2	2e-08	GRO slow growth		[GO:0007218] BIOLOGICAL_PROCESS neuropeptide signaling pathway (IDA) via [WBPaper00006174] Rogers C et al. (2003)
Locus_11674_Transcript_1/1_Confidence_0.000_Length_214	WBGene00002026|hsp-70	1e-09	GRO slow growth		[GO:0040010] BIOLOGICAL_PROCESS positive regulation of growth rate (IMP)
Locus_11679_Transcript_1/1_Confidence_0.000_Length_354	WBGene00006910|vha-1	1e-07	GRO slow growth	KOG1399	[GO:0004499] MOLECULAR_FUNCTION flavin-containing monooxygenase activity (IEA)
Locus_11683_Transcript_1/1_Confidence_0.000_Length_201	WBGene00004063|pmr-1	9e-08	GRO slow growth	KOG1399	[GO:0004499] MOLECULAR_FUNCTION flavin-containing monooxygenase activity (IEA)
Locus_11696_Transcript_1/1_Confidence_0.000_Length_208	WBGene00020366|acdh-10	8e-10	postembryonic development variant	KOG1399	[GO:0000003] BIOLOGICAL_PROCESS reproduction (IMP)
Locus_11710_Transcript_1/1_Confidence_0.000_Length_295	WBGene00011738|T12G3.2	1e-10	GRO slow growth	KOG1399	[GO:0009792] BIOLOGICAL_PROCESS embryonic development ending in birth or egg hatching (IMP)
Locus_11719_Transcript_1/2_Confidence_0.333_Length_226	WBGene00014213|ZK1073.1	5e-06	GRO slow growth	KOG1399	[GO:0004499] MOLECULAR_FUNCTION flavin-containing monooxygenase activity (IEA)
Locus_11721_Transcript_1/1_Confidence_0.000_Length_300	WBGene00017125|acdh-12	2e-09	GRO slow growth		[GO:0005737] CELLULAR_COMPONENT cytoplasm (IEA)
Locus_11729_Transcript_1/1_Confidence_0.000_Length_1106	WBGene00014106|ZK856.5	2e-06	GRO slow growth	KOG2784	[GO:0009792] BIOLOGICAL_PROCESS embryonic development ending in birth or egg hatching (IMP)
Locus_11738_Transcript_1/1_Confidence_0.000_Length_266	WBGene00009352|F33A8.4	3e-09	EMB embryonic lethal	KOG2472	[GO:0000003] BIOLOGICAL_PROCESS reproduction (IMP)
Locus_11744_Transcript_1/1_Confidence_0.000_Length_342	WBGene00006643|tsp-17	2e-07	GRO slow growth	KOG2332	[GO:0006879] BIOLOGICAL_PROCESS cellular iron ion homeostasis (IMP) via [WBPaper00024456] Kim YI et al. (2004)
Locus_11749_Transcript_1/1_Confidence_0.000_Length_750	WBGene00002189|kin-1	9e-10	GRO slow growth	KOG2332	[GO:0040010] BIOLOGICAL_PROCESS positive regulation of growth rate (IMP)
Locus_11752_Transcript_1/2_Confidence_0.333_Length_898	WBGene00003242|mig-6	6e-07	bag of worms	KOG0841	[GO:0005634] CELLULAR_COMPONENT nucleus (IDA) via [WBPaper00027763] Wang Y et al. (2006)
Locus_11752_Transcript_2/2_Confidence_0.000_Length_902	WBGene00003242|mig-6	1e-07	GRO slow growth	KOG1317	[GO:0000003] BIOLOGICAL_PROCESS reproduction (IMP)
Locus_11764_Transcript_1/1_Confidence_0.000_Length_202	WBGene00001095|dars-2	1e-08	GRO slow growth	KOG2619	[GO:0006486] BIOLOGICAL_PROCESS protein amino acid glycosylation (IEA)
Locus_11792_Transcript_1/1_Confidence_0.000_Length_1155	WBGene00004428|rpl-16	2e-09	GRO slow growth	KOG0448	[GO:0008053] BIOLOGICAL_PROCESS mitochondrial fusion (IMP) via [WBPaper00032123] Breckenridge DG et al. (2008)
Locus_11797_Transcript_1/1_Confidence_0.000_Length_789	WBGene00003616|nhr-17	4e-09	EMB embryonic lethal	KOG2059	[GO:0005096] MOLECULAR_FUNCTION GTPase activator activity (IEA)
Locus_118_Transcript_1/1_Confidence_0.500_Length_496	WBGene00009561|F39D8.3	6e-07	GRO slow growth	KOG3508	[GO:0040010] BIOLOGICAL_PROCESS positive regulation of growth rate (IMP)
Locus_1180_Transcript_1/1_Confidence_0.000_Length_1908	WBGene00020114|pde-4	2e-09	HIC aldicarb hypersensitive		[GO:0007186] BIOLOGICAL_PROCESS G-protein coupled receptor protein signaling pathway (IDA) via [WBPaper00004388] Lee YS et al. (2000)
Locus_11801_Transcript_1/1_Confidence_0.000_Length_204	WBGene00001214|ego-1	5e-06	EMB embryonic lethal	KOG2870	[GO:0006120] BIOLOGICAL_PROCESS mitochondrial electron transport, NADH to ubiquinone (IMP) via [WBPaper00028429] Falk MJ et al. (2006)
Locus_11805_Transcript_1/1_Confidence_0.000_Length_658	WBGene00008278|npr-10	5e-06	GRO slow growth	KOG3889	[GO:0045329] BIOLOGICAL_PROCESS carnitine biosynthetic process (ISS) via [WBPaper00011648] Ursini MV et al. (2000)
Locus_11814_Transcript_1/1_Confidence_0.000_Length_679	WBGene00000279|cah-1	3e-09	GRO slow growth	KOG0201	[GO:0060281] BIOLOGICAL_PROCESS regulation of oocyte development (IMP) via [WBPaper00035301] Schouest KR et al. (2009)
Locus_11827_Transcript_1/1_Confidence_0.000_Length_382	WBGene00015460|C05C8.1	9e-09	GRO slow growth		[GO:0008340] BIOLOGICAL_PROCESS determination of adult life span (IMP)
Locus_1183_Transcript_1/1_Confidence_0.000_Length_2162	WBGene00013606|cand-1	1e-07	GRO slow growth		[GO:0040040] BIOLOGICAL_PROCESS thermosensory behavior (IGI) via [WBPaper00027040] Inada H et al. (2006)
Locus_11831_Transcript_1/1_Confidence_0.000_Length_227	WBGene00012776|Y42A5A.1	2e-06	GRO slow growth		[GO:0009190] BIOLOGICAL_PROCESS cyclic nucleotide biosynthetic process (IEA)
Locus_11836_Transcript_1/2_Confidence_0.667_Length_358	WBGene00022271|cpx-1	8e-10	GRO slow growth	KOG4171	[GO:0033555] BIOLOGICAL_PROCESS multicellular organismal response to stress (IMP) via [WBPaper00024211] Gray JM et al. (2004)
Locus_11836_Transcript_2/2_Confidence_0.000_Length_552	WBGene00022271|cpx-1	2e-09	postembryonic development variant	KOG1439	[GO:0008340] BIOLOGICAL_PROCESS determination of adult life span (IMP)
Locus_11839_Transcript_1/1_Confidence_0.000_Length_362	WBGene00006727|ubq-1	8e-10	GRO slow growth	LSE0738	[GO:0009790] BIOLOGICAL_PROCESS embryonic development (IMP) via [WBPaper00018044] Hiroshi Qadota et al. (2001)
Locus_1184_Transcript_1/1_Confidence_0.000_Length_2291	WBGene00014165|puf-12	4e-09	GRO slow growth	KOG1261	[GO:0006097] BIOLOGICAL_PROCESS glyoxylate cycle (ISS) via [WBPaper00005194] Tsuboi D et al. (2002)
Locus_11842_Transcript_1/1_Confidence_0.000_Length_305	WBGene00003813|nrf-6	5e-10	GRO slow growth		[GO:0033235] BIOLOGICAL_PROCESS positive regulation of protein sumoylation (IDA) via [WBPaper00025147] Holway AH et al. (2005)
Locus_11854_Transcript_1/1_Confidence_0.000_Length_218	WBGene00006538|tbb-4	9e-08	GRO slow growth	KOG1516	[GO:0005777] CELLULAR_COMPONENT peroxisome (IDA) via [WBPaper00031212] Samuelson AV et al. (2007)
Locus_11862_Transcript_1/1_Confidence_0.000_Length_822	WBGene00004273|rab-10	2e-06	GRO slow growth		[GO:0042330] BIOLOGICAL_PROCESS taxis (IMP) via [WBPaper00015370] Fujiwara M et al. (1996)
Locus_11863_Transcript_1/1_Confidence_0.000_Length_183	WBGene00020681|T22D1.2	2e-10	GRO slow growth	KOG3644	[GO:0031987] BIOLOGICAL_PROCESS locomotion involved in locomotory behavior (IMP) via [WBPaper00027150] Cook A et al. (2006)
Locus_1187_Transcript_1/1_Confidence_0.000_Length_2998	WBGene00006537|tbb-2	9e-07	GRO slow growth	KOG3644	[GO:0042493] BIOLOGICAL_PROCESS response to drug (IMP) via [WBPaper00010338] Mark Pellegrino et al. (2002)
Locus_11872_Transcript_1/1_Confidence_0.000_Length_369	WBGene00003567|ncx-2	1e-08	GRO slow growth		[GO:0009792] BIOLOGICAL_PROCESS embryonic development ending in birth or egg hatching (IMP) via [WBPaper00005437] Wang L et al. (2002) Nature "A regulatory cytoplasmic poly(A)
Locus_11873_Transcript_1/1_Confidence_0.000_Length_198	WBGene00018610|F48E8.3	4e-06	GRO slow growth	KOG0335	[GO:0009791] BIOLOGICAL_PROCESS post-embryonic development (IMP) via [WBPaper00002611] Gruidl ME et al. (1996)
Locus_11887_Transcript_1/1_Confidence_0.000_Length_227	WBGene00012338|W07G4.4	1e-07	GRO slow growth	KOG0335	[GO:0043186] CELLULAR_COMPONENT P granule (IDA) via [WBPaper00004229] Kuznicki KA et al. (2000)
Locus_11893_Transcript_1/1_Confidence_0.000_Length_1025	WBGene00007014|mdt-10	4e-09	GRO slow growth		[GO:0004356] MOLECULAR_FUNCTION glutamate-ammonia ligase activity (IEA)
Locus_11898_Transcript_1/1_Confidence_0.000_Length_175	WBGene00000915|daf-21	2e-10	GRO slow growth	KOG1217	[GO:0009880] BIOLOGICAL_PROCESS embryonic pattern specification (IMP) via [WBPaper00002330] Lin R et al. (1995)
Locus_11918_Transcript_1/1_Confidence_0.000_Length_344	WBGene00018579|acs-16	7e-08	EGL D egg laying defective		[GO:0002119] BIOLOGICAL_PROCESS nematode larval development (IMP)
Locus_11942_Transcript_1/2_Confidence_0.333_Length_843	WBGene00010315|F59B2.13	4e-08	GRO slow growth	KOG3787	[GO:0005886] CELLULAR_COMPONENT plasma membrane (ISS) via [WBPaper00004458] Rand JB et al. (2000)
Locus_11942_Transcript_2/2_Confidence_0.333_Length_759	WBGene00010315|F59B2.13	4e-08	GRO slow growth	KOG3787	[GO:0006835] BIOLOGICAL_PROCESS dicarboxylic acid transport (IEA)
Locus_11950_Transcript_1/1_Confidence_0.000_Length_326	WBGene00001162|efl-2	4e-06	GRO slow growth	KOG3787	[GO:0006835] BIOLOGICAL_PROCESS dicarboxylic acid transport (IEA)
Locus_11952_Transcript_1/1_Confidence_0.000_Length_216	WBGene00018262|cyp-33C3	1e-10	postembryonic development variant	KOG3736	[GO:0004437] MOLECULAR_FUNCTION inositol or phosphatidylinositol phosphatase activity (IEA)
Locus_11958_Transcript_1/1_Confidence_0.000_Length_4192	WBGene00022100|Y69A2AR.31	9e-07	postembryonic development variant	KOG3736	[GO:0016021] CELLULAR_COMPONENT integral to membrane (IEA)
Locus_1196_Transcript_1/3_Confidence_0.333_Length_1685	WBGene00003519|nac-3	9e-07	postembryonic development variant	KOG3736	[GO:0016021] CELLULAR_COMPONENT integral to membrane (IEA)
Locus_1196_Transcript_3/3_Confidence_0.333_Length_1107	WBGene00003519|nac-3	2e-07	EMB embryonic lethal	KOG1413	[GO:0009792] BIOLOGICAL_PROCESS embryonic development ending in birth or egg hatching (IMP)
Locus_11963_Transcript_1/1_Confidence_0.000_Length_878	WBGene00000288|cal-4	3e-10	GRO slow growth	KOG1413	[GO:0000139] CELLULAR_COMPONENT Golgi membrane (IEA)
Locus_11967_Transcript_1/1_Confidence_0.000_Length_242	WBGene00020601|T20B12.3	6e-10	GRO slow growth	KOG2791	[GO:0005795] CELLULAR_COMPONENT Golgi stack (IEA)
Locus_11975_Transcript_1/1_Confidence_0.000_Length_4608	WBGene00002299|let-23	1e-05	GRO slow growth	LSE0820	[GO:0005737] CELLULAR_COMPONENT cytoplasm (IDA) via [WBPaper00026837] Kormish JD et al. (2005)
Locus_11979_Transcript_1/1_Confidence_0.000_Length_2689	WBGene00016159|C27A12.9	4e-08	RUP exploded through vulva		[GO:0016477] BIOLOGICAL_PROCESS cell migration (IMP) via [WBPaper00003556] Blelloch RH et al. (1999)
Locus_1199_Transcript_1/1_Confidence_0.500_Length_288	WBGene00001932|his-58	1e-08	GRO slow growth		[GO:0008406] BIOLOGICAL_PROCESS gonad development (IMP) via [WBPaper00004450] Friedman LC et al. (2000)
Locus_11995_Transcript_1/1_Confidence_0.000_Length_845	WBGene00016641|C44C1.1	4e-08	GRO slow growth	KOG2219
Locus_120_Transcript_1/1_Confidence_0.000_Length_1657	WBGene00000792|crb-1	1e-10	GRO slow growth	KOG0082	[GO:0008355] BIOLOGICAL_PROCESS olfactory learning (IGI) via [WBPaper00003980] L'Etoile ND et al. (2000)
Locus_12011_Transcript_1/1_Confidence_0.000_Length_548	WBGene00017157|tyra-2	7e-07	GRO slow growth	KOG0082	[GO:0030424] CELLULAR_COMPONENT axon (IDA) via [WBPaper00024365] Lans H et al. (2004)
Locus_12016_Transcript_1/1_Confidence_0.000_Length_305	WBGene00016419|tyr-4	1e-10	GRO slow growth	KOG0082	[GO:0004871] MOLECULAR_FUNCTION signal transducer activity (IEA)
Locus_12018_Transcript_1/1_Confidence_0.000_Length_1038	WBGene00015214|srtx-1	6e-08	GRO slow growth	KOG0082	[GO:0030424] CELLULAR_COMPONENT axon (IDA) via [WBPaper00024365] Lans H et al. (2004)
Locus_12019_Transcript_1/1_Confidence_0.000_Length_327	WBGene00002000|hrp-2	2e-08	GRO slow growth	KOG0082	[GO:0004871] MOLECULAR_FUNCTION signal transducer activity (IEA)
Locus_12033_Transcript_1/1_Confidence_0.000_Length_1410	WBGene00004860|sma-6	4e-07	EMB embryonic lethal	KOG0286	[GO:0009790] BIOLOGICAL_PROCESS embryonic development (IMP) via [WBPaper00002525] Zwaal RR et al. (1996)
Locus_12038_Transcript_1/1_Confidence_0.000_Length_1115	WBGene00017283|F09E5.3	4e-09	GRO slow growth	KOG0657	[GO:0019915] BIOLOGICAL_PROCESS lipid storage (IMP)
Locus_12047_Transcript_1/1_Confidence_0.000_Length_612	WBGene00022456|Y110A7A.6	1e-06	GRO slow growth	KOG0657	[GO:0002119] BIOLOGICAL_PROCESS nematode larval development (IMP)
Locus_12065_Transcript_1/1_Confidence_0.000_Length_1522	WBGene00020341|T08B1.4	3e-06	GRO slow growth	KOG0986	[GO:0004703] MOLECULAR_FUNCTION G-protein coupled receptor kinase activity (IEA)
Locus_1207_Transcript_1/2_Confidence_0.333_Length_2939	WBGene00002075|imb-1	2e-06	GRO slow growth	KOG0986	[GO:0042048] BIOLOGICAL_PROCESS olfactory behavior (IMP) via [WBPaper00013467] Fukuto HS et al. (2004)
Locus_1207_Transcript_2/2_Confidence_0.000_Length_2856	WBGene00002075|imb-1	2e-06	GRO slow growth		[GO:0009792] BIOLOGICAL_PROCESS embryonic development ending in birth or egg hatching (IMP)
Locus_12070_Transcript_1/1_Confidence_0.000_Length_326	WBGene00016354|rig-6	2e-08	GRO slow growth	KOG0930	[GO:0005086] MOLECULAR_FUNCTION ARF guanyl-nucleotide exchange factor activity (IEA)
Locus_12071_Transcript_1/1_Confidence_0.000_Length_416	WBGene00019460|idi-1	1e-07	RIC aldicarb resistant	KOG0374	[GO:0000003] BIOLOGICAL_PROCESS reproduction (IMP)
Locus_1208_Transcript_1/1_Confidence_0.000_Length_512	WBGene00009885|F49E2.1	3e-07	GRO slow growth	KOG1695
Locus_12082_Transcript_1/1_Confidence_0.000_Length_1751	WBGene00019233|ugt-14	3e-09	GRO slow growth	KOG1695
Locus_12089_Transcript_1/1_Confidence_0.000_Length_183	WBGene00009977|swan-1	9e-10	GRO slow growth	KOG3742	[GO:0040011] BIOLOGICAL_PROCESS locomotion (IMP)
Locus_1209_Transcript_1/1_Confidence_0.000_Length_7146	WBGene00006803|unc-70	5e-06	GRO slow growth		[GO:0005216] MOLECULAR_FUNCTION ion channel activity (IEA)
Locus_12091_Transcript_1/1_Confidence_0.000_Length_283	WBGene00018862|F55A12.1	2e-10	GRO slow growth		[GO:0005524] MOLECULAR_FUNCTION ATP binding (IEA)
Locus_12106_Transcript_1/1_Confidence_0.000_Length_177	WBGene00017091|ttr-40	4e-09	GRO slow growth		[GO:0005524] MOLECULAR_FUNCTION ATP binding (IEA)
Locus_12115_Transcript_1/1_Confidence_0.000_Length_264	WBGene00011897|scpl-4	1e-06	GRO slow growth	KOG0058	[GO:0006629] BIOLOGICAL_PROCESS lipid metabolic process (IMP) via [WBPaper00028970] Schroeder LK et al. (2007)
Locus_12117_Transcript_1/1_Confidence_0.000_Length_543	WBGene00020710|T23B3.2	7e-08	GRO slow growth	KOG0058	[GO:0005765] CELLULAR_COMPONENT lysosomal membrane (IDA) via [WBPaper00033097] Kawai H et al. (2009)
Locus_12125_Transcript_1/1_Confidence_0.000_Length_222	WBGene00008052|ctns-1	2e-09	developmental timing variant	KOG1721	[GO:0040034] BIOLOGICAL_PROCESS regulation of development, heterochronic (IMP) via [WBPaper00005908] Abrahante JE et al. (2003)
Locus_12129_Transcript_1/1_Confidence_0.000_Length_211	WBGene00009628|tatn-1	1e-08	GRO slow growth	KOG1342	[GO:0045595] BIOLOGICAL_PROCESS regulation of cell differentiation (IGI) via [WBPaper00003050] Shi Y et al. (1998)
Locus_12133_Transcript_1/1_Confidence_0.000_Length_184	WBGene00017853|F27C1.3	2e-06	GRO slow growth	KOG1342	[GO:0042262] BIOLOGICAL_PROCESS DNA protection (IMP) via [WBPaper00005736] Pothof J et al. (2003)
Locus_12145_Transcript_1/1_Confidence_0.000_Length_1824	WBGene00002146|ipp-5	2e-10	GRO slow growth	KOG0329	[GO:0005634] CELLULAR_COMPONENT nucleus (IDA) via [WBPaper00005959] MacMorris M et al. (2003)
Locus_12146_Transcript_1/1_Confidence_0.000_Length_660	WBGene00003628|nhr-35	1e-07	GRO slow growth	KOG1417	[GO:0071688] BIOLOGICAL_PROCESS striated (IMP)
Locus_12166_Transcript_1/1_Confidence_0.000_Length_525	WBGene00008040|ttr-5	2e-09	GRO slow growth	KOG2226	[GO:0009408] BIOLOGICAL_PROCESS response to heat (IMP) via [WBPaper00006103] Ailion M et al. (2003)
Locus_12171_Transcript_1/1_Confidence_0.000_Length_1382	WBGene00006782|unc-46	2e-09	GRO slow growth		[GO:0007064] BIOLOGICAL_PROCESS mitotic sister chromatid cohesion (ISS) via [WBPaper00005919] Chan RC et al. (2003)
Locus_1218_Transcript_1/1_Confidence_0.000_Length_616	WBGene00012559|epg-3	1e-07	RUP exploded through vulva	KOG4475	[GO:0005604] CELLULAR_COMPONENT basement membrane (IDA) via [WBPaper00026611] Sherwood DR et al. (2005)
Locus_12183_Transcript_1/1_Confidence_0.000_Length_1337	WBGene00019156|H04M03.12	1e-08	GRO slow growth	KOG1745	[GO:0000003] BIOLOGICAL_PROCESS reproduction (IMP)
Locus_12195_Transcript_1/1_Confidence_0.000_Length_321	WBGene00009126|pyk-1	2e-09	GRO slow growth	KOG1745	[GO:0009792] BIOLOGICAL_PROCESS embryonic development ending in birth or egg hatching (IMP)
Locus_12204_Transcript_1/1_Confidence_0.000_Length_726	WBGene00017934|F30B5.4	4e-09	GRO slow growth	KOG1745	[GO:0009792] BIOLOGICAL_PROCESS embryonic development ending in birth or egg hatching (IMP)
Locus_12211_Transcript_2/2_Confidence_0.000_Length_662	WBGene00001177|egl-8	2e-09	EMB embryonic lethal	KOG1756	[GO:0060465] BIOLOGICAL_PROCESS pharynx development (IMP)
Locus_12214_Transcript_1/1_Confidence_0.000_Length_728	WBGene00017816|F26B1.2	1e-06	GRO slow growth		[GO:0002119] BIOLOGICAL_PROCESS nematode larval development (IMP)
Locus_12217_Transcript_1/2_Confidence_0.333_Length_407	WBGene00000767|coq-8	1e-09	GRO slow growth	KOG3467	[GO:0019915] BIOLOGICAL_PROCESS lipid storage (IMP)
Locus_12221_Transcript_1/1_Confidence_0.000_Length_1979	WBGene00006611|tre-5	2e-09	GRO slow growth	KOG1744	[GO:0009792] BIOLOGICAL_PROCESS embryonic development ending in birth or egg hatching (IMP)
Locus_12226_Transcript_1/1_Confidence_0.000_Length_206	WBGene00001247|elo-9	2e-08	GRO slow growth	KOG3467	[GO:0009792] BIOLOGICAL_PROCESS embryonic development ending in birth or egg hatching (IMP)
Locus_12232_Transcript_1/1_Confidence_0.000_Length_498	WBGene00003480|klf-3	4e-08	SCK sick	KOG1744	[GO:0000003] BIOLOGICAL_PROCESS reproduction (IMP)
Locus_12243_Transcript_1/1_Confidence_0.000_Length_743	WBGene00012194|toe-4	1e-06	GRO slow growth	KOG1745	[GO:0009792] BIOLOGICAL_PROCESS embryonic development ending in birth or egg hatching (IMP)
Locus_12249_Transcript_1/2_Confidence_0.667_Length_869	WBGene00022089|Y69A2AR.18	2e-08	GRO slow growth	KOG1744	[GO:0040011] BIOLOGICAL_PROCESS locomotion (IMP)
Locus_12249_Transcript_2/2_Confidence_0.333_Length_835	WBGene00022089|Y69A2AR.18	2e-08	GRO slow growth	KOG1744	[GO:0040035] BIOLOGICAL_PROCESS hermaphrodite genitalia development (IMP)
Locus_1225_Transcript_1/1_Confidence_0.000_Length_9055	WBGene00001328|epi-1	5e-09	GRO slow growth	KOG1745	[GO:0009792] BIOLOGICAL_PROCESS embryonic development ending in birth or egg hatching (IMP)
Locus_12252_Transcript_1/1_Confidence_0.000_Length_338	WBGene00006435|stdh-4	1e-10	GRO slow growth	KOG0561	[GO:0030528] MOLECULAR_FUNCTION transcription regulator activity (IEA)
Locus_12253_Transcript_1/1_Confidence_0.000_Length_1422	WBGene00044321|tag-264	5e-07	GRO slow growth	KOG0381	[GO:0003677] MOLECULAR_FUNCTION DNA binding (IEA)
Locus_12254_Transcript_1/1_Confidence_0.000_Length_183	WBGene00000915|daf-21	1e-06	EMB embryonic lethal	KOG3681	[GO:0042074] BIOLOGICAL_PROCESS cell migration involved in gastrulation (IGI) via [WBPaper00036330] Grana TM et al. (2010)
Locus_1226_Transcript_1/1_Confidence_0.000_Length_324	WBGene00019461|K07A3.3	7e-10	EMB embryonic lethal
Locus_12260_Transcript_1/1_Confidence_0.000_Length_257	WBGene00008706|F11E6.1	3e-08	GRO slow growth
Locus_12272_Transcript_1/1_Confidence_0.000_Length_289	WBGene00001177|egl-8	4e-09	EMB embryonic lethal		[GO:0016021] CELLULAR_COMPONENT integral to membrane (IEA)
Locus_12273_Transcript_1/1_Confidence_0.000_Length_376	WBGene00002035|hum-1	5e-06	GRO slow growth	KOG0638	[GO:0040010] BIOLOGICAL_PROCESS positive regulation of growth rate (IMP)
Locus_12274_Transcript_1/1_Confidence_0.000_Length_351	WBGene00000377|cct-1	1e-09	RIC aldicarb resistant	KOG0667	[GO:0008340] BIOLOGICAL_PROCESS determination of adult life span (IMP)
Locus_12277_Transcript_1/1_Confidence_0.000_Length_1129	WBGene00010405|H19N07.1	3e-09	GRO slow growth	KOG1911	[GO:0008406] BIOLOGICAL_PROCESS gonad development (IMP) via [WBPaper00028349] Schott S et al. (2006)
Locus_12286_Transcript_1/1_Confidence_0.000_Length_212	WBGene00013881|ZC410.3	1e-08	SCK sick	KOG0117	[GO:0005634] CELLULAR_COMPONENT nucleus (IDA) via [WBPaper00024309] Kinnaird JH et al. (2004)
Locus_1229_Transcript_1/2_Confidence_0.333_Length_526	WBGene00018367|F42H10.3	2e-10	GRO slow growth	KOG1936	[GO:0009792] BIOLOGICAL_PROCESS embryonic development ending in birth or egg hatching (IMP)
Locus_12296_Transcript_1/1_Confidence_0.000_Length_325	WBGene00007000|tufm-1	1e-06	GRO slow growth	KOG4117
Locus_12303_Transcript_1/1_Confidence_0.000_Length_335	WBGene00013240|Y56A3A.28	2e-08	SCK sick	KOG0101	[GO:0005829] CELLULAR_COMPONENT cytosol (IDA) via [WBPaper00035403] Singh V et al. (2009)
Locus_12304_Transcript_1/2_Confidence_0.333_Length_385	WBGene00008683|repo-1	9e-10	postembryonic development variant	KOG0100	[GO:0030968] BIOLOGICAL_PROCESS endoplasmic reticulum unfolded protein response (IEP) via [WBPaper00005044] Shen X et al. (2001)
Locus_12306_Transcript_1/1_Confidence_0.000_Length_299	WBGene00013969|tep-1	9e-08	GRO slow growth	KOG3591	[GO:0031072] MOLECULAR_FUNCTION heat shock protein binding (IPI) via [WBPaper00003194] Kokke BPA et al. (1998)
Locus_1231_Transcript_1/1_Confidence_0.000_Length_2858	WBGene00004121|pqn-34	6e-06	postembryonic development variant	KOG3591	[GO:0009408] BIOLOGICAL_PROCESS response to heat (IEA)
Locus_12314_Transcript_1/1_Confidence_0.000_Length_565	WBGene00001912|his-38	1e-09	GRO slow growth	KOG3591	[GO:0009408] BIOLOGICAL_PROCESS response to heat (IEA)
Locus_12322_Transcript_1/1_Confidence_0.000_Length_525	WBGene00009649|F43C1.5	9e-09	EMB embryonic lethal	KOG0356	[GO:0034514] BIOLOGICAL_PROCESS mitochondrial unfolded protein response (IEP) via [WBPaper00024269] Yoneda T et al. (2004)
Locus_1233_Transcript_2/2_Confidence_0.000_Length_265	WBGene00007235|C01G10.8	3e-08	GRO slow growth	KOG0101	[GO:0030968] BIOLOGICAL_PROCESS endoplasmic reticulum unfolded protein response (IEP) via [WBPaper00005432] Urano F et al. (2002)
Locus_1235_Transcript_1/1_Confidence_0.000_Length_843	WBGene00004894|sms-3	2e-07	GRO slow growth	KOG3548	[GO:0019915] BIOLOGICAL_PROCESS lipid storage (IMP)
Locus_12353_Transcript_1/1_Confidence_0.000_Length_1195	WBGene00007352|cdc-48.1	6e-06	GRO slow growth	KOG3704	[GO:0019915] BIOLOGICAL_PROCESS lipid storage (IMP)
Locus_12357_Transcript_1/1_Confidence_0.000_Length_466	WBGene00004951|spc-1	4e-09	RIC aldicarb resistant	KOG0162	[GO:0004197] MOLECULAR_FUNCTION cysteine-type endopeptidase activity (IEA)
Locus_12360_Transcript_1/1_Confidence_0.000_Length_275	WBGene00003995|pgp-1	6e-07	GRO slow growth	KOG4229	[GO:0005856] CELLULAR_COMPONENT cytoskeleton (IEA)
Locus_12363_Transcript_1/1_Confidence_0.000_Length_1597	WBGene00017158|F01F1.1	9e-10	GRO slow growth	KOG2240	[GO:0043066] BIOLOGICAL_PROCESS negative regulation of apoptosis (IMP) via [WBPaper00006037] Bloss TA et al. (2003)
Locus_12371_Transcript_1/1_Confidence_0.000_Length_336	WBGene00013650|Y105C5B.9	1e-10	EMB embryonic lethal	KOG4456	[GO:0000776] CELLULAR_COMPONENT kinetochore (IDA) via [WBPaper00024358] Cockell MM et al. (2004)
Locus_12373_Transcript_1/1_Confidence_0.000_Length_245	WBGene00012762|Y41E3.1	1e-09	growth variant	KOG0977	[GO:0005882] CELLULAR_COMPONENT intermediate filament (IDA) via [WBPaper00006137] Karabinos A et al. (2003) J Mol Biol "In vivo and in vitro evidence that the four essential intermediate filament (IF)
Locus_12380_Transcript_1/1_Confidence_0.000_Length_1023	WBGene00012441|glb-28	9e-07	GRO slow growth	KOG0977	[GO:0002119] BIOLOGICAL_PROCESS nematode larval development (IMP)
Locus_12381_Transcript_1/1_Confidence_0.000_Length_198	WBGene00010077|F55A11.4	7e-10	BLI blistered	KOG0977	[GO:0040002] BIOLOGICAL_PROCESS collagen and cuticulin-based cuticle development (IMP)
Locus_12391_Transcript_1/1_Confidence_0.000_Length_285	WBGene00007707|C25A1.5	2e-08	GRO slow growth	KOG1670	[GO:0009792] BIOLOGICAL_PROCESS embryonic development ending in birth or egg hatching (IMP)
Locus_12392_Transcript_1/1_Confidence_0.000_Length_175	WBGene00021921|Y55F3AM.3	2e-06	growth variant	KOG0401	[GO:0005829] CELLULAR_COMPONENT cytosol (IDA) via [WBPaper00024654] Dinkova TD et al. (2005)
Locus_12395_Transcript_1/1_Confidence_0.000_Length_608	WBGene00009435|F35G2.1	7e-06	EMB embryonic lethal	KOG0166	[GO:0051983] BIOLOGICAL_PROCESS regulation of chromosome segregation (IMP) via [WBPaper00005484] Geles KG et al. (2002)
Locus_12396_Transcript_1/1_Confidence_0.000_Length_420	WBGene00006585|tni-3	3e-08	EMB embryonic lethal	KOG1241	[GO:0000003] BIOLOGICAL_PROCESS reproduction (IMP) via [WBPaper00005637] Askjaer P et al. (2002)
Locus_1240_Transcript_1/1_Confidence_0.000_Length_1735	WBGene00004316|rbf-1	2e-06	GRO slow growth	KOG2020	[GO:0009792] BIOLOGICAL_PROCESS embryonic development ending in birth or egg hatching (IMP)
Locus_12408_Transcript_1/1_Confidence_0.000_Length_708	WBGene00016860|cyp-33C9	4e-10	RUP exploded through vulva	KOG3637	[GO:0005886] CELLULAR_COMPONENT plasma membrane (IDA) via [WBPaper00036041] Hsu TY et al. (2010)
Locus_12414_Transcript_1/1_Confidence_0.000_Length_2173	WBGene00019895|aagr-2	5e-07	GRO slow growth	KOG0327	[GO:0009792] BIOLOGICAL_PROCESS embryonic development ending in birth or egg hatching (IMP)
Locus_12420_Transcript_1/1_Confidence_0.000_Length_214	WBGene00008774|F13H10.3	7e-08	GRO slow growth	LSE0996	[GO:0040010] BIOLOGICAL_PROCESS positive regulation of growth rate (IMP)
Locus_12424_Transcript_1/1_Confidence_0.000_Length_172	WBGene00022738|ZK418.9	1e-06	postembryonic development variant	TWOG0193	[GO:0005921] CELLULAR_COMPONENT gap junction (IEA)
Locus_12426_Transcript_1/1_Confidence_0.000_Length_236	WBGene00019544|K08F11.5	7e-08	GRO slow growth	TWOG0193	[GO:0005921] CELLULAR_COMPONENT gap junction (IEA)
Locus_1243_Transcript_1/1_Confidence_0.000_Length_2054	WBGene00005077|src-1	6e-08	RIC aldicarb resistant	TWOG0193	[GO:0005921] CELLULAR_COMPONENT gap junction (IEA)
Locus_12434_Transcript_1/1_Confidence_0.000_Length_266	WBGene00015978|C18F10.7	4e-09	GRO slow growth	KOG1976	[GO:0030728] BIOLOGICAL_PROCESS ovulation (IMP) via [WBPaper00005268] Bui YK et al. (2002)
Locus_12442_Transcript_1/1_Confidence_0.000_Length_312	WBGene00021956|Y57E12AL.1	1e-10	GRO slow growth	KOG0385	[GO:0040027] BIOLOGICAL_PROCESS negative regulation of vulval development (IMP)
Locus_12448_Transcript_1/1_Confidence_0.000_Length_939	WBGene00009514|F37H8.5	7e-07	GRO slow growth	KOG3533	[GO:0007622] BIOLOGICAL_PROCESS rhythmic behavior (IMP) via [WBPaper00003693] Dal Santo P et al. (1999)
Locus_1245_Transcript_1/1_Confidence_0.000_Length_1101	WBGene00006780|unc-44	2e-08	postembryonic development variant	KOG1048	[GO:0005488] MOLECULAR_FUNCTION binding (IEA)
Locus_12455_Transcript_1/1_Confidence_0.000_Length_900	WBGene00022788|ZK682.2	8e-07	GRO slow growth	KOG4084	[GO:0016021] CELLULAR_COMPONENT integral to membrane (IEA)
Locus_12456_Transcript_1/1_Confidence_0.000_Length_244	WBGene00020110|R151.7	2e-06	GRO slow growth		[GO:0030993] CELLULAR_COMPONENT axonemal heterotrimeric kinesin-II complex (IPI) via [WBPaper00028530] Pan X et al. (2006)
Locus_12457_Transcript_1/1_Confidence_0.000_Length_193	WBGene00013702|Y106G6D.6	2e-09	GRO slow growth	KOG1390	[GO:0005739] CELLULAR_COMPONENT mitochondrion (IDA) via [WBPaper00027085] Mak HY et al. (2006)
Locus_12460_Transcript_1/1_Confidence_0.000_Length_465	WBGene00006709|ubc-14	5e-07	GRO slow growth	KOG4441	[GO:0019915] BIOLOGICAL_PROCESS lipid storage (IMP)
Locus_12464_Transcript_1/1_Confidence_0.000_Length_220	WBGene00002245|lag-1	3e-08	GRO slow growth	KOG4441	[GO:0005515] MOLECULAR_FUNCTION protein binding (IEA)
Locus_12465_Transcript_1/1_Confidence_0.000_Length_247	WBGene00003968|peb-1	2e-10	GRO slow growth	KOG0665	[GO:0007143] BIOLOGICAL_PROCESS female meiosis (IMP) via [WBPaper00005583] Smith P et al. (2002)
Locus_12468_Transcript_1/1_Confidence_0.000_Length_179	WBGene00012344|tag-210	5e-08	GRO slow growth	KOG0616	[GO:0018991] BIOLOGICAL_PROCESS oviposition (IMP)
Locus_12476_Transcript_1/1_Confidence_0.000_Length_1483	WBGene00004130|ketn-1	3e-07	GRO slow growth	KOG3092	[GO:0034606] BIOLOGICAL_PROCESS response to hermaphrodite contact (IMP)
Locus_12477_Transcript_1/1_Confidence_0.000_Length_362	WBGene00017513|F16F9.1	6e-06	GRO slow growth	KOG1163	[GO:0060069] BIOLOGICAL_PROCESS Wnt receptor signaling pathway, regulating spindle positioning (IMP) via [WBPaper00024624] Walston T et al. (2004)
Locus_12512_Transcript_1/1_Confidence_0.000_Length_302	WBGene00016151|smc-5	3e-08	GRO slow growth	KOG0194	[GO:0006898] BIOLOGICAL_PROCESS receptor-mediated endocytosis (IMP)
Locus_12520_Transcript_1/1_Confidence_0.000_Length_169	WBGene00022363|Y92H12BL.1	5e-09	GRO slow growth	KOG0194	[GO:0005515] MOLECULAR_FUNCTION protein binding (IEA)
Locus_12523_Transcript_1/1_Confidence_0.000_Length_965	WBGene00019289|kcc-3	3e-09	AGE life span variant	KOG4257	[GO:0004672] MOLECULAR_FUNCTION protein kinase activity (IEA)
Locus_12525_Transcript_1/1_Confidence_0.000_Length_225	WBGene00000199|arx-1	3e-08	GRO slow growth	KOG0245	[GO:0040010] BIOLOGICAL_PROCESS positive regulation of growth rate (IMP)
Locus_12535_Transcript_1/1_Confidence_0.000_Length_431	WBGene00009436|F35G2.2	3e-09	postembryonic development variant	KOG0246	[GO:0007019] BIOLOGICAL_PROCESS microtubule depolymerization (IMP) via [WBPaper00028993] Schlaitz AL et al. (2007)
Locus_12536_Transcript_1/1_Confidence_0.000_Length_378	WBGene00010436|JC8.4	8e-10	GRO slow growth	KOG4280	[GO:0030993] CELLULAR_COMPONENT axonemal heterotrimeric kinesin-II complex (IPI) via [WBPaper00028530] Pan X et al. (2006)
Locus_1254_Transcript_1/1_Confidence_0.000_Length_3183	WBGene00009106|acs-12	4e-10	EMB embryonic lethal	KOG4280	[GO:0030993] CELLULAR_COMPONENT axonemal heterotrimeric kinesin-II complex (IPI) via [WBPaper00028530] Pan X et al. (2006)
Locus_12541_Transcript_1/1_Confidence_0.000_Length_198	WBGene00008767|F13G3.7	2e-10	GRO slow growth	KOG3525	[GO:0004252] MOLECULAR_FUNCTION serine-type endopeptidase activity (IEA)
Locus_12554_Transcript_1/1_Confidence_0.000_Length_459	WBGene00003628|nhr-35	3e-10	GRO slow growth	KOG1885	[GO:0002119] BIOLOGICAL_PROCESS nematode larval development (IMP)
Locus_12559_Transcript_1/1_Confidence_0.000_Length_224	WBGene00010047|F54D1.6	1e-10	EMB embryonic lethal		[GO:0005737] CELLULAR_COMPONENT cytoplasm (IDA) via [WBPaper00033079] Hubert A et al. (2009)
Locus_12560_Transcript_1/1_Confidence_0.000_Length_201	WBGene00012225|W03G11.3	4e-06	EGL D egg laying defective	KOG3743	[GO:0018991] BIOLOGICAL_PROCESS oviposition (IMP) via [WBPaper00005357] Gupta BP et al. (2002)
Locus_12567_Transcript_1/1_Confidence_0.000_Length_1038	WBGene00012723|Y39G8B.2	9e-06	EMB embryonic lethal	KOG0994	[GO:0016244] BIOLOGICAL_PROCESS programmed cell death (IMP) via [WBPaper00015206] Kao G et al. (1995)
Locus_1257_Transcript_1/1_Confidence_0.000_Length_3670	WBGene00002247|lam-1	8e-08	EGL D egg laying defective	KOG1836	[GO:0005604] CELLULAR_COMPONENT basement membrane (IDA) via [WBPaper00006014] Huang C et al. (2003)
Locus_12574_Transcript_1/1_Confidence_0.000_Length_161	WBGene00000894|dab-1	2e-06	GRO slow growth	KOG4015	[GO:0005215] MOLECULAR_FUNCTION transporter activity (IEA)
Locus_12576_Transcript_1/1_Confidence_0.000_Length_471	WBGene00010681|K08F8.1	1e-06	postembryonic development variant	KOG4015	[GO:0040011] BIOLOGICAL_PROCESS locomotion (IMP)
Locus_12578_Transcript_1/1_Confidence_0.000_Length_161	WBGene00006699|uba-1	5e-06	GRO slow growth	KOG1495	[GO:0016491] MOLECULAR_FUNCTION oxidoreductase activity (IEA)
Locus_12579_Transcript_1/1_Confidence_0.000_Length_165	WBGene00004033|pkc-2	2e-09	postembryonic development variant	KOG3587	[GO:0060102] CELLULAR_COMPONENT collagen and cuticulin-based cuticle extracellular matrix (IDA) via [WBPaper00004537] Arata Y et al. (2001)
Locus_12581_Transcript_1/1_Confidence_0.000_Length_504	WBGene00011781|glct-3	1e-10	GRO slow growth	KOG1181	[GO:0005529] MOLECULAR_FUNCTION sugar binding (IEA)
Locus_12585_Transcript_1/1_Confidence_0.000_Length_370	WBGene00006702|ubc-3	9e-07	GRO slow growth	KOG3587	[GO:0005529] MOLECULAR_FUNCTION sugar binding (IEA)
Locus_12594_Transcript_1/1_Confidence_0.000_Length_308	WBGene00021345|Y37B11A.3	6e-10	GRO slow growth	KOG3587	[GO:0016936] MOLECULAR_FUNCTION galactoside binding (IDA) via [WBPaper00004274] Hirabayashi J et al. (2000)
Locus_12596_Transcript_1/1_Confidence_0.000_Length_488	WBGene00175030|Y53C12A.10	7e-08	GRO slow growth	KOG3587	[GO:0005529] MOLECULAR_FUNCTION sugar binding (IEA)
Locus_12597_Transcript_1/1_Confidence_0.000_Length_716	WBGene00011906|hsp-12.1	1e-06	GRO slow growth	KOG3544	[GO:0009792] BIOLOGICAL_PROCESS embryonic development ending in birth or egg hatching (IMP) via [WBPaper00000241] Meneely PM et al. (1979)
Locus_12598_Transcript_1/1_Confidence_0.000_Length_227	WBGene00012762|Y41E3.1	5e-06	GRO slow growth	KOG1025	[GO:0040026] BIOLOGICAL_PROCESS positive regulation of vulval development (IMP) via [WBPaper00000762] Ferguson EL et al. (1985)
Locus_12603_Transcript_1/1_Confidence_0.000_Length_201	WBGene00002035|hum-1	1e-09	GRO slow growth	KOG0570	[GO:0009792] BIOLOGICAL_PROCESS embryonic development ending in birth or egg hatching (IGI) via [WBPaper00025147] Holway AH et al. (2005)
Locus_12612_Transcript_1/1_Confidence_0.000_Length_538	WBGene00015207|B0495.8	2e-07	RIC aldicarb resistant	KOG0395	[GO:0042659] BIOLOGICAL_PROCESS regulation of cell fate specification (IMP) via [WBPaper00003007] Maloof JN et al. (1998)
Locus_12615_Transcript_1/1_Confidence_0.000_Length_199	WBGene00001374|exp-2	7e-06	RIC aldicarb resistant	KOG0417	[GO:0016567] BIOLOGICAL_PROCESS protein ubiquitination (IDA) via [WBPaper00024334] Hoppe T et al. (2004)
Locus_12622_Transcript_1/1_Confidence_0.000_Length_360	WBGene00008041|C40H1.6	2e-10	SCK sick	KOG0371	[GO:0051229] BIOLOGICAL_PROCESS meiotic spindle disassembly (IMP) via [WBPaper00028993] Schlaitz AL et al. (2007)
Locus_12626_Transcript_1/1_Confidence_0.000_Length_236	WBGene00008800|F14E5.2	1e-09	growth variant	KOG0891	[GO:0002119] BIOLOGICAL_PROCESS nematode larval development (IMP) via [WBPaper00005456] Long X et al. (2002)
Locus_12627_Transcript_1/1_Confidence_0.000_Length_1663	WBGene00004130|ketn-1	1e-09	GRO slow growth	KOG0383	[GO:0048557] BIOLOGICAL_PROCESS embryonic digestive tract morphogenesis (IGI) via [WBPaper00024215] Fay DS et al. (2004)
Locus_12632_Transcript_1/1_Confidence_0.000_Length_247	WBGene00022151|Y71G12B.11	3e-10	SCK sick	KOG0709	[GO:0008361] BIOLOGICAL_PROCESS regulation of cell size (IMP) via [WBPaper00032029] Chen L et al. (2008)
Locus_12641_Transcript_1/1_Confidence_0.000_Length_320	WBGene00016328|pde-5	3e-09	SCK sick		[GO:0040001] BIOLOGICAL_PROCESS establishment of mitotic spindle localization (IMP) via [WBPaper00003065] Rose LS et al. (1998)
Locus_12645_Transcript_1/1_Confidence_0.000_Length_310	WBGene00009001|tyr-3	1e-10	GRO slow growth	KOG3885	[GO:0005737] CELLULAR_COMPONENT cytoplasm (IDA) via [WBPaper00027110] Popovici C et al. (2006)
Locus_12647_Transcript_1/1_Confidence_0.000_Length_376	WBGene00015239|B0511.14	1e-09	GRO slow growth		[GO:0040035] BIOLOGICAL_PROCESS hermaphrodite genitalia development (IMP)
Locus_1265_Transcript_1/1_Confidence_0.000_Length_1461	WBGene00000415|ced-1	2e-08	GRO slow growth		[GO:0043196] CELLULAR_COMPONENT varicosity (IDA) via [WBPaper00024414] Gally C et al. (2004)
Locus_1266_Transcript_1/1_Confidence_0.000_Length_773	WBGene00001509|fzo-1	7e-09	LON long	KOG1003	[GO:0030833] BIOLOGICAL_PROCESS regulation of actin filament polymerization (IDA) via [WBPaper00005168] Ono S et al. (2002)
Locus_12662_Transcript_1/1_Confidence_0.000_Length_283	WBGene00016588|C42C1.10	4e-09	EMB embryonic lethal		[GO:0005975] BIOLOGICAL_PROCESS carbohydrate metabolic process (IEA)
Locus_12672_Transcript_1/1_Confidence_0.000_Length_197	WBGene00022107|Y71F9AL.1	1e-06	GRO slow growth		[GO:0005634] CELLULAR_COMPONENT nucleus (IDA) via [WBPaper00003509] Hobert O et al. (1999)
Locus_12673_Transcript_1/1_Confidence_0.000_Length_260	WBGene00004092|ppt-1	8e-09	GRO slow growth	KOG3806	[GO:0042659] BIOLOGICAL_PROCESS regulation of cell fate specification (IMP) via [WBPaper00003007] Maloof JN et al. (1998)
Locus_12674_Transcript_1/1_Confidence_0.000_Length_199	WBGene00000767|coq-8	6e-09	EGL D egg laying defective	KOG3605	[GO:0008105] BIOLOGICAL_PROCESS asymmetric protein localization (IDA) via [WBPaper00003214] Rongo CG et al. (1998)
Locus_12677_Transcript_1/1_Confidence_0.000_Length_478	WBGene00013263|Y57A10A.23	8e-08	GRO slow growth	KOG1217	[GO:0001708] BIOLOGICAL_PROCESS cell fate specification (IMP) via [WBPaper00000646] Greenwald IS et al. (1983)
Locus_12686_Transcript_1/1_Confidence_0.000_Length_210	WBGene00000090|age-1	2e-07	LON long	KOG0281	[GO:0048812] BIOLOGICAL_PROCESS neuron projection morphogenesis (IMP) via [WBPaper00006497] Mehta N et al. (2004)
Locus_12695_Transcript_1/1_Confidence_0.000_Length_208	WBGene00009124|rtel-1	5e-09	developmental timing variant	KOG3070	[GO:0040034] BIOLOGICAL_PROCESS regulation of development, heterochronic (IMP) via [WBPaper00005971] Johnson SM et al. (2003)
Locus_12700_Transcript_1/1_Confidence_0.000_Length_862	WBGene00011773|ttr-53	2e-08	GRO slow growth	KOG4395	[GO:0048666] BIOLOGICAL_PROCESS neuron development (IMP) via [WBPaper00001829] Mitani S et al. (1993)
Locus_12707_Transcript_1/1_Confidence_0.000_Length_1864	WBGene00006727|ubq-1	3e-10	GRO slow growth	KOG0489	[GO:0040025] BIOLOGICAL_PROCESS vulval development (IEP) via [WBPaper00003007] Maloof JN et al. (1998)
Locus_12716_Transcript_1/1_Confidence_0.000_Length_189	WBGene00002208|kin-26	1e-10	EMB embryonic lethal	KOG0193	[GO:0002119] BIOLOGICAL_PROCESS nematode larval development (IMP) via [WBPaper00005135] Hsu V et al. (2002)
Locus_12717_Transcript_1/1_Confidence_0.000_Length_575	WBGene00000046|acr-7	2e-07	GRO slow growth	KOG1171	[GO:0006357] BIOLOGICAL_PROCESS regulation of transcription from RNA polymerase II promoter (ISS) via [WBPaper00013263] Marin I (2003)
Locus_12720_Transcript_1/1_Confidence_0.000_Length_1633	WBGene00007061|tag-199	2e-08	EMB embryonic lethal	KOG0295	[GO:0009792] BIOLOGICAL_PROCESS embryonic development ending in birth or egg hatching (IMP) via [WBPaper00029200] Buttner EN et al. (2007)
Locus_12725_Transcript_1/2_Confidence_0.333_Length_580	WBGene00000831|ctl-2	4e-09	EMB embryonic lethal		[GO:0019915] BIOLOGICAL_PROCESS lipid storage (IMP) via [WBPaper00005707] McKay RM et al. (2003)
Locus_12740_Transcript_1/1_Confidence_0.000_Length_163	WBGene00013222|Y54G11B.1	2e-09	LPD lipid depleted	KOG2481	[GO:0019915] BIOLOGICAL_PROCESS lipid storage (IMP) via [WBPaper00005707] McKay RM et al. (2003)
Locus_12746_Transcript_1/1_Confidence_0.000_Length_594	WBGene00001971|hmg-1.1	1e-09	LPD lipid depleted	KOG2358	[GO:0019915] BIOLOGICAL_PROCESS lipid storage (IMP) via [WBPaper00005707] McKay RM et al. (2003)
Locus_12754_Transcript_1/1_Confidence_0.000_Length_260	WBGene00004304|ran-3	1e-07	GRO slow growth		[GO:0005794] CELLULAR_COMPONENT Golgi apparatus (IDA) via [WBPaper00029175] Sakaguchi-Nakashima A et al. (2007)
Locus_1276_Transcript_1/1_Confidence_0.000_Length_849	WBGene00003510|mxl-2	7e-06	growth variant	KOG1215	[GO:0030334] BIOLOGICAL_PROCESS regulation of cell migration (IGI) via [WBPaper00006219] Kamikura DM et al. (2003)
Locus_12760_Transcript_1/1_Confidence_0.000_Length_516	WBGene00016197|pxl-1	1e-06	GRO slow growth		[GO:0030334] BIOLOGICAL_PROCESS regulation of cell migration (IGI) via [WBPaper00006219] Kamikura DM et al. (2003)
Locus_12761_Transcript_1/1_Confidence_0.000_Length_199	WBGene00015133|B0303.15	8e-10	GRO slow growth		[GO:0040010] BIOLOGICAL_PROCESS positive regulation of growth rate (IMP)
Locus_12773_Transcript_1/1_Confidence_0.000_Length_356	WBGene00000424|ced-10	8e-07	GRO slow growth	KOG4246	[GO:0040011] BIOLOGICAL_PROCESS locomotion (IMP)
Locus_1278_Transcript_1/2_Confidence_0.333_Length_547	WBGene00001429|fkb-4	1e-10	GRO slow growth	LSE4096	[GO:0040027] BIOLOGICAL_PROCESS negative regulation of vulval development (IMP)
Locus_12781_Transcript_1/1_Confidence_0.000_Length_224	WBGene00000102|akt-1	1e-09	GRO slow growth	KOG1721	[GO:0000003] BIOLOGICAL_PROCESS reproduction (IMP) via [WBPaper00030973] Sarin S et al. (2007)
Locus_12792_Transcript_1/1_Confidence_0.000_Length_212	WBGene00008992|F21A3.2	4e-08	GRO slow growth	KOG1700 | KOG4575	[GO:0000910] BIOLOGICAL_PROCESS cytokinesis (ISS) via [WBPaper00005491] Vargas JD et al. (2002)
Locus_1280_Transcript_2/2_Confidence_0.000_Length_3698	WBGene00001324|eor-1	4e-10	GRO slow growth	KOG0489	[GO:0042659] BIOLOGICAL_PROCESS regulation of cell fate specification (IMP) via [WBPaper00003007] Maloof JN et al. (1998)
Locus_12807_Transcript_1/1_Confidence_0.000_Length_458	WBGene00006407|lim-9	6e-09	EMB embryonic lethal	KOG3611	[GO:0030155] BIOLOGICAL_PROCESS regulation of cell adhesion (IMP) via [WBPaper00005834] Hahn AC et al. (2003)
Locus_12811_Transcript_1/1_Confidence_0.000_Length_298	WBGene00001564|gei-7	9e-07	postembryonic development variant	KOG2738	[GO:0009987] BIOLOGICAL_PROCESS cellular process (IEA)
Locus_12843_Transcript_1/1_Confidence_0.000_Length_205	WBGene00006781|unc-45	1e-06	GRO slow growth		[GO:0007132] BIOLOGICAL_PROCESS meiotic metaphase I (IMP) via [WBPaper00004484] Golden A et al. (2000) J Cell Biol "Metaphase to anaphase (mat)
Locus_12847_Transcript_1/1_Confidence_0.000_Length_440	WBGene00004754|sec-23	9e-08	RIC aldicarb resistant	KOG1155	[GO:0009792] BIOLOGICAL_PROCESS embryonic development ending in birth or egg hatching (IMP) via [WBPaper00032281] Yamamoto TG et al. (2008)
Locus_12861_Transcript_1/1_Confidence_0.000_Length_196	WBGene00020679|T22B11.5	9e-09	GRO slow growth	KOG0667	[GO:0040011] BIOLOGICAL_PROCESS locomotion (IMP)
Locus_12862_Transcript_1/1_Confidence_0.000_Length_531	WBGene00004345|rgs-2	6e-09	GRO slow growth	KOG0667	[GO:0046777] BIOLOGICAL_PROCESS protein amino acid autophosphorylation (ISS) via [WBPaper00006085] Pellettieri J et al. (2003)
Locus_12866_Transcript_1/1_Confidence_0.000_Length_769	WBGene00020553|T19A5.1	7e-08	GRO slow growth		[GO:0006874] BIOLOGICAL_PROCESS cellular calcium ion homeostasis (IDA) via [WBPaper00003407] Kraev A et al. (1999)
Locus_12884_Transcript_1/1_Confidence_0.000_Length_261	WBGene00017646|F20H11.1	6e-07	GRO slow growth	KOG0204	[GO:0006897] BIOLOGICAL_PROCESS endocytosis (IMP) via [WBPaper00004883] Fares H et al. (2001)
Locus_12889_Transcript_1/1_Confidence_0.000_Length_711	WBGene00013881|ZC410.3	7e-09	EMB embryonic lethal	KOG0478	[GO:0009792] BIOLOGICAL_PROCESS embryonic development ending in birth or egg hatching (IMP)
Locus_12893_Transcript_1/1_Confidence_0.000_Length_272	WBGene00000206|asb-1	2e-08	postembryonic development variant	KOG0480	[GO:0009792] BIOLOGICAL_PROCESS embryonic development ending in birth or egg hatching (IMP)
Locus_12899_Transcript_1/1_Confidence_0.000_Length_404	WBGene00011936|pgrn-1	2e-06	GRO slow growth	KOG2621	[GO:0007638] BIOLOGICAL_PROCESS mechanosensory behavior (IMP) via [WBPaper00000502] Chalfie M et al. (1981)
Locus_129_Transcript_1/1_Confidence_0.000_Length_2389	WBGene00000883|cyn-7	6e-09	GRO slow growth	KOG1376	[GO:0001966] BIOLOGICAL_PROCESS thigmotaxis (IMP) via [WBPaper00037127] Akella JS et al. (2010)
Locus_12902_Transcript_1/2_Confidence_0.667_Length_344	WBGene00003613|nhr-14	3e-08	EMB embryonic lethal	KOG0738	[GO:0007143] BIOLOGICAL_PROCESS female meiosis (IMP) via [WBPaper00001977] Clark-Maquire SD et al. (1994)
Locus_12902_Transcript_2/2_Confidence_0.000_Length_463	WBGene00003613|nhr-14	4e-08	GRO slow growth	KOG0983	[GO:0046688] BIOLOGICAL_PROCESS response to copper ion (IMP) via [WBPaper00004381] Koga M et al. (2000)
Locus_12906_Transcript_1/1_Confidence_0.000_Length_177	WBGene00004929|soc-2	7e-06	EMB embryonic lethal	KOG1987	[GO:0005737] CELLULAR_COMPONENT cytoplasm (IDA) via [WBPaper00033119] Johnson JL et al. (2009)
Locus_1291_Transcript_1/2_Confidence_0.333_Length_833	WBGene00004337|rfc-1	8e-09	RUP exploded through vulva	KOG1677	[GO:0001708] BIOLOGICAL_PROCESS cell fate specification (IMP) via [WBPaper00001584] Mello CC et al. (1992)
Locus_1291_Transcript_2/2_Confidence_0.333_Length_539	WBGene00004337|rfc-1	5e-09	DAF C dauer constitutive	KOG4597	[GO:0009792] BIOLOGICAL_PROCESS embryonic development ending in birth or egg hatching (IMP) via [WBPaper00004504] Kramerova IA et al. (2000)
Locus_12910_Transcript_1/1_Confidence_0.000_Length_161	WBGene00000472|cey-1	1e-09	GRO slow growth	KOG0587	[GO:0033563] BIOLOGICAL_PROCESS dorsal/ventral axon guidance (IMP) via [WBPaper00026842] Shakir MA et al. (2006)
Locus_12914_Transcript_1/1_Confidence_0.000_Length_893	WBGene00002100|ins-17	8e-09	GRO slow growth	KOG1386	[GO:0030334] BIOLOGICAL_PROCESS regulation of cell migration (IMP) via [WBPaper00006309] Nishiwaki K et al. (2004)
Locus_12916_Transcript_1/1_Confidence_0.000_Length_296	WBGene00010732|K10C3.5	7e-10	EGL D egg laying defective	KOG1006	[GO:0050807] BIOLOGICAL_PROCESS regulation of synapse organization (IGI) via [WBPaper00024955] Nakata K et al. (2005)
Locus_12921_Transcript_1/1_Confidence_0.000_Length_230	WBGene00012205|W02B12.10	1e-09	GRO slow growth	KOG0031	[GO:0002119] BIOLOGICAL_PROCESS nematode larval development (IGI) via [WBPaper00003259] Rushforth AM et al. (1998)
Locus_12924_Transcript_1/1_Confidence_0.000_Length_464	WBGene00001461|flp-18	9e-10	GRO slow growth	KOG0031	[GO:0043051] BIOLOGICAL_PROCESS regulation of pharyngeal pumping (IMP) via [WBPaper00003259] Rushforth AM et al. (1998)
Locus_1293_Transcript_1/1_Confidence_0.000_Length_6014	WBGene00016189|C28G1.4	7e-10	postembryonic development variant	KOG0031	[GO:0007110] BIOLOGICAL_PROCESS cytokinesis after meiosis I (IMP) via [WBPaper00003624] Shelton CA et al. (1999)
Locus_12933_Transcript_1/1_Confidence_0.000_Length_433	WBGene00012983|men-1	2e-10	EGL D egg laying defective	KOG1979	[GO:0034984] BIOLOGICAL_PROCESS cellular response to DNA damage stimulus (IMP)
Locus_12939_Transcript_1/1_Confidence_0.000_Length_227	WBGene00006643|tsp-17	8e-08	GRO slow growth		[GO:0008270] MOLECULAR_FUNCTION zinc ion binding (IEA)
Locus_12943_Transcript_1/1_Confidence_0.000_Length_251	WBGene00022856|cth-2	1e-10	GRO slow growth	KOG3582	[GO:0040010] BIOLOGICAL_PROCESS positive regulation of growth rate (IMP)
Locus_12950_Transcript_1/1_Confidence_0.000_Length_1160	WBGene00022115|Y71F9AL.10	3e-09	GRO slow growth	KOG2371	[GO:0006777] BIOLOGICAL_PROCESS Mo-molybdopterin cofactor biosynthetic process (IEA)
Locus_12957_Transcript_1/1_Confidence_0.000_Length_1339	WBGene00020808|T25F10.6	2e-10	GRO slow growth	KOG2371	[GO:0006777] BIOLOGICAL_PROCESS Mo-molybdopterin cofactor biosynthetic process (IEA)
Locus_12970_Transcript_1/1_Confidence_0.000_Length_750	WBGene00011510|T05H10.6	2e-10	GRO slow growth	KOG3659	[GO:0051610] BIOLOGICAL_PROCESS serotonin uptake (IMP) via [WBPaper00004809] Ranganathan R et al. (2001)
Locus_12971_Transcript_1/1_Confidence_0.000_Length_741	WBGene00016158|ari-1	2e-07	EMB embryonic lethal	KOG0924	[GO:0040022] BIOLOGICAL_PROCESS feminization of hermaphroditic germ-line (IMP) via [WBPaper00001710] Graham PL et al. (1993)
Locus_12976_Transcript_1/1_Confidence_0.000_Length_411	WBGene00015754|C14B9.8	4e-07	growth variant	KOG0923	[GO:0048589] BIOLOGICAL_PROCESS developmental growth (IMP) via [WBPaper00032139] Konishi T et al. (2008)
Locus_12979_Transcript_1/1_Confidence_0.000_Length_572	WBGene00000882|cyn-6	1e-07	GRO slow growth	KOG0922	[GO:0048589] BIOLOGICAL_PROCESS developmental growth (IMP) via [WBPaper00032139] Konishi T et al. (2008)
Locus_12990_Transcript_1/1_Confidence_0.000_Length_1789	WBGene00006754|unc-15	1e-07	GRO slow growth	KOG3577	[GO:0009792] BIOLOGICAL_PROCESS embryonic development ending in birth or egg hatching (IMP) via [WBPaper00002871] Rocheleau CE et al. (1997)
Locus_12995_Transcript_1/1_Confidence_0.000_Length_269	WBGene00002264|lec-1	2e-07	RIC aldicarb resistant		[GO:0004674] MOLECULAR_FUNCTION protein serine/threonine kinase activity (IDA) via [WBPaper00036470] Okuyama T et al. (2010)
Locus_13001_Transcript_1/1_Confidence_0.000_Length_202	WBGene00013650|Y105C5B.9	7e-08	GRO slow growth		[GO:0005515] MOLECULAR_FUNCTION protein binding (IEA)
Locus_13008_Transcript_1/1_Confidence_0.000_Length_292	WBGene00020184|T03F1.1	6e-07	postembryonic development variant	KOG3001	[GO:0007281] BIOLOGICAL_PROCESS germ cell development (IMP) via [WBPaper00028985] Takasaki T et al. (2007)
Locus_1301_Transcript_1/1_Confidence_0.000_Length_386	WBGene00004187|prp-8	9e-06	GRO slow growth	KOG0054	[GO:0030139] CELLULAR_COMPONENT endocytic vesicle (IDA) via [WBpaper00028447] Schaheen L et al. (2006)
Locus_13010_Transcript_1/1_Confidence_0.000_Length_895	WBGene00004894|sms-3	5e-06	RIC aldicarb resistant	KOG0054	[GO:0002119] BIOLOGICAL_PROCESS nematode larval development (IMP)
Locus_13032_Transcript_1/1_Confidence_0.000_Length_547	WBGene00013650|Y105C5B.9	8e-08	postembryonic development variant		[GO:0005524] MOLECULAR_FUNCTION ATP binding (IEA)
Locus_13035_Transcript_1/1_Confidence_0.000_Length_212	WBGene00015404|C03H5.2	5e-08	GRO slow growth	KOG0219	[GO:0000003] BIOLOGICAL_PROCESS reproduction (IMP) via [WBPaper00005107] Degtyareva NP et al. (2002)
Locus_13045_Transcript_1/1_Confidence_0.000_Length_318	WBGene00013895|ZC434.9	3e-08	RUP exploded through vulva	KOG1721	[GO:0007160] BIOLOGICAL_PROCESS cell-matrix adhesion (IMP) via [WBPaper00019638] Shivani Sapre et al. (2003)
Locus_13047_Transcript_1/1_Confidence_0.000_Length_380	WBGene00020837|T27A1.5	3e-10	GRO slow growth	KOG1217	[GO:0030056] CELLULAR_COMPONENT hemidesmosome (IDA) via [WBPaper00004799] Bercher M et al. (2001)
Locus_13051_Transcript_1/1_Confidence_0.000_Length_215	WBGene00000259|bpl-1	9e-07	GRO slow growth	KOG0977	[GO:0040011] BIOLOGICAL_PROCESS locomotion (IMP)
Locus_13059_Transcript_1/1_Confidence_0.000_Length_293	WBGene00016140|rpb-2	2e-09	GRO slow growth	KOG1217	[GO:0005882] CELLULAR_COMPONENT intermediate filament (IDA) via [WBPaper00004798] Hong L et al. (2001)
Locus_13068_Transcript_1/1_Confidence_0.000_Length_221	WBGene00001978|hmp-1	4e-06	GRO slow growth	KOG1319	[GO:0008340] BIOLOGICAL_PROCESS determination of adult life span (IMP)
Locus_13083_Transcript_1/2_Confidence_0.667_Length_301	WBGene00003926|pas-5	2e-08	GRO slow growth	KOG2483	[GO:0030528] MOLECULAR_FUNCTION transcription regulator activity (IEA)
Locus_13083_Transcript_2/2_Confidence_0.000_Length_394	WBGene00003924|pas-3	4e-10	EMB embryonic lethal	KOG0161	[GO:0005863] CELLULAR_COMPONENT striated muscle thick filament (IDA) via [WBPaper00034662] Meissner B et al. (2009)
Locus_13088_Transcript_1/1_Confidence_0.000_Length_526	WBGene00016428|C35A11.1	2e-09	GRO slow growth	KOG1281	[GO:0008340] BIOLOGICAL_PROCESS determination of adult life span (IMP) via [WBPaper00005726] Fei YJ et al. (2003)
Locus_13107_Transcript_1/1_Confidence_0.000_Length_349	WBGene00012763|Y41E3.3	2e-07	postembryonic development variant	KOG3714	[GO:0004222] MOLECULAR_FUNCTION metalloendopeptidase activity (IEA)
Locus_13118_Transcript_1/1_Confidence_0.000_Length_256	WBGene00002026|hsp-70	6e-10	GRO slow growth	KOG3714	[GO:0009792] BIOLOGICAL_PROCESS embryonic development ending in birth or egg hatching (IMP)
Locus_13126_Transcript_1/1_Confidence_0.000_Length_162	WBGene00004355|rha-1	4e-06	GRO slow growth		[GO:0004222] MOLECULAR_FUNCTION metalloendopeptidase activity (IEA)
Locus_1313_Transcript_1/1_Confidence_0.000_Length_1866	WBGene00022358|Y92H12A.2	3e-06	LON long	KOG3714	[GO:0040002] BIOLOGICAL_PROCESS collagen and cuticulin-based cuticle development (IMP) via [WBPaper00024579] Davis MW et al. (2004)
Locus_13144_Transcript_1/1_Confidence_0.000_Length_651	WBGene00020636|T20H4.5	1e-10	GRO slow growth	KOG2177	[GO:0005737] CELLULAR_COMPONENT cytoplasm (IDA) via [WBPaper00003044] Frank DJ et al. (1998)
Locus_13147_Transcript_1/1_Confidence_0.000_Length_405	WBGene00002189|kin-1	1e-10	GRO slow growth	KOG1933	[GO:0040025] BIOLOGICAL_PROCESS vulval development (IGI) via [WBPaper00024550] Li J et al. (2004)
Locus_13152_Transcript_1/1_Confidence_0.000_Length_406	WBGene00008669|acs-14	2e-07	GRO slow growth	KOG0044	[GO:0005509] MOLECULAR_FUNCTION calcium ion binding (IEA)
Locus_13153_Transcript_1/1_Confidence_0.000_Length_166	WBGene00001336|qars-1	5e-10	GRO slow growth	KOG0044	[GO:0005509] MOLECULAR_FUNCTION calcium ion binding (IEA)
Locus_1316_Transcript_1/1_Confidence_0.000_Length_5922	WBGene00013189|Y54E2A.4	2e-07	GRO slow growth		[GO:0040010] BIOLOGICAL_PROCESS positive regulation of growth rate (IMP)
Locus_13161_Transcript_1/1_Confidence_0.000_Length_397	WBGene00009001|tyr-3	7e-10	GRO slow growth	KOG3700	[GO:0009792] BIOLOGICAL_PROCESS embryonic development ending in birth or egg hatching (IMP)
Locus_13162_Transcript_1/1_Confidence_0.000_Length_498	WBGene00016265|nmur-4	3e-09	GRO slow growth	KOG3069	[GO:0000287] MOLECULAR_FUNCTION magnesium ion binding (IEA)
Locus_13170_Transcript_1/1_Confidence_0.000_Length_278	WBGene00013301|Y57G11C.3	1e-10	GRO slow growth	KOG0819	[GO:0001786] MOLECULAR_FUNCTION phosphatidylserine binding (IDA) via [WBPaper00028908] Nishioka S et al. (2007)
Locus_13179_Transcript_1/1_Confidence_0.000_Length_355	WBGene00021628|Y47D9A.1	8e-10	GRO slow growth	KOG2423	[GO:0002119] BIOLOGICAL_PROCESS nematode larval development (IMP)
Locus_13183_Transcript_1/1_Confidence_0.000_Length_248	WBGene00009503|F37A8.5	2e-10	GRO slow growth	KOG2177	[GO:0006915] BIOLOGICAL_PROCESS apoptosis (IMP)
Locus_13187_Transcript_1/1_Confidence_0.000_Length_324	WBGene00001497|fars-1	4e-06	GRO slow growth		[GO:0003700] MOLECULAR_FUNCTION transcription factor activity (IEA)
Locus_13205_Transcript_1/1_Confidence_0.000_Length_383	WBGene00020049|ttr-8	4e-07	GRO slow growth	KOG3575	[GO:0003700] MOLECULAR_FUNCTION transcription factor activity (IEA)
Locus_13206_Transcript_1/1_Confidence_0.000_Length_421	WBGene00006530|tba-4	1e-07	EMB embryonic lethal	KOG3575	[GO:0003700] MOLECULAR_FUNCTION transcription factor activity (IEA)
Locus_13209_Transcript_1/1_Confidence_0.000_Length_176	WBGene00022491|Y119D3B.14	3e-07	GRO slow growth	KOG3575	[GO:0003700] MOLECULAR_FUNCTION transcription factor activity (IEA)
Locus_13212_Transcript_1/1_Confidence_0.000_Length_635	WBGene00011217|R10E11.5	8e-07	postembryonic development variant	KOG3575	[GO:0003700] MOLECULAR_FUNCTION transcription factor activity (IEA)
Locus_13225_Transcript_1/1_Confidence_0.000_Length_556	WBGene00019352|K03A1.4	2e-08	GRO slow growth	KOG4215	[GO:0008340] BIOLOGICAL_PROCESS determination of adult life span (IMP)
Locus_13226_Transcript_1/1_Confidence_0.000_Length_403	WBGene00003404|mpz-1	2e-09	GRO slow growth	KOG3575	[GO:0003700] MOLECULAR_FUNCTION transcription factor activity (IEA)
Locus_13234_Transcript_1/1_Confidence_0.000_Length_547	WBGene00000472|cey-1	3e-10	GRO slow growth	KOG3575	[GO:0003700] MOLECULAR_FUNCTION transcription factor activity (IEA)
Locus_13235_Transcript_1/1_Confidence_0.000_Length_215	WBGene00007993|C37E2.1	4e-07	GRO slow growth	KOG4218	[GO:0018996] BIOLOGICAL_PROCESS molting cycle, collagen and cuticulin-based cuticle (IMP) via [WBPaper00004124] Gissendanner CR et al. (2000)
Locus_13239_Transcript_1/1_Confidence_0.000_Length_194	WBGene00004727|sax-1	3e-06	GRO slow growth	KOG3575	[GO:0003700] MOLECULAR_FUNCTION transcription factor activity (IEA)
Locus_1324_Transcript_1/1_Confidence_0.000_Length_1462	WBGene00000219|asp-6	1e-06	GRO slow growth	KOG3575	[GO:0003700] MOLECULAR_FUNCTION transcription factor activity (IEA)
Locus_13243_Transcript_1/1_Confidence_0.000_Length_180	WBGene00013997|ZK550.3	2e-06	EMB embryonic lethal	KOG3575	[GO:0003700] MOLECULAR_FUNCTION transcription factor activity (IEA)
Locus_13247_Transcript_1/1_Confidence_0.000_Length_434	WBGene00021078|W08A12.1	6e-06	GRO slow growth		[GO:0019216] BIOLOGICAL_PROCESS regulation of lipid metabolic process (IMP) via [WBPaper00027749] Brock TJ et al. (2006)
Locus_13248_Transcript_1/1_Confidence_0.000_Length_223	WBGene00002061|ife-3	3e-07	SCK sick	LSE0562	[GO:0003700] MOLECULAR_FUNCTION transcription factor activity (IEA)
Locus_13251_Transcript_1/1_Confidence_0.000_Length_368	WBGene00006733|ufd-1	1e-08	GRO slow growth		[GO:0003700] MOLECULAR_FUNCTION transcription factor activity (IEA)
Locus_13252_Transcript_1/1_Confidence_0.000_Length_562	WBGene00018991|F56F11.4	6e-10	GRO slow growth	KOG3575	[GO:0003700] MOLECULAR_FUNCTION transcription factor activity (IEA)
Locus_13265_Transcript_1/1_Confidence_0.000_Length_211	WBGene00013997|ZK550.3	1e-09	GRO slow growth		[GO:0003700] MOLECULAR_FUNCTION transcription factor activity (IEA)
Locus_13268_Transcript_1/1_Confidence_0.000_Length_220	WBGene00019224|gnrr-5	6e-09	EMB embryonic lethal	KOG1966	[GO:0006814] BIOLOGICAL_PROCESS sodium ion transport (IEA)
Locus_13279_Transcript_1/1_Confidence_0.000_Length_197	WBGene00022160|Y71G12B.25	9e-09	GRO slow growth	KOG1214 | KOG4291	[GO:0005604] CELLULAR_COMPONENT basement membrane (IDA) via [WBPaper00003979] Kim SK et al. (2000)
Locus_13280_Transcript_1/1_Confidence_0.000_Length_209	WBGene00012416|Y7A9A.1	4e-07	GRO slow growth		[GO:0016021] CELLULAR_COMPONENT integral to membrane (IEA)
Locus_13285_Transcript_1/1_Confidence_0.000_Length_348	WBGene00006774|unc-38	6e-06	GRO slow growth	LSE1075
Locus_13289_Transcript_1/1_Confidence_0.000_Length_644	WBGene00022296|xpc-1	3e-07	GRO slow growth	LSE0850	[GO:0016021] CELLULAR_COMPONENT integral to membrane (IEA)
Locus_13290_Transcript_1/2_Confidence_0.333_Length_1259	WBGene00017032|D1044.7	5e-10	GRO slow growth	KOG4170	[GO:0008152] BIOLOGICAL_PROCESS metabolic process (IEA)
Locus_13290_Transcript_2/2_Confidence_0.333_Length_986	WBGene00017032|D1044.7	2e-10	GRO slow growth	TWOG0065	[GO:0010467] BIOLOGICAL_PROCESS gene expression (IMP) via [WBPaper00025185] Arkblad EL et al. (2005)
Locus_13292_Transcript_1/1_Confidence_0.000_Length_319	WBGene00017440|upb-1	4e-10	BLI blistered	KOG0864	[GO:0005643] CELLULAR_COMPONENT nuclear pore (IDA) via [WBPaper00036048] Sheth U et al. (2010)
Locus_13296_Transcript_1/1_Confidence_0.000_Length_347	WBGene00006774|unc-38	3e-10	GRO slow growth	KOG0845 | KOG2196	[GO:0000132] BIOLOGICAL_PROCESS establishment of mitotic spindle orientation (IMP) via [WBPaper00026966] Schetter A et al. (2006)
Locus_13297_Transcript_1/1_Confidence_0.000_Length_215	WBGene00009211|F28D1.1	1e-09	GRO slow growth	KOG3630	[GO:0009792] BIOLOGICAL_PROCESS embryonic development ending in birth or egg hatching (IMP)
Locus_13300_Transcript_1/1_Confidence_0.000_Length_215	WBGene00007703|gbf-1	3e-09	GRO slow growth		[GO:0040010] BIOLOGICAL_PROCESS positive regulation of growth rate (IMP)
Locus_13315_Transcript_1/1_Confidence_0.000_Length_220	WBGene00006470|tag-120	5e-10	GRO slow growth	KOG0647	[GO:0040035] BIOLOGICAL_PROCESS hermaphrodite genitalia development (IMP)
Locus_13331_Transcript_1/1_Confidence_0.000_Length_215	WBGene00001498|fars-3	9e-06	GRO slow growth	KOG4285	[GO:0005635] CELLULAR_COMPONENT nuclear envelope (IDA) via [WBPaper00032497] Rodenas E et al. (2009)
Locus_13336_Transcript_1/1_Confidence_0.000_Length_193	WBGene00001397|fat-5	4e-08	GRO slow growth	KOG3656	[GO:0007218] BIOLOGICAL_PROCESS neuropeptide signaling pathway (IDA) via [WBPaper00006174] Rogers C et al. (2003)
Locus_13339_Transcript_1/1_Confidence_0.000_Length_204	WBGene00021553|tyr-5	4e-06	postembryonic development variant	KOG3700	[GO:0006898] BIOLOGICAL_PROCESS receptor-mediated endocytosis (IMP)
Locus_13342_Transcript_1/1_Confidence_0.000_Length_559	WBGene00000089|aex-6	3e-09	GRO slow growth	KOG2265	[GO:0051932] BIOLOGICAL_PROCESS synaptic transmission, GABAergic (IMP) via [WBPaper00028525] Locke CJ et al. (2006)
Locus_13351_Transcript_1/1_Confidence_0.000_Length_206	WBGene00020950|W02F12.5	2e-08	EMB embryonic lethal	KOG4353	[GO:0009792] BIOLOGICAL_PROCESS embryonic development ending in birth or egg hatching (IMP)
Locus_13358_Transcript_1/1_Confidence_0.000_Length_488	WBGene00000379|cct-4	6e-06	EMB embryonic lethal		[GO:0005216] MOLECULAR_FUNCTION ion channel activity (IEA)
Locus_13379_Transcript_1/1_Confidence_0.000_Length_209	WBGene00002244|laf-1	1e-09	GRO slow growth	KOG0255	[GO:0005215] MOLECULAR_FUNCTION transporter activity (IEA)
Locus_13381_Transcript_1/1_Confidence_0.000_Length_188	WBGene00012031|T25G3.4	1e-08	postembryonic development variant	KOG0622	[GO:0003824] MOLECULAR_FUNCTION catalytic activity (IEA)
Locus_13388_Transcript_1/1_Confidence_0.000_Length_202	WBGene00010551|smg-8	5e-09	RUP exploded through vulva	KOG2461	[GO:0040035] BIOLOGICAL_PROCESS hermaphrodite genitalia development (IMP)
Locus_13391_Transcript_1/1_Confidence_0.000_Length_178	WBGene00007744|C26D10.3	1e-10	GRO slow growth	LSE4022	[GO:0007635] BIOLOGICAL_PROCESS chemosensory behavior (IMP) via [WBPaper00004498] Chou JH et al. (2001)
Locus_13392_Transcript_1/1_Confidence_0.000_Length_319	WBGene00020197|T03G11.4	1e-08	GRO slow growth	KOG0082	[GO:0006972] BIOLOGICAL_PROCESS hyperosmotic response (IMP) via [WBPaper00005148] Kuhara A et al. (2002)
Locus_13406_Transcript_1/1_Confidence_0.000_Length_161	WBGene00001404|fbp-1	3e-07	GRO slow growth	KOG4626	[GO:0006493] BIOLOGICAL_PROCESS protein amino acid O-linked glycosylation (IMP) via [WBPaper00026663] Hanover JA et al. (2005)
Locus_1341_Transcript_1/1_Confidence_0.000_Length_6898	WBGene00004855|sma-1	1e-08	GRO slow growth		[GO:0019915] BIOLOGICAL_PROCESS lipid storage (IMP)
Locus_13413_Transcript_1/1_Confidence_0.000_Length_226	WBGene00003616|nhr-17	3e-08	GRO slow growth		[GO:0002119] BIOLOGICAL_PROCESS nematode larval development (IMP)
Locus_13416_Transcript_1/1_Confidence_0.000_Length_572	WBGene00009686|F44D12.9	3e-10	GRO slow growth	KOG1677	[GO:0005737] CELLULAR_COMPONENT cytoplasm (IDA) via [WBPaper00005454] Shimada M et al. (2002)
Locus_13421_Transcript_1/1_Confidence_0.000_Length_227	WBGene00018579|acs-16	6e-08	developmental delay postembryonic	KOG2170	[GO:0005783] CELLULAR_COMPONENT endoplasmic reticulum (IDA) via [WBPaper00005005] Basham SE et al. (2001)
Locus_13424_Transcript_1/1_Confidence_0.000_Length_238	WBGene00021442|Y39A3CL.4	4e-06	GRO slow growth		[GO:0046626] BIOLOGICAL_PROCESS regulation of insulin receptor signaling pathway (IGI) via [WBPaper00004702] Lin K et al. (2001)
Locus_13436_Transcript_1/1_Confidence_0.000_Length_222	WBGene00014244|ZK1307.1	4e-09	GRO slow growth	KOG3861	[GO:0006970] BIOLOGICAL_PROCESS response to osmotic stress (IMP) via [WBPaper00000082] Culotti JG et al. (1978)
Locus_13437_Transcript_1/1_Confidence_0.000_Length_590	WBGene00015207|B0495.8	2e-06	bag of worms	KOG4004	[GO:0040010] BIOLOGICAL_PROCESS positive regulation of growth rate (IMP)
Locus_13446_Transcript_1/1_Confidence_0.000_Length_196	WBGene00006639|tsp-13	7e-09	GRO slow growth	KOG4427	[GO:0005622] CELLULAR_COMPONENT intracellular (IEA)
Locus_13447_Transcript_1/1_Confidence_0.000_Length_1012	WBGene00011963|T23G5.3	9e-06	GRO slow growth	KOG0211	[GO:0000159] CELLULAR_COMPONENT protein phosphatase type 2A complex (IPI) via [WBPaper00028993] Schlaitz AL et al. (2007)
Locus_13450_Transcript_1/1_Confidence_0.000_Length_878	WBGene00018160|F38A5.1	2e-07	growth variant	KOG0123	[GO:0003729] MOLECULAR_FUNCTION mRNA binding (IDA) via [WBPaper00005428] Roy PJ et al. (2002)
Locus_13476_Transcript_1/1_Confidence_0.000_Length_167	WBGene00006062|stn-1	9e-10	GRO slow growth	KOG0123	[GO:0009792] BIOLOGICAL_PROCESS embryonic development ending in birth or egg hatching (IMP)
Locus_13483_Transcript_1/1_Confidence_0.000_Length_200	WBGene00004375|rme-4	2e-10	GRO slow growth	KOG3847	[GO:0010172] BIOLOGICAL_PROCESS embryonic body morphogenesis (IMP) via [WBPaper00024453] Inoue T et al. (2004)
Locus_13500_Transcript_1/2_Confidence_0.333_Length_317	WBGene00004980|spk-1	5e-10	postembryonic development variant	KOG1721	[GO:0043066] BIOLOGICAL_PROCESS negative regulation of apoptosis (IMP) via [WBPaper00005229] Cameron S et al. (2002)
Locus_13502_Transcript_1/1_Confidence_0.000_Length_643	WBGene00007175|B0395.3	2e-10	GRO slow growth	KOG0578	[GO:0005886] CELLULAR_COMPONENT plasma membrane (IDA) via [WBPaper00002544] Chen WI et al. (1996) J Biol Chem "The Caenorhabditis elegans p21-activated kinase (CePAK)
Locus_13516_Transcript_1/1_Confidence_0.000_Length_168	WBGene00006536|tbb-1	1e-09	postembryonic development variant	KOG1046	[GO:0005737] CELLULAR_COMPONENT cytoplasm (IDA) via [WBPaper00036428] Fortin SM et al. (2010)
Locus_13523_Transcript_1/1_Confidence_0.000_Length_273	WBGene00013919|ZC506.1	2e-07	GRO slow growth	KOG0586	[GO:0030010] BIOLOGICAL_PROCESS establishment of cell polarity (IMP) via [WBPaper00002189] Guo S et al. (1995)
Locus_13528_Transcript_1/1_Confidence_0.000_Length_325	WBGene00014213|ZK1073.1	7e-10	RIC aldicarb resistant	LSE4030	[GO:0030010] BIOLOGICAL_PROCESS establishment of cell polarity (IMP) via [WBPaper00002346] Etemad-Moghadam B et al. (1995)
Locus_13529_Transcript_1/1_Confidence_0.000_Length_256	WBGene00008688|F11A10.7	2e-10	GRO slow growth	KOG3606	[GO:0005938] CELLULAR_COMPONENT cell cortex (IDA) via [WBPaper00024378] Munro E et al. (2004)
Locus_13530_Transcript_1/1_Confidence_0.000_Length_165	WBGene00001231|eif-3.H	2e-06	GRO slow growth	KOG0181	[GO:0009792] BIOLOGICAL_PROCESS embryonic development ending in birth or egg hatching (IMP)
Locus_13547_Transcript_1/1_Confidence_0.000_Length_161	WBGene00015794|C15F1.1	3e-08	GRO slow growth	KOG0178	[GO:0040035] BIOLOGICAL_PROCESS hermaphrodite genitalia development (IMP)
Locus_13552_Transcript_1/1_Confidence_0.000_Length_200	WBGene00003564|ncs-2	9e-08	OCS one cell arrest early emb	KOG0176	[GO:0040022] BIOLOGICAL_PROCESS feminization of hermaphroditic germ-line (IMP) via [WBPaper00032182] Macdonald LD et al. (2008)
Locus_1356_Transcript_1/1_Confidence_0.000_Length_1327	WBGene00000231|atx-2	1e-07	EMB embryonic lethal	KOG0184	[GO:0005634] CELLULAR_COMPONENT nucleus (IDA) via [WBPaper00036179] Hadwiger G et al. (2010)
Locus_13561_Transcript_1/1_Confidence_0.000_Length_220	WBGene00015660|catp-3	5e-08	EMB embryonic lethal	KOG0195	[GO:0009790] BIOLOGICAL_PROCESS embryonic development (IMP) via [WBPaper00005261] Mackinnon AC et al. (2002)
Locus_13570_Transcript_1/1_Confidence_0.000_Length_660	WBGene00019883|met-2	3e-09	GRO slow growth	KOG0027	[GO:0006936] BIOLOGICAL_PROCESS muscle contraction (IMP) via [WBPaper00002748] Kagawa H et al. (1997)
Locus_13572_Transcript_1/1_Confidence_0.000_Length_186	WBGene00006727|ubq-1	9e-10	GRO slow growth	KOG0190	[GO:0003756] MOLECULAR_FUNCTION protein disulfide isomerase activity (IDA) via [WBPaper00005704] Eschenlauer SCP et al. (2003)
Locus_13574_Transcript_1/1_Confidence_0.000_Length_264	WBGene00005025|sqv-7	9e-06	GRO slow growth	KOG0190	[GO:0005783] CELLULAR_COMPONENT endoplasmic reticulum (IDA) via [WBPaper00005422] Myllyharju J et al. (2002)
Locus_13578_Transcript_1/1_Confidence_0.000_Length_177	WBGene00019813|ger-1	2e-08	GRO slow growth	KOG0190	[GO:0010171] BIOLOGICAL_PROCESS body morphogenesis (IGI) via [WBPaper00005704] Eschenlauer SCP et al. (2003)
Locus_13581_Transcript_1/1_Confidence_0.000_Length_175	WBGene00020932|dhod-1	6e-10	GRO slow growth	KOG4038
Locus_13591_Transcript_1/1_Confidence_0.000_Length_203	WBGene00003158|mcm-6	2e-10	EMB embryonic lethal		[GO:0009887] BIOLOGICAL_PROCESS organ morphogenesis (IMP) via [WBPaper00004526] Thatcher JD et al. (2001)
Locus_13608_Transcript_1/1_Confidence_0.000_Length_304	WBGene00015954|C18B2.3	2e-06	GRO slow growth	KOG2276	[GO:0006508] BIOLOGICAL_PROCESS proteolysis (IEA)
Locus_13618_Transcript_1/1_Confidence_0.000_Length_303	WBGene00006415|tag-30	3e-07	EMB embryonic lethal	KOG1755	[GO:0009792] BIOLOGICAL_PROCESS embryonic development ending in birth or egg hatching (IMP)
Locus_13622_Transcript_1/1_Confidence_0.000_Length_278	WBGene00000800|cars-1	2e-10	GRO slow growth		[GO:0008340] BIOLOGICAL_PROCESS determination of adult life span (IMP)
Locus_13624_Transcript_1/1_Confidence_0.000_Length_218	WBGene00008694|F11C1.5	2e-09	GRO slow growth	KOG0055	[GO:0010038] BIOLOGICAL_PROCESS response to metal ion (IGI) via [WBPaper00002619] Broeks A et al. (1996)
Locus_13627_Transcript_1/1_Confidence_0.000_Length_281	WBGene00001330|eps-8	8e-07	GRO slow growth		[GO:0006996] BIOLOGICAL_PROCESS organelle organization (IMP) via [WBPaper00028970] Schroeder LK et al. (2007)
Locus_13644_Transcript_1/1_Confidence_0.000_Length_463	WBGene00008260|C52G5.2	3e-10	GRO slow growth	KOG0055	[GO:0010038] BIOLOGICAL_PROCESS response to metal ion (IGI) via [WBPaper00002619] Broeks A et al. (1996)
Locus_13650_Transcript_1/1_Confidence_0.000_Length_162	WBGene00001259|emb-5	8e-08	GRO slow growth	KOG0055	[GO:0009792] BIOLOGICAL_PROCESS embryonic development ending in birth or egg hatching (IMP)
Locus_13656_Transcript_1/1_Confidence_0.000_Length_394	WBGene00017673|F21F3.3	1e-06	GRO slow growth		[GO:0000003] BIOLOGICAL_PROCESS reproduction (IMP)
Locus_13677_Transcript_1/1_Confidence_0.000_Length_796	WBGene00019018|abts-3	3e-06	GRO slow growth	KOG3720	[GO:0002119] BIOLOGICAL_PROCESS nematode larval development (IMP)
Locus_1369_Transcript_1/1_Confidence_0.000_Length_192	WBGene00001337|ears-1	3e-06	GRO slow growth		[GO:0003993] MOLECULAR_FUNCTION acid phosphatase activity (IEA)
Locus_13692_Transcript_1/1_Confidence_0.000_Length_234	WBGene00022727|prkl-1	9e-09	GRO slow growth	KOG1591	[GO:0005783] CELLULAR_COMPONENT endoplasmic reticulum (IDA) via [WBPaper00005422] Myllyharju J et al. (2002)
Locus_13693_Transcript_1/1_Confidence_0.000_Length_211	WBGene00020672|T22B7.3	7e-10	GRO slow growth	KOG1677	[GO:0001709] BIOLOGICAL_PROCESS cell fate determination (IMP) via [WBPaper00001584] Mello CC et al. (1992)
Locus_13703_Transcript_1/1_Confidence_0.000_Length_645	WBGene00009793|pkn-1	5e-06	RIC aldicarb resistant	KOG0694	[GO:0007269] BIOLOGICAL_PROCESS neurotransmitter secretion (IMP) via [WBPaper00018062] Derek Sieburth et al. (2001)
Locus_13704_Transcript_1/1_Confidence_0.000_Length_215	WBGene00010579|K05C4.2	2e-06	GRO slow growth		[GO:0005625] CELLULAR_COMPONENT soluble fraction (IDA) via [WBPaper00002733] Islas-Trejo A et al. (1997)
Locus_13705_Transcript_1/1_Confidence_0.000_Length_485	WBGene00011535|T06E4.8	7e-06	GRO slow growth	TWOG0020	[GO:0040010] BIOLOGICAL_PROCESS positive regulation of growth rate (IMP)
Locus_13707_Transcript_1/1_Confidence_0.000_Length_434	WBGene00000238|bar-1	2e-10	OCS one cell arrest early emb	KOG0575	[GO:0051726] BIOLOGICAL_PROCESS regulation of cell cycle (IMP) via [WBPaper00004215] Chase DL et al. (2000)
Locus_13718_Transcript_1/1_Confidence_0.000_Length_173	WBGene00017867|F27E11.1	3e-07	EMB embryonic lethal	KOG0575	[GO:0005737] CELLULAR_COMPONENT cytoplasm (IDA) via [WBPaper00031434] Nishi Y et al. (2008)
Locus_13727_Transcript_1/1_Confidence_0.000_Length_465	WBGene00009081|F23B12.4	3e-09	GRO slow growth	KOG0575	[GO:0005515] MOLECULAR_FUNCTION protein binding (IEA)
Locus_13734_Transcript_1/1_Confidence_0.000_Length_209	WBGene00000069|acy-2	4e-06	GRO slow growth	KOG1037	[GO:0000003] BIOLOGICAL_PROCESS reproduction (IMP)
Locus_13736_Transcript_1/1_Confidence_0.000_Length_224	WBGene00007784|ruvb-1	2e-07	GRO slow growth	KOG1037	[GO:0005634] CELLULAR_COMPONENT nucleus (IDA) via [WBPaper00032454] White C et al. (2009)
Locus_13744_Transcript_1/1_Confidence_0.000_Length_260	WBGene00018018|F33G12.6	2e-08	GRO slow growth	KOG0660	[GO:0040035] BIOLOGICAL_PROCESS hermaphrodite genitalia development (IMP)
Locus_13749_Transcript_1/1_Confidence_0.000_Length_283	WBGene00000762|coq-2	3e-10	postembryonic development variant		[GO:0006816] BIOLOGICAL_PROCESS calcium ion transport (IDA) via [WBPaper00004659] Van Baelen K et al. (2001)
Locus_13755_Transcript_1/1_Confidence_0.000_Length_389	WBGene00006714|ubc-19	2e-06	GRO slow growth	KOG2201	[GO:0040010] BIOLOGICAL_PROCESS positive regulation of growth rate (IMP)
Locus_13756_Transcript_1/1_Confidence_0.000_Length_187	WBGene00013708|Y106G6E.4	1e-06	SCK sick	KOG0368	[GO:0009949] BIOLOGICAL_PROCESS polarity specification of anterior/posterior axis (IMP) via [WBPaper00024324] Rappleye CA et al. (2003)
Locus_13757_Transcript_1/1_Confidence_0.000_Length_224	WBGene00007711|C25A1.12	1e-06	GRO slow growth	KOG0374	[GO:0016787] MOLECULAR_FUNCTION hydrolase activity (IEA)
Locus_13763_Transcript_1/1_Confidence_0.000_Length_365	WBGene00007963|cyp-25A1	2e-10	postembryonic development variant	KOG0229	[GO:0016307] MOLECULAR_FUNCTION phosphatidylinositol phosphate kinase activity (IEA)
Locus_13767_Transcript_1/1_Confidence_0.000_Length_616	WBGene00009315|F32B4.5	1e-10	postembryonic development variant	KOG4238	[GO:0008340] BIOLOGICAL_PROCESS determination of adult life span (IMP)
Locus_13774_Transcript_1/1_Confidence_0.000_Length_266	WBGene00021292|Y25C1A.5	1e-06	GRO slow growth	KOG2541	[GO:0044257] BIOLOGICAL_PROCESS cellular protein catabolic process (IMP) via [WBPaper00025120] Porter MY et al. (2005)
Locus_13781_Transcript_1/1_Confidence_0.000_Length_225	WBGene00011882|T21B6.5	4e-08	RIC aldicarb resistant	KOG1818	[GO:0010008] CELLULAR_COMPONENT endosome membrane (IDA) via [WBPaper00026641] Roudier N et al. (2005)
Locus_13782_Transcript_1/1_Confidence_0.000_Length_372	WBGene00013020|Y48G10A.3	8e-09	GRO slow growth	KOG3654
Locus_13785_Transcript_1/1_Confidence_0.000_Length_291	WBGene00016415|C34F11.3	5e-08	EMB embryonic lethal
Locus_13788_Transcript_1/1_Confidence_0.000_Length_171	WBGene00003709|nhr-119	8e-07	GRO slow growth	TWOG0974	[GO:0040010] BIOLOGICAL_PROCESS positive regulation of growth rate (IMP)
Locus_1379_Transcript_1/1_Confidence_0.000_Length_2654	WBGene00008053|cdc-48.2	4e-09	GRO slow growth	KOG3852
Locus_13793_Transcript_1/1_Confidence_0.000_Length_203	WBGene00004504|rpt-4	3e-08	EMB embryonic lethal	KOG2652	[GO:0009792] BIOLOGICAL_PROCESS embryonic development ending in birth or egg hatching (IMP)
Locus_13796_Transcript_1/1_Confidence_0.000_Length_282	WBGene00003928|pas-7	6e-06	GRO slow growth	KOG3323	[GO:0005737] CELLULAR_COMPONENT cytoplasm (IEA)
Locus_13798_Transcript_1/1_Confidence_0.000_Length_278	WBGene00000800|cars-1	2e-10	GRO slow growth		[GO:0016021] CELLULAR_COMPONENT integral to membrane (IEA)
Locus_13808_Transcript_1/1_Confidence_0.000_Length_409	WBGene00020366|acdh-10	8e-08	EMB embryonic lethal		[GO:0040011] BIOLOGICAL_PROCESS locomotion (IMP)
Locus_13809_Transcript_1/1_Confidence_0.000_Length_287	WBGene00006461|tag-96	2e-07	GRO slow growth	KOG1020	[GO:0009792] BIOLOGICAL_PROCESS embryonic development ending in birth or egg hatching (IMP) via [WBPaper00027710] Seitan VC et al. (2006)
Locus_13825_Transcript_1/1_Confidence_0.000_Length_323	WBGene00011897|scpl-4	2e-10	GRO slow growth	KOG0583	[GO:0004672] MOLECULAR_FUNCTION protein kinase activity (IEA)
Locus_13842_Transcript_1/1_Confidence_0.000_Length_491	WBGene00011953|T23F11.1	2e-10	RIC aldicarb resistant	KOG0583	[GO:0019915] BIOLOGICAL_PROCESS lipid storage (IMP)
Locus_13853_Transcript_1/1_Confidence_0.000_Length_268	WBGene00003061|lpd-5	6e-08	EMB embryonic lethal	KOG1795	[GO:0009792] BIOLOGICAL_PROCESS embryonic development ending in birth or egg hatching (IMP) via [WBPaper00032287] Hebeisen M et al. (2008) RNA "Suppressors of the cdc-25.1(gf)
Locus_13861_Transcript_1/2_Confidence_0.333_Length_985	WBGene00006827|unc-98	1e-08	BLI blistered	KOG0007	[GO:0009792] BIOLOGICAL_PROCESS embryonic development ending in birth or egg hatching (IMP)
Locus_13861_Transcript_2/2_Confidence_0.333_Length_856	WBGene00006827|unc-98	1e-08	GRO slow growth	KOG0386	[GO:0009792] BIOLOGICAL_PROCESS embryonic development ending in birth or egg hatching (IMP)
Locus_13862_Transcript_1/2_Confidence_0.333_Length_742	WBGene00000779|cpn-3	3e-10	GRO slow growth		[GO:0046963] BIOLOGICAL_PROCESS 3'-phosphoadenosine 5'-phosphosulfate transport (IDA) via [WBPaper00036358] Dejima K et al. (2010)
Locus_13862_Transcript_2/2_Confidence_0.333_Length_608	WBGene00000777|cpn-1	1e-10	GRO slow growth	KOG1935	[GO:0009792] BIOLOGICAL_PROCESS embryonic development ending in birth or egg hatching (IMP)
Locus_13868_Transcript_1/1_Confidence_0.000_Length_1236	WBGene00000509|cka-1	2e-10	EMB embryonic lethal	KOG1935	[GO:0018996] BIOLOGICAL_PROCESS molting cycle, collagen and cuticulin-based cuticle (IMP) via [WBPaper00026841] Zugasti O et al. (2005)
Locus_13872_Transcript_1/1_Confidence_0.000_Length_662	WBGene00003559|ncl-1	9e-09	GRO slow growth	KOG2418	[GO:0043005] CELLULAR_COMPONENT neuron projection (IDA) via [WBPaper00002601] Goedert M et al. (1996)
Locus_13875_Transcript_1/1_Confidence_0.000_Length_191	WBGene00006786|unc-51	1e-07	GRO slow growth	KOG0792	[GO:0004725] MOLECULAR_FUNCTION protein tyrosine phosphatase activity (IEA)
Locus_13889_Transcript_1/1_Confidence_0.000_Length_168	WBGene00003254|mig-23	4e-08	GRO slow growth	KOG0790	[GO:0048477] BIOLOGICAL_PROCESS oogenesis (IMP) via [WBPaper00003006] Gutch MJ et al. (1998)
Locus_13892_Transcript_1/1_Confidence_0.000_Length_436	WBGene00002978|lev-11	2e-06	GRO slow growth	KOG1934	[GO:0018996] BIOLOGICAL_PROCESS molting cycle, collagen and cuticulin-based cuticle (IMP) via [WBPaper00026841] Zugasti O et al. (2005)
Locus_13895_Transcript_1/1_Confidence_0.000_Length_270	WBGene00000803|csb-1	5e-06	GRO slow growth	KOG1934	[GO:0018996] BIOLOGICAL_PROCESS molting cycle, collagen and cuticulin-based cuticle (IMP) via [WBPaper00026841] Zugasti O et al. (2005)
Locus_13901_Transcript_1/1_Confidence_0.000_Length_175	WBGene00003996|pgp-2	1e-09	GRO slow growth	KOG1934	[GO:0018996] BIOLOGICAL_PROCESS molting cycle, collagen and cuticulin-based cuticle (IMP) via [WBPaper00026841] Zugasti O et al. (2005)
Locus_13908_Transcript_1/1_Confidence_0.000_Length_926	WBGene00003690|nhr-100	1e-08	GRO slow growth		[GO:0018996] BIOLOGICAL_PROCESS molting cycle, collagen and cuticulin-based cuticle (IMP) via [WBPaper00026841] Zugasti O et al. (2005)
Locus_13918_Transcript_1/1_Confidence_0.000_Length_2149	WBGene00019230|ttll-11	1e-08	postembryonic development variant	KOG1934	[GO:0018996] BIOLOGICAL_PROCESS molting cycle, collagen and cuticulin-based cuticle (IMP) via [WBPaper00026841] Zugasti O et al. (2005)
Locus_13921_Transcript_1/1_Confidence_0.000_Length_225	WBGene00015054|B0222.2	1e-09	GRO slow growth	KOG1934	[GO:0018996] BIOLOGICAL_PROCESS molting cycle, collagen and cuticulin-based cuticle (IMP) via [WBPaper00026841] Zugasti O et al. (2005)
Locus_13922_Transcript_1/1_Confidence_0.000_Length_230	WBGene00002185|kel-3	1e-08	GRO slow growth	KOG1488	[GO:0016478] BIOLOGICAL_PROCESS negative regulation of translation (ISS) via [WBPaper00006101] Wickens M et al. (2002)
Locus_13925_Transcript_1/1_Confidence_0.000_Length_207	WBGene00002030|hst-3.1	1e-10	RIC aldicarb resistant	KOG3542	[GO:0017034] MOLECULAR_FUNCTION Rap guanyl-nucleotide exchange factor activity (IDA) via [WBPaper00024891] Pellis-van Berkel W et al. (2005)
Locus_13928_Transcript_1/1_Confidence_0.000_Length_335	WBGene00022363|Y92H12BL.1	2e-10	GRO slow growth		[GO:0023034] BIOLOGICAL_PROCESS intracellular (IEA)
Locus_13944_Transcript_1/1_Confidence_0.000_Length_261	WBGene00013985|sec-16	3e-10	GRO slow growth		[GO:0004601] MOLECULAR_FUNCTION peroxidase activity (IEA)
Locus_13953_Transcript_2/2_Confidence_0.000_Length_507	WBGene00003849|odr-2	2e-06	RIC aldicarb resistant	KOG0619 | KOG2408	[GO:0005515] MOLECULAR_FUNCTION protein binding (IEA)
Locus_13957_Transcript_1/1_Confidence_0.000_Length_221	WBGene00004043|plk-2	9e-06	GRO slow growth	KOG0369	[GO:0003824] MOLECULAR_FUNCTION catalytic activity (IEA)
Locus_13958_Transcript_1/1_Confidence_0.000_Length_471	WBGene00004033|pkc-2	2e-09	RIC aldicarb resistant	KOG0092	[GO:0006184] BIOLOGICAL_PROCESS GTP catabolic process (IDA) via [WBPaper00036262] Chotard L et al. (2010)
Locus_1396_Transcript_1/1_Confidence_0.000_Length_1103	WBGene00021538|rabs-5	4e-10	GRO slow growth	KOG0094	[GO:0003924] MOLECULAR_FUNCTION GTPase activity (IEA)
Locus_13970_Transcript_1/1_Confidence_0.000_Length_410	WBGene00021202|Y17G9B.5	3e-09	SCK sick	KOG0394	[GO:0006184] BIOLOGICAL_PROCESS GTP catabolic process (IDA) via [WBPaper00036262] Chotard L et al. (2010)
Locus_13977_Transcript_1/1_Confidence_0.000_Length_347	WBGene00002005|hsp-1	1e-10	GRO slow growth	KOG0078	[GO:0010008] CELLULAR_COMPONENT endosome membrane (IDA) via [WBPaper00036404] Shi A et al. (2010)
Locus_13990_Transcript_1/1_Confidence_0.000_Length_1661	WBGene00002232|kpc-1	1e-08	RIC aldicarb resistant	KOG0078	[GO:0005515] MOLECULAR_FUNCTION protein binding (IPI) via [WBPaper00036404] Shi A et al. (2010)
Locus_13995_Transcript_1/1_Confidence_0.000_Length_431	WBGene00010713|uso-1	1e-09	GRO slow growth	KOG0087	[GO:0006898] BIOLOGICAL_PROCESS receptor-mediated endocytosis (IMP) via [WBPaper00003831] Grant BD et al. (1999)
Locus_13998_Transcript_1/1_Confidence_0.000_Length_437	WBGene00006949|wrt-3	1e-09	GRO slow growth		[GO:0040010] BIOLOGICAL_PROCESS positive regulation of growth rate (IMP)
Locus_140_Transcript_1/1_Confidence_0.000_Length_849	WBGene00001843|hgo-1	2e-09	GRO slow growth	KOG0097	[GO:0003924] MOLECULAR_FUNCTION GTPase activity (IEA)
Locus_1400_Transcript_1/1_Confidence_0.000_Length_1221	WBGene00011423|T04B2.5	5e-06	postembryonic development variant	KOG0084	[GO:0005525] MOLECULAR_FUNCTION GTP binding (IEA)
Locus_14002_Transcript_1/1_Confidence_0.000_Length_404	WBGene00003637|nhr-47	6e-09	postembryonic development variant	KOG0095	[GO:0003924] MOLECULAR_FUNCTION GTPase activity (IEA)
Locus_14004_Transcript_1/1_Confidence_0.000_Length_266	WBGene00006415|tag-30	1e-10	GRO slow growth		[GO:0003924] MOLECULAR_FUNCTION GTPase activity (IEA)
Locus_14008_Transcript_1/1_Confidence_0.000_Length_3246	WBGene00003389|mog-1	1e-09	GRO slow growth	KOG0962	[GO:0009792] BIOLOGICAL_PROCESS embryonic development ending in birth or egg hatching (IMP)
Locus_1401_Transcript_1/1_Confidence_0.000_Length_786	WBGene00004464|rpn-8	4e-06	GRO slow growth	KOG0390	[GO:0033554] BIOLOGICAL_PROCESS cellular response to stress (IMP)
Locus_14010_Transcript_1/3_Confidence_0.333_Length_958	WBGene00006437|mrck-1	3e-09	GRO slow growth	KOG3544	[GO:0007423] BIOLOGICAL_PROCESS sensory organ development (IMP) via [WBPaper00018148] Joanne C N Tam et al. (2001)
Locus_14010_Transcript_2/3_Confidence_0.333_Length_763	WBGene00006437|mrck-1	3e-09	EMB embryonic lethal	KOG1909	[GO:0009792] BIOLOGICAL_PROCESS embryonic development ending in birth or egg hatching (IMP) via [WBPaper00005637] Askjaer P et al. (2002)
Locus_14010_Transcript_3/3_Confidence_0.000_Length_959	WBGene00006437|mrck-1	3e-09	GRO slow growth	KOG1426	[GO:0009792] BIOLOGICAL_PROCESS embryonic development ending in birth or egg hatching (IMP) via [WBPaper00005637] Askjaer P et al. (2002)
Locus_14013_Transcript_1/1_Confidence_0.000_Length_357	WBGene00022794|ZK686.4	4e-10	GRO slow growth	KOG0866	[GO:0040011] BIOLOGICAL_PROCESS locomotion (IMP)
Locus_14020_Transcript_1/1_Confidence_0.000_Length_595	WBGene00018088|F36D4.2	2e-09	postembryonic development variant	KOG0395	[GO:0003924] MOLECULAR_FUNCTION GTPase activity (IEA)
Locus_14025_Transcript_1/1_Confidence_0.000_Length_1986	WBGene00019263|H35B03.1	9e-07	EMB embryonic lethal	KOG0264	[GO:0045138] BIOLOGICAL_PROCESS tail tip morphogenesis (IMP) via [WBPaper00029394] Choy SW et al. (2007)
Locus_14041_Transcript_1/1_Confidence_0.000_Length_233	WBGene00001130|dyn-1	4e-08	GRO slow growth
Locus_1405_Transcript_1/1_Confidence_0.000_Length_209	WBGene00006697|uaf-1	2e-09	RIC aldicarb resistant		[GO:0040017] BIOLOGICAL_PROCESS positive regulation of locomotion (IMP) via [WBPaper00004976] Staunton J et al. (2001)
Locus_14056_Transcript_1/1_Confidence_0.000_Length_203	WBGene00003158|mcm-6	2e-10	GRO slow growth	KOG2390
Locus_14064_Transcript_1/1_Confidence_0.000_Length_362	WBGene00021078|W08A12.1	3e-06	GRO slow growth	KOG2727
Locus_1407_Transcript_1/1_Confidence_0.000_Length_1496	WBGene00002083|inf-1	2e-08	LON long	KOG2930	[GO:0051759] BIOLOGICAL_PROCESS sister chromosome movement towards spindle pole during meiosis II (IMP) via [WBPaper00024321] Liu J et al. (2004)
Locus_14089_Transcript_1/1_Confidence_0.000_Length_161	WBGene00000915|daf-21	1e-10	GRO slow growth	KOG1968	[GO:0009792] BIOLOGICAL_PROCESS embryonic development ending in birth or egg hatching (IMP)
Locus_14091_Transcript_1/1_Confidence_0.000_Length_572	WBGene00004389|rnp-6	4e-09	GRO slow growth	KOG3589	[GO:0004871] MOLECULAR_FUNCTION signal transducer activity (IEA)
Locus_14095_Transcript_1/1_Confidence_0.000_Length_178	WBGene00016140|rpb-2	7e-08	GRO slow growth	KOG3589	[GO:0004871] MOLECULAR_FUNCTION signal transducer activity (IEA)
Locus_14102_Transcript_1/1_Confidence_0.000_Length_420	WBGene00020207|T04B8.5	2e-10	GRO slow growth		[GO:0045814] BIOLOGICAL_PROCESS negative regulation of gene expression, epigenetic (IMP) via [WBPaper00019034] Nathaniel R Dudley et al. (2003)
Locus_14108_Transcript_1/1_Confidence_0.000_Length_513	WBGene00008411|D2030.1	8e-09	GRO slow growth	KOG3205	[GO:0005737] CELLULAR_COMPONENT cytoplasm (IDA) via [WBPaper00003869] Yap SF et al. (1999)
Locus_14121_Transcript_1/3_Confidence_0.400_Length_1544	WBGene00006684|twk-32	3e-07	GRO slow growth	KOG3796	[GO:0006810] BIOLOGICAL_PROCESS transport (IEA)
Locus_14121_Transcript_2/3_Confidence_0.400_Length_616	WBGene00006682|twk-30	1e-10	GRO slow growth	KOG2264	[GO:0048598] BIOLOGICAL_PROCESS embryonic morphogenesis (IMP) via [WBPaper00029050] Kitagawa H et al. (2007)
Locus_14121_Transcript_3/3_Confidence_0.200_Length_2096	WBGene00006684|twk-32	8e-07	GRO slow growth	KOG4464	[GO:0005938] CELLULAR_COMPONENT cell cortex (IDA) via [WBPaper00024543] Couwenbergs C et al. (2004)
Locus_14124_Transcript_1/1_Confidence_0.000_Length_205	WBGene00007786|rmd-2	1e-10	GRO slow growth
Locus_14129_Transcript_1/1_Confidence_0.000_Length_351	WBGene00016195|C28H8.4	2e-08	EMB embryonic lethal		[GO:0032456] BIOLOGICAL_PROCESS endocytic recycling (IMP) via [WBPaper00004718] Grant B et al. (2001)
Locus_14134_Transcript_1/1_Confidence_0.000_Length_215	WBGene00008642|F10B5.8	4e-07	postembryonic development variant	KOG3569
Locus_14137_Transcript_1/1_Confidence_0.000_Length_230	WBGene00003565|ncs-3	4e-07	GRO slow growth		[GO:0006897] BIOLOGICAL_PROCESS endocytosis (IMP) via [WBPaper00004883] Fares H et al. (2001)
Locus_14138_Transcript_1/1_Confidence_0.000_Length_198	WBGene00020166|T02G5.7	3e-09	GRO slow growth	KOG0823	[GO:0005634] CELLULAR_COMPONENT nucleus (IDA) via [WBPaper00024208] Broday L et al. (2004)
Locus_14141_Transcript_1/1_Confidence_0.000_Length_212	WBGene00018661|F52C6.4	2e-10	postembryonic development variant	KOG2299	[GO:0003723] MOLECULAR_FUNCTION RNA binding (IEA)
Locus_14142_Transcript_1/1_Confidence_0.000_Length_291	WBGene00004033|pkc-2	2e-10	GRO slow growth	KOG0124	[GO:0009792] BIOLOGICAL_PROCESS embryonic development ending in birth or egg hatching (IMP)
Locus_14152_Transcript_1/1_Confidence_0.000_Length_225	WBGene00022281|abtm-1	9e-10	EMB embryonic lethal	KOG0113	[GO:0040035] BIOLOGICAL_PROCESS hermaphrodite genitalia development (IMP)
Locus_14154_Transcript_1/1_Confidence_0.000_Length_226	WBGene00021628|Y47D9A.1	2e-07	EMB embryonic lethal	KOG1112	[GO:0002119] BIOLOGICAL_PROCESS nematode larval development (IMP)
Locus_14161_Transcript_1/1_Confidence_0.000_Length_778	WBGene00017988|fipp-1	5e-10	GRO slow growth		[GO:0040002] BIOLOGICAL_PROCESS collagen and cuticulin-based cuticle development (IMP) via [WBPaper00000031] Brenner S (1974)
Locus_14168_Transcript_1/1_Confidence_0.000_Length_361	WBGene00022026|Y65B4A.2	3e-06	GRO slow growth	KOG2289	[GO:0040027] BIOLOGICAL_PROCESS negative regulation of vulval development (IMP)
Locus_14172_Transcript_1/1_Confidence_0.000_Length_277	WBGene00021563|Y45G12B.2	6e-10	GRO slow growth		[GO:0004252] MOLECULAR_FUNCTION serine-type endopeptidase activity (IEA)
Locus_14175_Transcript_1/1_Confidence_0.000_Length_310	WBGene00001908|his-34	5e-10	GRO slow growth	KOG0261	[GO:0002119] BIOLOGICAL_PROCESS nematode larval development (IMP)
Locus_1418_Transcript_1/1_Confidence_0.000_Length_348	WBGene00004432|rpl-20	3e-10	GRO slow growth	KOG1570	[GO:0009792] BIOLOGICAL_PROCESS embryonic development ending in birth or egg hatching (IMP)
Locus_14192_Transcript_1/1_Confidence_0.000_Length_220	WBGene00000295|cat-1	7e-10	GRO slow growth	KOG0746	[GO:0000003] BIOLOGICAL_PROCESS reproduction (IMP)
Locus_142_Transcript_1/2_Confidence_0.667_Length_1249	WBGene00016173|fust-1	5e-09	EMB embryonic lethal	KOG1475	[GO:0008340] BIOLOGICAL_PROCESS determination of adult life span (IMP) via [WBPaper00029008] Hansen M et al. (2007)
Locus_142_Transcript_2/2_Confidence_0.333_Length_1210	WBGene00016173|fust-1	4e-09	GRO slow growth	KOG1694	[GO:0008340] BIOLOGICAL_PROCESS determination of adult life span (IMP) via [WBPaper00029008] Hansen M et al. (2007)
Locus_1420_Transcript_1/1_Confidence_0.000_Length_1198	WBGene00001038|dnj-20	2e-10	SCK sick	KOG3255	[GO:0008340] BIOLOGICAL_PROCESS determination of adult life span (IMP) via [WBPaper00029008] Hansen M et al. (2007)
Locus_14201_Transcript_2/2_Confidence_0.333_Length_179	WBGene00008800|F14E5.2	6e-10	GRO slow growth	KOG0397	[GO:0002119] BIOLOGICAL_PROCESS nematode larval development (IMP)
Locus_14202_Transcript_1/1_Confidence_0.000_Length_162	WBGene00006727|ubq-1	2e-10	GRO slow growth	KOG0886	[GO:0009792] BIOLOGICAL_PROCESS embryonic development ending in birth or egg hatching (IMP)
Locus_14207_Transcript_1/1_Confidence_0.000_Length_187	WBGene00004389|rnp-6	2e-06	postembryonic development variant	KOG3204	[GO:0002119] BIOLOGICAL_PROCESS nematode larval development (IMP)
Locus_14211_Transcript_1/1_Confidence_0.000_Length_205	WBGene00004083|pph-1	4e-10	GRO slow growth	KOG3353	[GO:0002119] BIOLOGICAL_PROCESS nematode larval development (IMP)
Locus_14232_Transcript_1/1_Confidence_0.000_Length_236	WBGene00011671|cyp-13A4	3e-09	GRO slow growth	KOG0829	[GO:0002119] BIOLOGICAL_PROCESS nematode larval development (IMP)
Locus_14235_Transcript_1/1_Confidence_0.000_Length_299	WBGene00008602|oac-14	2e-10	LON long	KOG3434	[GO:0002119] BIOLOGICAL_PROCESS nematode larval development (IMP)
Locus_14236_Transcript_1/1_Confidence_0.000_Length_212	WBGene00011249|R11G10.2	2e-08	GRO slow growth	KOG1790	[GO:0009792] BIOLOGICAL_PROCESS embryonic development ending in birth or egg hatching (IMP)
Locus_14244_Transcript_1/1_Confidence_0.000_Length_264	WBGene00011897|scpl-4	1e-07	GRO slow growth	KOG0002	[GO:0040010] BIOLOGICAL_PROCESS positive regulation of growth rate (IMP)
Locus_14245_Transcript_1/1_Confidence_0.000_Length_603	WBGene00020082|R57.1	4e-07	GRO slow growth	KOG0402	[GO:0002119] BIOLOGICAL_PROCESS nematode larval development (IMP)
Locus_14246_Transcript_1/1_Confidence_0.000_Length_210	WBGene00010915|M110.7	6e-06	SCK sick		[GO:0000003] BIOLOGICAL_PROCESS reproduction (IMP)
Locus_14252_Transcript_1/1_Confidence_0.000_Length_248	WBGene00000195|arr-1	1e-08	GRO slow growth	KOG1498	[GO:0000003] BIOLOGICAL_PROCESS reproduction (IMP)
Locus_14253_Transcript_1/1_Confidence_0.000_Length_189	WBGene00006067|sto-5	6e-09	OCS one cell arrest early emb	KOG1556	[GO:0008340] BIOLOGICAL_PROCESS determination of adult life span (IMP)
Locus_14262_Transcript_1/1_Confidence_0.000_Length_301	WBGene00021921|Y55F3AM.3	2e-09	GRO slow growth	KOG2884	[GO:0006511] BIOLOGICAL_PROCESS ubiquitin-dependent protein catabolic process (IMP) via [WBPaper00028730] Shimada M et al. (2006)
Locus_14273_Transcript_1/1_Confidence_0.000_Length_274	WBGene00001896|his-22	9e-09	SCK sick	KOG1628	[GO:0040035] BIOLOGICAL_PROCESS hermaphrodite genitalia development (IMP)
Locus_14282_Transcript_1/1_Confidence_0.000_Length_235	WBGene00002026|hsp-70	9e-09	SCK sick	KOG1753	[GO:0002119] BIOLOGICAL_PROCESS nematode larval development (IMP)
Locus_1429_Transcript_1/1_Confidence_0.000_Length_2270	WBGene00004876|smf-1	3e-07	GRO slow growth	KOG0187	[GO:0002119] BIOLOGICAL_PROCESS nematode larval development (IMP)
Locus_14300_Transcript_1/1_Confidence_0.000_Length_278	WBGene00017154|ugt-57	9e-07	GRO slow growth	KOG3502	[GO:0000003] BIOLOGICAL_PROCESS reproduction (IMP)
Locus_14315_Transcript_1/1_Confidence_0.000_Length_409	WBGene00009174|F26H9.2	5e-06	SCK sick	KOG0729	[GO:0008340] BIOLOGICAL_PROCESS determination of adult life span (IMP)
Locus_14326_Transcript_1/1_Confidence_0.000_Length_259	WBGene00004276|rab-14	4e-06	OCS one cell arrest early emb	KOG0726	[GO:0031625] MOLECULAR_FUNCTION ubiquitin protein ligase binding (IPI) via [WBPaper00026844] Springer W et al. (2005)
Locus_14328_Transcript_1/1_Confidence_0.000_Length_204	WBGene00020812|acdh-7	1e-08	GRO slow growth	KOG0651	[GO:0008540] CELLULAR_COMPONENT proteasome regulatory particle, base subcomplex (ISS) via [WBPaper00004888] Davy A et al. (2001)
Locus_14340_Transcript_1/1_Confidence_0.000_Length_225	WBGene00017534|F17A9.2	5e-06	OCS one cell arrest early emb	KOG0652	[GO:0009792] BIOLOGICAL_PROCESS embryonic development ending in birth or egg hatching (IMP)
Locus_14341_Transcript_1/1_Confidence_0.000_Length_402	WBGene00002025|hsp-60	6e-10	postembryonic development variant	KOG0728	[GO:0009792] BIOLOGICAL_PROCESS embryonic development ending in birth or egg hatching (IMP)
Locus_14343_Transcript_1/1_Confidence_0.000_Length_259	WBGene00002202|kin-19	1e-06	GRO slow growth	KOG0988	[GO:0003968] MOLECULAR_FUNCTION RNA-directed RNA polymerase activity (ISS) via [WBPaper00004137] (2000)
Locus_14345_Transcript_1/1_Confidence_0.000_Length_494	WBGene00009178|F26H9.8	5e-06	EMB embryonic lethal	KOG0988	[GO:0009792] BIOLOGICAL_PROCESS embryonic development ending in birth or egg hatching (IMP) via [WBPaper00032115] Lockwood C et al. (2008)
Locus_14351_Transcript_1/1_Confidence_0.000_Length_201	WBGene00022862|ZK1236.1	5e-07	GRO slow growth	KOG4426	[GO:0040010] BIOLOGICAL_PROCESS positive regulation of growth rate (IMP)
Locus_14353_Transcript_1/1_Confidence_0.000_Length_163	WBGene00011579|T07D4.2	2e-10	GRO slow growth	KOG1195	[GO:0009792] BIOLOGICAL_PROCESS embryonic development ending in birth or egg hatching (IMP)
Locus_14360_Transcript_1/3_Confidence_0.333_Length_1021	WBGene00004272|rab-8	4e-10	growth variant	KOG0106	[GO:0005634] CELLULAR_COMPONENT nucleus (IDA) via [WBPaper00004261] Kawano T et al. (2000)
Locus_14360_Transcript_3/3_Confidence_0.000_Length_1107	WBGene00004272|rab-8	1e-08	postembryonic development variant	KOG0105	[GO:0006397] BIOLOGICAL_PROCESS mRNA processing (ISS) via [WBPaper00003988] Longman D et al. (2000)
Locus_14367_Transcript_1/1_Confidence_0.000_Length_376	WBGene00004760|sel-2	8e-09	growth variant	KOG4207	[GO:0005634] CELLULAR_COMPONENT nucleus (IDA) via [WBPaper00004261] Kawano T et al. (2000)
Locus_14370_Transcript_1/1_Confidence_0.000_Length_389	WBGene00000370|ccg-1	9e-10	GRO slow growth		[GO:0005634] CELLULAR_COMPONENT nucleus (IDA) via [WBPaper00004261] Kawano T et al. (2000)
Locus_14375_Transcript_1/1_Confidence_0.000_Length_268	WBGene00015954|C18B2.3	1e-10	GRO slow growth	KOG4676	[GO:0019915] BIOLOGICAL_PROCESS lipid storage (IMP)
Locus_14380_Transcript_1/1_Confidence_0.000_Length_163	WBGene00003071|lrp-1	1e-08	growth variant	KOG2146	[GO:0040011] BIOLOGICAL_PROCESS locomotion (IMP)
Locus_14382_Transcript_1/1_Confidence_0.000_Length_182	WBGene00022176|Y71H2AM.11	1e-08	EMB embryonic lethal	KOG0131	[GO:0040035] BIOLOGICAL_PROCESS hermaphrodite genitalia development (IMP)
Locus_1439_Transcript_1/1_Confidence_0.000_Length_836	WBGene00010094|tsfm-1	1e-10	EMB embryonic lethal		[GO:0008360] BIOLOGICAL_PROCESS regulation of cell shape (IMP) via [WBPaper00004340] Zallen JA et al. (2000)
Locus_144_Transcript_1/1_Confidence_0.000_Length_382	WBGene00001337|ears-1	3e-09	GRO slow growth	KOG1825	[GO:0031175] BIOLOGICAL_PROCESS neuron projection development (IMP) via [WBPaper00003665] Zallen JA et al. (1999)
Locus_14400_Transcript_1/1_Confidence_0.500_Length_330	WBGene00017924|F29B9.10	6e-08	GRO slow growth	KOG4222	[GO:0005887] CELLULAR_COMPONENT integral to plasma membrane (IDA) via [WBPaper00029053] Watari-Goshima N et al. (2007)
Locus_14401_Transcript_1/1_Confidence_0.000_Length_558	WBGene00022704|ZK353.9	7e-10	GRO slow growth	KOG3513	[GO:0030017] CELLULAR_COMPONENT sarcomere (IDA) via [WBPaper00032183] Zhou S et al. (2008)
Locus_14406_Transcript_1/1_Confidence_0.000_Length_256	WBGene00004980|spk-1	6e-09	SCK sick	KOG0202	[GO:0006874] BIOLOGICAL_PROCESS cellular calcium ion homeostasis (IMP) via [WBPaper00004979] Zwaal RR et al. (2001)
Locus_14414_Transcript_1/1_Confidence_0.000_Length_214	WBGene00018151|F37C12.3	1e-06	GRO slow growth		[GO:0040010] BIOLOGICAL_PROCESS positive regulation of growth rate (IMP)
Locus_14417_Transcript_1/1_Confidence_0.000_Length_196	WBGene00019219|H20J04.4	2e-09	EMB embryonic lethal	KOG3088	[GO:0015031] BIOLOGICAL_PROCESS protein transport (IEA)
Locus_14421_Transcript_1/1_Confidence_0.000_Length_343	WBGene00013136|Y53C10A.5	4e-07	GRO slow growth	KOG1986	[GO:0009792] BIOLOGICAL_PROCESS embryonic development ending in birth or egg hatching (IMP)
Locus_1444_Transcript_1/1_Confidence_0.000_Length_377	WBGene00000913|daf-18	5e-06	GRO slow growth	KOG1985	[GO:0009792] BIOLOGICAL_PROCESS embryonic development ending in birth or egg hatching (IMP)
Locus_14440_Transcript_1/1_Confidence_0.000_Length_161	WBGene00020762|zer-1	3e-08	postembryonic development variant	KOG1787	[GO:0040028] BIOLOGICAL_PROCESS regulation of vulval development (IGI) via [WBPaper00028987] de Souza N et al. (2007)
Locus_14449_Transcript_1/1_Confidence_0.000_Length_196	WBGene00019711|M01E11.2	1e-09	GRO slow growth	KOG1692	[GO:0008593] BIOLOGICAL_PROCESS regulation of Notch signaling pathway (IGI) via [WBPaper00001828] Sundaram MV et al. (1993)
Locus_14451_Transcript_1/2_Confidence_0.333_Length_387	WBGene00003739|nlp-1	7e-06	GRO slow growth	KOG0274	[GO:0008593] BIOLOGICAL_PROCESS regulation of Notch signaling pathway (IGI) via [WBPaper00001828] Sundaram MV et al. (1993)
Locus_14451_Transcript_2/2_Confidence_0.000_Length_451	WBGene00003739|nlp-1	9e-06	postembryonic development variant	KOG0802	[GO:0008593] BIOLOGICAL_PROCESS regulation of Notch signaling pathway (IGI) via [WBPaper00001828] Sundaram MV et al. (1993)
Locus_14453_Transcript_1/1_Confidence_0.000_Length_1762	WBGene00019185|H10E21.5	4e-08	EMB embryonic lethal	KOG0527	[GO:0003677] MOLECULAR_FUNCTION DNA binding (IEA)
Locus_14454_Transcript_1/1_Confidence_0.000_Length_175	WBGene00004130|ketn-1	4e-08	LON long	KOG3601	[GO:0040028] BIOLOGICAL_PROCESS regulation of vulval development (IMP) via [WBPaper00001519] Clark SG et al. (1992)
Locus_14455_Transcript_1/1_Confidence_0.000_Length_215	WBGene00013103|Y51H4A.7	3e-09	pharyngeal pumping reduced	KOG3656	[GO:0004989] MOLECULAR_FUNCTION octopamine receptor activity (IDA) via [WBPaper00031241] Petrascheck M et al. (2007)
Locus_14459_Transcript_1/1_Confidence_0.000_Length_213	WBGene00010408|mboa-2	2e-10	postembryonic development variant	KOG3656	[GO:0007210] BIOLOGICAL_PROCESS serotonin receptor signaling pathway (ISS) via [WBPaper00024527] Chase DL et al. (2004)
Locus_1446_Transcript_1/1_Confidence_0.000_Length_2163	WBGene00018610|F48E8.3	1e-09	GRO slow growth	KOG1080	[GO:0008340] BIOLOGICAL_PROCESS determination of adult life span (IMP) via [WBPaper00036383] Greer EL et al. (2010)
Locus_14462_Transcript_1/1_Confidence_0.000_Length_214	WBGene00011028|R05D7.3	7e-07	AGE life span variant		[GO:0004672] MOLECULAR_FUNCTION protein kinase activity (IDA) via [WBPaper00031617] Tullet JM et al. (2008)
Locus_14495_Transcript_1/1_Confidence_0.000_Length_1658	WBGene00006436|ttn-1	5e-09	GRO slow growth	KOG2684	[GO:0008340] BIOLOGICAL_PROCESS determination of adult life span (IMP) via [WBPaper00024298] Wood JG et al. (2004)
Locus_14515_Transcript_1/1_Confidence_0.000_Length_200	WBGene00012659|Y39A1A.22	7e-06	GRO slow growth	KOG2683	[GO:0034984] BIOLOGICAL_PROCESS cellular response to DNA damage stimulus (IMP)
Locus_14522_Transcript_1/1_Confidence_0.000_Length_211	WBGene00009729|F45E10.2	7e-07	GRO slow growth	KOG2683	[GO:0040011] BIOLOGICAL_PROCESS locomotion (IMP)
Locus_14526_Transcript_1/1_Confidence_0.000_Length_429	WBGene00017374|ttr-41	9e-08	postembryonic development variant		[GO:0006813] BIOLOGICAL_PROCESS potassium ion transport (IDA) via [WBPaper00005015] Wang ZW et al. (2001)
Locus_1453_Transcript_1/1_Confidence_0.000_Length_670	WBGene00001335|erp-1	5e-09	GRO slow growth	KOG4237	[GO:0005576] CELLULAR_COMPONENT extracellular region (ISS) via [WBPaper00004900] Hao JC et al. (2001)
Locus_14532_Transcript_1/1_Confidence_0.000_Length_628	WBGene00003753|nlp-15	5e-09	GRO slow growth		[GO:0040018] BIOLOGICAL_PROCESS positive regulation of multicellular organism growth (IMP) via [WBPaper00005567] Wang J et al. (2002)
Locus_14535_Transcript_1/1_Confidence_0.000_Length_249	WBGene00003401|mpk-1	2e-07	GRO slow growth	KOG3701	[GO:0040018] BIOLOGICAL_PROCESS positive regulation of multicellular organism growth (IGI) via [WBPaper00005325] Maduzia LL et al. (2002)
Locus_14536_Transcript_1/1_Confidence_0.000_Length_221	WBGene00002005|hsp-1	1e-07	postembryonic development variant	KOG3701	[GO:0040018] BIOLOGICAL_PROCESS positive regulation of multicellular organism growth (IGI) via [WBPaper00005325] Maduzia LL et al. (2002)
Locus_14537_Transcript_1/1_Confidence_0.000_Length_539	WBGene00010712|K09B11.5	6e-06	postembryonic development variant	KOG3701	[GO:0045138] BIOLOGICAL_PROCESS tail tip morphogenesis (IGI) via [WBPaper00003400] Krishna S et al. (1999)
Locus_14540_Transcript_1/1_Confidence_0.000_Length_323	WBGene00016258|vha-16	2e-09	GRO slow growth	KOG2052	[GO:0040018] BIOLOGICAL_PROCESS positive regulation of multicellular organism growth (IMP) via [WBPaper00005021] Yoshida S et al. (2001)
Locus_14548_Transcript_1/1_Confidence_0.000_Length_188	WBGene00000248|ben-1	1e-08	GRO slow growth		[GO:0040018] BIOLOGICAL_PROCESS positive regulation of multicellular organism growth (IMP) via [WBPaper00005858] Savage-Dunn C et al. (2003)
Locus_1455_Transcript_1/1_Confidence_0.000_Length_255	WBGene00019620|fah-1	5e-08	BLI blistered		[GO:0030261] BIOLOGICAL_PROCESS chromosome condensation (IMP) via [WBPaper00004303] Speliotes EK et al. (2000)
Locus_14550_Transcript_1/1_Confidence_0.000_Length_248	WBGene00010130|vha-14	6e-06	GRO slow growth	KOG0788	[GO:0040011] BIOLOGICAL_PROCESS locomotion (IMP)
Locus_14560_Transcript_1/1_Confidence_0.000_Length_198	WBGene00011882|T21B6.5	7e-09	GRO slow growth		[GO:0016324] CELLULAR_COMPONENT apical plasma membrane (IDA) via [WBPaper00035485] Au C et al. (2009)
Locus_14563_Transcript_1/1_Confidence_0.000_Length_614	WBGene00012613|Y38H6A.2	3e-06	GRO slow growth	KOG1802	[GO:0000184] BIOLOGICAL_PROCESS nuclear-transcribed mRNA catabolic process, nonsense-mediated decay (IGI) via [WBPaper00003648] Page MF et al. (1999)
Locus_14573_Transcript_1/1_Confidence_0.000_Length_171	WBGene00001840|hel-1	1e-10	GRO slow growth	KOG1295	[GO:0000184] BIOLOGICAL_PROCESS nuclear-transcribed mRNA catabolic process, nonsense-mediated decay (IGI) via [WBPaper00004705] Aronoff R et al. (2001)
Locus_1459_Transcript_1/1_Confidence_0.000_Length_212	WBGene00019504|K07H8.2	8e-06	postembryonic development variant	KOG2162	[GO:0000184] BIOLOGICAL_PROCESS nuclear-transcribed mRNA catabolic process, nonsense-mediated decay (IGI) via [WBPaper00001192] Hodgkin JA et al. (1989)
Locus_14599_Transcript_1/1_Confidence_0.000_Length_216	WBGene00013136|Y53C10A.5	3e-06	GRO slow growth		[GO:0005634] CELLULAR_COMPONENT nucleus (IDA) via [WBPaper00003775] Miguel-Aliaga I et al. (1999)
Locus_146_Transcript_1/1_Confidence_0.000_Length_1441	WBGene00009589|F40F11.4	1e-09	BLI blistered	KOG1769	[GO:0009790] BIOLOGICAL_PROCESS embryonic development (IMP) via [WBPaper00006342] Boulton SJ et al. (2004)
Locus_14618_Transcript_1/1_Confidence_0.000_Length_208	WBGene00012344|tag-210	2e-08	GRO slow growth	KOG3611	[GO:0016020] CELLULAR_COMPONENT membrane (IEA)
Locus_14620_Transcript_1/1_Confidence_0.000_Length_233	WBGene00015646|mlt-10	5e-10	SCK sick	KOG3026	[GO:0000003] BIOLOGICAL_PROCESS reproduction (IMP)
Locus_14629_Transcript_1/1_Confidence_0.000_Length_998	WBGene00021625|Y47D7A.13	4e-08	postembryonic development variant	KOG3058	[GO:0016021] CELLULAR_COMPONENT integral to membrane (IEA)
Locus_14633_Transcript_1/1_Confidence_0.000_Length_664	WBGene00001986|hot-1	8e-08	EMB embryonic lethal	KOG3058	[GO:0016021] CELLULAR_COMPONENT integral to membrane (IEA)
Locus_1464_Transcript_1/1_Confidence_0.000_Length_658	WBGene00007101|B0024.11	1e-10	GRO slow growth	KOG0275	[GO:0007638] BIOLOGICAL_PROCESS mechanosensory behavior (IGI) via [WBPaper00002016] Lundquist EA et al. (1994)
Locus_14644_Transcript_1/1_Confidence_0.000_Length_545	WBGene00004269|rab-6.1	4e-10	GRO slow growth	KOG3660	[GO:0005328] MOLECULAR_FUNCTION neurotransmitter:sodium symporter activity (IEA)
Locus_14650_Transcript_1/1_Confidence_0.000_Length_982	WBGene00011736|T12D8.9	2e-06	EMB embryonic lethal		[GO:0040011] BIOLOGICAL_PROCESS locomotion (IMP)
Locus_1466_Transcript_1/2_Confidence_0.333_Length_3625	WBGene00012389|Y6B3B.4	1e-07	RUP exploded through vulva	KOG3168	[GO:0006898] BIOLOGICAL_PROCESS receptor-mediated endocytosis (IMP)
Locus_1466_Transcript_2/2_Confidence_0.333_Length_3565	WBGene00012389|Y6B3B.4	1e-07	GRO slow growth	KOG1780	[GO:0043186] CELLULAR_COMPONENT P granule (IDA) via [WBPaper00005457] Barbee SA et al. (2002)
Locus_14669_Transcript_1/1_Confidence_0.000_Length_294	WBGene00022456|Y110A7A.6	4e-10	GRO slow growth	KOG1028	[GO:0016079] BIOLOGICAL_PROCESS synaptic vesicle exocytosis (TAS) via [WBPaper00004594] Lickteig KM et al. (2001)
Locus_14675_Transcript_1/1_Confidence_0.000_Length_1093	WBGene00015026|B0207.1	3e-07	GRO slow growth	KOG1028	[GO:0009792] BIOLOGICAL_PROCESS embryonic development ending in birth or egg hatching (IMP)
Locus_14679_Transcript_1/1_Confidence_0.000_Length_394	WBGene00022473|bet-1	2e-07	EMB embryonic lethal		[GO:0005215] MOLECULAR_FUNCTION transporter activity (IEA)
Locus_14684_Transcript_1/2_Confidence_0.333_Length_250	WBGene00021562|nuo-5	5e-07	GRO slow growth	KOG1028	[GO:0005215] MOLECULAR_FUNCTION transporter activity (IEA)
Locus_14684_Transcript_2/2_Confidence_0.000_Length_325	WBGene00021562|nuo-5	8e-07	GRO slow growth	KOG0619	[GO:0008543] BIOLOGICAL_PROCESS fibroblast growth factor receptor signaling pathway (IGI) via [WBPaper00003109] Selfors LM et al. (1998)
Locus_1469_Transcript_1/1_Confidence_0.000_Length_735	WBGene00001035|dnj-17	2e-07	GRO slow growth	KOG0441	[GO:0019430] BIOLOGICAL_PROCESS removal of superoxide radicals (IC) via [WBPaper00000823] Anderson GL (1982)
Locus_14691_Transcript_1/1_Confidence_0.000_Length_523	WBGene00016089|C25B8.5	7e-09	DAF C dauer constitutive	KOG0876	[GO:0004784] MOLECULAR_FUNCTION superoxide dismutase activity (IEA)
Locus_14692_Transcript_1/1_Confidence_0.000_Length_161	WBGene00020762|zer-1	1e-08	RIC aldicarb resistant	KOG3417	[GO:0040026] BIOLOGICAL_PROCESS positive regulation of vulval development (IGI) via [WBPaper00004213] Chang C et al. (2000)
Locus_14695_Transcript_1/1_Confidence_0.000_Length_356	WBGene00017304|F09F7.7	2e-06	GRO slow growth	KOG0527	[GO:0003677] MOLECULAR_FUNCTION DNA binding (IEA)
Locus_14701_Transcript_1/1_Confidence_0.000_Length_175	WBGene00001000|dim-1	1e-09	RIC aldicarb resistant	KOG0040	[GO:0040018] BIOLOGICAL_PROCESS positive regulation of multicellular organism growth (IMP) via [WBPaper00004127] Moorthy S et al. (2000)
Locus_14702_Transcript_1/1_Confidence_0.000_Length_664	WBGene00013738|elpc-2	1e-10	EMB embryonic lethal	KOG1290	[GO:0009792] BIOLOGICAL_PROCESS embryonic development ending in birth or egg hatching (IMP)
Locus_14704_Transcript_1/1_Confidence_0.000_Length_318	WBGene00000883|cyn-7	2e-08	GRO slow growth	KOG3917	[GO:0002009] BIOLOGICAL_PROCESS morphogenesis of an epithelium (IMP) via [WBPaper00003405] Herman T et al. (1999)
Locus_14720_Transcript_1/2_Confidence_0.333_Length_427	WBGene00020836|lgc-34	8e-09	EMB embryonic lethal	KOG2666	[GO:0002009] BIOLOGICAL_PROCESS morphogenesis of an epithelium (IMP) via [WBPaper00003405] Herman T et al. (1999)
Locus_14728_Transcript_1/1_Confidence_0.000_Length_267	WBGene00000840|cul-5	3e-08	GRO slow growth		[GO:0002009] BIOLOGICAL_PROCESS morphogenesis of an epithelium (IMP) via [WBPaper00003405] Herman T et al. (1999)
Locus_1473_Transcript_1/1_Confidence_0.000_Length_1951	WBGene00018339|abcf-3	3e-10	GRO slow growth	KOG1444	[GO:0002009] BIOLOGICAL_PROCESS morphogenesis of an epithelium (IMP) via [WBPaper00003405] Herman T et al. (1999)
Locus_14751_Transcript_1/1_Confidence_0.000_Length_208	WBGene00016283|C31B8.8	2e-06	EMB embryonic lethal		[GO:0000132] BIOLOGICAL_PROCESS establishment of mitotic spindle orientation (IMP) via [WBPaper00024624] Walston T et al. (2004)
Locus_14753_Transcript_1/1_Confidence_0.000_Length_573	WBGene00006437|mrck-1	5e-09	EMB embryonic lethal		[GO:0005338] MOLECULAR_FUNCTION nucleotide-sugar transmembrane transporter activity (IEA)
Locus_14760_Transcript_1/1_Confidence_0.000_Length_193	WBGene00015054|B0222.2	2e-08	EMB embryonic lethal	KOG2392	[GO:0004867] MOLECULAR_FUNCTION serine-type endopeptidase inhibitor activity (IEA)
Locus_14774_Transcript_1/1_Confidence_0.000_Length_258	WBGene00006527|tax-6	5e-07	GRO slow growth	KOG2392	[GO:0004867] MOLECULAR_FUNCTION serine-type endopeptidase inhibitor activity (IEA)
Locus_14781_Transcript_1/1_Confidence_0.000_Length_678	WBGene00022663|glrx-21	2e-10	GRO slow growth	KOG2620	[GO:0002119] BIOLOGICAL_PROCESS nematode larval development (IMP)
Locus_14790_Transcript_1/1_Confidence_0.000_Length_243	WBGene00001620|glt-1	1e-09	GRO slow growth	KOG3551	[GO:0040013] BIOLOGICAL_PROCESS negative regulation of locomotion (IMP) via [WBPaper00006127] Grisoni K et al. (2003)
Locus_14791_Transcript_1/1_Confidence_0.000_Length_232	WBGene00022167|Y71H2AM.2	2e-08	GRO slow growth		[GO:0016020] CELLULAR_COMPONENT membrane (IEA)
Locus_14797_Transcript_1/1_Confidence_0.000_Length_213	WBGene00008455|E02H1.1	2e-08	GRO slow growth	KOG2621	[GO:0016020] CELLULAR_COMPONENT membrane (IEA)
Locus_14802_Transcript_1/1_Confidence_0.000_Length_234	WBGene00006607|tre-1	4e-09	GRO slow growth	KOG2621	[GO:0016020] CELLULAR_COMPONENT membrane (IEA)
Locus_14813_Transcript_1/2_Confidence_0.333_Length_1612	WBGene00015590|bath-15	2e-08	EMB embryonic lethal	KOG1914	[GO:0000003] BIOLOGICAL_PROCESS reproduction (IMP)
Locus_14813_Transcript_2/2_Confidence_0.000_Length_1648	WBGene00015590|bath-15	2e-08	postembryonic development variant	KOG0149	[GO:0050684] BIOLOGICAL_PROCESS regulation of mRNA processing (IMP) via [WBPaper00024604] Anyanful A et al. (2004)
Locus_14817_Transcript_1/1_Confidence_0.000_Length_200	WBGene00016866|coel-1	5e-06	GRO slow growth	KOG3658	[GO:0007219] BIOLOGICAL_PROCESS Notch signaling pathway (IGI) via [WBPaper00002959] Tax FE et al. (1997)
Locus_14819_Transcript_1/1_Confidence_0.000_Length_209	WBGene00002244|laf-1	4e-10	DAF C dauer constitutive	KOG1354	[GO:0040026] BIOLOGICAL_PROCESS positive regulation of vulval development (IGI) via [WBPaper00003726] Sieburth DS et al. (1999)
Locus_14822_Transcript_1/1_Confidence_0.000_Length_335	WBGene00007010|alx-1	5e-09	RIC aldicarb resistant	KOG0249	[GO:0050808] BIOLOGICAL_PROCESS synapse organization (IMP) via [WBPaper00003678] Zhen M et al. (1999)
Locus_14824_Transcript_1/1_Confidence_0.000_Length_197	WBGene00004470|rps-1	1e-09	GRO slow growth	KOG0619	[GO:0005615] CELLULAR_COMPONENT extracellular space (IDA) via [WBPaper00003663] Davies AG et al. (1999)
Locus_14829_Transcript_1/1_Confidence_0.000_Length_289	WBGene00013201|Y54E5A.6	2e-09	GRO slow growth	KOG0283	[GO:0040011] BIOLOGICAL_PROCESS locomotion (IMP)
Locus_14830_Transcript_1/1_Confidence_0.000_Length_1191	WBGene00017436|F13H8.3	4e-08	GRO slow growth		[GO:0009792] BIOLOGICAL_PROCESS embryonic development ending in birth or egg hatching (IGI) via [WBPaper00003663] Davies AG et al. (1999)
Locus_14838_Transcript_1/1_Confidence_0.000_Length_395	WBGene00004922|snt-2	9e-08	GRO slow growth		[GO:0045944] BIOLOGICAL_PROCESS positive regulation of transcription from RNA polymerase II promoter (IMP) via [WBPaper00006475] Walker AK et al. (2004)
Locus_1484_Transcript_1/1_Confidence_0.000_Length_905	WBGene00002990|lin-1	1e-08	GRO slow growth	KOG3219	[GO:0003702] MOLECULAR_FUNCTION RNA polymerase II transcription factor activity (IEA)
Locus_14843_Transcript_1/1_Confidence_0.000_Length_166	WBGene00017642|F20D12.2	2e-09	HIC aldicarb hypersensitive		[GO:0030139] CELLULAR_COMPONENT endocytic vesicle (IDA) via [WBPaper00032389] Ch'ng Q et al. (2008)
Locus_14845_Transcript_1/1_Confidence_0.000_Length_248	WBGene00006588|tnt-3	4e-10	GRO slow growth		[GO:0031430] CELLULAR_COMPONENT M band (IDA) via [WBPaper00030924] Qadota H et al. (2007)
Locus_14846_Transcript_1/1_Confidence_0.000_Length_161	WBGene00006588|tnt-3	1e-07	GRO slow growth	KOG4226	[GO:0005515] MOLECULAR_FUNCTION protein binding (IEA)
Locus_14848_Transcript_1/1_Confidence_0.000_Length_446	WBGene00004032|pkc-1	4e-07	GRO slow growth	KOG2075	[GO:0040011] BIOLOGICAL_PROCESS locomotion (IMP)
Locus_14872_Transcript_1/1_Confidence_0.000_Length_196	WBGene00004727|sax-1	1e-10	GRO slow growth	KOG1383	[GO:0008152] BIOLOGICAL_PROCESS metabolic process (IEA)
Locus_14873_Transcript_1/1_Confidence_0.000_Length_192	WBGene00018160|F38A5.1	4e-08	GRO slow growth	KOG1014	[GO:0008152] BIOLOGICAL_PROCESS metabolic process (IEA)
Locus_1489_Transcript_1/1_Confidence_0.000_Length_2143	WBGene00001819|haf-9	2e-08	GRO slow growth		[GO:0009792] BIOLOGICAL_PROCESS embryonic development ending in birth or egg hatching (IMP)
Locus_14891_Transcript_1/1_Confidence_0.000_Length_380	WBGene00008810|cyp-13A12	1e-09	GRO slow growth	KOG0612	[GO:0040011] BIOLOGICAL_PROCESS locomotion (IMP)
Locus_14894_Transcript_1/1_Confidence_0.000_Length_251	WBGene00017431|F13H6.3	4e-07	DAF C dauer constitutive	KOG0749	[GO:0040010] BIOLOGICAL_PROCESS positive regulation of growth rate (IMP)
Locus_149_Transcript_1/1_Confidence_0.000_Length_746	WBGene00009435|F35G2.1	9e-09	postembryonic development variant	KOG2935	[GO:0045449] BIOLOGICAL_PROCESS regulation of transcription (IEP) via [WBPaper00029047] Rodrigues AJ et al. (2007)
Locus_14913_Transcript_1/1_Confidence_0.000_Length_306	WBGene00009551|F38H4.10	2e-09	GRO slow growth	KOG2943	[GO:0008340] BIOLOGICAL_PROCESS determination of adult life span (IMP)
Locus_14915_Transcript_1/2_Confidence_0.333_Length_1229	WBGene00007226|C01G6.4	1e-08	GRO slow growth	KOG1181
Locus_14915_Transcript_2/2_Confidence_0.000_Length_1126	WBGene00007226|C01G6.4	2e-09	GRO slow growth	KOG0697	[GO:0004722] MOLECULAR_FUNCTION protein serine/threonine phosphatase activity (IEA)
Locus_1492_Transcript_1/1_Confidence_0.000_Length_790	WBGene00018518|F46H5.2	5e-10	EMB embryonic lethal	KOG0631	[GO:0004335] MOLECULAR_FUNCTION galactokinase activity (IEA)
Locus_14928_Transcript_1/1_Confidence_0.000_Length_261	WBGene00001747|gsp-1	1e-06	GRO slow growth	KOG3804	[GO:0003700] MOLECULAR_FUNCTION transcription factor activity (IEA)
Locus_14945_Transcript_2/2_Confidence_0.333_Length_204	WBGene00019946|R08C7.2	4e-06	postembryonic development variant	KOG2870	[GO:0006898] BIOLOGICAL_PROCESS receptor-mediated endocytosis (IMP)
Locus_14947_Transcript_1/1_Confidence_0.000_Length_5480	WBGene00015061|cpna-2	1e-06	GRO slow growth	KOG2322	[GO:0016021] CELLULAR_COMPONENT integral to membrane (IEA)
Locus_14950_Transcript_1/1_Confidence_0.000_Length_253	WBGene00006439|ant-1.1	5e-08	GRO slow growth	KOG2554	[GO:0001522] BIOLOGICAL_PROCESS pseudouridine synthesis (IEA)
Locus_14959_Transcript_1/1_Confidence_0.000_Length_197	WBGene00016197|pxl-1	1e-08	GRO slow growth	KOG0266	[GO:0005634] CELLULAR_COMPONENT nucleus (IDA) via [WBPaper00032309] Simonet T et al. (2007)
Locus_14964_Transcript_1/2_Confidence_0.333_Length_714	WBGene00000232|avr-14	3e-08	GRO slow growth		[GO:0040039] BIOLOGICAL_PROCESS inductive cell migration (IMP)
Locus_14964_Transcript_2/2_Confidence_0.333_Length_579	WBGene00000232|avr-14	2e-08	GRO slow growth	KOG1108	[GO:0020037] MOLECULAR_FUNCTION heme binding (IEA)
Locus_14968_Transcript_1/1_Confidence_0.000_Length_164	WBGene00006527|tax-6	1e-10	GRO slow growth	KOG2322	[GO:0016021] CELLULAR_COMPONENT integral to membrane (IEA)
Locus_14981_Transcript_1/1_Confidence_0.000_Length_412	WBGene00004003|pgp-9	4e-09	EMB embryonic lethal	KOG0285	[GO:0000003] BIOLOGICAL_PROCESS reproduction (IMP)
Locus_14984_Transcript_1/1_Confidence_0.000_Length_221	WBGene00012029|T25G3.1	8e-07	GRO slow growth	KOG2693	[GO:0016020] CELLULAR_COMPONENT membrane (IEA)
Locus_14985_Transcript_1/1_Confidence_0.000_Length_315	WBGene00001664|gpa-2	1e-08	GRO slow growth		[GO:0016020] CELLULAR_COMPONENT membrane (IEA)
Locus_14995_Transcript_1/1_Confidence_0.000_Length_224	WBGene00001824|hbl-1	6e-07	GRO slow growth	KOG1980	[GO:0009792] BIOLOGICAL_PROCESS embryonic development ending in birth or egg hatching (IMP)
Locus_15014_Transcript_1/1_Confidence_0.000_Length_3498	WBGene00012528|pap-1	8e-06	GRO slow growth	KOG2151	[GO:0005634] CELLULAR_COMPONENT nucleus (IEA)
Locus_15029_Transcript_1/1_Confidence_0.000_Length_199	WBGene00015547|ain-1	2e-07	GRO slow growth	KOG2082	[GO:0022820] MOLECULAR_FUNCTION potassium ion symporter activity (IDA) via [WBPaper00003235] Holtzman EJ et al. (1998)
Locus_1503_Transcript_1/1_Confidence_0.000_Length_439	WBGene00002187|kgb-1	3e-06	GRO slow growth	KOG1930	[GO:0005515] MOLECULAR_FUNCTION protein binding (IEA)
Locus_15036_Transcript_1/1_Confidence_0.000_Length_205	WBGene00003886|osm-6	3e-08	GRO slow growth	KOG0066	[GO:0009792] BIOLOGICAL_PROCESS embryonic development ending in birth or egg hatching (IMP)
Locus_15038_Transcript_1/1_Confidence_0.000_Length_4935	WBGene00006436|ttn-1	3e-09	GRO slow growth	KOG0118	[GO:0003676] MOLECULAR_FUNCTION nucleic acid binding (IEA)
Locus_15040_Transcript_1/1_Confidence_0.000_Length_166	WBGene00015754|C14B9.8	2e-06	GRO slow growth	KOG0375	[GO:0043052] BIOLOGICAL_PROCESS thermotaxis (IMP) via [WBPaper00005148] Kuhara A et al. (2002)
Locus_15057_Transcript_1/1_Confidence_0.000_Length_1112	WBGene00011736|T12D8.9	5e-08	GRO slow growth	KOG1376	[GO:0009792] BIOLOGICAL_PROCESS embryonic development ending in birth or egg hatching (IMP)
Locus_15058_Transcript_1/1_Confidence_0.000_Length_203	WBGene00013997|ZK550.3	5e-09	GRO slow growth	KOG1376	[GO:0008340] BIOLOGICAL_PROCESS determination of adult life span (IMP)
Locus_15067_Transcript_1/1_Confidence_0.000_Length_271	WBGene00009542|F38E11.5	3e-08	GRO slow growth	KOG1375	[GO:0005876] CELLULAR_COMPONENT spindle microtubule (IDA) via [WBPaper00006380] Ellis GC et al. (2004)
Locus_15070_Transcript_1/1_Confidence_0.000_Length_251	WBGene00013969|tep-1	3e-09	GRO slow growth	KOG1375	[GO:0000212] BIOLOGICAL_PROCESS meiotic spindle organization (IGI) via [WBPaper00006237] Wright AJ et al. (2003)
Locus_15076_Transcript_1/1_Confidence_0.000_Length_204	WBGene00000767|coq-8	4e-06	GRO slow growth	KOG1375	[GO:0009792] BIOLOGICAL_PROCESS embryonic development ending in birth or egg hatching (IMP)
Locus_1508_Transcript_1/1_Confidence_0.000_Length_1002	WBGene00010419|H28O16.1	4e-08	GRO slow growth	KOG3302	[GO:0003680] MOLECULAR_FUNCTION AT DNA binding (IDA) via [WBPaper00001823] Lichtsteiner S et al. (1993)
Locus_15080_Transcript_1/1_Confidence_0.000_Length_337	WBGene00003966|pdl-1	2e-06	GRO slow growth	KOG3585	[GO:0006357] BIOLOGICAL_PROCESS regulation of transcription from RNA polymerase II promoter (ISS) via [WBPaper00002132] Agulnik SI et al. (1995)
Locus_15089_Transcript_1/1_Confidence_0.000_Length_237	WBGene00001600|glh-3	4e-06	growth variant	KOG3480	[GO:0040035] BIOLOGICAL_PROCESS hermaphrodite genitalia development (IMP)
Locus_15093_Transcript_1/1_Confidence_0.000_Length_209	WBGene00017015|D1014.2	9e-08	GRO slow growth	KOG3678	[GO:0045168] BIOLOGICAL_PROCESS cell-cell signaling involved in cell fate specification (IMP) via [WBPaper00024676] Chuang CF et al. (2005)
Locus_15099_Transcript_1/1_Confidence_0.000_Length_243	WBGene00015791|C15C7.5	1e-06	EGL D egg laying defective	KOG3977	[GO:0040032] BIOLOGICAL_PROCESS post-embryonic body morphogenesis (IMP) via [WBPaper00025009] Ruksana R et al. (2005)
Locus_151_Transcript_1/1_Confidence_0.000_Length_1114	WBGene00015920|C17G10.9	8e-06	pharyngeal pumping reduced	KOG3977	[GO:0009790] BIOLOGICAL_PROCESS embryonic development (IMP) via [WBPaper00025009] Ruksana R et al. (2005)
Locus_15111_Transcript_1/1_Confidence_0.000_Length_202	WBGene00002363|let-92	2e-08	GRO slow growth	KOG3634	[GO:0006952] BIOLOGICAL_PROCESS defense response (IMP) via [WBPaper00005370] Kim DH et al. (2002)
Locus_15124_Transcript_1/1_Confidence_0.000_Length_277	WBGene00002266|lec-3	1e-09	GRO slow growth	KOG3634	[GO:0006936] BIOLOGICAL_PROCESS muscle contraction (IGI) via [WBPaper00027020] Gruninger TR et al. (2006)
Locus_15136_Transcript_1/1_Confidence_0.000_Length_204	WBGene00008149|pyp-1	1e-07	GRO slow growth	KOG3714	[GO:0004222] MOLECULAR_FUNCTION metalloendopeptidase activity (IEA)
Locus_15138_Transcript_1/1_Confidence_0.000_Length_200	WBGene00004083|pph-1	2e-10	GRO slow growth	KOG0981	[GO:0005634] CELLULAR_COMPONENT nucleus (IDA) via [WBPaper00004689] Lee MH et al. (2001)
Locus_15147_Transcript_1/1_Confidence_0.000_Length_241	WBGene00006670|twk-16	8e-10	chromosome instability	KOG1956	[GO:0007126] BIOLOGICAL_PROCESS meiosis (IMP)
Locus_15150_Transcript_1/1_Confidence_0.000_Length_323	WBGene00000195|arr-1	5e-06	GRO slow growth		[GO:0006587] BIOLOGICAL_PROCESS serotonin biosynthetic process from tryptophan (IMP) via [WBPaper00003903] Sze JY et al. (2000)
Locus_1518_Transcript_1/1_Confidence_0.000_Length_442	WBGene00018694|F52E1.5	1e-08	GRO slow growth	KOG1050 | LSE0820	[GO:0008340] BIOLOGICAL_PROCESS determination of adult life span (IMP)
Locus_15193_Transcript_1/1_Confidence_0.000_Length_303	WBGene00018880|acc-3	7e-07	RUP exploded through vulva	KOG1721	[GO:0008406] BIOLOGICAL_PROCESS gonad development (IGI) via [WBPaper00024274] Mathies LD et al. (2004)
Locus_15202_Transcript_1/1_Confidence_0.000_Length_160	WBGene00008258|C52E4.5	6e-07	GRO slow growth	KOG0045	[GO:0042002] BIOLOGICAL_PROCESS hermaphrodite somatic sex determination (IMP) via [WBPaper00004113] Sokol SB et al. (2000)
Locus_15206_Transcript_1/1_Confidence_0.000_Length_181	WBGene00012423|Y10G11A.1	2e-06	GRO slow growth	KOG0602	[GO:0009792] BIOLOGICAL_PROCESS embryonic development ending in birth or egg hatching (IMP)
Locus_1521_Transcript_1/1_Confidence_0.000_Length_2671	WBGene00003404|mpz-1	1e-08	GRO slow growth		[GO:0004555] MOLECULAR_FUNCTION alpha,alpha-trehalase activity (IEA)
Locus_15213_Transcript_1/1_Confidence_0.000_Length_161	WBGene00003903|pab-2	1e-07	postembryonic development variant	KOG0602	[GO:0004555] MOLECULAR_FUNCTION alpha,alpha-trehalase activity (IEA)
Locus_15229_Transcript_1/1_Confidence_0.000_Length_219	WBGene00003753|nlp-15	1e-06	GRO slow growth	KOG0602	[GO:0004555] MOLECULAR_FUNCTION alpha,alpha-trehalase activity (IEA)
Locus_15235_Transcript_1/1_Confidence_0.000_Length_361	WBGene00003372|mlc-4	6e-10	GRO slow growth	KOG0602	[GO:0002119] BIOLOGICAL_PROCESS nematode larval development (IMP)
Locus_15266_Transcript_1/1_Confidence_0.000_Length_316	WBGene00007820|clec-199	9e-06	postembryonic development variant	KOG1253	[GO:0003723] MOLECULAR_FUNCTION RNA binding (IEA)
Locus_15288_Transcript_1/1_Confidence_0.000_Length_508	WBGene00008040|ttr-5	2e-08	EMB embryonic lethal		[GO:0005262] MOLECULAR_FUNCTION calcium channel activity (IEA)
Locus_15324_Transcript_1/1_Confidence_0.000_Length_161	WBGene00001094|dars-1	6e-10	postembryonic development variant	KOG1637	[GO:0008340] BIOLOGICAL_PROCESS determination of adult life span (IMP) via [WBPaper00029435] Chen D et al. (2007)
Locus_15334_Transcript_1/1_Confidence_0.000_Length_161	WBGene00003370|mlc-2	2e-10	GRO slow growth	KOG3627	[GO:0009792] BIOLOGICAL_PROCESS embryonic development ending in birth or egg hatching (IMP)
Locus_1534_Transcript_1/1_Confidence_0.000_Length_983	WBGene00000536|clk-1	1e-10	postembryonic development variant		[GO:0004252] MOLECULAR_FUNCTION serine-type endopeptidase activity (IEA)
Locus_15342_Transcript_1/1_Confidence_0.000_Length_303	WBGene00002978|lev-11	4e-09	GRO slow growth	KOG3627	[GO:0004252] MOLECULAR_FUNCTION serine-type endopeptidase activity (IEA)
Locus_15349_Transcript_1/1_Confidence_0.000_Length_255	WBGene00001669|gpa-7	4e-09	GRO slow growth	KOG2039	[GO:0035195] BIOLOGICAL_PROCESS gene silencing by miRNA (IMP) via [WBPaper00006077] Caudy AA et al. (2003)
Locus_15356_Transcript_1/1_Confidence_0.000_Length_593	WBGene00002012|hsp-12.3	9e-06	GRO slow growth	KOG3882	[GO:0016021] CELLULAR_COMPONENT integral to membrane (IEA)
Locus_15369_Transcript_1/1_Confidence_0.000_Length_1679	WBGene00020928|W02C12.1	4e-08	GRO slow growth	KOG3882	[GO:0016021] CELLULAR_COMPONENT integral to membrane (IEA)
Locus_15377_Transcript_1/1_Confidence_0.000_Length_485	WBGene00001593|glc-3	5e-10	GRO slow growth	KOG3882	[GO:0016021] CELLULAR_COMPONENT integral to membrane (IEA)
Locus_15458_Transcript_1/1_Confidence_0.000_Length_207	WBGene00006747|unc-7	2e-08	EMB embryonic lethal	KOG1597	[GO:0009792] BIOLOGICAL_PROCESS embryonic development ending in birth or egg hatching (IMP)
Locus_1549_Transcript_1/1_Confidence_0.000_Length_620	WBGene00008370|D1054.1	4e-08	EMB embryonic lethal	KOG2251	[GO:0040040] BIOLOGICAL_PROCESS thermosensory behavior (IMP) via [WBPaper00006343] Satterlee JS et al. (2004)
Locus_15496_Transcript_1/2_Confidence_0.333_Length_726	WBGene00001900|his-26	2e-08	EMB embryonic lethal		[GO:0005267] MOLECULAR_FUNCTION potassium channel activity (IEA)
Locus_15512_Transcript_1/1_Confidence_0.000_Length_288	WBGene00004285|rab-37	1e-08	GRO slow growth	KOG1418	[GO:0005267] MOLECULAR_FUNCTION potassium channel activity (IEA)
Locus_15519_Transcript_1/1_Confidence_0.000_Length_623	WBGene00002257|lbp-5	1e-06	GRO slow growth	KOG1418	[GO:0019915] BIOLOGICAL_PROCESS lipid storage (IMP)
Locus_1552_Transcript_1/1_Confidence_0.000_Length_243	WBGene00004275|rab-11.2	1e-10	GRO slow growth	KOG1418	[GO:0005267] MOLECULAR_FUNCTION potassium channel activity (IEA)
Locus_15525_Transcript_1/1_Confidence_0.000_Length_161	WBGene00003369|mlc-1	1e-10	GRO slow growth	KOG1418	[GO:0005267] MOLECULAR_FUNCTION potassium channel activity (IEA)
Locus_15527_Transcript_1/1_Confidence_0.000_Length_201	WBGene00020166|T02G5.7	3e-09	GRO slow growth		[GO:0005267] MOLECULAR_FUNCTION potassium channel activity (IEA)
Locus_15539_Transcript_1/1_Confidence_0.500_Length_418	WBGene00006886|vap-1	4e-09	GRO slow growth	KOG1418	[GO:0005267] MOLECULAR_FUNCTION potassium channel activity (IEA)
Locus_15544_Transcript_1/1_Confidence_0.000_Length_212	WBGene00010627|K07C5.4	9e-07	GRO slow growth		[GO:0005267] MOLECULAR_FUNCTION potassium channel activity (IEA)
Locus_15550_Transcript_1/1_Confidence_0.000_Length_685	WBGene00011944|T23D8.3	4e-07	GRO slow growth		[GO:0010171] BIOLOGICAL_PROCESS body morphogenesis (IMP)
Locus_1556_Transcript_1/1_Confidence_0.000_Length_1798	WBGene00006695|twk-45	6e-09	GRO slow growth		[GO:0005267] MOLECULAR_FUNCTION potassium channel activity (IEA)
Locus_15594_Transcript_1/1_Confidence_0.000_Length_413	WBGene00017671|pgal-1	2e-08	postembryonic development variant	KOG1418	[GO:0016021] CELLULAR_COMPONENT integral to membrane (IEA)
Locus_15610_Transcript_1/1_Confidence_0.000_Length_1868	WBGene00006453|tag-80	3e-08	postembryonic development variant	KOG1418	[GO:0005267] MOLECULAR_FUNCTION potassium channel activity (IEA)
Locus_15611_Transcript_1/1_Confidence_0.000_Length_209	WBGene00017015|D1014.2	9e-08	GRO slow growth		[GO:0005267] MOLECULAR_FUNCTION potassium channel activity (IEA)
Locus_15616_Transcript_1/1_Confidence_0.000_Length_165	WBGene00015570|C07F11.2	6e-06	SCK sick	KOG0120	[GO:0006374] BIOLOGICAL_PROCESS nuclear mRNA splicing, via spliceosome (ISS) via [WBPaper00002652] Zorio DAR et al. (1997)
Locus_15618_Transcript_1/1_Confidence_0.000_Length_407	WBGene00012128|nra-1	1e-10	SCK sick	KOG2012	[GO:0009792] BIOLOGICAL_PROCESS embryonic development ending in birth or egg hatching (IMP) via [WBPaper00032030] Kulkarni M et al. (2008)
Locus_15619_Transcript_1/1_Confidence_0.000_Length_186	WBGene00001520|gas-1	2e-07	GRO slow growth		[GO:0016925] BIOLOGICAL_PROCESS protein sumoylation (IDA) via [WBPaper00006514] Zhang H et al. (2004)
Locus_15621_Transcript_1/1_Confidence_0.000_Length_206	WBGene00016321|C32E8.3	3e-10	GRO slow growth	KOG0419	[GO:0004842] MOLECULAR_FUNCTION ubiquitin-protein ligase activity (IDA) via [WBPaper00002928] Leggett DS et al. (1997)
Locus_1563_Transcript_1/1_Confidence_0.000_Length_708	WBGene00006638|tsp-12	1e-08	GRO slow growth		[GO:0019787] MOLECULAR_FUNCTION small conjugating protein ligase activity (IEA)
Locus_15631_Transcript_1/1_Confidence_0.000_Length_585	WBGene00022491|Y119D3B.14	4e-07	GRO slow growth	KOG0425	[GO:0019787] MOLECULAR_FUNCTION small conjugating protein ligase activity (IEA)
Locus_15642_Transcript_1/1_Confidence_0.000_Length_348	WBGene00017299|F09F7.1	4e-07	bag of worms	KOG0420	[GO:0035046] BIOLOGICAL_PROCESS pronuclear migration (IMP)
Locus_15643_Transcript_1/1_Confidence_0.000_Length_491	WBGene00004768|sel-11	5e-06	postembryonic development variant	KOG0426	[GO:0009792] BIOLOGICAL_PROCESS embryonic development ending in birth or egg hatching (IMP)
Locus_15662_Transcript_1/1_Confidence_0.000_Length_1332	WBGene00004023|pho-4	2e-07	GRO slow growth	KOG0427	[GO:0019787] MOLECULAR_FUNCTION small conjugating protein ligase activity (IEA)
Locus_15674_Transcript_1/1_Confidence_0.000_Length_203	WBGene00015055|B0222.3	5e-10	GRO slow growth	KOG0429	[GO:0019787] MOLECULAR_FUNCTION small conjugating protein ligase activity (IEA)
Locus_15691_Transcript_1/2_Confidence_0.333_Length_514	WBGene00006586|tni-4	2e-09	EGL D egg laying defective	KOG0418	[GO:0019787] MOLECULAR_FUNCTION small conjugating protein ligase activity (IEA)
Locus_15694_Transcript_1/1_Confidence_0.000_Length_456	WBGene00021333|Y34D9A.8	6e-06	growth variant	KOG3493	[GO:0005737] CELLULAR_COMPONENT cytoplasm (IDA) via [WBPaper00027723] Benedetti C et al. (2006)
Locus_15705_Transcript_1/1_Confidence_0.000_Length_276	WBGene00007953|hdac-11	3e-09	embryonic polarity variant	KOG0001	[GO:0000003] BIOLOGICAL_PROCESS reproduction (IMP)
Locus_15708_Transcript_1/1_Confidence_0.000_Length_229	WBGene00018468|F45E4.3	3e-07	embryonic polarity variant	KOG0003	[GO:0002119] BIOLOGICAL_PROCESS nematode larval development (IMP)
Locus_15717_Transcript_1/1_Confidence_0.000_Length_197	WBGene00006762|unc-25	4e-10	GRO slow growth	KOG0896	[GO:0019787] MOLECULAR_FUNCTION small conjugating protein ligase activity (IEA)
Locus_15736_Transcript_1/1_Confidence_0.000_Length_951	WBGene00021334|vps-4	2e-09	GRO slow growth	KOG1816	[GO:0034098] CELLULAR_COMPONENT Cdc48p-Npl4p-Ufd1p AAA ATPase complex (IPI) via [WBPaper00027357] Mouysset J et al. (2006)
Locus_15740_Transcript_1/1_Confidence_0.000_Length_204	WBGene00018402|F44A2.2	3e-07	bag of worms	KOG2016	[GO:0009792] BIOLOGICAL_PROCESS embryonic development ending in birth or egg hatching (IMP)
Locus_1575_Transcript_1/1_Confidence_0.000_Length_1363	WBGene00019326|K02F3.2	3e-08	GRO slow growth	KOG0779 | LSE0971	[GO:0002119] BIOLOGICAL_PROCESS nematode larval development (IMP)
Locus_15758_Transcript_1/1_Confidence_0.000_Length_219	WBGene00000822|csq-1	2e-08	EMB embryonic lethal	KOG2621	[GO:0042493] BIOLOGICAL_PROCESS response to drug (IMP) via [WBPaper00004649] Sedensky MM et al. (2001)
Locus_15760_Transcript_1/1_Confidence_0.000_Length_645	WBGene00003740|nlp-2	1e-09	GRO slow growth	TWOG0193	[GO:0040011] BIOLOGICAL_PROCESS locomotion (IMP) via [WBPaper00001686] Starich TA et al. (1993)
Locus_1577_Transcript_1/1_Confidence_0.000_Length_1475	WBGene00006626|tsn-1	7e-09	postembryonic development variant	TWOG0193	[GO:0005911] CELLULAR_COMPONENT cell-cell junction (IDA) via [WBPaper00030879] Chen B et al. (2007)
Locus_15777_Transcript_1/1_Confidence_0.000_Length_305	WBGene00022144|pghm-1	6e-06	RIC aldicarb resistant		[GO:0007626] BIOLOGICAL_PROCESS locomotory behavior (IMP) via [WBPaper00000031] Brenner S (1974)
Locus_15778_Transcript_1/1_Confidence_0.000_Length_385	WBGene00004157|pqn-75	1e-10	SCK sick	KOG0161	[GO:0040011] BIOLOGICAL_PROCESS locomotion (IMP) via [WBPaper00027703] Mercer KB et al. (2006)
Locus_15787_Transcript_1/1_Confidence_0.000_Length_984	WBGene00011029|R05D7.4	5e-06	GRO slow growth	KOG2077	[GO:0044297] CELLULAR_COMPONENT cell (IDA) via [WBPaper00005014] Byrd DT et al. (2001)
Locus_15788_Transcript_1/1_Confidence_0.000_Length_395	WBGene00006067|sto-5	2e-08	RIC aldicarb resistant	KOG3764	[GO:0015870] BIOLOGICAL_PROCESS acetylcholine transport (ISS) via [WBPaper00001770] Alfonso A et al. (1993)
Locus_15792_Transcript_1/1_Confidence_0.000_Length_431	WBGene00003934|pat-10	7e-08	RIC aldicarb resistant	KOG1300	[GO:0001956] BIOLOGICAL_PROCESS positive regulation of neurotransmitter secretion (IMP) via [WBPaper00006124] Weimer RM et al. (2003)
Locus_15802_Transcript_1/1_Confidence_0.000_Length_255	WBGene00003739|nlp-1	8e-06	EMB embryonic lethal	KOG0613	[GO:0031672] CELLULAR_COMPONENT A band (IDA) via [WBPaper00001031] Moerman DG et al. (1988)
Locus_15816_Transcript_1/1_Confidence_0.000_Length_197	WBGene00006680|twk-28	1e-07	postembryonic development variant	KOG0629	[GO:0009449] BIOLOGICAL_PROCESS gamma-aminobutyric acid biosynthetic process (ISS) via [WBPaper00003350] Jin YS et al. (1999)
Locus_15833_Transcript_1/1_Confidence_0.000_Length_263	WBGene00020110|R151.7	8e-09	GRO slow growth	KOG0566	[GO:0040011] BIOLOGICAL_PROCESS locomotion (IMP) via [WBPaper00001303] Charest DL et al. (1990) Mol Gen Genet "Genetic and fine structure analysis of unc-26(IV)
Locus_15849_Transcript_1/1_Confidence_0.000_Length_200	WBGene00019967|cyp-33C8	1e-06	EGL D egg laying defective		[GO:0040011] BIOLOGICAL_PROCESS locomotion (IMP) via [WBPaper00006358] Burkeen AK et al. (2004)
Locus_15855_Transcript_1/1_Confidence_0.000_Length_302	WBGene00014244|ZK1307.1	6e-09	GRO slow growth	KOG3645	[GO:0040011] BIOLOGICAL_PROCESS locomotion (IMP) via [WBPaper00000031] Brenner S (1974)
Locus_15863_Transcript_1/1_Confidence_0.000_Length_161	WBGene00018508|F46F11.1	8e-06	GRO slow growth		[GO:0043071] BIOLOGICAL_PROCESS positive regulation of programmed cell death (IGI) via [WBPaper00026649] Syntichaki P et al. (2005)
Locus_15883_Transcript_1/1_Confidence_0.000_Length_395	WBGene00014213|ZK1073.1	2e-07	EMB embryonic lethal		[GO:0032433] CELLULAR_COMPONENT filopodium tip (IDA) via [WBPaper00027144] Adler CE et al. (2006)
Locus_15905_Transcript_1/1_Confidence_0.000_Length_373	WBGene00004157|pqn-75	2e-08	EGL D egg laying defective	KOG3645	[GO:0040011] BIOLOGICAL_PROCESS locomotion (IMP) via [WBPaper00000031] Brenner S (1974)
Locus_15910_Transcript_1/1_Confidence_0.000_Length_236	WBGene00006588|tnt-3	7e-08	GRO slow growth	KOG0775	[GO:0040011] BIOLOGICAL_PROCESS locomotion (IMP) via [WBPaper00000031] Brenner S (1974)
Locus_15913_Transcript_1/1_Confidence_0.000_Length_263	WBGene00008719|ttr-52	2e-08	GRO slow growth		[GO:0040017] BIOLOGICAL_PROCESS positive regulation of locomotion (IMP) via [WBPaper00030369] Peter Boag et al. (2007)
Locus_15921_Transcript_1/1_Confidence_0.000_Length_189	WBGene00006415|tag-30	2e-08	GRO slow growth		[GO:0040011] BIOLOGICAL_PROCESS locomotion (IMP) via [WBPaper00000031] Brenner S (1974)
Locus_15926_Transcript_1/1_Confidence_0.000_Length_217	WBGene00006668|twk-13	1e-08	GRO slow growth	KOG4177	[GO:0016328] CELLULAR_COMPONENT lateral plasma membrane (IDA) via [WBPaper00004127] Moorthy S et al. (2000)
Locus_15929_Transcript_1/1_Confidence_0.000_Length_228	WBGene00000232|avr-14	1e-09	GRO slow growth	KOG4151	[GO:0045214] BIOLOGICAL_PROCESS sarcomere organization (IMP) via [WBPaper00024334] Hoppe T et al. (2004)
Locus_15937_Transcript_1/1_Confidence_0.000_Length_219	WBGene00010329|F59D12.1	3e-07	GRO slow growth		[GO:0031594] CELLULAR_COMPONENT neuromuscular junction (IDA) via [WBPaper00030788] Schuske K et al. (2007)
Locus_15943_Transcript_1/1_Confidence_0.000_Length_201	WBGene00004902|snf-3	3e-09	GRO slow growth	KOG3012	[GO:0030173] CELLULAR_COMPONENT integral to Golgi membrane (IDA) via [WBPaper00031010] Eimer S et al. (2007)
Locus_15944_Transcript_1/1_Confidence_0.000_Length_200	WBGene00017301|F09F7.4	1e-09	postembryonic development variant	KOG0595	[GO:0030516] BIOLOGICAL_PROCESS regulation of axon extension (IMP) via [WBPaper00002050] Ogura K-i et al. (1994)
Locus_1595_Transcript_1/1_Confidence_0.000_Length_190	WBGene00002182|kap-1	1e-08	DAF C dauer constitutive	KOG3509	[GO:0040011] BIOLOGICAL_PROCESS locomotion (IMP) via [WBPaper00001615] Gilchrist EJ et al. (1992)
Locus_15964_Transcript_1/1_Confidence_0.000_Length_211	WBGene00006064|sto-2	2e-10	GRO slow growth	KOG1418	[GO:0040011] BIOLOGICAL_PROCESS locomotion (IMP) via [WBPaper00000031] Brenner S (1974)
Locus_1597_Transcript_1/1_Confidence_0.000_Length_1638	WBGene00004131|pqn-44	6e-06	growth variant	KOG1735	[GO:0009790] BIOLOGICAL_PROCESS embryonic development (IMP) via [WBPaper00001912] McKim KS et al. (1994)
Locus_15977_Transcript_1/1_Confidence_0.000_Length_161	WBGene00003893|ost-1	9e-08	GRO slow growth	KOG0773	[GO:0007501] BIOLOGICAL_PROCESS mesodermal cell fate specification (IMP) via [WBPaper00035102] Jiang Y et al. (2009)
Locus_15988_Transcript_1/1_Confidence_0.000_Length_161	WBGene00003370|mlc-2	2e-09	GRO slow growth	KOG3645	[GO:0040011] BIOLOGICAL_PROCESS locomotion (IMP) via [WBPaper00001443] Hosono R et al. (1991)
Locus_15996_Transcript_1/1_Confidence_0.000_Length_161	WBGene00003370|mlc-2	1e-09	postembryonic development variant	KOG0810	[GO:0016323] CELLULAR_COMPONENT basolateral plasma membrane (IDA) via [WBPaper00003101] Saifee O et al. (1998)
Locus_15999_Transcript_1/1_Confidence_0.000_Length_179	WBGene00021752|Y50D7A.2	5e-08	postembryonic development variant		[GO:0043005] CELLULAR_COMPONENT neuron projection (IDA) via [WBPaper00027646] Su CW et al. (2006)
Locus_16008_Transcript_1/1_Confidence_0.000_Length_185	WBGene00000248|ben-1	2e-10	GRO slow growth	KOG0517	[GO:0002119] BIOLOGICAL_PROCESS nematode larval development (IMP) via [WBPaper00004127] Moorthy S et al. (2000)
Locus_16015_Transcript_1/1_Confidence_0.000_Length_203	WBGene00006840|unc-116	5e-09	GRO slow growth	KOG3607	[GO:0045026] BIOLOGICAL_PROCESS plasma membrane fusion (TAS) via [WBPaper00002626] Podbilewicz B (1996)
Locus_16025_Transcript_1/1_Confidence_0.000_Length_467	WBGene00003482|mua-3	1e-06	GRO slow growth	KOG4240	[GO:0042995] CELLULAR_COMPONENT cell projection (IDA) via [WBPaper00032907] Alexander M et al. (2009)
Locus_16027_Transcript_1/1_Confidence_0.000_Length_339	WBGene00015346|C02F5.3	1e-07	GRO slow growth		[GO:0030516] BIOLOGICAL_PROCESS regulation of axon extension (IMP) via [WBPaper00002751] Bloom L et al. (1997)
Locus_16028_Transcript_1/1_Confidence_0.000_Length_301	WBGene00021072|W07B8.4	1e-10	GRO slow growth		[GO:0040017] BIOLOGICAL_PROCESS positive regulation of locomotion (IGI) via [WBPaper00031592] Yeh E et al. (2008)
Locus_1603_Transcript_1/2_Confidence_0.667_Length_3589	WBGene00001516|gap-2	2e-09	GRO slow growth	KOG2687	[GO:0007097] BIOLOGICAL_PROCESS nuclear migration (IMP) via [WBPaper00003628] Malone CJ et al. (1999)
Locus_1603_Transcript_2/2_Confidence_0.333_Length_3566	WBGene00001516|gap-2	2e-09	GRO slow growth	LSE0788	[GO:0005865] CELLULAR_COMPONENT striated muscle thin filament (IDA) via [WBPaper00030902] Yamashiro S et al. (2007)
Locus_16031_Transcript_1/1_Confidence_0.000_Length_346	WBGene00020216|trap-2	3e-10	GRO slow growth		[GO:0031672] CELLULAR_COMPONENT A band (IDA) via [WBPaper00024436] Small TM et al. (2004)
Locus_16036_Transcript_1/1_Confidence_0.000_Length_370	WBGene00000285|cal-1	9e-07	GRO slow growth	KOG1721	[GO:0030239] BIOLOGICAL_PROCESS myofibril assembly (IMP) via [WBPaper00005938] Mercer KB et al. (2003)
Locus_1604_Transcript_1/1_Confidence_0.000_Length_465	WBGene00006921|vha-12	3e-07	GRO slow growth	KOG0937	[GO:0002119] BIOLOGICAL_PROCESS nematode larval development (IGI) via [WBPaper00030865] Holmes A et al. (2007)
Locus_16047_Transcript_1/1_Confidence_0.000_Length_209	WBGene00004704|rsp-7	4e-10	GRO slow growth	KOG0098	[GO:0045335] CELLULAR_COMPONENT phagocytic vesicle (IDA) via [WBPaper00031470] Mangahas PM et al. (2008)
Locus_16058_Transcript_1/1_Confidence_0.000_Length_1893	WBGene00013214|Y54G11A.3	2e-07	EMB embryonic lethal	KOG3727	[GO:0007160] BIOLOGICAL_PROCESS cell-matrix adhesion (IMP) via [WBPaper00004212] Rogalski TM et al. (2000)
Locus_16059_Transcript_1/1_Confidence_0.000_Length_281	WBGene00015184|djr-1.1	8e-06	GRO slow growth	KOG0240	[GO:0016938] CELLULAR_COMPONENT kinesin I complex (IPI) via [WBPaper00024617] Sakamoto R et al. (2005)
Locus_16067_Transcript_1/1_Confidence_0.000_Length_905	WBGene00018569|F47F2.1	1e-08	postembryonic development variant	KOG1872	[GO:0004221] MOLECULAR_FUNCTION ubiquitin thiolesterase activity (IEA)
Locus_16069_Transcript_1/1_Confidence_0.000_Length_799	WBGene00013188|smg-9	1e-07	GRO slow growth	KOG0849	[GO:0006355] BIOLOGICAL_PROCESS regulation of transcription, DNA-dependent (ISS) via [WBPaper00002235] Zhang YH et al. (1995)
Locus_16074_Transcript_1/1_Confidence_0.000_Length_2557	WBGene00020437|T12A2.2	4e-07	GRO slow growth	KOG4671	[GO:0030054] CELLULAR_COMPONENT cell junction (IDA) via [WBPaper00005969] Simske JS et al. (2003)
Locus_16077_Transcript_1/1_Confidence_0.000_Length_636	WBGene00004272|rab-8	2e-09	EGL D egg laying defective		[GO:0016324] CELLULAR_COMPONENT apical plasma membrane (IDA) via [WBPaper00005913] Bosher JM et al. (2003)
Locus_16078_Transcript_1/1_Confidence_0.000_Length_1333	WBGene00010408|mboa-2	2e-07	GRO slow growth	KOG3017	[GO:0040011] BIOLOGICAL_PROCESS locomotion (IMP)
Locus_16098_Transcript_1/1_Confidence_0.000_Length_194	WBGene00000248|ben-1	2e-09	GRO slow growth	KOG0335	[GO:0005737] CELLULAR_COMPONENT cytoplasm (IDA) via [WBPaper00031012] Salinas LS et al. (2007)
Locus_16103_Transcript_1/1_Confidence_0.000_Length_895	WBGene00015471|lmp-2	6e-07	SCK sick	KOG0232	[GO:0009792] BIOLOGICAL_PROCESS embryonic development ending in birth or egg hatching (IMP) via [WBPaper00004341] Oka T et al. (2000)
Locus_16109_Transcript_1/1_Confidence_0.000_Length_185	WBGene00000248|ben-1	6e-10	GRO slow growth	KOG0232	[GO:0043071] BIOLOGICAL_PROCESS positive regulation of programmed cell death (IGI) via [WBPaper00026649] Syntichaki P et al. (2005)
Locus_16111_Transcript_1/1_Confidence_0.000_Length_1199	WBGene00003963|pdi-2	5e-09	GRO slow growth	KOG0232	[GO:0000220] CELLULAR_COMPONENT vacuolar proton-transporting V-type ATPase, V0 domain (ISS) via [WBPaper00003195] Oka T et al. (1998)
Locus_16114_Transcript_1/1_Confidence_0.000_Length_1978	WBGene00021506|Y41D4A.4	8e-09	GRO slow growth	KOG2189	[GO:0016324] CELLULAR_COMPONENT apical plasma membrane (IDA) via [WBPaper00027697] Liegeois S et al. (2006)
Locus_16119_Transcript_1/1_Confidence_0.000_Length_1040	WBGene00006436|ttn-1	1e-09	EGL D egg laying defective	KOG2189	[GO:0015078] MOLECULAR_FUNCTION hydrogen ion transmembrane transporter activity (IEA)
Locus_1612_Transcript_1/1_Confidence_0.000_Length_2172	WBGene00010770|K11D2.4	2e-09	GRO slow growth	KOG2909	[GO:0043229] CELLULAR_COMPONENT intracellular organelle (IDA) via [WBPaper00004341] Oka T et al. (2000)
Locus_16122_Transcript_1/1_Confidence_0.000_Length_966	WBGene00019883|met-2	3e-09	EMB embryonic lethal	KOG1351	[GO:0043071] BIOLOGICAL_PROCESS positive regulation of programmed cell death (IGI) via [WBPaper00026649] Syntichaki P et al. (2005)
Locus_16123_Transcript_1/1_Confidence_0.000_Length_169	WBGene00013598|vps-28	5e-06	GRO slow growth	KOG0432	[GO:0000003] BIOLOGICAL_PROCESS reproduction (IMP)
Locus_16130_Transcript_1/1_Confidence_0.000_Length_612	WBGene00008085|C44C10.4	6e-10	GRO slow growth	KOG0432	[GO:0006898] BIOLOGICAL_PROCESS receptor-mediated endocytosis (IMP)
Locus_1614_Transcript_1/1_Confidence_0.000_Length_902	WBGene00010277|F58G6.7	2e-06	GRO slow growth	KOG0601 | LSE1030	[GO:0001556] BIOLOGICAL_PROCESS oocyte maturation (IMP) via [WBPaper00027048] Burrows AE et al. (2006)
Locus_16143_Transcript_1/1_Confidence_0.000_Length_2197	WBGene00003074|lars-2	4e-10	EMB embryonic lethal	KOG3638	[GO:0040011] BIOLOGICAL_PROCESS locomotion (IMP)
Locus_1615_Transcript_1/1_Confidence_0.000_Length_2574	WBGene00015547|ain-1	4e-07	GRO slow growth	KOG3638	[GO:0007154] BIOLOGICAL_PROCESS cell communication (ISS) via [WBPaper00003717] Aspock G et al. (1999)
Locus_16151_Transcript_1/1_Confidence_0.000_Length_976	WBGene00019008|F57C9.1	2e-09	GRO slow growth	LSE0546	[GO:0016021] CELLULAR_COMPONENT integral to membrane (IEA)
Locus_16162_Transcript_1/1_Confidence_0.000_Length_410	WBGene00004434|rpl-22	2e-10	GRO slow growth	KOG1820	[GO:0007017] BIOLOGICAL_PROCESS microtubule-based process (IMP) via [WBPaper00003099] Matthews LR et al. (1998)
Locus_16174_Transcript_1/2_Confidence_0.667_Length_361	WBGene00004505|rpt-5	3e-10	EMB embryonic lethal	KOG0460	[GO:0000003] BIOLOGICAL_PROCESS reproduction (IMP)
Locus_16174_Transcript_2/2_Confidence_0.000_Length_438	WBGene00004505|rpt-5	5e-10	GRO slow growth	KOG0460	[GO:0040010] BIOLOGICAL_PROCESS positive regulation of growth rate (IMP)
Locus_1618_Transcript_1/1_Confidence_0.000_Length_910	WBGene00017170|F01G12.1	1e-07	RIC aldicarb resistant	KOG0940	[GO:0042176] BIOLOGICAL_PROCESS regulation of protein catabolic process (IMP) via [WBPaper00026869] Shaye DD et al. (2005)
Locus_16189_Transcript_1/1_Confidence_0.000_Length_375	WBGene00000071|acy-4	3e-07	GRO slow growth	KOG2220	[GO:0042176] BIOLOGICAL_PROCESS regulation of protein catabolic process (IMP) via [WBPaper00026869] Shaye DD et al. (2005)
Locus_1619_Transcript_1/1_Confidence_0.000_Length_828	WBGene00011112|R07E5.4	1e-05	GRO slow growth	KOG3046	[GO:0002119] BIOLOGICAL_PROCESS nematode larval development (IMP)
Locus_16191_Transcript_1/1_Confidence_0.000_Length_1878	WBGene00000802|crt-1	2e-06	GRO slow growth		[GO:0040035] BIOLOGICAL_PROCESS hermaphrodite genitalia development (IMP)
Locus_16192_Transcript_1/1_Confidence_0.000_Length_278	WBGene00010204|F57F5.1	3e-10	EMB embryonic lethal	KOG4309
Locus_16195_Transcript_1/2_Confidence_0.667_Length_1119	WBGene00013344|ebp-1	6e-07	GRO slow growth		[GO:0040035] BIOLOGICAL_PROCESS hermaphrodite genitalia development (IMP)
Locus_16195_Transcript_2/2_Confidence_0.333_Length_1123	WBGene00013344|ebp-1	1e-10	GRO slow growth		[GO:0040027] BIOLOGICAL_PROCESS negative regulation of vulval development (IGI) via [WBPaper00013412] Ceol CJ et al. (2004)
Locus_16199_Transcript_1/1_Confidence_0.000_Length_993	WBGene00018776|F53H1.1	4e-07	GRO slow growth	KOG2747	[GO:0000003] BIOLOGICAL_PROCESS reproduction (IMP)
Locus_162_Transcript_1/2_Confidence_0.333_Length_1237	WBGene00006715|ubc-20	1e-09	GRO slow growth	KOG2261	[GO:0040025] BIOLOGICAL_PROCESS vulval development (IMP)
Locus_162_Transcript_2/2_Confidence_0.333_Length_458	WBGene00018240|F40G9.2	2e-06	GRO slow growth	KOG1827	[GO:0002119] BIOLOGICAL_PROCESS nematode larval development (IMP)
Locus_16204_Transcript_1/1_Confidence_0.000_Length_200	WBGene00013969|tep-1	1e-08	GRO slow growth
Locus_16206_Transcript_1/1_Confidence_0.000_Length_955	WBGene00003773|nlt-1	5e-08	GRO slow growth		[GO:0016021] CELLULAR_COMPONENT integral to membrane (IEA)
Locus_16210_Transcript_1/1_Confidence_0.000_Length_594	WBGene00004164|pqn-83	2e-10	GRO slow growth		[GO:0003677] MOLECULAR_FUNCTION DNA binding (IEA)
Locus_16211_Transcript_1/1_Confidence_0.000_Length_3309	WBGene00001863|him-4	3e-06	GRO slow growth	KOG1542	[GO:0004869] MOLECULAR_FUNCTION cysteine-type endopeptidase inhibitor activity (IEA)
Locus_16214_Transcript_1/1_Confidence_0.000_Length_364	WBGene00010166|gmd-2	2e-07	GRO slow growth	KOG0749	[GO:0005488] MOLECULAR_FUNCTION binding (IEA)
Locus_16222_Transcript_1/1_Confidence_0.000_Length_2720	WBGene00004729|sax-3	4e-08	GRO slow growth		[GO:0005524] MOLECULAR_FUNCTION ATP binding (IEA)
Locus_16224_Transcript_1/1_Confidence_0.000_Length_888	WBGene00001994|hpk-1	7e-06	GRO slow growth	KOG1181
Locus_16225_Transcript_1/1_Confidence_0.000_Length_5642	WBGene00001328|epi-1	4e-10	GRO slow growth	KOG0078	[GO:0003924] MOLECULAR_FUNCTION GTPase activity (IEA)
Locus_16233_Transcript_1/1_Confidence_0.000_Length_3614	WBGene00006804|unc-71	6e-06	GRO slow growth	KOG3767	[GO:0006812] BIOLOGICAL_PROCESS cation transport (IEA)
Locus_16238_Transcript_1/1_Confidence_0.000_Length_623	WBGene00012829|Y43F8C.7	3e-09	GRO slow growth	KOG4203	[GO:0005524] MOLECULAR_FUNCTION ATP binding (IEA)
Locus_16239_Transcript_1/1_Confidence_0.000_Length_1398	WBGene00014013|ZK632.4	4e-07	GRO slow growth	KOG2339	[GO:0001522] BIOLOGICAL_PROCESS pseudouridine synthesis (IEA)
Locus_16245_Transcript_1/1_Confidence_0.000_Length_2104	WBGene00006608|tre-2	1e-10	LON long		[GO:0040018] BIOLOGICAL_PROCESS positive regulation of multicellular organism growth (IMP)
Locus_1625_Transcript_1/1_Confidence_0.000_Length_307	WBGene00009628|tatn-1	1e-07	GRO slow growth	KOG0563	[GO:0009792] BIOLOGICAL_PROCESS embryonic development ending in birth or egg hatching (IMP)
Locus_16255_Transcript_1/1_Confidence_0.000_Length_1703	WBGene00004390|rnp-7	1e-10	GRO slow growth	KOG2428	[GO:0002119] BIOLOGICAL_PROCESS nematode larval development (IMP)
Locus_16262_Transcript_1/1_Confidence_0.000_Length_865	WBGene00001240|elo-2	5e-08	GRO slow growth	KOG2805	[GO:0004066] MOLECULAR_FUNCTION asparagine synthase (glutamine-hydrolyzing) activity (IEA)
Locus_16274_Transcript_1/1_Confidence_0.000_Length_742	WBGene00013202|Y54E5A.7	3e-06	postembryonic development variant		[GO:0005789] CELLULAR_COMPONENT endoplasmic reticulum membrane (IDA) via [WBPaper00035163] Saheki Y et al. (2009) Nat Neurosci "Presynaptic CaV2 calcium channel traffic requires CALF-1 and the alpha(2)
Locus_16275_Transcript_1/1_Confidence_0.000_Length_491	WBGene00003071|lrp-1	7e-08	GRO slow growth	KOG2304	[GO:0006631] BIOLOGICAL_PROCESS fatty acid metabolic process (IEA)
Locus_16276_Transcript_1/1_Confidence_0.000_Length_1598	WBGene00003071|lrp-1	2e-10	GRO slow growth	KOG0600	[GO:0040011] BIOLOGICAL_PROCESS locomotion (IMP)
Locus_16277_Transcript_1/1_Confidence_0.000_Length_578	WBGene00045049|F53G12.13	2e-07	GRO slow growth	KOG2918	[GO:0040010] BIOLOGICAL_PROCESS positive regulation of growth rate (IMP)
Locus_16280_Transcript_1/1_Confidence_0.000_Length_173	WBGene00006805|unc-73	1e-08	LON long	KOG4297	[GO:0040011] BIOLOGICAL_PROCESS locomotion (IMP)
Locus_16283_Transcript_1/1_Confidence_0.000_Length_462	WBGene00022077|Y69A2AR.6	7e-09	GRO slow growth
Locus_16285_Transcript_1/1_Confidence_0.000_Length_944	WBGene00000410|cdk-9	4e-09	GRO slow growth	KOG1091	[GO:0019915] BIOLOGICAL_PROCESS lipid storage (IMP)
Locus_16286_Transcript_1/1_Confidence_0.000_Length_951	WBGene00016147|cyp-32A1	1e-06	postembryonic development variant	KOG3717	[GO:0040011] BIOLOGICAL_PROCESS locomotion (IMP)
Locus_16308_Transcript_1/1_Confidence_0.000_Length_174	WBGene00000876|cyl-1	2e-09	GRO slow growth	KOG3893	[GO:0005789] CELLULAR_COMPONENT endoplasmic reticulum membrane (IEA)
Locus_16311_Transcript_1/1_Confidence_0.000_Length_1512	WBGene00008132|gale-1	5e-10	GRO slow growth		[GO:0016491] MOLECULAR_FUNCTION oxidoreductase activity (IEA)
Locus_16314_Transcript_1/1_Confidence_0.000_Length_1396	WBGene00001578|ges-1	3e-10	EMB embryonic lethal
Locus_16325_Transcript_1/1_Confidence_0.000_Length_269	WBGene00003047|lis-1	2e-06	GRO slow growth	KOG4118	[GO:0040010] BIOLOGICAL_PROCESS positive regulation of growth rate (IMP)
Locus_16331_Transcript_1/1_Confidence_0.000_Length_1506	WBGene00003480|klf-3	2e-09	GRO slow growth	KOG0800	[GO:0005515] MOLECULAR_FUNCTION protein binding (IEA)
Locus_16347_Transcript_1/1_Confidence_0.000_Length_314	WBGene00022794|ZK686.4	3e-10	GRO slow growth	KOG1176	[GO:0003824] MOLECULAR_FUNCTION catalytic activity (IEA)
Locus_16357_Transcript_1/1_Confidence_0.000_Length_1223	WBGene00000779|cpn-3	2e-10	GRO slow growth	KOG2936	[GO:0006950] BIOLOGICAL_PROCESS response to stress (IEA)
Locus_16358_Transcript_1/1_Confidence_0.000_Length_1309	WBGene00022704|ZK353.9	3e-10	GRO slow growth	KOG2707	[GO:0004222] MOLECULAR_FUNCTION metalloendopeptidase activity (IEA)
Locus_16379_Transcript_1/1_Confidence_0.000_Length_332	WBGene00000282|cah-4	8e-08	GRO slow growth	TWOG0493
Locus_16381_Transcript_1/2_Confidence_0.667_Length_413	WBGene00010110|F55D12.1	6e-09	GRO slow growth	KOG0725	[GO:0040010] BIOLOGICAL_PROCESS positive regulation of growth rate (IMP)
Locus_16381_Transcript_2/2_Confidence_0.000_Length_477	WBGene00010110|F55D12.1	8e-09	GRO slow growth	KOG0203	[GO:0005524] MOLECULAR_FUNCTION ATP binding (IEA)
Locus_16383_Transcript_1/1_Confidence_0.000_Length_1230	WBGene00014095|ZK829.4	1e-06	GRO slow growth	KOG0619	[GO:0005515] MOLECULAR_FUNCTION protein binding (IEA)
Locus_164_Transcript_1/1_Confidence_0.000_Length_1533	WBGene00018860|F55A4.8	2e-08	GRO slow growth	KOG3832	[GO:0016021] CELLULAR_COMPONENT integral to membrane (IEA)
Locus_16403_Transcript_1/1_Confidence_0.000_Length_240	WBGene00001393|fat-1	4e-08	GRO slow growth	KOG4293	[GO:0016021] CELLULAR_COMPONENT integral to membrane (IEA)
Locus_16404_Transcript_1/1_Confidence_0.000_Length_577	WBGene00021097|cdc-37	4e-07	postembryonic development variant	LSE0951
Locus_16413_Transcript_1/1_Confidence_0.000_Length_237	WBGene00017316|F09G2.8	1e-09	BLI blistered	KOG0730	[GO:0071712] BIOLOGICAL_PROCESS ER-associated (IGI) via [WBPaper00027357] Mouysset J et al. (2006)
Locus_16423_Transcript_1/1_Confidence_0.000_Length_1062	WBGene00018612|F48E8.6	9e-06	GRO slow growth	KOG3965
Locus_16425_Transcript_1/1_Confidence_0.000_Length_1597	WBGene00006436|ttn-1	6e-06	GRO slow growth	KOG1014	[GO:0008340] BIOLOGICAL_PROCESS determination of adult life span (IMP)
Locus_16429_Transcript_1/1_Confidence_0.000_Length_608	WBGene00002025|hsp-60	3e-08	postembryonic development variant	KOG1192	[GO:0008152] BIOLOGICAL_PROCESS metabolic process (IEA)
Locus_16432_Transcript_1/1_Confidence_0.000_Length_1814	WBGene00020781|T24H7.2	4e-09	SCK sick		[GO:0040035] BIOLOGICAL_PROCESS hermaphrodite genitalia development (IMP)
Locus_16439_Transcript_1/1_Confidence_0.000_Length_216	WBGene00008948|F19B6.1	2e-09	GRO slow growth	KOG2394
Locus_1644_Transcript_1/1_Confidence_0.000_Length_1144	WBGene00011867|chc-1	3e-07	GRO slow growth	KOG3242	[GO:0004527] MOLECULAR_FUNCTION exonuclease activity (IEA)
Locus_16442_Transcript_1/1_Confidence_0.000_Length_1810	WBGene00012665|pph-5	6e-09	GRO slow growth	KOG2575	[GO:0005789] CELLULAR_COMPONENT endoplasmic reticulum membrane (IEA)
Locus_16450_Transcript_1/1_Confidence_0.000_Length_1159	WBGene00015648|orai-1	9e-08	GRO slow growth		[GO:0009058] BIOLOGICAL_PROCESS biosynthetic process (IEA)
Locus_16456_Transcript_1/1_Confidence_0.000_Length_3574	WBGene00004237|ptr-23	2e-07	GRO slow growth	TWOG0807
Locus_16458_Transcript_1/1_Confidence_0.000_Length_448	WBGene00018764|F53F10.2	2e-06	GRO slow growth	KOG2275	[GO:0006508] BIOLOGICAL_PROCESS proteolysis (IEA)
Locus_16468_Transcript_1/1_Confidence_0.000_Length_1025	WBGene00004063|pmr-1	3e-09	GRO slow growth		[GO:0016209] MOLECULAR_FUNCTION antioxidant activity (IEA)
Locus_16471_Transcript_1/1_Confidence_0.000_Length_193	WBGene00001398|fat-6	7e-08	GRO slow growth	KOG1651	[GO:0016209] MOLECULAR_FUNCTION antioxidant activity (IEA)
Locus_16472_Transcript_1/1_Confidence_0.000_Length_445	WBGene00016879|C52D10.12	6e-09	GRO slow growth		[GO:0005272] MOLECULAR_FUNCTION sodium channel activity (IEA)
Locus_16480_Transcript_1/1_Confidence_0.000_Length_254	WBGene00006781|unc-45	3e-07	GRO slow growth	KOG1676	[GO:0016246] BIOLOGICAL_PROCESS RNA interference (IMP)
Locus_16481_Transcript_1/1_Confidence_0.000_Length_1063	WBGene00012815|phy-4	8e-07	DAF C dauer constitutive	KOG2085	[GO:0002119] BIOLOGICAL_PROCESS nematode larval development (IMP)
Locus_16486_Transcript_1/1_Confidence_0.000_Length_205	WBGene00004276|rab-14	1e-07	GRO slow growth	KOG2515	[GO:0006506] BIOLOGICAL_PROCESS GPI anchor biosynthetic process (IEA)
Locus_16487_Transcript_1/1_Confidence_0.000_Length_775	WBGene00008425|D2045.8	4e-08	postembryonic development variant	KOG4025	[GO:0000003] BIOLOGICAL_PROCESS reproduction (IMP)
Locus_16498_Transcript_1/1_Confidence_0.000_Length_948	WBGene00004063|pmr-1	9e-10	EMB embryonic lethal	LSE0506
Locus_16500_Transcript_1/1_Confidence_0.000_Length_437	WBGene00004044|plk-3	1e-09	GRO slow growth	LSE3915	[GO:0016021] CELLULAR_COMPONENT integral to membrane (IEA)
Locus_16507_Transcript_1/1_Confidence_0.000_Length_1466	WBGene00015540|sams-4	7e-10	GRO slow growth	KOG4310
Locus_16509_Transcript_1/1_Confidence_0.000_Length_181	WBGene00015650|C09G4.2	2e-09	GRO slow growth		[GO:0071688] BIOLOGICAL_PROCESS striated (IMP)
Locus_16530_Transcript_1/1_Confidence_0.000_Length_3534	WBGene00015057|B0222.9	3e-06	GRO slow growth	KOG2667	[GO:0016021] CELLULAR_COMPONENT integral to membrane (IEA)
Locus_16531_Transcript_1/1_Confidence_0.000_Length_551	WBGene00008411|D2030.1	7e-09	GRO slow growth	KOG0817	[GO:0016049] BIOLOGICAL_PROCESS cell growth (IGI) via [WBPaper00028338] Larsen MK et al. (2006)
Locus_16532_Transcript_1/1_Confidence_0.000_Length_319	WBGene00013881|ZC410.3	6e-09	EGL D egg laying defective	KOG0250
Locus_16537_Transcript_1/1_Confidence_0.000_Length_778	WBGene00016992|CD4.7	4e-08	SCK sick		[GO:0006898] BIOLOGICAL_PROCESS receptor-mediated endocytosis (IMP)
Locus_16538_Transcript_1/1_Confidence_0.000_Length_3670	WBGene00008078|C44B9.1	1e-06	DAF C dauer constitutive	KOG0537 | KOG0539	[GO:0040018] BIOLOGICAL_PROCESS positive regulation of multicellular organism growth (IMP)
Locus_16546_Transcript_1/1_Confidence_0.000_Length_715	WBGene00044044|C08B6.14	2e-07	GRO slow growth
Locus_16557_Transcript_1/1_Confidence_0.000_Length_917	WBGene00000985|dhs-22	2e-07	postembryonic development variant		[GO:0002119] BIOLOGICAL_PROCESS nematode larval development (IMP)
Locus_16568_Transcript_1/1_Confidence_0.000_Length_221	WBGene00013881|ZC410.3	2e-06	GRO slow growth
Locus_16574_Transcript_1/1_Confidence_0.000_Length_1820	WBGene00008974|tbc-1	2e-07	GRO slow growth	KOG2645	[GO:0003824] MOLECULAR_FUNCTION catalytic activity (IEA)
Locus_16577_Transcript_1/1_Confidence_0.000_Length_320	WBGene00000112|alh-6	1e-08	GRO slow growth	KOG2563	[GO:0055085] BIOLOGICAL_PROCESS transmembrane transport (IEA)
Locus_16583_Transcript_1/1_Confidence_0.000_Length_850	WBGene00002000|hrp-2	3e-07	GRO slow growth		[GO:0005622] CELLULAR_COMPONENT intracellular (IEA)
Locus_16585_Transcript_1/1_Confidence_0.000_Length_1446	WBGene00002035|hum-1	9e-06	growth variant		[GO:0031929] BIOLOGICAL_PROCESS TOR signaling pathway (IMP) via [WBPaper00032197] Sheaffer KL et al. (2008)
Locus_16586_Transcript_1/1_Confidence_0.000_Length_921	WBGene00000415|ced-1	2e-10	GRO slow growth	TWOG0214	[GO:0071688] BIOLOGICAL_PROCESS striated (IMP)
Locus_16589_Transcript_1/1_Confidence_0.500_Length_329	WBGene00001936|his-62	2e-10	GRO slow growth	KOG3514	[GO:0016021] CELLULAR_COMPONENT integral to membrane (IEA)
Locus_16590_Transcript_1/1_Confidence_0.000_Length_528	WBGene00022850|ZK1127.3	2e-07	GRO slow growth		[GO:0009792] BIOLOGICAL_PROCESS embryonic development ending in birth or egg hatching (IMP)
Locus_16596_Transcript_1/1_Confidence_0.000_Length_695	WBGene00003373|mlh-1	2e-06	EMB embryonic lethal	TWOG0192
Locus_16597_Transcript_1/1_Confidence_0.000_Length_321	WBGene00015814|C16A3.10	2e-09	GRO slow growth	KOG3079	[GO:0005524] MOLECULAR_FUNCTION ATP binding (IEA)
Locus_16606_Transcript_1/1_Confidence_0.000_Length_232	WBGene00013460|cpsf-3	5e-09	GRO slow growth		[GO:0005488] MOLECULAR_FUNCTION binding (IEA)
Locus_16613_Transcript_1/1_Confidence_0.000_Length_251	WBGene00017431|F13H6.3	1e-07	GRO slow growth	KOG0557	[GO:0008152] BIOLOGICAL_PROCESS metabolic process (IEA)
Locus_16614_Transcript_1/1_Confidence_0.000_Length_2812	WBGene00003047|lis-1	2e-10	GRO slow growth	KOG3700	[GO:0016747] MOLECULAR_FUNCTION transferase activity, transferring acyl groups other than amino-acyl groups (IEA)
Locus_16620_Transcript_1/2_Confidence_0.667_Length_2116	WBGene00004256|pxn-1	7e-06	GRO slow growth	TWOG0817	[GO:0040010] BIOLOGICAL_PROCESS positive regulation of growth rate (IMP)
Locus_16620_Transcript_2/2_Confidence_0.333_Length_2094	WBGene00004256|pxn-1	7e-06	GRO slow growth	KOG3713	[GO:0019915] BIOLOGICAL_PROCESS lipid storage (IMP)
Locus_1663_Transcript_1/1_Confidence_0.000_Length_3285	WBGene00022500|lfi-1	4e-08	GRO slow growth
Locus_16641_Transcript_1/1_Confidence_0.000_Length_1010	WBGene00008979|F20D1.9	7e-09	GRO slow growth	KOG0814	[GO:0016787] MOLECULAR_FUNCTION hydrolase activity (IEA)
Locus_16642_Transcript_1/1_Confidence_0.000_Length_835	WBGene00003072|lrp-2	1e-06	RIC aldicarb resistant	KOG1888
Locus_16645_Transcript_1/1_Confidence_0.000_Length_680	WBGene00020111|R151.8	5e-07	GRO slow growth	KOG2747	[GO:0040027] BIOLOGICAL_PROCESS negative regulation of vulval development (IMP)
Locus_16647_Transcript_1/1_Confidence_0.000_Length_169	WBGene00012097|abcf-2	5e-10	RIC aldicarb resistant	KOG0373	[GO:0005737] CELLULAR_COMPONENT cytoplasm (IDA) via [WBPaper00035559] Afshar K et al. (2010)
Locus_16648_Transcript_1/1_Confidence_0.000_Length_255	WBGene00001399|fat-7	1e-10	postembryonic development variant	KOG0617	[GO:0005515] MOLECULAR_FUNCTION protein binding (IEA)
Locus_16661_Transcript_1/1_Confidence_0.000_Length_461	WBGene00012815|phy-4	2e-09	GRO slow growth	KOG3815	[GO:0003677] MOLECULAR_FUNCTION DNA binding (IEA)
Locus_16663_Transcript_1/1_Confidence_0.000_Length_404	WBGene00011392|sbt-1	3e-06	GRO slow growth	LSE0951	[GO:0040018] BIOLOGICAL_PROCESS positive regulation of multicellular organism growth (IMP)
Locus_16664_Transcript_1/1_Confidence_0.000_Length_572	WBGene00004310|ras-1	2e-08	postembryonic development variant	KOG4295	[GO:0045132] BIOLOGICAL_PROCESS meiotic chromosome segregation (IMP)
Locus_16670_Transcript_1/1_Confidence_0.000_Length_5386	WBGene00004760|sel-2	6e-09	GRO slow growth	KOG1526	[GO:0000287] MOLECULAR_FUNCTION magnesium ion binding (IEA)
Locus_16671_Transcript_1/1_Confidence_0.000_Length_419	WBGene00014030|glb-1	2e-10	GRO slow growth		[GO:0016021] CELLULAR_COMPONENT integral to membrane (IEA)
Locus_16692_Transcript_1/1_Confidence_0.000_Length_247	WBGene00018878|glit-1	3e-10	GRO slow growth		[GO:0033558] MOLECULAR_FUNCTION protein deacetylase activity (ISS) via [WBPaper00027148] Bates EA et al. (2006)
Locus_16695_Transcript_1/1_Confidence_0.000_Length_274	WBGene00019656|K11G12.5	2e-07	GRO slow growth		[GO:0006508] BIOLOGICAL_PROCESS proteolysis (IEA)
Locus_16701_Transcript_1/1_Confidence_0.000_Length_841	WBGene00008404|D2013.6	1e-10	GRO slow growth
Locus_16706_Transcript_1/2_Confidence_0.667_Length_1466	WBGene00009009|F21D5.4	8e-09	GRO slow growth		[GO:0004497] MOLECULAR_FUNCTION monooxygenase activity (IEA)
Locus_16706_Transcript_2/2_Confidence_0.333_Length_1496	WBGene00009009|F21D5.4	8e-09	GRO slow growth	KOG1324	[GO:0009792] BIOLOGICAL_PROCESS embryonic development ending in birth or egg hatching (IMP)
Locus_16707_Transcript_1/1_Confidence_0.000_Length_905	WBGene00010943|M176.4	7e-09	GRO slow growth	KOG2442	[GO:0016021] CELLULAR_COMPONENT integral to membrane (IEA)
Locus_16727_Transcript_1/1_Confidence_0.000_Length_188	WBGene00000266|bre-1	6e-09	GRO slow growth		[GO:0009792] BIOLOGICAL_PROCESS embryonic development ending in birth or egg hatching (IMP)
Locus_16729_Transcript_1/1_Confidence_0.000_Length_695	WBGene00010697|uda-1	8e-09	EGL D egg laying defective	KOG0784	[GO:0000287] MOLECULAR_FUNCTION magnesium ion binding (IEA)
Locus_16741_Transcript_1/1_Confidence_0.000_Length_3460	WBGene00021074|W07E6.2	3e-08	GRO slow growth	KOG2532	[GO:0055085] BIOLOGICAL_PROCESS transmembrane transport (IEA)
Locus_16747_Transcript_1/1_Confidence_0.000_Length_425	WBGene00004390|rnp-7	3e-06	EMB embryonic lethal	LSE0772	[GO:0018991] BIOLOGICAL_PROCESS oviposition (IMP)
Locus_16749_Transcript_1/1_Confidence_0.000_Length_535	WBGene00021882|Y54G2A.17	9e-08	GRO slow growth	KOG3644	[GO:0006811] BIOLOGICAL_PROCESS ion transport (IEA)
Locus_16753_Transcript_1/1_Confidence_0.000_Length_1788	WBGene00012030|T25G3.3	4e-09	GRO slow growth	KOG1330	[GO:0002119] BIOLOGICAL_PROCESS nematode larval development (IMP)
Locus_16759_Transcript_1/1_Confidence_0.000_Length_161	WBGene00004187|prp-8	2e-07	GRO slow growth	KOG3903	[GO:0009792] BIOLOGICAL_PROCESS embryonic development ending in birth or egg hatching (IMP)
Locus_16778_Transcript_1/1_Confidence_0.000_Length_1388	WBGene00000149|apl-1	4e-08	GRO slow growth	LSE0506	[GO:0008340] BIOLOGICAL_PROCESS determination of adult life span (IMP)
Locus_16781_Transcript_1/1_Confidence_0.000_Length_2579	WBGene00003393|mog-5	4e-09	postembryonic development variant	KOG3357
Locus_16783_Transcript_1/1_Confidence_0.000_Length_263	WBGene00017045|atg-13	4e-09	GRO slow growth
Locus_16793_Transcript_1/1_Confidence_0.000_Length_1027	WBGene00017778|psf-1	2e-08	GRO slow growth	KOG3145	[GO:0005765] CELLULAR_COMPONENT lysosomal membrane (IDA) via [WBPaper00031612] Yu X et al. (2008)
Locus_16797_Transcript_1/1_Confidence_0.000_Length_806	WBGene00016996|D1005.2	6e-09	GRO slow growth	KOG0730	[GO:0071712] BIOLOGICAL_PROCESS ER-associated (IGI) via [WBPaper00027357] Mouysset J et al. (2006)
Locus_16802_Transcript_1/1_Confidence_0.000_Length_1675	WBGene00019434|K06A5.8	5e-06	GRO slow growth	KOG3656	[GO:0007186] BIOLOGICAL_PROCESS G-protein coupled receptor protein signaling pathway (IEA)
Locus_16806_Transcript_1/1_Confidence_0.000_Length_1295	WBGene00013350|slr-2	3e-07	GRO slow growth	KOG2939	[GO:0000287] MOLECULAR_FUNCTION magnesium ion binding (IEA)
Locus_16810_Transcript_1/1_Confidence_0.000_Length_723	WBGene00001883|his-9	5e-09	GRO slow growth	KOG0018
Locus_16814_Transcript_1/1_Confidence_0.000_Length_2057	WBGene00020821|T26A5.5	2e-09	GRO slow growth	KOG0339	[GO:0000003] BIOLOGICAL_PROCESS reproduction (IMP)
Locus_16820_Transcript_1/1_Confidence_0.000_Length_1374	WBGene00004068|pnk-1	2e-10	GRO slow growth	KOG3923	[GO:0016491] MOLECULAR_FUNCTION oxidoreductase activity (IEA)
Locus_16822_Transcript_1/1_Confidence_0.000_Length_1905	WBGene00008317|C54G4.7	1e-06	GRO slow growth	KOG1371	[GO:0042335] BIOLOGICAL_PROCESS cuticle development (IMP) via [WBPaper00035194] Novelli JF et al. (2009)
Locus_16826_Transcript_1/1_Confidence_0.000_Length_368	WBGene00003836|nxt-1	3e-08	GRO slow growth	KOG2225	[GO:0009792] BIOLOGICAL_PROCESS embryonic development ending in birth or egg hatching (IMP)
Locus_16834_Transcript_1/1_Confidence_0.000_Length_953	WBGene00020812|acdh-7	2e-10	GRO slow growth	KOG2429	[GO:0004571] MOLECULAR_FUNCTION mannosyl-oligosaccharide 1,2-alpha-mannosidase activity (IEA)
Locus_16836_Transcript_1/1_Confidence_0.000_Length_1208	WBGene00016014|C23G10.7	2e-07	GRO slow growth		[GO:0002119] BIOLOGICAL_PROCESS nematode larval development (IMP)
Locus_16839_Transcript_1/1_Confidence_0.000_Length_531	WBGene00013597|gpi-1	1e-09	EMB embryonic lethal	KOG3225	[GO:0009792] BIOLOGICAL_PROCESS embryonic development ending in birth or egg hatching (IMP)
Locus_16841_Transcript_1/1_Confidence_0.000_Length_206	WBGene00011193|R10D12.12	7e-09	GRO slow growth		[GO:0007165] BIOLOGICAL_PROCESS signal transduction (IEA)
Locus_16845_Transcript_1/1_Confidence_0.000_Length_1914	WBGene00020330|T07H6.1	4e-08	GRO slow growth	KOG2204	[GO:0004571] MOLECULAR_FUNCTION mannosyl-oligosaccharide 1,2-alpha-mannosidase activity (IEA)
Locus_16846_Transcript_1/2_Confidence_0.667_Length_790	WBGene00008852|F15C11.2	1e-10	GRO slow growth	KOG3371
Locus_16846_Transcript_2/2_Confidence_0.333_Length_761	WBGene00008852|F15C11.2	1e-10	GRO slow growth	KOG1583	[GO:0055085] BIOLOGICAL_PROCESS transmembrane transport (IEA)
Locus_16852_Transcript_1/1_Confidence_0.000_Length_3310	WBGene00001366|exc-5	9e-09	GRO slow growth	KOG3656	[GO:0007186] BIOLOGICAL_PROCESS G-protein coupled receptor protein signaling pathway (IEA)
Locus_16859_Transcript_1/1_Confidence_0.000_Length_1043	WBGene00001649|gob-1	4e-09	GRO slow growth	KOG3587	[GO:0005529] MOLECULAR_FUNCTION sugar binding (IEA)
Locus_16867_Transcript_1/1_Confidence_0.000_Length_1503	WBGene00001526|gck-1	1e-10	GRO slow growth		[GO:0004867] MOLECULAR_FUNCTION serine-type endopeptidase inhibitor activity (IEA)
Locus_16871_Transcript_1/1_Confidence_0.000_Length_239	WBGene00007053|tag-192	2e-10	GRO slow growth	KOG1551
Locus_16872_Transcript_1/1_Confidence_0.000_Length_1236	WBGene00003843|oct-2	1e-10	GRO slow growth	KOG1611	[GO:0008152] BIOLOGICAL_PROCESS metabolic process (IEA)
Locus_16881_Transcript_1/1_Confidence_0.000_Length_229	WBGene00001488|frm-1	1e-08	GRO slow growth	LSE0506
Locus_16887_Transcript_1/2_Confidence_0.667_Length_2260	WBGene00013862|wdr-5.3	2e-09	GRO slow growth		[GO:0005509] MOLECULAR_FUNCTION calcium ion binding (IEA)
Locus_16887_Transcript_2/2_Confidence_0.333_Length_2232	WBGene00013862|wdr-5.3	2e-09	GRO slow growth	KOG3773	[GO:0006629] BIOLOGICAL_PROCESS lipid metabolic process (IEA)
Locus_16891_Transcript_1/1_Confidence_0.000_Length_762	WBGene00003934|pat-10	2e-07	GRO slow growth	KOG0725	[GO:0008340] BIOLOGICAL_PROCESS determination of adult life span (IMP)
Locus_16893_Transcript_1/1_Confidence_0.000_Length_1418	WBGene00020187|gsp-4	3e-09	GRO slow growth	KOG3294	[GO:0006898] BIOLOGICAL_PROCESS receptor-mediated endocytosis (IMP)
Locus_16899_Transcript_1/1_Confidence_0.000_Length_777	WBGene00000701|col-127	2e-09	GRO slow growth	KOG1529	[GO:0071688] BIOLOGICAL_PROCESS striated (IMP)
Locus_16905_Transcript_1/1_Confidence_0.000_Length_423	WBGene00013585|cyp-42A1	5e-06	GRO slow growth	KOG1235
Locus_16906_Transcript_1/1_Confidence_0.000_Length_1147	WBGene00020297|T07A9.9	1e-08	GRO slow growth	KOG2204	[GO:0008340] BIOLOGICAL_PROCESS determination of adult life span (IMP)
Locus_16908_Transcript_1/1_Confidence_0.000_Length_286	WBGene00000115|alh-9	3e-08	GRO slow growth	KOG0745	[GO:0005524] MOLECULAR_FUNCTION ATP binding (IEA)
Locus_16913_Transcript_1/1_Confidence_0.000_Length_368	WBGene00001666|gpa-4	2e-10	GRO slow growth	KOG3468	[GO:0009792] BIOLOGICAL_PROCESS embryonic development ending in birth or egg hatching (IMP)
Locus_16919_Transcript_1/1_Confidence_0.000_Length_1437	WBGene00013080|Y51A2D.13	4e-08	GRO slow growth		[GO:0000003] BIOLOGICAL_PROCESS reproduction (IMP)
Locus_16921_Transcript_1/1_Confidence_0.000_Length_2505	WBGene00001090|drh-1	5e-10	EMB embryonic lethal	KOG4543
Locus_16927_Transcript_1/1_Confidence_0.000_Length_694	WBGene00012203|rga-1	2e-08	GRO slow growth	KOG0506	[GO:0004359] MOLECULAR_FUNCTION glutaminase activity (IEA)
Locus_16929_Transcript_1/1_Confidence_0.000_Length_2109	WBGene00021456|Y39F10B.1	2e-09	GRO slow growth
Locus_1693_Transcript_1/3_Confidence_0.400_Length_8055	WBGene00003071|lrp-1	3e-10	GRO slow growth
Locus_1693_Transcript_2/3_Confidence_0.400_Length_8856	WBGene00020481|T13C2.6	1e-10	GRO slow growth	KOG0820	[GO:0009792] BIOLOGICAL_PROCESS embryonic development ending in birth or egg hatching (IMP)
Locus_1693_Transcript_3/3_Confidence_0.200_Length_881	WBGene00003072|lrp-2	7e-10	GRO slow growth	KOG1423	[GO:0005525] MOLECULAR_FUNCTION GTP binding (IEA)
Locus_16933_Transcript_1/1_Confidence_0.000_Length_1946	WBGene00019014|F57C12.2	8e-09	GRO slow growth	KOG2315	[GO:0009792] BIOLOGICAL_PROCESS embryonic development ending in birth or egg hatching (IMP)
Locus_16935_Transcript_1/1_Confidence_0.000_Length_262	WBGene00001082|dpy-23	1e-09	GRO slow growth	KOG1192	[GO:0008152] BIOLOGICAL_PROCESS metabolic process (IEA)
Locus_16941_Transcript_1/1_Confidence_0.000_Length_192	WBGene00007226|C01G6.4	8e-08	GRO slow growth	KOG1183	[GO:0006506] BIOLOGICAL_PROCESS GPI anchor biosynthetic process (IEA)
Locus_16944_Transcript_1/1_Confidence_0.000_Length_1852	WBGene00013151|Y53F4B.4	6e-06	GRO slow growth		[GO:0004181] MOLECULAR_FUNCTION metallocarboxypeptidase activity (IEA)
Locus_16950_Transcript_1/1_Confidence_0.000_Length_288	WBGene00010941|M176.2	2e-06	GRO slow growth	KOG2679	[GO:0016787] MOLECULAR_FUNCTION hydrolase activity (IEA)
Locus_16959_Transcript_1/1_Confidence_0.000_Length_1485	WBGene00001030|dnj-12	2e-09	GRO slow growth	KOG1268	[GO:0009792] BIOLOGICAL_PROCESS embryonic development ending in birth or egg hatching (IMP)
Locus_16964_Transcript_1/1_Confidence_0.000_Length_1556	WBGene00011276|aakg-5	6e-07	GRO slow growth	KOG1870	[GO:0004221] MOLECULAR_FUNCTION ubiquitin thiolesterase activity (IEA)
Locus_16967_Transcript_1/1_Confidence_0.000_Length_850	WBGene00019434|K06A5.8	2e-10	GRO slow growth		[GO:0009792] BIOLOGICAL_PROCESS embryonic development ending in birth or egg hatching (IMP)
Locus_16972_Transcript_1/1_Confidence_0.000_Length_1708	WBGene00000064|act-2	8e-10	GRO slow growth	KOG0084	[GO:0005525] MOLECULAR_FUNCTION GTP binding (IEA)
Locus_16974_Transcript_1/1_Confidence_0.000_Length_3009	WBGene00012757|Y41C4A.11	7e-08	GRO slow growth	KOG4297	[GO:0005488] MOLECULAR_FUNCTION binding (IEA)
Locus_16976_Transcript_1/1_Confidence_0.000_Length_1531	WBGene00000413|cdt-1	6e-07	GRO slow growth	KOG3700	[GO:0040010] BIOLOGICAL_PROCESS positive regulation of growth rate (IMP)
Locus_16993_Transcript_1/1_Confidence_0.000_Length_2797	WBGene00018568|F47E1.4	3e-06	GRO slow growth	KOG3774	[GO:0016021] CELLULAR_COMPONENT integral to membrane (IEA)
Locus_1700_Transcript_1/1_Confidence_0.000_Length_890	WBGene00010060|F54E4.4	2e-10	EMB embryonic lethal	KOG1136	[GO:0009792] BIOLOGICAL_PROCESS embryonic development ending in birth or egg hatching (IMP)
Locus_17009_Transcript_1/1_Confidence_0.000_Length_1637	WBGene00007886|C33A12.7	3e-07	GRO slow growth	KOG2429	[GO:0004571] MOLECULAR_FUNCTION mannosyl-oligosaccharide 1,2-alpha-mannosidase activity (IEA)
Locus_17016_Transcript_1/1_Confidence_0.000_Length_2394	WBGene00016643|vps-45	2e-07	GRO slow growth	KOG3022	[GO:0040010] BIOLOGICAL_PROCESS positive regulation of growth rate (IMP)
Locus_17017_Transcript_1/1_Confidence_0.000_Length_171	WBGene00022519|ZC123.4	3e-09	postembryonic development variant	KOG4807
Locus_17018_Transcript_1/1_Confidence_0.000_Length_1782	WBGene00020921|W01C8.5	4e-06	GRO slow growth		[GO:0003824] MOLECULAR_FUNCTION catalytic activity (IEA)
Locus_17024_Transcript_1/1_Confidence_0.000_Length_1637	WBGene00015332|tyr-1	6e-06	GRO slow growth	KOG1176	[GO:0003824] MOLECULAR_FUNCTION catalytic activity (IEA)
Locus_17028_Transcript_1/1_Confidence_0.000_Length_385	WBGene00013529|Y73F8A.24	2e-09	GRO slow growth	KOG0098	[GO:0019915] BIOLOGICAL_PROCESS lipid storage (IMP)
Locus_17029_Transcript_1/1_Confidence_0.000_Length_380	WBGene00013529|Y73F8A.24	3e-06	GRO slow growth		[GO:0008406] BIOLOGICAL_PROCESS gonad development (IMP)
Locus_17035_Transcript_1/1_Confidence_0.000_Length_213	WBGene00007045|tag-189	9e-06	RUP exploded through vulva	KOG0227	[GO:0002119] BIOLOGICAL_PROCESS nematode larval development (IMP)
Locus_17042_Transcript_1/1_Confidence_0.000_Length_385	WBGene00021766|hex-4	4e-09	EMB embryonic lethal		[GO:0005634] CELLULAR_COMPONENT nucleus (IDA) via [WBPaper00032908] Karakuzu O et al. (2009)
Locus_17046_Transcript_1/1_Confidence_0.000_Length_253	WBGene00002213|kin-32	7e-07	RUP exploded through vulva	KOG0118	[GO:0002119] BIOLOGICAL_PROCESS nematode larval development (IMP)
Locus_17050_Transcript_1/1_Confidence_0.000_Length_171	WBGene00004042|plk-1	1e-10	GRO slow growth		[GO:0005524] MOLECULAR_FUNCTION ATP binding (IEA)
Locus_17076_Transcript_1/1_Confidence_0.000_Length_227	WBGene00004706|rsr-1	1e-10	GRO slow growth	KOG2566	[GO:0004348] MOLECULAR_FUNCTION glucosylceramidase activity (IEA)
Locus_1708_Transcript_1/1_Confidence_0.000_Length_480	WBGene00003797|npp-11	2e-10	postembryonic development variant		[GO:0001786] MOLECULAR_FUNCTION phosphatidylserine binding (IDA) via [WBPaper00036352] Wang X et al. (2010)
Locus_17086_Transcript_1/1_Confidence_0.000_Length_227	WBGene00012762|Y41E3.1	5e-06	GRO slow growth	KOG4010	[GO:0019915] BIOLOGICAL_PROCESS lipid storage (IMP)
Locus_1709_Transcript_1/1_Confidence_0.000_Length_1025	WBGene00001020|dnj-2	9e-06	GRO slow growth	KOG3030	[GO:0003824] MOLECULAR_FUNCTION catalytic activity (IEA)
Locus_17095_Transcript_1/3_Confidence_0.667_Length_1423	WBGene00001006|dlg-1	6e-10	GRO slow growth	KOG0765	[GO:0008340] BIOLOGICAL_PROCESS determination of adult life span (IMP)
Locus_17095_Transcript_2/3_Confidence_0.667_Length_1423	WBGene00001006|dlg-1	6e-10	GRO slow growth	KOG1305	[GO:0016021] CELLULAR_COMPONENT integral to membrane (IEA)
Locus_17095_Transcript_3/3_Confidence_0.000_Length_1417	WBGene00001006|dlg-1	6e-10	GRO slow growth		[GO:0040011] BIOLOGICAL_PROCESS locomotion (IMP)
Locus_17101_Transcript_1/1_Confidence_0.000_Length_2551	WBGene00006410|nck-1	5e-08	GRO slow growth	KOG1369	[GO:0009792] BIOLOGICAL_PROCESS embryonic development ending in birth or egg hatching (IMP)
Locus_17103_Transcript_1/1_Confidence_0.000_Length_999	WBGene00001082|dpy-23	1e-09	SCK sick	KOG0216	[GO:0002119] BIOLOGICAL_PROCESS nematode larval development (IMP)
Locus_17104_Transcript_1/1_Confidence_0.000_Length_4224	WBGene00004210|ptc-3	5e-08	GRO slow growth	KOG3648	[GO:0040010] BIOLOGICAL_PROCESS positive regulation of growth rate (IMP)
Locus_17123_Transcript_1/1_Confidence_0.000_Length_417	WBGene00019460|idi-1	4e-06	GRO slow growth	KOG0158	[GO:0004497] MOLECULAR_FUNCTION monooxygenase activity (IEA)
Locus_17145_Transcript_1/1_Confidence_0.000_Length_830	WBGene00010558|K04D7.4	2e-10	GRO slow growth	KOG2209	[GO:0019915] BIOLOGICAL_PROCESS lipid storage (IMP)
Locus_17149_Transcript_1/1_Confidence_0.000_Length_1933	WBGene00003071|lrp-1	4e-10	GRO slow growth	KOG0010
Locus_17153_Transcript_1/1_Confidence_0.000_Length_425	WBGene00006808|unc-76	3e-09	GRO slow growth	KOG1943	[GO:0046785] BIOLOGICAL_PROCESS microtubule polymerization (IMP)
Locus_17157_Transcript_1/1_Confidence_0.000_Length_1265	WBGene00006061|stl-1	2e-08	GRO slow growth		[GO:0008340] BIOLOGICAL_PROCESS determination of adult life span (IMP)
Locus_17163_Transcript_1/1_Confidence_0.000_Length_3500	WBGene00016582|C42C1.4	9e-07	GRO slow growth	KOG0036	[GO:0005488] MOLECULAR_FUNCTION binding (IEA)
Locus_17179_Transcript_1/1_Confidence_0.000_Length_360	WBGene00001365|exc-4	4e-06	GRO slow growth	KOG2029	[GO:0009792] BIOLOGICAL_PROCESS embryonic development ending in birth or egg hatching (IMP)
Locus_1718_Transcript_1/1_Confidence_0.000_Length_489	WBGene00020936|hrpf-1	1e-10	GRO slow growth	KOG3784	[GO:0005515] MOLECULAR_FUNCTION protein binding (IEA)
Locus_17185_Transcript_1/1_Confidence_0.000_Length_262	WBGene00003931|pat-4	2e-06	EMB embryonic lethal	KOG4030
Locus_17186_Transcript_1/1_Confidence_0.000_Length_849	WBGene00011122|cpt-2	3e-06	AGE extended life span		[GO:0040035] BIOLOGICAL_PROCESS hermaphrodite genitalia development (IMP)
Locus_17196_Transcript_1/1_Confidence_0.000_Length_1190	WBGene00002219|klp-7	2e-07	GRO slow growth	KOG3636	[GO:0008340] BIOLOGICAL_PROCESS determination of adult life span (IMP) via [WBPaper00031865] Alper S et al. (2008)
Locus_17197_Transcript_1/1_Confidence_0.000_Length_392	WBGene00002583|let-363	3e-08	GRO slow growth	KOG0750	[GO:0019915] BIOLOGICAL_PROCESS lipid storage (IMP)
Locus_1720_Transcript_1/1_Confidence_0.000_Length_212	WBGene00016415|C34F11.3	1e-08	GRO slow growth	KOG1378	[GO:0016787] MOLECULAR_FUNCTION hydrolase activity (IEA)
Locus_1721_Transcript_1/1_Confidence_0.000_Length_1352	WBGene00003378|mml-1	3e-09	GRO slow growth		[GO:0016021] CELLULAR_COMPONENT integral to membrane (IEA)
Locus_17222_Transcript_1/1_Confidence_0.000_Length_390	WBGene00016006|fln-2	2e-06	GRO slow growth		[GO:0008152] BIOLOGICAL_PROCESS metabolic process (IEA)
Locus_17226_Transcript_1/1_Confidence_0.000_Length_224	WBGene00006699|uba-1	3e-10	GRO slow growth	KOG3275	[GO:0003824] MOLECULAR_FUNCTION catalytic activity (IEA)
Locus_17227_Transcript_1/1_Confidence_0.000_Length_454	WBGene00020481|T13C2.6	4e-09	GRO slow growth	KOG3105	[GO:0003677] MOLECULAR_FUNCTION DNA binding (IEA)
Locus_17230_Transcript_1/1_Confidence_0.000_Length_534	WBGene00003982|pes-9	3e-09	GRO slow growth	KOG0780	[GO:0000003] BIOLOGICAL_PROCESS reproduction (IMP)
Locus_17231_Transcript_1/1_Confidence_0.000_Length_471	WBGene00004092|ppt-1	9e-08	GRO slow growth		[GO:0005622] CELLULAR_COMPONENT intracellular (IEA)
Locus_17234_Transcript_1/1_Confidence_0.000_Length_1714	WBGene00002073|ima-2	3e-09	GRO slow growth	KOG3312	[GO:0071688] BIOLOGICAL_PROCESS striated (IMP)
Locus_17241_Transcript_1/1_Confidence_0.000_Length_610	WBGene00004801|sir-2.2	3e-06	GRO slow growth	KOG0053	[GO:0008152] BIOLOGICAL_PROCESS metabolic process (IEA)
Locus_17251_Transcript_1/1_Confidence_0.000_Length_386	WBGene00003638|nhr-48	1e-07	GRO slow growth	LSE4135	[GO:0000003] BIOLOGICAL_PROCESS reproduction (IMP)
Locus_17265_Transcript_1/1_Confidence_0.000_Length_1662	WBGene00007027|ssl-1	4e-07	GRO slow growth		[GO:0005085] MOLECULAR_FUNCTION guanyl-nucleotide exchange factor activity (IEA)
Locus_17269_Transcript_1/1_Confidence_0.000_Length_1700	WBGene00003151|mca-1	5e-09	GRO slow growth		[GO:0010171] BIOLOGICAL_PROCESS body morphogenesis (IMP)
Locus_17286_Transcript_1/1_Confidence_0.000_Length_261	WBGene00013985|sec-16	2e-10	GRO slow growth	KOG0557	[GO:0009792] BIOLOGICAL_PROCESS embryonic development ending in birth or egg hatching (IMP)
Locus_17288_Transcript_1/1_Confidence_0.000_Length_173	WBGene00004873|smc-3	7e-07	GRO slow growth	KOG2402	[GO:0009792] BIOLOGICAL_PROCESS embryonic development ending in birth or egg hatching (IMP)
Locus_17291_Transcript_1/1_Confidence_0.000_Length_473	WBGene00016419|tyr-4	1e-09	GRO slow growth	KOG1176	[GO:0003824] MOLECULAR_FUNCTION catalytic activity (IEA)
Locus_17299_Transcript_1/1_Confidence_0.000_Length_754	WBGene00019240|H24K24.3	6e-09	GRO slow growth	KOG0725	[GO:0008152] BIOLOGICAL_PROCESS metabolic process (IEA)
Locus_1730_Transcript_1/1_Confidence_0.000_Length_1736	WBGene00020801|T25D10.4	4e-06	GRO slow growth	KOG2651	[GO:0009792] BIOLOGICAL_PROCESS embryonic development ending in birth or egg hatching (IMP)
Locus_17306_Transcript_1/1_Confidence_0.000_Length_323	WBGene00006727|ubq-1	4e-10	GRO slow growth	KOG1132	[GO:0003676] MOLECULAR_FUNCTION nucleic acid binding (IEA)
Locus_17309_Transcript_1/1_Confidence_0.000_Length_196	WBGene00019219|H20J04.4	5e-09	GRO slow growth	KOG2323	[GO:0009792] BIOLOGICAL_PROCESS embryonic development ending in birth or egg hatching (IMP)
Locus_17310_Transcript_1/1_Confidence_0.000_Length_1893	WBGene00001660|gop-1	5e-08	GRO slow growth	KOG0672	[GO:0000003] BIOLOGICAL_PROCESS reproduction (IMP)
Locus_17312_Transcript_1/1_Confidence_0.000_Length_474	WBGene00007924|C34C12.5	1e-08	GRO slow growth	KOG4188
Locus_17314_Transcript_1/1_Confidence_0.000_Length_513	WBGene00006914|vha-5	6e-08	GRO slow growth	KOG0799	[GO:0008375] MOLECULAR_FUNCTION acetylglucosaminyltransferase activity (IEA)
Locus_17328_Transcript_1/1_Confidence_0.000_Length_1406	WBGene00007554|pptr-2	3e-07	postembryonic development variant		[GO:0006898] BIOLOGICAL_PROCESS receptor-mediated endocytosis (IMP)
Locus_17329_Transcript_1/1_Confidence_0.000_Length_1225	WBGene00016124|dnc-4	1e-09	EMB embryonic lethal
Locus_17334_Transcript_1/1_Confidence_0.000_Length_2142	WBGene00009863|F49B2.3	6e-06	GRO slow growth		[GO:0016757] MOLECULAR_FUNCTION transferase activity, transferring glycosyl groups (IEA)
Locus_17338_Transcript_1/1_Confidence_0.000_Length_224	WBGene00018963|ucr-1	9e-07	RIC aldicarb resistant	KOG1719	[GO:0040010] BIOLOGICAL_PROCESS positive regulation of growth rate (IMP)
Locus_1734_Transcript_1/1_Confidence_0.000_Length_698	WBGene00003071|lrp-1	2e-10	GRO slow growth	KOG1272	[GO:0040010] BIOLOGICAL_PROCESS positive regulation of growth rate (IMP)
Locus_17345_Transcript_1/1_Confidence_0.000_Length_426	WBGene00004188|prp-21	7e-10	GRO slow growth		[GO:0008340] BIOLOGICAL_PROCESS determination of adult life span (IMP)
Locus_17346_Transcript_1/1_Confidence_0.000_Length_1095	WBGene00008022|lgc-41	3e-09	GRO slow growth	KOG4841	[GO:0000003] BIOLOGICAL_PROCESS reproduction (IMP)
Locus_17351_Transcript_1/1_Confidence_0.000_Length_385	WBGene00007435|C08B11.8	4e-10	GRO slow growth	KOG0257	[GO:0019915] BIOLOGICAL_PROCESS lipid storage (IMP)
Locus_17356_Transcript_1/1_Confidence_0.000_Length_1826	WBGene00000212|asm-2	1e-10	GRO slow growth	KOG0465	[GO:0009792] BIOLOGICAL_PROCESS embryonic development ending in birth or egg hatching (IMP)
Locus_17373_Transcript_1/1_Confidence_0.000_Length_810	WBGene00012538|Y37A1B.5	1e-10	GRO slow growth	LSE0150	[GO:0005515] MOLECULAR_FUNCTION protein binding (IEA)
Locus_17374_Transcript_1/1_Confidence_0.000_Length_705	WBGene00020717|T23B12.2	6e-06	GRO slow growth	KOG1889	[GO:0008340] BIOLOGICAL_PROCESS determination of adult life span (IMP)
Locus_17388_Transcript_1/2_Confidence_0.667_Length_420	WBGene00022037|acs-13	4e-09	postembryonic development variant	KOG2277	[GO:0045132] BIOLOGICAL_PROCESS meiotic chromosome segregation (IMP)
Locus_17388_Transcript_2/2_Confidence_0.333_Length_418	WBGene00022037|acs-13	4e-09	GRO slow growth	LSE0001	[GO:0016021] CELLULAR_COMPONENT integral to membrane (IEA)
Locus_17394_Transcript_1/1_Confidence_0.000_Length_566	WBGene00008345|C56A3.6	1e-07	GRO slow growth
Locus_17399_Transcript_1/1_Confidence_0.000_Length_197	WBGene00011199|tag-310	6e-09	GRO slow growth		[GO:0005794] CELLULAR_COMPONENT Golgi apparatus (IDA) via [WBPaper00031898] Kanamori T et al. (2008)
Locus_17410_Transcript_1/1_Confidence_0.000_Length_885	WBGene00004124|pqn-37	2e-06	EMB embryonic lethal	KOG3547	[GO:0016021] CELLULAR_COMPONENT integral to membrane (IEA)
Locus_17429_Transcript_1/1_Confidence_0.000_Length_942	WBGene00020837|T27A1.5	1e-07	GRO slow growth	KOG4399	[GO:0003676] MOLECULAR_FUNCTION nucleic acid binding (IEA)
Locus_17432_Transcript_1/1_Confidence_0.000_Length_1508	WBGene00009920|abts-1	3e-10	GRO slow growth	KOG3544
Locus_17438_Transcript_1/1_Confidence_0.000_Length_2409	WBGene00017892|F28B4.3	5e-07	RUP exploded through vulva	KOG1798	[GO:0009792] BIOLOGICAL_PROCESS embryonic development ending in birth or egg hatching (IMP)
Locus_17441_Transcript_1/1_Confidence_0.000_Length_710	WBGene00015021|B0205.6	2e-06	GRO slow growth		[GO:0040010] BIOLOGICAL_PROCESS positive regulation of growth rate (IMP)
Locus_17447_Transcript_1/1_Confidence_0.000_Length_776	WBGene00000045|acr-6	9e-07	GRO slow growth	KOG4295	[GO:0004867] MOLECULAR_FUNCTION serine-type endopeptidase inhibitor activity (IEA)
Locus_17458_Transcript_1/1_Confidence_0.000_Length_1659	WBGene00000135|amt-3	4e-09	EMB embryonic lethal		[GO:0004623] MOLECULAR_FUNCTION phospholipase A2 activity (IEA)
Locus_17462_Transcript_1/1_Confidence_0.000_Length_566	WBGene00004699|rsp-2	6e-06	postembryonic development variant	KOG1731	[GO:0016972] MOLECULAR_FUNCTION thiol oxidase activity (IEA)
Locus_1748_Transcript_1/2_Confidence_0.333_Length_4252	WBGene00011803|T16G12.1	2e-06	GRO slow growth	KOG4044	[GO:0003824] MOLECULAR_FUNCTION catalytic activity (IEA)
Locus_1748_Transcript_2/2_Confidence_0.333_Length_3968	WBGene00011803|T16G12.1	2e-06	EMB embryonic lethal	KOG0784	[GO:0040035] BIOLOGICAL_PROCESS hermaphrodite genitalia development (IMP)
Locus_17481_Transcript_1/1_Confidence_0.000_Length_1482	WBGene00000783|cpr-3	3e-10	GRO slow growth	KOG1192	[GO:0008152] BIOLOGICAL_PROCESS metabolic process (IEA)
Locus_17497_Transcript_1/1_Confidence_0.000_Length_5068	WBGene00004411|rpc-1	2e-09	GRO slow growth	TWOG0027
Locus_17505_Transcript_1/1_Confidence_0.000_Length_728	WBGene00022420|Y102E9.2	2e-08	GRO slow growth		[GO:0006629] BIOLOGICAL_PROCESS lipid metabolic process (IEA)
Locus_17509_Transcript_1/1_Confidence_0.000_Length_5185	WBGene00013189|Y54E2A.4	2e-07	GRO slow growth	KOG0943	[GO:0005622] CELLULAR_COMPONENT intracellular (IEA)
Locus_17510_Transcript_1/1_Confidence_0.000_Length_215	WBGene00003085|lst-3	2e-08	EMB embryonic lethal		[GO:0016021] CELLULAR_COMPONENT integral to membrane (IEA)
Locus_17514_Transcript_1/1_Confidence_0.000_Length_769	WBGene00000775|cpin-1	3e-06	GRO slow growth		[GO:0009792] BIOLOGICAL_PROCESS embryonic development ending in birth or egg hatching (IMP)
Locus_17534_Transcript_1/1_Confidence_0.000_Length_844	WBGene00007030|epc-1	2e-09	postembryonic development variant	KOG3399
Locus_17537_Transcript_1/1_Confidence_0.000_Length_1325	WBGene00000915|daf-21	9e-10	postembryonic development variant	KOG1721	[GO:0005622] CELLULAR_COMPONENT intracellular (IEA)
Locus_17542_Transcript_1/1_Confidence_0.000_Length_2584	WBGene00015841|C16C8.2	1e-08	GRO slow growth	KOG3160	[GO:0016021] CELLULAR_COMPONENT integral to membrane (IEA)
Locus_17548_Transcript_1/1_Confidence_0.000_Length_313	WBGene00018522|F46H5.7	3e-06	SCK sick	KOG0276	[GO:0006886] BIOLOGICAL_PROCESS intracellular protein transport (IMP) via [WBPaper00003831] Grant BD et al. (1999)
Locus_17550_Transcript_1/1_Confidence_0.000_Length_635	WBGene00007223|C01F6.9	3e-09	GRO slow growth	LSE0773	[GO:0040011] BIOLOGICAL_PROCESS locomotion (IMP)
Locus_17557_Transcript_1/1_Confidence_0.000_Length_1077	WBGene00018023|set-11	2e-06	EMB embryonic lethal	KOG0440	[GO:0040026] BIOLOGICAL_PROCESS positive regulation of vulval development (IMP)
Locus_17565_Transcript_1/1_Confidence_0.000_Length_221	WBGene00019841|R02F11.3	2e-10	GRO slow growth	KOG4418	[GO:0004930] MOLECULAR_FUNCTION G-protein coupled receptor activity (IEA)
Locus_17568_Transcript_1/1_Confidence_0.000_Length_218	WBGene00019770|M04F3.4	4e-09	GRO slow growth	LSE0960
Locus_1757_Transcript_1/1_Confidence_0.000_Length_614	WBGene00008694|F11C1.5	2e-08	EMB embryonic lethal		[GO:0007218] BIOLOGICAL_PROCESS neuropeptide signaling pathway (IEA)
Locus_17590_Transcript_1/1_Confidence_0.000_Length_438	WBGene00001340|etr-1	8e-08	GRO slow growth	KOG2641	[GO:0016021] CELLULAR_COMPONENT integral to membrane (IEA)
Locus_17591_Transcript_1/1_Confidence_0.000_Length_211	WBGene00013136|Y53C10A.5	2e-09	GRO slow growth		[GO:0016021] CELLULAR_COMPONENT integral to membrane (IEA)
Locus_17593_Transcript_1/1_Confidence_0.000_Length_1250	WBGene00004282|rab-30	4e-08	EMB embryonic lethal	KOG1066	[GO:0002119] BIOLOGICAL_PROCESS nematode larval development (IMP)
Locus_176_Transcript_1/1_Confidence_0.000_Length_561	WBGene00003898|oxi-1	3e-08	GRO slow growth		[GO:0040010] BIOLOGICAL_PROCESS positive regulation of growth rate (IMP)
Locus_17610_Transcript_1/1_Confidence_0.000_Length_1255	WBGene00007060|wht-6	2e-09	RUP exploded through vulva	KOG3826	[GO:0040011] BIOLOGICAL_PROCESS locomotion (IMP)
Locus_17613_Transcript_1/1_Confidence_0.000_Length_2253	WBGene00015965|ugt-48	4e-07	GRO slow growth	LSE0686	[GO:0002119] BIOLOGICAL_PROCESS nematode larval development (IMP)
Locus_17616_Transcript_1/1_Confidence_0.000_Length_1657	WBGene00002189|kin-1	3e-06	postembryonic development variant	KOG0259	[GO:0006520] BIOLOGICAL_PROCESS cellular amino acid metabolic process (IEA)
Locus_17622_Transcript_1/1_Confidence_0.000_Length_2027	WBGene00006914|vha-5	2e-10	GRO slow growth	KOG4433	[GO:0016021] CELLULAR_COMPONENT integral to membrane (IEA)
Locus_17629_Transcript_1/1_Confidence_0.000_Length_702	WBGene00013344|ebp-1	1e-07	postembryonic development variant	KOG4588
Locus_17633_Transcript_1/1_Confidence_0.000_Length_2324	WBGene00018967|F56D2.6	1e-09	EMB embryonic lethal		[GO:0000932] CELLULAR_COMPONENT cytoplasmic mRNA processing body (IDA) via [WBPaper00032091] Gallo CM et al. (2008)
Locus_17638_Transcript_1/1_Confidence_0.000_Length_2103	WBGene00006508|tag-163	1e-10	GRO slow growth	KOG2136	[GO:0006898] BIOLOGICAL_PROCESS receptor-mediated endocytosis (IMP)
Locus_17643_Transcript_1/1_Confidence_0.000_Length_293	WBGene00016954|C55C3.4	4e-06	GRO slow growth		[GO:0005337] MOLECULAR_FUNCTION nucleoside transmembrane transporter activity (IEA)
Locus_17649_Transcript_1/4_Confidence_0.400_Length_285	WBGene00015974|C18E3.5	1e-10	GRO slow growth	KOG0101	[GO:0040010] BIOLOGICAL_PROCESS positive regulation of growth rate (IMP)
Locus_17649_Transcript_2/4_Confidence_0.400_Length_1357	WBGene00015974|C18E3.5	9e-10	EGL D egg laying defective	KOG0045	[GO:0004198] MOLECULAR_FUNCTION calcium-dependent cysteine-type endopeptidase activity (IEA)
Locus_1766_Transcript_1/1_Confidence_0.000_Length_1766	WBGene00000386|cdc-25.1	4e-06	GRO slow growth	KOG4567	[GO:0005097] MOLECULAR_FUNCTION Rab GTPase activator activity (IEA)
Locus_17666_Transcript_1/1_Confidence_0.000_Length_266	WBGene00000782|cpr-2	3e-08	EMB embryonic lethal	KOG0255	[GO:0005215] MOLECULAR_FUNCTION transporter activity (IEA)
Locus_17667_Transcript_1/1_Confidence_0.000_Length_1784	WBGene00011794|T16A9.4	2e-07	GRO slow growth		[GO:0016021] CELLULAR_COMPONENT integral to membrane (IEA)
Locus_1767_Transcript_1/1_Confidence_0.000_Length_3799	WBGene00004355|rha-1	2e-08	postembryonic development variant	KOG2482	[GO:0005622] CELLULAR_COMPONENT intracellular (IEA)
Locus_17673_Transcript_1/1_Confidence_0.000_Length_278	WBGene00013983|ZK512.2	4e-08	GRO slow growth		[GO:0019915] BIOLOGICAL_PROCESS lipid storage (IMP)
Locus_17677_Transcript_1/1_Confidence_0.000_Length_2752	WBGene00017342|F10D7.5	6e-06	GRO slow growth	KOG0694	[GO:0005622] CELLULAR_COMPONENT intracellular (IEA)
Locus_17713_Transcript_1/1_Confidence_0.000_Length_923	WBGene00017816|F26B1.2	2e-06	GRO slow growth	KOG1449	[GO:0005622] CELLULAR_COMPONENT intracellular (IEA)
Locus_17714_Transcript_1/1_Confidence_0.000_Length_383	WBGene00013362|Y60A3A.14	2e-06	GRO slow growth	KOG0513	[GO:0006629] BIOLOGICAL_PROCESS lipid metabolic process (IEA)
Locus_17721_Transcript_1/1_Confidence_0.000_Length_761	WBGene00003654|nhr-64	6e-09	EGL D egg laying defective	LSE1121	[GO:0016021] CELLULAR_COMPONENT integral to membrane (IEA)
Locus_17729_Transcript_1/3_Confidence_0.667_Length_1583	WBGene00003009|lin-23	6e-09	GRO slow growth	KOG2876	[GO:0040011] BIOLOGICAL_PROCESS locomotion (IMP)
Locus_17729_Transcript_2/3_Confidence_0.667_Length_1577	WBGene00003009|lin-23	6e-09	GRO slow growth	KOG3378	[GO:0005506] MOLECULAR_FUNCTION iron ion binding (IEA)
Locus_17729_Transcript_3/3_Confidence_0.000_Length_1548	WBGene00003009|lin-23	6e-09	GRO slow growth	LSE0854	[GO:0016021] CELLULAR_COMPONENT integral to membrane (IEA)
Locus_17742_Transcript_1/1_Confidence_0.000_Length_837	WBGene00009159|F26E4.4	5e-10	GRO slow growth	KOG3378 | LSE1186	[GO:0071688] BIOLOGICAL_PROCESS striated (IMP)
Locus_17743_Transcript_1/1_Confidence_0.000_Length_491	WBGene00020346|T08B2.5	1e-06	HIC aldicarb hypersensitive	KOG1172	[GO:0015380] MOLECULAR_FUNCTION anion exchanger activity (IDA) via [WBPaper00025075] Sherman T et al. (2005)
Locus_17752_Transcript_1/1_Confidence_0.000_Length_1449	WBGene00020475|sut-1	2e-09	GRO slow growth	KOG0920	[GO:0009792] BIOLOGICAL_PROCESS embryonic development ending in birth or egg hatching (IMP)
Locus_17758_Transcript_1/1_Confidence_0.000_Length_506	WBGene00011061|R06C7.1	8e-07	GRO slow growth		[GO:0016323] CELLULAR_COMPONENT basolateral plasma membrane (IDA) via [WBPaper00025075] Sherman T et al. (2005)
Locus_1776_Transcript_1/1_Confidence_0.000_Length_233	WBGene00015646|mlt-10	3e-07	GRO slow growth	KOG4448
Locus_17760_Transcript_1/1_Confidence_0.000_Length_378	WBGene00008780|F14B4.2	6e-06	GRO slow growth	KOG2311	[GO:0008033] BIOLOGICAL_PROCESS tRNA processing (IEA)
Locus_17776_Transcript_1/1_Confidence_0.000_Length_212	WBGene00019819|R02D3.1	3e-08	GRO slow growth	KOG0374	[GO:0016787] MOLECULAR_FUNCTION hydrolase activity (IEA)
Locus_17781_Transcript_1/1_Confidence_0.000_Length_832	WBGene00006796|unc-62	2e-07	postembryonic development variant		[GO:0010171] BIOLOGICAL_PROCESS body morphogenesis (IMP)
Locus_17782_Transcript_1/1_Confidence_0.000_Length_423	WBGene00019362|cdk-2	5e-08	GRO slow growth	KOG3538	[GO:0005578] CELLULAR_COMPONENT proteinaceous extracellular matrix (IEA)
Locus_17786_Transcript_1/1_Confidence_0.000_Length_3721	WBGene00000998|dig-1	7e-06	GRO slow growth	KOG0290
Locus_1779_Transcript_1/1_Confidence_0.000_Length_2223	WBGene00003995|pgp-1	6e-10	GRO slow growth	KOG0290	[GO:0032314] BIOLOGICAL_PROCESS regulation of Rac GTPase activity (IPI) via [WBPaper00028497] Yang Y et al. (2006)
Locus_17796_Transcript_1/1_Confidence_0.000_Length_432	WBGene00006785|unc-50	6e-10	GRO slow growth	KOG4693	[GO:0000003] BIOLOGICAL_PROCESS reproduction (IMP)
Locus_17797_Transcript_1/1_Confidence_0.000_Length_382	WBGene00001337|ears-1	6e-08	GRO slow growth	KOG2827	[GO:0009792] BIOLOGICAL_PROCESS embryonic development ending in birth or egg hatching (IMP)
Locus_17800_Transcript_1/1_Confidence_0.000_Length_1059	WBGene00022048|fln-1	2e-06	GRO slow growth		[GO:0040011] BIOLOGICAL_PROCESS locomotion (IMP)
Locus_17803_Transcript_1/1_Confidence_0.000_Length_620	WBGene00020549|nmt-1	1e-10	GRO slow growth	KOG2304	[GO:0009792] BIOLOGICAL_PROCESS embryonic development ending in birth or egg hatching (IMP)
Locus_17811_Transcript_1/1_Confidence_0.000_Length_343	WBGene00008775|F13H10.4	8e-06	GRO slow growth	KOG2409	[GO:0040035] BIOLOGICAL_PROCESS hermaphrodite genitalia development (IMP)
Locus_17813_Transcript_1/1_Confidence_0.000_Length_3687	WBGene00002173|itr-1	3e-07	GRO slow growth	KOG4291	[GO:0006898] BIOLOGICAL_PROCESS receptor-mediated endocytosis (IMP)
Locus_17827_Transcript_1/1_Confidence_0.000_Length_547	WBGene00022389|pde-6	1e-09	postembryonic development variant	KOG0138	[GO:0003995] MOLECULAR_FUNCTION acyl-CoA dehydrogenase activity (IEA)
Locus_17830_Transcript_1/1_Confidence_0.000_Length_1342	WBGene00020761|T24C4.5	4e-10	GRO slow growth	KOG3095	[GO:0009792] BIOLOGICAL_PROCESS embryonic development ending in birth or egg hatching (IMP)
Locus_17835_Transcript_1/2_Confidence_0.667_Length_4075	WBGene00003738|nid-1	1e-09	GRO slow growth	KOG0250	[GO:0000794] CELLULAR_COMPONENT condensed nuclear chromosome (IDA) via [WBPaper00036709] Bickel JS et al. (2010) PLoS Genet "Structural Maintenance of Chromosomes (SMC)
Locus_17835_Transcript_2/2_Confidence_0.333_Length_4087	WBGene00003738|nid-1	1e-09	GRO slow growth
Locus_17847_Transcript_1/1_Confidence_0.000_Length_353	WBGene00018925|F56A11.5	1e-10	GRO slow growth	KOG4065	[GO:0009792] BIOLOGICAL_PROCESS embryonic development ending in birth or egg hatching (IMP)
Locus_17849_Transcript_1/1_Confidence_0.000_Length_202	WBGene00003384|moc-1	2e-09	GRO slow growth		[GO:0009792] BIOLOGICAL_PROCESS embryonic development ending in birth or egg hatching (IMP)
Locus_17856_Transcript_1/1_Confidence_0.000_Length_1052	WBGene00004183|prk-2	3e-06	GRO slow growth	KOG0430	[GO:0008340] BIOLOGICAL_PROCESS determination of adult life span (IMP)
Locus_17888_Transcript_1/1_Confidence_0.000_Length_1716	WBGene00013543|Y75B8A.6	4e-06	GRO slow growth	KOG2258	[GO:0006071] BIOLOGICAL_PROCESS glycerol metabolic process (IEA)
Locus_17889_Transcript_1/1_Confidence_0.000_Length_1851	WBGene00009232|nkat-1	2e-06	GRO slow growth	KOG1071	[GO:0009792] BIOLOGICAL_PROCESS embryonic development ending in birth or egg hatching (IMP)
Locus_17895_Transcript_1/1_Confidence_0.000_Length_524	WBGene00003803|npp-17	2e-08	GRO slow growth	KOG0685	[GO:0003824] MOLECULAR_FUNCTION catalytic activity (IEA)
Locus_179_Transcript_1/1_Confidence_0.000_Length_1488	WBGene00009930|F52D10.2	4e-10	GRO slow growth		[GO:0016021] CELLULAR_COMPONENT integral to membrane (IEA)
Locus_17905_Transcript_1/1_Confidence_0.000_Length_627	WBGene00016534|C39D10.7	4e-09	GRO slow growth	KOG1616
Locus_17924_Transcript_1/1_Confidence_0.000_Length_201	WBGene00001649|gob-1	2e-09	GRO slow growth	KOG1647	[GO:0002119] BIOLOGICAL_PROCESS nematode larval development (IMP)
Locus_1793_Transcript_1/1_Confidence_0.000_Length_578	WBGene00004254|pxf-1	2e-06	GRO slow growth	KOG1619	[GO:0016021] CELLULAR_COMPONENT integral to membrane (IEA)
Locus_17933_Transcript_1/1_Confidence_0.000_Length_2439	WBGene00010275|acc-1	2e-09	GRO slow growth	KOG0473	[GO:0009792] BIOLOGICAL_PROCESS embryonic development ending in birth or egg hatching (IMP)
Locus_17935_Transcript_1/1_Confidence_0.000_Length_975	WBGene00001988|hot-3	9e-08	GRO slow growth	LSE0772	[GO:0016021] CELLULAR_COMPONENT integral to membrane (IEA)
Locus_17939_Transcript_1/1_Confidence_0.000_Length_418	WBGene00004756|sec-24.2	2e-10	GRO slow growth	KOG0907 | KOG0909	[GO:0045454] BIOLOGICAL_PROCESS cell redox homeostasis (IGI) via [WBPaper00029398] Suzuki T et al. (2007)
Locus_17941_Transcript_1/1_Confidence_0.000_Length_1482	WBGene00002184|kel-1	5e-07	GRO slow growth	KOG1372	[GO:0019673] BIOLOGICAL_PROCESS GDP-mannose metabolic process (IDA) via [WBPaper00027362] Rhomberg S et al. (2006)
Locus_17945_Transcript_1/1_Confidence_0.000_Length_289	WBGene00002189|kin-1	9e-08	GRO slow growth	KOG3094	[GO:0016021] CELLULAR_COMPONENT integral to membrane (IEA)
Locus_17978_Transcript_1/1_Confidence_0.000_Length_1068	WBGene00002050|ifa-1	7e-10	GRO slow growth	TWOG0217	[GO:0007186] BIOLOGICAL_PROCESS G-protein coupled receptor protein signaling pathway (IEA)
Locus_1798_Transcript_1/2_Confidence_0.333_Length_2001	WBGene00009145|F26A3.7	2e-06	EMB embryonic lethal		[GO:0002119] BIOLOGICAL_PROCESS nematode larval development (IMP)
Locus_1798_Transcript_2/2_Confidence_0.333_Length_1911	WBGene00009145|F26A3.7	2e-06	GRO slow growth		[GO:0002119] BIOLOGICAL_PROCESS nematode larval development (IMP)
Locus_17989_Transcript_1/1_Confidence_0.000_Length_350	WBGene00003609|nhr-10	1e-07	EMB embryonic lethal	KOG1996	[GO:0003676] MOLECULAR_FUNCTION nucleic acid binding (IEA)
Locus_1799_Transcript_1/1_Confidence_0.000_Length_1264	WBGene00013164|Y53F4B.18	2e-09	GRO slow growth
Locus_17996_Transcript_1/1_Confidence_0.000_Length_205	WBGene00002169|isw-1	5e-09	GRO slow growth	KOG0331	[GO:0002119] BIOLOGICAL_PROCESS nematode larval development (IMP)
Locus_17999_Transcript_1/1_Confidence_0.000_Length_1432	WBGene00000857|cwn-1	9e-09	GRO slow growth	KOG1041
Locus_1802_Transcript_1/1_Confidence_0.000_Length_2235	WBGene00001043|dnj-25	2e-10	GRO slow growth	KOG3644	[GO:0006811] BIOLOGICAL_PROCESS ion transport (IEA)
Locus_18022_Transcript_1/1_Confidence_0.000_Length_1914	WBGene00018990|klf-1	5e-07	GRO slow growth	KOG3386	[GO:0005375] MOLECULAR_FUNCTION copper ion transmembrane transporter activity (IEA)
Locus_18023_Transcript_1/1_Confidence_0.000_Length_376	WBGene00016045|spas-1	2e-10	GRO slow growth		[GO:0043186] CELLULAR_COMPONENT P granule (IDA) via [WBPaper00036048] Sheth U et al. (2010)
Locus_18024_Transcript_1/1_Confidence_0.000_Length_161	WBGene00020489|T13G4.2	3e-09	postembryonic development variant	KOG1958	[GO:0004559] MOLECULAR_FUNCTION alpha-mannosidase activity (IEA)
Locus_18039_Transcript_1/1_Confidence_0.000_Length_271	WBGene00000796|crn-3	2e-08	GRO slow growth		[GO:0007186] BIOLOGICAL_PROCESS G-protein coupled receptor protein signaling pathway (IEA)
Locus_1805_Transcript_1/1_Confidence_0.000_Length_728	WBGene00001374|exp-2	4e-08	GRO slow growth	KOG1526	[GO:0008340] BIOLOGICAL_PROCESS determination of adult life span (IMP)
Locus_18065_Transcript_1/1_Confidence_0.000_Length_810	WBGene00017162|ddx-23	3e-10	GRO slow growth	KOG3656	[GO:0040011] BIOLOGICAL_PROCESS locomotion (IMP)
Locus_18069_Transcript_1/1_Confidence_0.000_Length_243	WBGene00018769|mnat-1	3e-09	GRO slow growth	KOG0136	[GO:0003997] MOLECULAR_FUNCTION acyl-CoA oxidase activity (IEA)
Locus_18074_Transcript_1/2_Confidence_0.667_Length_474	WBGene00002002|hsb-1	6e-10	GRO slow growth	KOG0384	[GO:0009792] BIOLOGICAL_PROCESS embryonic development ending in birth or egg hatching (IMP)
Locus_18074_Transcript_2/2_Confidence_0.333_Length_435	WBGene00002002|hsb-1	6e-10	GRO slow growth		[GO:0019915] BIOLOGICAL_PROCESS lipid storage (IMP)
Locus_18079_Transcript_1/1_Confidence_0.000_Length_2905	WBGene00001137|eat-6	1e-10	GRO slow growth	KOG0535 | KOG4576	[GO:0040011] BIOLOGICAL_PROCESS locomotion (IMP)
Locus_1808_Transcript_1/1_Confidence_0.000_Length_2519	WBGene00001145|eat-16	1e-10	GRO slow growth	KOG4740	[GO:0016021] CELLULAR_COMPONENT integral to membrane (IEA)
Locus_18080_Transcript_1/1_Confidence_0.000_Length_217	WBGene00004254|pxf-1	7e-09	GRO slow growth	KOG0459	[GO:0002119] BIOLOGICAL_PROCESS nematode larval development (IMP)
Locus_18087_Transcript_1/1_Confidence_0.000_Length_353	WBGene00000066|act-4	2e-10	GRO slow growth	KOG0380	[GO:0003677] MOLECULAR_FUNCTION DNA binding (IEA)
Locus_18088_Transcript_1/1_Confidence_0.000_Length_2808	WBGene00015310|fan-1	3e-08	GRO slow growth		[GO:0019915] BIOLOGICAL_PROCESS lipid storage (IMP)
Locus_18103_Transcript_1/1_Confidence_0.000_Length_2754	WBGene00003156|mcm-4	1e-08	GRO slow growth	KOG1353	[GO:0002119] BIOLOGICAL_PROCESS nematode larval development (IMP)
Locus_18114_Transcript_1/1_Confidence_0.000_Length_939	WBGene00004767|sel-10	7e-07	GRO slow growth	KOG1304	[GO:0016021] CELLULAR_COMPONENT integral to membrane (IEA)
Locus_18117_Transcript_1/1_Confidence_0.000_Length_285	WBGene00044811|F12E12.11	2e-10	GRO slow growth	KOG1018	[GO:0009792] BIOLOGICAL_PROCESS embryonic development ending in birth or egg hatching (IMP)
Locus_18122_Transcript_1/1_Confidence_0.000_Length_1137	WBGene00002204|kin-21	5e-10	GRO slow growth	KOG0764	[GO:0008340] BIOLOGICAL_PROCESS determination of adult life span (IMP)
Locus_18125_Transcript_1/1_Confidence_0.000_Length_1768	WBGene00004856|sma-2	3e-09	GRO slow growth		[GO:0016021] CELLULAR_COMPONENT integral to membrane (IEA)
Locus_18126_Transcript_1/1_Confidence_0.000_Length_1452	WBGene00006876|vab-10	4e-06	GRO slow growth	KOG2923	[GO:0009792] BIOLOGICAL_PROCESS embryonic development ending in birth or egg hatching (IMP)
Locus_18131_Transcript_1/1_Confidence_0.000_Length_703	WBGene00001555|gcy-35	1e-10	BLI blistered	KOG0749	[GO:0002119] BIOLOGICAL_PROCESS nematode larval development (IMP)
Locus_18134_Transcript_1/1_Confidence_0.000_Length_315	WBGene00020104|R148.5	1e-07	RIC aldicarb resistant
Locus_1814_Transcript_1/1_Confidence_0.000_Length_1348	WBGene00001653|gon-4	8e-10	postembryonic development variant	LSE0506
Locus_18142_Transcript_1/1_Confidence_0.000_Length_629	WBGene00003870|ooc-5	7e-10	GRO slow growth	LSE0506
Locus_18145_Transcript_1/1_Confidence_0.000_Length_171	WBGene00022501|ZC8.6	7e-07	GRO slow growth
Locus_1815_Transcript_1/1_Confidence_0.000_Length_663	WBGene00018739|F53B1.8	4e-10	GRO slow growth		[GO:0004725] MOLECULAR_FUNCTION protein tyrosine phosphatase activity (IEA)
Locus_18154_Transcript_1/1_Confidence_0.000_Length_2064	WBGene00009695|F44F1.3	7e-10	GRO slow growth	KOG0730	[GO:0019901] MOLECULAR_FUNCTION protein kinase binding (IPI) via [WBPaper00032264] Heallen TR et al. (2008)
Locus_18157_Transcript_1/1_Confidence_0.000_Length_454	WBGene00004756|sec-24.2	4e-07	GRO slow growth	KOG2112	[GO:0016787] MOLECULAR_FUNCTION hydrolase activity (IEA)
Locus_18163_Transcript_1/1_Confidence_0.000_Length_1285	WBGene00022148|Y71G12B.8	2e-07	GRO slow growth	KOG4054	[GO:0040010] BIOLOGICAL_PROCESS positive regulation of growth rate (IMP)
Locus_18174_Transcript_1/1_Confidence_0.000_Length_419	WBGene00012663|hex-3	6e-06	GRO slow growth	KOG4292	[GO:0016021] CELLULAR_COMPONENT integral to membrane (IEA)
Locus_18176_Transcript_1/1_Confidence_0.000_Length_441	WBGene00023504|F26F2.8	8e-10	RIC aldicarb resistant	KOG0443	[GO:0051014] BIOLOGICAL_PROCESS actin filament severing (IDA) via [WBPaper00032034] Klaavuniemi T et al. (2008)
Locus_18177_Transcript_1/1_Confidence_0.000_Length_847	WBGene00010697|uda-1	1e-09	EGL D egg laying defective	LSE0539	[GO:0016021] CELLULAR_COMPONENT integral to membrane (IEA)
Locus_18179_Transcript_1/1_Confidence_0.000_Length_224	WBGene00008370|D1054.1	2e-06	EGL D egg laying defective		[GO:0003924] MOLECULAR_FUNCTION GTPase activity (IEA)
Locus_18183_Transcript_1/1_Confidence_0.000_Length_1397	WBGene00021685|Y48G8AL.1	3e-07	GRO slow growth	KOG2573	[GO:0002119] BIOLOGICAL_PROCESS nematode larval development (IMP)
Locus_18189_Transcript_1/1_Confidence_0.000_Length_829	WBGene00003843|oct-2	1e-10	GRO slow growth	TWOG0212	[GO:0000003] BIOLOGICAL_PROCESS reproduction (IMP)
Locus_18191_Transcript_1/1_Confidence_0.000_Length_1273	WBGene00022059|Y67D8A.2	4e-08	GRO slow growth	TWOG0221	[GO:0004167] MOLECULAR_FUNCTION dopachrome isomerase activity (IDA) via [WBPaper00036343] Sendoel A et al. (2010)
Locus_18199_Transcript_1/1_Confidence_0.000_Length_388	WBGene00011361|T01H10.8	5e-08	GRO slow growth	KOG2638	[GO:0008340] BIOLOGICAL_PROCESS determination of adult life span (IMP)
Locus_18210_Transcript_1/2_Confidence_0.667_Length_1326	WBGene00006796|unc-62	6e-06	GRO slow growth	KOG0604	[GO:0009792] BIOLOGICAL_PROCESS embryonic development ending in birth or egg hatching (IMP)
Locus_18210_Transcript_2/2_Confidence_0.333_Length_1306	WBGene00006796|unc-62	6e-06	GRO slow growth	KOG0318
Locus_18216_Transcript_1/1_Confidence_0.000_Length_281	WBGene00001166|eftu-2	3e-07	GRO slow growth	KOG1385	[GO:0016787] MOLECULAR_FUNCTION hydrolase activity (IEA)
Locus_18229_Transcript_1/1_Confidence_0.000_Length_191	WBGene00017765|F25B4.1	1e-08	GRO slow growth	KOG1121	[GO:0003677] MOLECULAR_FUNCTION DNA binding (IEA)
Locus_18238_Transcript_1/1_Confidence_0.000_Length_213	WBGene00002189|kin-1	2e-10	GRO slow growth	KOG0194	[GO:0005515] MOLECULAR_FUNCTION protein binding (IEA)
Locus_18242_Transcript_1/1_Confidence_0.000_Length_458	WBGene00013092|Y51H1A.1	2e-06	GRO slow growth		[GO:0019915] BIOLOGICAL_PROCESS lipid storage (IMP)
Locus_18244_Transcript_1/1_Confidence_0.000_Length_279	WBGene00016101|C25E10.12	6e-08	GRO slow growth	KOG2762	[GO:0005783] CELLULAR_COMPONENT endoplasmic reticulum (IEA)
Locus_18246_Transcript_1/1_Confidence_0.000_Length_1561	WBGene00015841|C16C8.2	2e-10	GRO slow growth	KOG2940	[GO:0008152] BIOLOGICAL_PROCESS metabolic process (IEA)
Locus_18250_Transcript_1/1_Confidence_0.000_Length_819	WBGene00006768|unc-32	7e-06	GRO slow growth	KOG2667	[GO:0016021] CELLULAR_COMPONENT integral to membrane (IEA)
Locus_18251_Transcript_1/1_Confidence_0.000_Length_1107	WBGene00003642|nhr-52	3e-09	postembryonic development variant		[GO:0016021] CELLULAR_COMPONENT integral to membrane (IEA)
Locus_1826_Transcript_1/1_Confidence_0.000_Length_2114	WBGene00012650|Y39A1A.12	7e-10	postembryonic development variant	KOG0467	[GO:0005525] MOLECULAR_FUNCTION GTP binding (IEA)
Locus_18263_Transcript_1/2_Confidence_0.667_Length_1943	WBGene00012182|W01D2.5	3e-07	GRO slow growth	KOG3644	[GO:0006811] BIOLOGICAL_PROCESS ion transport (IEA)
Locus_18263_Transcript_2/2_Confidence_0.333_Length_1906	WBGene00012182|W01D2.5	3e-07	EMB embryonic lethal	LSE0688	[GO:0009792] BIOLOGICAL_PROCESS embryonic development ending in birth or egg hatching (IMP)
Locus_18274_Transcript_1/1_Confidence_0.000_Length_2487	WBGene00000995|die-1	4e-06	EMB embryonic lethal		[GO:0018991] BIOLOGICAL_PROCESS oviposition (IMP)
Locus_18275_Transcript_1/1_Confidence_0.000_Length_2622	WBGene00016313|set-4	5e-06	GRO slow growth	KOG1252	[GO:0006535] BIOLOGICAL_PROCESS cysteine biosynthetic process from serine (IEA)
Locus_1828_Transcript_1/1_Confidence_0.000_Length_1516	WBGene00007810|C29F7.1	1e-06	GRO slow growth		[GO:0005622] CELLULAR_COMPONENT intracellular (IEA)
Locus_18284_Transcript_1/1_Confidence_0.000_Length_890	WBGene00000101|aka-1	7e-09	EMB embryonic lethal		[GO:0005089] MOLECULAR_FUNCTION Rho guanyl-nucleotide exchange factor activity (IEA)
Locus_18290_Transcript_1/2_Confidence_0.667_Length_1666	WBGene00021167|cyp-32B1	2e-08	GRO slow growth	KOG2711	[GO:0006972] BIOLOGICAL_PROCESS hyperosmotic response (IGI) via [WBPaper00003607] Kawasaki M et al. (1999)
Locus_18290_Transcript_2/2_Confidence_0.333_Length_1664	WBGene00021167|cyp-32B1	2e-08	GRO slow growth	KOG0355	[GO:0009792] BIOLOGICAL_PROCESS embryonic development ending in birth or egg hatching (IMP)
Locus_18291_Transcript_1/1_Confidence_0.000_Length_1005	WBGene00007912|C34B7.2	2e-09	GRO slow growth		[GO:0007186] BIOLOGICAL_PROCESS G-protein coupled receptor protein signaling pathway (IEA)
Locus_18292_Transcript_1/1_Confidence_0.000_Length_182	WBGene00008800|F14E5.2	7e-08	GRO slow growth	KOG1489	[GO:0005525] MOLECULAR_FUNCTION GTP binding (IEA)
Locus_18304_Transcript_1/1_Confidence_0.000_Length_259	WBGene00018339|abcf-3	2e-07	GRO slow growth	KOG2672	[GO:0009792] BIOLOGICAL_PROCESS embryonic development ending in birth or egg hatching (IMP)
Locus_18310_Transcript_1/1_Confidence_0.000_Length_1955	WBGene00018635|F49E8.1	1e-10	GRO slow growth	KOG2365	[GO:0016021] CELLULAR_COMPONENT integral to membrane (IEA)
Locus_18317_Transcript_1/1_Confidence_0.000_Length_192	WBGene00001397|fat-5	2e-08	GRO slow growth	KOG0254	[GO:0016020] CELLULAR_COMPONENT membrane (IEA)
Locus_18319_Transcript_1/1_Confidence_0.000_Length_243	WBGene00001814|haf-4	5e-07	GRO slow growth	KOG0598	[GO:0004672] MOLECULAR_FUNCTION protein kinase activity (IEA)
Locus_18320_Transcript_1/1_Confidence_0.000_Length_462	WBGene00002265|lec-2	9e-10	GRO slow growth	KOG0389	[GO:0009792] BIOLOGICAL_PROCESS embryonic development ending in birth or egg hatching (IMP)
Locus_18328_Transcript_1/1_Confidence_0.000_Length_188	WBGene00006596|top-3	5e-10	GRO slow growth	LSE0720	[GO:0016021] CELLULAR_COMPONENT integral to membrane (IEA)
Locus_18336_Transcript_1/1_Confidence_0.000_Length_1627	WBGene00016006|fln-2	2e-09	GRO slow growth	KOG2337	[GO:0040024] BIOLOGICAL_PROCESS dauer larval development (IGI) via [WBPaper00006070] Melendez A et al. (2003)
Locus_18341_Transcript_1/1_Confidence_0.000_Length_2818	WBGene00009661|patr-1	6e-07	GRO slow growth	KOG3430	[GO:0003777] MOLECULAR_FUNCTION microtubule motor activity (IEA)
Locus_18346_Transcript_1/1_Confidence_0.000_Length_308	WBGene00012928|aakb-2	1e-10	SCK sick	KOG3387	[GO:0002119] BIOLOGICAL_PROCESS nematode larval development (IMP)
Locus_18348_Transcript_1/1_Confidence_0.000_Length_1793	WBGene00009247|bath-45	6e-07	GRO slow growth	KOG1192	[GO:0040010] BIOLOGICAL_PROCESS positive regulation of growth rate (IMP)
Locus_18354_Transcript_1/1_Confidence_0.000_Length_1963	WBGene00009800|rrc-1	4e-06	GRO slow growth		[GO:0004622] MOLECULAR_FUNCTION lysophospholipase activity (IEA)
Locus_18355_Transcript_1/1_Confidence_0.000_Length_788	WBGene00004318|rbg-2	1e-06	RIC aldicarb resistant	KOG0841	[GO:0040010] BIOLOGICAL_PROCESS positive regulation of growth rate (IMP)
Locus_18356_Transcript_1/1_Confidence_0.500_Length_173	WBGene00004417|rpl-6	8e-08	GRO slow growth	KOG3124	[GO:0004735] MOLECULAR_FUNCTION pyrroline-5-carboxylate reductase activity (IEA)
Locus_18357_Transcript_1/1_Confidence_0.000_Length_631	WBGene00006611|tre-5	6e-10	GRO slow growth	KOG3098	[GO:0055085] BIOLOGICAL_PROCESS transmembrane transport (IEA)
Locus_18358_Transcript_1/1_Confidence_0.000_Length_1704	WBGene00006062|stn-1	3e-09	GRO slow growth	KOG0021	[GO:0009792] BIOLOGICAL_PROCESS embryonic development ending in birth or egg hatching (IMP)
Locus_18363_Transcript_1/1_Confidence_0.000_Length_546	WBGene00002039|hum-6	6e-06	GRO slow growth	KOG4804	[GO:0016021] CELLULAR_COMPONENT integral to membrane (IEA)
Locus_18366_Transcript_1/1_Confidence_0.000_Length_240	WBGene00018811|pmt-2	8e-10	GRO slow growth	KOG2142	[GO:0008152] BIOLOGICAL_PROCESS metabolic process (IEA)
Locus_18370_Transcript_1/1_Confidence_0.000_Length_928	WBGene00019029|F58B6.1	3e-09	GRO slow growth	KOG0024	[GO:0008270] MOLECULAR_FUNCTION zinc ion binding (IEA)
Locus_18372_Transcript_1/1_Confidence_0.000_Length_3160	WBGene00022372|Y92H12BR.7	8e-06	GRO slow growth		[GO:0016021] CELLULAR_COMPONENT integral to membrane (IEA)
Locus_18374_Transcript_1/1_Confidence_0.000_Length_250	WBGene00001564|gei-7	2e-10	GRO slow growth		[GO:0016021] CELLULAR_COMPONENT integral to membrane (IEA)
Locus_18375_Transcript_1/1_Confidence_0.000_Length_442	WBGene00002024|hsp-43	4e-10	postembryonic development variant	KOG2382	[GO:0006505] BIOLOGICAL_PROCESS GPI anchor metabolic process (IEA)
Locus_1838_Transcript_1/1_Confidence_0.000_Length_240	WBGene00004042|plk-1	8e-10	GRO slow growth	KOG3263	[GO:0018991] BIOLOGICAL_PROCESS oviposition (IMP)
Locus_18382_Transcript_1/3_Confidence_0.667_Length_1937	WBGene00004882|smg-4	3e-06	DAF C dauer constitutive
Locus_18382_Transcript_2/3_Confidence_0.667_Length_1941	WBGene00004882|smg-4	3e-06	postembryonic development variant	KOG3134	[GO:0009792] BIOLOGICAL_PROCESS embryonic development ending in birth or egg hatching (IMP)
Locus_18382_Transcript_3/3_Confidence_0.000_Length_1934	WBGene00004882|smg-4	3e-06	EMB embryonic lethal	KOG0711	[GO:0009792] BIOLOGICAL_PROCESS embryonic development ending in birth or egg hatching (IMP)
Locus_18387_Transcript_1/1_Confidence_0.000_Length_271	WBGene00019225|H22K11.2	2e-08	GRO slow growth	KOG1041	[GO:0043186] CELLULAR_COMPONENT P granule (IDA) via [WBPaper00035262] Gu W et al. (2009)
Locus_18394_Transcript_1/1_Confidence_0.000_Length_314	WBGene00018013|F33E11.6	2e-09	GRO slow growth		[GO:0071688] BIOLOGICAL_PROCESS striated (IMP)
Locus_18425_Transcript_1/1_Confidence_0.000_Length_1641	WBGene00003884|osm-3	5e-09	GRO slow growth	KOG0852	[GO:0016209] MOLECULAR_FUNCTION antioxidant activity (IEA)
Locus_18430_Transcript_1/1_Confidence_0.000_Length_209	WBGene00000098|air-1	3e-08	GRO slow growth
Locus_18432_Transcript_1/1_Confidence_0.000_Length_397	WBGene00010263|F58G1.1	4e-07	GRO slow growth	KOG2061	[GO:0040010] BIOLOGICAL_PROCESS positive regulation of growth rate (IMP)
Locus_18436_Transcript_1/1_Confidence_0.000_Length_1235	WBGene00000037|ace-3	4e-06	GRO slow growth	KOG3719	[GO:0009792] BIOLOGICAL_PROCESS embryonic development ending in birth or egg hatching (IMP)
Locus_18447_Transcript_1/1_Confidence_0.000_Length_868	WBGene00002881|let-756	8e-07	GRO slow growth	KOG2854	[GO:0040010] BIOLOGICAL_PROCESS positive regulation of growth rate (IMP)
Locus_18455_Transcript_1/1_Confidence_0.000_Length_233	WBGene00013976|nhr-33	9e-09	GRO slow growth		[GO:0004114] MOLECULAR_FUNCTION 3',5'-cyclic-nucleotide phosphodiesterase activity (IEA)
Locus_18461_Transcript_1/1_Confidence_0.000_Length_806	WBGene00011232|R11A5.4	1e-10	GRO slow growth	KOG0108	[GO:0003676] MOLECULAR_FUNCTION nucleic acid binding (IEA)
Locus_18462_Transcript_1/1_Confidence_0.000_Length_602	WBGene00016600|ets-5	5e-07	GRO slow growth	KOG0108	[GO:0009792] BIOLOGICAL_PROCESS embryonic development ending in birth or egg hatching (IMP)
Locus_18466_Transcript_1/1_Confidence_0.000_Length_314	WBGene00000759|col-186	7e-07	GRO slow growth	KOG4291	[GO:0007160] BIOLOGICAL_PROCESS cell-matrix adhesion (IEA)
Locus_18491_Transcript_1/1_Confidence_0.000_Length_649	WBGene00017162|ddx-23	4e-10	GRO slow growth	KOG3349	[GO:0005975] BIOLOGICAL_PROCESS carbohydrate metabolic process (IEA)
Locus_18506_Transcript_1/1_Confidence_0.000_Length_209	WBGene00011912|T22C1.1	3e-06	GRO slow growth		[GO:0009792] BIOLOGICAL_PROCESS embryonic development ending in birth or egg hatching (IMP)
Locus_18510_Transcript_1/1_Confidence_0.000_Length_2809	WBGene00018889|F55F1.3	7e-07	GRO slow growth	KOG4733	[GO:0040011] BIOLOGICAL_PROCESS locomotion (IMP)
Locus_18512_Transcript_1/1_Confidence_0.000_Length_184	WBGene00004136|pqn-51	2e-07	GRO slow growth		[GO:0000703] MOLECULAR_FUNCTION oxidized pyrimidine base lesion DNA N-glycosylase activity (IDA) via [WBPaper00033412] Morinaga H et al. (2009) DNA Repair (Amst)
Locus_18547_Transcript_1/1_Confidence_0.000_Length_214	WBGene00019537|K08D12.3	2e-10	GRO slow growth
Locus_18553_Transcript_1/1_Confidence_0.000_Length_317	WBGene00013201|Y54E5A.6	2e-06	GRO slow growth	KOG0754	[GO:0005488] MOLECULAR_FUNCTION binding (IEA)
Locus_18558_Transcript_1/1_Confidence_0.000_Length_970	WBGene00018853|sec-22	3e-07	GRO slow growth	KOG3749	[GO:0004611] MOLECULAR_FUNCTION phosphoenolpyruvate carboxykinase activity (IEA)
Locus_18568_Transcript_1/1_Confidence_0.000_Length_1484	WBGene00012529|Y32F6A.4	2e-09	GRO slow growth	KOG2650	[GO:0010171] BIOLOGICAL_PROCESS body morphogenesis (IMP)
Locus_18578_Transcript_1/1_Confidence_0.000_Length_209	WBGene00004704|rsp-7	4e-10	GRO slow growth		[GO:0003723] MOLECULAR_FUNCTION RNA binding (IEA)
Locus_18580_Transcript_1/1_Confidence_0.000_Length_1583	WBGene00009632|ttyh-1	1e-05	GRO slow growth	KOG0918	[GO:0008430] MOLECULAR_FUNCTION selenium binding (IEA)
Locus_18588_Transcript_1/1_Confidence_0.000_Length_209	WBGene00021049|W05H9.2	6e-06	GRO slow growth	KOG2592	[GO:0016020] CELLULAR_COMPONENT membrane (IEA)
Locus_18589_Transcript_1/1_Confidence_0.000_Length_864	WBGene00017339|F10D7.2	6e-09	GRO slow growth		[GO:0003993] MOLECULAR_FUNCTION acid phosphatase activity (IEA)
Locus_18590_Transcript_1/1_Confidence_0.000_Length_281	WBGene00001026|dnj-8	1e-08	postembryonic development variant		[GO:0005044] MOLECULAR_FUNCTION scavenger receptor activity (IEA)
Locus_18598_Transcript_1/1_Confidence_0.000_Length_332	WBGene00013585|cyp-42A1	4e-10	GRO slow growth	KOG4498
Locus_18600_Transcript_1/1_Confidence_0.000_Length_430	WBGene00006727|ubq-1	2e-10	GRO slow growth	KOG1764	[GO:0040035] BIOLOGICAL_PROCESS hermaphrodite genitalia development (IMP)
Locus_18602_Transcript_1/1_Confidence_0.000_Length_220	WBGene00000904|daf-8	1e-06	GRO slow growth	KOG3974
Locus_18603_Transcript_1/1_Confidence_0.000_Length_323	WBGene00012445|Y16B4A.2	2e-06	GRO slow growth		[GO:0004672] MOLECULAR_FUNCTION protein kinase activity (IEA)
Locus_18605_Transcript_1/1_Confidence_0.000_Length_776	WBGene00006461|tag-96	3e-09	GRO slow growth	KOG0603	[GO:0004674] MOLECULAR_FUNCTION protein serine/threonine kinase activity (IEA)
Locus_18611_Transcript_1/1_Confidence_0.000_Length_1791	WBGene00007027|ssl-1	2e-10	GRO slow growth
Locus_18617_Transcript_1/1_Confidence_0.000_Length_161	WBGene00003370|mlc-2	5e-08	GRO slow growth	KOG1516	[GO:0008152] BIOLOGICAL_PROCESS metabolic process (IEA)
Locus_1862_Transcript_1/1_Confidence_0.000_Length_978	WBGene00002132|inx-10	1e-07	GRO slow growth	KOG3656	[GO:0007186] BIOLOGICAL_PROCESS G-protein coupled receptor protein signaling pathway (IEA)
Locus_1864_Transcript_1/1_Confidence_0.000_Length_1133	WBGene00011944|T23D8.3	1e-09	GRO slow growth	KOG3998	[GO:0016021] CELLULAR_COMPONENT integral to membrane (IEA)
Locus_18648_Transcript_1/1_Confidence_0.000_Length_480	WBGene00006542|tbp-1	6e-09	RIC aldicarb resistant	KOG4187	[GO:0030414] MOLECULAR_FUNCTION peptidase inhibitor activity (IDA) via [WBPaper00003188] Lindberg I et al. (1998)
Locus_18650_Transcript_1/1_Confidence_0.000_Length_303	WBGene00006609|tre-3	6e-10	GRO slow growth	KOG3148	[GO:0004342] MOLECULAR_FUNCTION glucosamine-6-phosphate deaminase activity (IEA)
Locus_18676_Transcript_1/1_Confidence_0.000_Length_420	WBGene00006066|sto-4	3e-10	GRO slow growth		[GO:0006629] BIOLOGICAL_PROCESS lipid metabolic process (IEA)
Locus_18678_Transcript_1/1_Confidence_0.000_Length_519	WBGene00012463|Y17G7B.10	2e-09	GRO slow growth	KOG1611	[GO:0008152] BIOLOGICAL_PROCESS metabolic process (IEA)
Locus_1869_Transcript_1/1_Confidence_0.000_Length_805	WBGene00003616|nhr-17	2e-08	GRO slow growth	KOG3688	[GO:0005516] MOLECULAR_FUNCTION calmodulin binding (IPI) via [WBPaper00031011] Shen X et al. (2008) Cell Calcium "Ca(2+)
Locus_18690_Transcript_1/1_Confidence_0.000_Length_1236	WBGene00000435|ceh-10	1e-10	EMB embryonic lethal	KOG4065	[GO:0005509] MOLECULAR_FUNCTION calcium ion binding (IEA)
Locus_18699_Transcript_1/1_Confidence_0.000_Length_570	WBGene00004310|ras-1	2e-07	GRO slow growth	KOG3767	[GO:0006812] BIOLOGICAL_PROCESS cation transport (IEA)
Locus_18707_Transcript_1/1_Confidence_0.000_Length_927	WBGene00021071|W07B8.3	4e-09	GRO slow growth	KOG0020	[GO:0006898] BIOLOGICAL_PROCESS receptor-mediated endocytosis (IMP)
Locus_18716_Transcript_1/1_Confidence_0.000_Length_162	WBGene00020875|T28A11.13	1e-10	GRO slow growth	KOG0767	[GO:0008340] BIOLOGICAL_PROCESS determination of adult life span (IMP)
Locus_18727_Transcript_1/1_Confidence_0.000_Length_1472	WBGene00004389|rnp-6	8e-07	LON long		[GO:0040015] BIOLOGICAL_PROCESS negative regulation of multicellular organism growth (IMP)
Locus_18755_Transcript_1/1_Confidence_0.000_Length_406	WBGene00019813|ger-1	2e-09	GRO slow growth		[GO:0009792] BIOLOGICAL_PROCESS embryonic development ending in birth or egg hatching (IMP)
Locus_1876_Transcript_1/1_Confidence_0.000_Length_2580	WBGene00017515|F16F9.4	3e-08	GRO slow growth	KOG2421	[GO:0003824] MOLECULAR_FUNCTION catalytic activity (IEA)
Locus_18762_Transcript_1/1_Confidence_0.000_Length_306	WBGene00001747|gsp-1	2e-08	EMB embryonic lethal
Locus_18764_Transcript_1/1_Confidence_0.000_Length_674	WBGene00000776|cpl-1	4e-06	EMB embryonic lethal	KOG4364	[GO:0009792] BIOLOGICAL_PROCESS embryonic development ending in birth or egg hatching (IMP)
Locus_18790_Transcript_1/1_Confidence_0.000_Length_350	WBGene00003567|ncx-2	1e-07	GRO slow growth	LSE1087	[GO:0016021] CELLULAR_COMPONENT integral to membrane (IEA)
Locus_18796_Transcript_1/1_Confidence_0.000_Length_2273	WBGene00004771|sem-2	5e-08	GRO slow growth	KOG3881	[GO:0040035] BIOLOGICAL_PROCESS hermaphrodite genitalia development (IMP)
Locus_18802_Transcript_1/1_Confidence_0.000_Length_3568	WBGene00015344|nra-4	2e-08	GRO slow growth	KOG1192	[GO:0008152] BIOLOGICAL_PROCESS metabolic process (IEA)
Locus_18805_Transcript_1/1_Confidence_0.000_Length_602	WBGene00015274|ztf-12	2e-09	GRO slow growth	LSE0506
Locus_18809_Transcript_1/1_Confidence_0.000_Length_1596	WBGene00001209|egl-45	7e-08	GRO slow growth		[GO:0016787] MOLECULAR_FUNCTION hydrolase activity (IEA)
Locus_18811_Transcript_1/1_Confidence_0.000_Length_197	WBGene00016197|pxl-1	3e-08	GRO slow growth	KOG0332	[GO:0043186] CELLULAR_COMPONENT P granule (IDA) via [WBPaper00036048] Sheth U et al. (2010)
Locus_18819_Transcript_1/1_Confidence_0.000_Length_165	WBGene00008774|F13H10.3	8e-06	GRO slow growth	KOG0757	[GO:0005488] MOLECULAR_FUNCTION binding (IEA)
Locus_18824_Transcript_1/1_Confidence_0.000_Length_577	WBGene00002189|kin-1	6e-09	GRO slow growth	KOG0158	[GO:0000003] BIOLOGICAL_PROCESS reproduction (IMP)
Locus_18838_Transcript_1/1_Confidence_0.000_Length_219	WBGene00005022|sqv-4	1e-10	postembryonic development variant	KOG0158	[GO:0009792] BIOLOGICAL_PROCESS embryonic development ending in birth or egg hatching (IMP)
Locus_18839_Transcript_1/1_Confidence_0.000_Length_433	WBGene00018610|F48E8.3	6e-08	GRO slow growth	KOG0158	[GO:0004497] MOLECULAR_FUNCTION monooxygenase activity (IEA)
Locus_18851_Transcript_1/1_Confidence_0.000_Length_2528	WBGene00007103|crm-1	3e-08	GRO slow growth	KOG0158	[GO:0004497] MOLECULAR_FUNCTION monooxygenase activity (IEA)
Locus_18854_Transcript_1/1_Confidence_0.000_Length_182	WBGene00000086|aex-3	1e-07	GRO slow growth	LSE0686
Locus_18859_Transcript_1/1_Confidence_0.000_Length_1211	WBGene00022423|nhr-41	8e-06	GRO slow growth		[GO:0006897] BIOLOGICAL_PROCESS endocytosis (IMP) via [WBPaper00028279] Hayakawa A et al. (2006)
Locus_18862_Transcript_1/1_Confidence_0.000_Length_1512	WBGene00022708|ZK354.7	9e-07	postembryonic development variant	KOG1308	[GO:0005488] MOLECULAR_FUNCTION binding (IEA)
Locus_18864_Transcript_1/1_Confidence_0.000_Length_426	WBGene00002182|kap-1	8e-06	GRO slow growth		[GO:0016021] CELLULAR_COMPONENT integral to membrane (IEA)
Locus_18867_Transcript_1/1_Confidence_0.000_Length_295	WBGene00007267|C03A3.2	4e-07	GRO slow growth
Locus_18879_Transcript_1/1_Confidence_0.000_Length_500	WBGene00020648|T21D12.7	3e-09	postembryonic development variant	KOG1520	[GO:0009058] BIOLOGICAL_PROCESS biosynthetic process (IEA)
Locus_18889_Transcript_1/1_Confidence_0.000_Length_867	WBGene00006487|tag-141	8e-07	EMB embryonic lethal		[GO:0018991] BIOLOGICAL_PROCESS oviposition (IMP)
Locus_18890_Transcript_1/1_Confidence_0.000_Length_1260	WBGene00014210|ZK1067.4	1e-07	GRO slow growth	LSE1189
Locus_18892_Transcript_1/1_Confidence_0.000_Length_265	WBGene00020166|T02G5.7	4e-06	GRO slow growth	KOG1078	[GO:0006898] BIOLOGICAL_PROCESS receptor-mediated endocytosis (IMP)
Locus_189_Transcript_1/1_Confidence_0.000_Length_1076	WBGene00015841|C16C8.2	1e-08	GRO slow growth		[GO:0015018] MOLECULAR_FUNCTION galactosylgalactosylxylosylprotein 3-beta-glucuronosyltransferase activity (IEA)
Locus_18900_Transcript_1/1_Confidence_0.000_Length_1175	WBGene00002889|let-765	5e-08	GRO slow growth	KOG2245	[GO:0016779] MOLECULAR_FUNCTION nucleotidyltransferase activity (IEA)
Locus_18903_Transcript_1/1_Confidence_0.000_Length_290	WBGene00001169|eef-1A.2	1e-07	GRO slow growth	KOG3624	[GO:0004222] MOLECULAR_FUNCTION metalloendopeptidase activity (IEA)
Locus_18904_Transcript_1/1_Confidence_0.000_Length_320	WBGene00003411|mrp-5	2e-10	GRO slow growth	TWOG0192
Locus_1891_Transcript_1/1_Confidence_0.000_Length_2119	WBGene00007009|wwp-1	2e-08	GRO slow growth	TWOG0192
Locus_18913_Transcript_1/1_Confidence_0.000_Length_288	WBGene00003589|nex-2	2e-08	GRO slow growth	KOG1046	[GO:0009792] BIOLOGICAL_PROCESS embryonic development ending in birth or egg hatching (IMP)
Locus_1893_Transcript_1/1_Confidence_0.000_Length_1905	WBGene00000271|brf-1	1e-05	GRO slow growth	KOG1987	[GO:0005515] MOLECULAR_FUNCTION protein binding (IEA)
Locus_18940_Transcript_1/1_Confidence_0.000_Length_173	WBGene00006805|unc-73	1e-08	GRO slow growth		[GO:0003700] MOLECULAR_FUNCTION transcription factor activity (IEA)
Locus_18946_Transcript_1/1_Confidence_0.000_Length_210	WBGene00001708|grk-1	4e-06	GRO slow growth	KOG0496	[GO:0004553] MOLECULAR_FUNCTION hydrolase activity, hydrolyzing O-glycosyl compounds (IEA)
Locus_18950_Transcript_1/1_Confidence_0.000_Length_1200	WBGene00018989|F56F11.2	2e-07	GRO slow growth	KOG1519	[GO:0009792] BIOLOGICAL_PROCESS embryonic development ending in birth or egg hatching (IMP)
Locus_18961_Transcript_1/1_Confidence_0.000_Length_163	WBGene00005023|sqv-5	6e-06	GRO slow growth		[GO:0016021] CELLULAR_COMPONENT integral to membrane (IEA)
Locus_18963_Transcript_1/1_Confidence_0.000_Length_676	WBGene00020912|W01A11.7	3e-06	EMB embryonic lethal	KOG0985	[GO:0008104] BIOLOGICAL_PROCESS protein localization (IMP) via [WBPaper00030865] Holmes A et al. (2007)
Locus_18964_Transcript_1/1_Confidence_0.000_Length_235	WBGene00010317|idh-1	6e-10	EMB embryonic lethal		[GO:0016021] CELLULAR_COMPONENT integral to membrane (IEA)
Locus_18968_Transcript_1/1_Confidence_0.000_Length_226	WBGene00018018|F33G12.6	2e-08	GRO slow growth		[GO:0009792] BIOLOGICAL_PROCESS embryonic development ending in birth or egg hatching (IMP)
Locus_18974_Transcript_1/1_Confidence_0.000_Length_729	WBGene00018786|hmbx-1	2e-10	EMB embryonic lethal		[GO:0005272] MOLECULAR_FUNCTION sodium channel activity (IEA)
Locus_18988_Transcript_1/1_Confidence_0.000_Length_1008	WBGene00012322|W07A12.4	2e-06	EMB embryonic lethal	KOG2832	[GO:0000003] BIOLOGICAL_PROCESS reproduction (IMP)
Locus_18994_Transcript_1/1_Confidence_0.000_Length_486	WBGene00014139|ZK896.9	3e-06	GRO slow growth	KOG3591	[GO:0071259] BIOLOGICAL_PROCESS cellular (IEP) via [WBPaper00031923] Kimura T et al. (2008)
Locus_18998_Transcript_1/1_Confidence_0.000_Length_199	WBGene00008183|tag-333	5e-08	EMB embryonic lethal	KOG2752	[GO:0004842] MOLECULAR_FUNCTION ubiquitin-protein ligase activity (IEA)
Locus_19_Transcript_1/1_Confidence_0.000_Length_172	WBGene00004032|pkc-1	3e-09	GRO slow growth	KOG1721	[GO:0005622] CELLULAR_COMPONENT intracellular (IEA)
Locus_190_Transcript_1/1_Confidence_0.000_Length_5583	WBGene00000123|ama-1	8e-09	GRO slow growth	KOG4296	[GO:0016021] CELLULAR_COMPONENT integral to membrane (IEA)
Locus_19002_Transcript_1/1_Confidence_0.000_Length_225	WBGene00013197|Y54E5A.1	1e-08	GRO slow growth		[GO:0005125] MOLECULAR_FUNCTION cytokine activity (IEA)
Locus_19003_Transcript_1/1_Confidence_0.000_Length_209	WBGene00017996|F33D4.4	4e-10	GRO slow growth	KOG1154	[GO:0006898] BIOLOGICAL_PROCESS receptor-mediated endocytosis (IMP)
Locus_19009_Transcript_1/1_Confidence_0.000_Length_227	WBGene00016789|djr-1.2	5e-06	GRO slow growth	KOG2637	[GO:0000003] BIOLOGICAL_PROCESS reproduction (IMP)
Locus_19015_Transcript_1/1_Confidence_0.000_Length_954	WBGene00016596|C42D4.3	2e-09	GRO slow growth	KOG0698	[GO:0040010] BIOLOGICAL_PROCESS positive regulation of growth rate (IMP)
Locus_19016_Transcript_1/1_Confidence_0.000_Length_1221	WBGene00021413|srt-52	5e-08	GRO slow growth	KOG3932	[GO:0051932] BIOLOGICAL_PROCESS synaptic transmission, GABAergic (IMP) via [WBPaper00028525] Locke CJ et al. (2006)
Locus_19018_Transcript_1/1_Confidence_0.000_Length_903	WBGene00020758|T24C4.2	3e-08	GRO slow growth		[GO:0005515] MOLECULAR_FUNCTION protein binding (IEA)
Locus_19019_Transcript_1/1_Confidence_0.000_Length_1039	WBGene00010375|H09F14.1	6e-10	GRO slow growth	LSE0775	[GO:0016787] MOLECULAR_FUNCTION hydrolase activity (IEA)
Locus_19023_Transcript_1/1_Confidence_0.000_Length_1546	WBGene00015217|tag-224	3e-08	GRO slow growth	KOG2386	[GO:0009792] BIOLOGICAL_PROCESS embryonic development ending in birth or egg hatching (IMP)
Locus_19031_Transcript_1/1_Confidence_0.000_Length_481	WBGene00010231|F58B3.4	5e-10	GRO slow growth	KOG2896
Locus_19034_Transcript_1/1_Confidence_0.000_Length_313	WBGene00021210|Y18H1A.4	2e-09	RIC aldicarb resistant		[GO:0004672] MOLECULAR_FUNCTION protein kinase activity (IDA) via [WBPaper00033117] Ren M et al. (2009)
Locus_19036_Transcript_1/1_Confidence_0.000_Length_199	WBGene00015547|ain-1	2e-07	GRO slow growth	KOG1950	[GO:0016757] MOLECULAR_FUNCTION transferase activity, transferring glycosyl groups (IEA)
Locus_19037_Transcript_1/1_Confidence_0.000_Length_237	WBGene00006662|twk-7	2e-10	GRO slow growth	TWOG0811
Locus_19048_Transcript_1/1_Confidence_0.000_Length_351	WBGene00000789|cpz-2	5e-07	GRO slow growth	KOG2613	[GO:0006898] BIOLOGICAL_PROCESS receptor-mediated endocytosis (IMP)
Locus_19055_Transcript_1/1_Confidence_0.000_Length_1886	WBGene00001653|gon-4	2e-10	GRO slow growth	KOG0042	[GO:0004368] MOLECULAR_FUNCTION glycerol-3-phosphate dehydrogenase activity (IEA)
Locus_1906_Transcript_1/1_Confidence_0.000_Length_2477	WBGene00003918|par-3	5e-10	GRO slow growth	KOG0927	[GO:0005524] MOLECULAR_FUNCTION ATP binding (IEA)
Locus_19074_Transcript_1/1_Confidence_0.000_Length_215	WBGene00001095|dars-2	2e-06	RIC aldicarb resistant	KOG1487	[GO:0000003] BIOLOGICAL_PROCESS reproduction (IMP)
Locus_19076_Transcript_1/1_Confidence_0.000_Length_879	WBGene00021931|Y55F3AM.14	1e-10	GRO slow growth	KOG1327	[GO:0000003] BIOLOGICAL_PROCESS reproduction (IMP)
Locus_19081_Transcript_1/1_Confidence_0.000_Length_200	WBGene00013969|tep-1	1e-08	GRO slow growth	KOG2532	[GO:0005215] MOLECULAR_FUNCTION transporter activity (IEA)
Locus_19094_Transcript_1/1_Confidence_0.000_Length_202	WBGene00003385|moc-2	8e-07	GRO slow growth		[GO:0016874] MOLECULAR_FUNCTION ligase activity (IEA)
Locus_19095_Transcript_1/1_Confidence_0.000_Length_1399	WBGene00004182|prk-1	2e-08	GRO slow growth	KOG1006	[GO:0004672] MOLECULAR_FUNCTION protein kinase activity (IEA)
Locus_19105_Transcript_1/1_Confidence_0.000_Length_822	WBGene00017157|tyra-2	4e-08	GRO slow growth	KOG2641	[GO:0016021] CELLULAR_COMPONENT integral to membrane (IEA)
Locus_19115_Transcript_1/1_Confidence_0.000_Length_362	WBGene00004893|sms-2	4e-08	EMB embryonic lethal		[GO:0040011] BIOLOGICAL_PROCESS locomotion (IMP)
Locus_19123_Transcript_1/2_Confidence_0.667_Length_938	WBGene00000526|clc-5	1e-06	GRO slow growth	KOG4392	[GO:0040027] BIOLOGICAL_PROCESS negative regulation of vulval development (IMP)
Locus_19123_Transcript_2/2_Confidence_0.333_Length_938	WBGene00000526|clc-5	1e-06	GRO slow growth	KOG0800	[GO:0005515] MOLECULAR_FUNCTION protein binding (IEA)
Locus_19142_Transcript_1/1_Confidence_0.000_Length_613	WBGene00004930|sod-1	4e-07	GRO slow growth	LSE0558	[GO:0000003] BIOLOGICAL_PROCESS reproduction (IMP)
Locus_19162_Transcript_1/1_Confidence_0.000_Length_202	WBGene00004789|sgk-1	2e-09	GRO slow growth	KOG4406	[GO:0005622] CELLULAR_COMPONENT intracellular (IEA)
Locus_19163_Transcript_1/1_Confidence_0.000_Length_318	WBGene00017449|otpl-3	5e-10	GRO slow growth	KOG3115	[GO:0009792] BIOLOGICAL_PROCESS embryonic development ending in birth or egg hatching (IMP)
Locus_19172_Transcript_1/1_Confidence_0.000_Length_476	WBGene00010280|F58G11.2	3e-07	GRO slow growth	KOG0583	[GO:0004672] MOLECULAR_FUNCTION protein kinase activity (IEA)
Locus_19178_Transcript_1/1_Confidence_0.000_Length_580	WBGene00002245|lag-1	1e-06	GRO slow growth	KOG3340	[GO:0004560] MOLECULAR_FUNCTION alpha-L-fucosidase activity (IEA)
Locus_1918_Transcript_1/1_Confidence_0.000_Length_1010	WBGene00004510|rrf-3	3e-09	GRO slow growth	KOG1503	[GO:0009116] BIOLOGICAL_PROCESS nucleoside metabolic process (IEA)
Locus_19185_Transcript_1/1_Confidence_0.000_Length_209	WBGene00015978|C18F10.7	4e-07	GRO slow growth	LSE0966	[GO:0016021] CELLULAR_COMPONENT integral to membrane (IEA)
Locus_1919_Transcript_1/1_Confidence_0.000_Length_589	WBGene00019884|R05D3.12	2e-10	GRO slow growth		[GO:0040011] BIOLOGICAL_PROCESS locomotion (IMP)
Locus_192_Transcript_1/1_Confidence_0.000_Length_1396	WBGene00001130|dyn-1	1e-10	GRO slow growth	KOG2075	[GO:0005515] MOLECULAR_FUNCTION protein binding (IEA)
Locus_19203_Transcript_1/1_Confidence_0.000_Length_417	WBGene00020209|T04C9.1	5e-06	GRO slow growth		[GO:0004672] MOLECULAR_FUNCTION protein kinase activity (IEA)
Locus_19205_Transcript_1/1_Confidence_0.000_Length_653	WBGene00006756|unc-17	2e-06	GRO slow growth	KOG2597	[GO:0004177] MOLECULAR_FUNCTION aminopeptidase activity (IEA)
Locus_19210_Transcript_1/1_Confidence_0.000_Length_1961	WBGene00009691|F44E5.4	9e-09	GRO slow growth	KOG4264
Locus_19211_Transcript_1/1_Confidence_0.000_Length_763	WBGene00006662|twk-7	9e-07	GRO slow growth	KOG1491	[GO:0009792] BIOLOGICAL_PROCESS embryonic development ending in birth or egg hatching (IMP)
Locus_19213_Transcript_1/1_Confidence_0.000_Length_211	WBGene00020679|T22B11.5	4e-07	DAF C dauer constitutive	KOG2085	[GO:0005829] CELLULAR_COMPONENT cytosol (IDA) via [WBPaper00032946] Padmanabhan S et al. (2009)
Locus_19215_Transcript_1/1_Confidence_0.000_Length_519	WBGene00022151|Y71G12B.11	1e-07	GRO slow growth	KOG4075	[GO:0008340] BIOLOGICAL_PROCESS determination of adult life span (IMP)
Locus_19229_Transcript_1/1_Confidence_0.000_Length_275	WBGene00001172|egl-3	2e-08	GRO slow growth	KOG0025	[GO:0008340] BIOLOGICAL_PROCESS determination of adult life span (IMP)
Locus_19233_Transcript_1/1_Confidence_0.000_Length_167	WBGene00018769|mnat-1	1e-08	GRO slow growth
Locus_19234_Transcript_1/1_Confidence_0.000_Length_1706	WBGene00003844|odc-1	3e-07	GRO slow growth		[GO:0016021] CELLULAR_COMPONENT integral to membrane (IEA)
Locus_1924_Transcript_1/1_Confidence_0.000_Length_454	WBGene00006707|ubc-12	1e-06	GRO slow growth	KOG3767	[GO:0006812] BIOLOGICAL_PROCESS cation transport (IEA)
Locus_1925_Transcript_1/1_Confidence_0.000_Length_2372	WBGene00000566|cnt-2	2e-10	GRO slow growth	KOG2410	[GO:0003840] MOLECULAR_FUNCTION gamma-glutamyltransferase activity (IEA)
Locus_19261_Transcript_1/1_Confidence_0.000_Length_261	WBGene00004032|pkc-1	3e-10	EMB embryonic lethal		[GO:0000287] MOLECULAR_FUNCTION magnesium ion binding (IEA)
Locus_19262_Transcript_1/1_Confidence_0.000_Length_205	WBGene00021752|Y50D7A.2	5e-08	GRO slow growth	KOG0161	[GO:0003774] MOLECULAR_FUNCTION motor activity (IEA)
Locus_19265_Transcript_1/1_Confidence_0.000_Length_357	WBGene00001971|hmg-1.1	8e-06	GRO slow growth	KOG3378 | LSE1186	[GO:0005506] MOLECULAR_FUNCTION iron ion binding (IEA)
Locus_19270_Transcript_1/1_Confidence_0.000_Length_303	WBGene00021146|lgc-45	2e-07	GRO slow growth		[GO:0004185] MOLECULAR_FUNCTION serine-type carboxypeptidase activity (IEA)
Locus_19272_Transcript_1/1_Confidence_0.000_Length_1030	WBGene00019407|K05F1.5	7e-07	postembryonic development variant	KOG0813	[GO:0016787] MOLECULAR_FUNCTION hydrolase activity (IEA)
Locus_19273_Transcript_1/2_Confidence_0.667_Length_330	WBGene00001258|emb-4	3e-09	postembryonic development variant		[GO:0003951] MOLECULAR_FUNCTION NAD+ kinase activity (IEA)
Locus_19273_Transcript_2/2_Confidence_0.333_Length_329	WBGene00001258|emb-4	3e-09	EMB embryonic lethal		[GO:0005524] MOLECULAR_FUNCTION ATP binding (IEA)
Locus_19286_Transcript_1/1_Confidence_0.000_Length_375	WBGene00020131|gcy-28	1e-08	GRO slow growth	KOG0645	[GO:0009792] BIOLOGICAL_PROCESS embryonic development ending in birth or egg hatching (IMP)
Locus_19295_Transcript_1/2_Confidence_0.667_Length_1590	WBGene00008521|F02D8.4	5e-07	EMB embryonic lethal	KOG1073	[GO:0005819] CELLULAR_COMPONENT spindle (IDA) via [WBPaper00026933] Squirrell JM et al. (2006)
Locus_19295_Transcript_2/2_Confidence_0.333_Length_1571	WBGene00008521|F02D8.4	5e-07	GRO slow growth	KOG2245	[GO:0040035] BIOLOGICAL_PROCESS hermaphrodite genitalia development (IMP)
Locus_19297_Transcript_1/1_Confidence_0.000_Length_203	WBGene00006757|unc-18	2e-08	GRO slow growth	KOG1303	[GO:0019915] BIOLOGICAL_PROCESS lipid storage (IMP)
Locus_193_Transcript_1/2_Confidence_0.333_Length_439	WBGene00008000|C38C10.2	5e-08	GRO slow growth		[GO:0016020] CELLULAR_COMPONENT membrane (IEA)
Locus_193_Transcript_2/2_Confidence_0.333_Length_393	WBGene00008000|C38C10.2	4e-08	GRO slow growth	KOG0918	[GO:0008430] MOLECULAR_FUNCTION selenium binding (IEA)
Locus_19303_Transcript_1/1_Confidence_0.000_Length_527	WBGene00001599|glh-2	7e-10	GRO slow growth	KOG1109	[GO:0016021] CELLULAR_COMPONENT integral to membrane (IEA)
Locus_19305_Transcript_1/1_Confidence_0.000_Length_311	WBGene00006840|unc-116	2e-06	GRO slow growth	LSE0529	[GO:0006505] BIOLOGICAL_PROCESS GPI anchor metabolic process (IEA)
Locus_19331_Transcript_1/1_Confidence_0.000_Length_868	WBGene00004951|spc-1	1e-09	EMB embryonic lethal
Locus_19336_Transcript_1/1_Confidence_0.000_Length_1131	WBGene00007518|tag-263	2e-10	GRO slow growth		[GO:0006915] BIOLOGICAL_PROCESS apoptosis (IMP)
Locus_19344_Transcript_1/1_Confidence_0.000_Length_566	WBGene00004212|ptl-1	4e-10	GRO slow growth	KOG0583	[GO:0004672] MOLECULAR_FUNCTION protein kinase activity (IEA)
Locus_19354_Transcript_1/1_Confidence_0.000_Length_517	WBGene00018612|F48E8.6	3e-08	GRO slow growth		[GO:0003677] MOLECULAR_FUNCTION DNA binding (IEA)
Locus_19359_Transcript_1/1_Confidence_0.000_Length_951	WBGene00023172|Y23H5A.8	8e-06	postembryonic development variant	KOG1514	[GO:0040035] BIOLOGICAL_PROCESS hermaphrodite genitalia development (IMP)
Locus_19364_Transcript_1/1_Confidence_0.000_Length_340	WBGene00001030|dnj-12	4e-06	GRO slow growth	KOG4058	[GO:0016021] CELLULAR_COMPONENT integral to membrane (IEA)
Locus_19367_Transcript_1/1_Confidence_0.000_Length_339	WBGene00000716|col-143	5e-10	GRO slow growth	KOG1162	[GO:0018991] BIOLOGICAL_PROCESS oviposition (IMP)
Locus_19368_Transcript_1/1_Confidence_0.000_Length_515	WBGene00003963|pdi-2	4e-07	postembryonic development variant		[GO:0003824] MOLECULAR_FUNCTION catalytic activity (IEA)
Locus_1937_Transcript_1/1_Confidence_0.000_Length_1741	WBGene00004088|ppk-2	1e-10	GRO slow growth	KOG0376	[GO:0016787] MOLECULAR_FUNCTION hydrolase activity (IEA)
Locus_19376_Transcript_1/1_Confidence_0.000_Length_191	WBGene00010877|lact-4	7e-10	GRO slow growth	KOG1120	[GO:0006898] BIOLOGICAL_PROCESS receptor-mediated endocytosis (IMP)
Locus_19377_Transcript_1/1_Confidence_0.000_Length_350	WBGene00004915|snr-2	3e-07	GRO slow growth	KOG1577	[GO:0016491] MOLECULAR_FUNCTION oxidoreductase activity (IEA)
Locus_19386_Transcript_1/1_Confidence_0.000_Length_281	WBGene00003150|mbk-2	3e-09	GRO slow growth		[GO:0009792] BIOLOGICAL_PROCESS embryonic development ending in birth or egg hatching (IMP)
Locus_19390_Transcript_1/1_Confidence_0.000_Length_308	WBGene00010204|F57F5.1	1e-08	GRO slow growth	KOG0152	[GO:0005515] MOLECULAR_FUNCTION protein binding (IEA)
Locus_19396_Transcript_1/1_Confidence_0.000_Length_475	WBGene00011579|T07D4.2	3e-10	GRO slow growth	KOG2954
Locus_19401_Transcript_1/1_Confidence_0.000_Length_206	WBGene00020682|T22D1.3	1e-06	GRO slow growth	KOG0276 | LSE0687	[GO:0016021] CELLULAR_COMPONENT integral to membrane (IEA)
Locus_19405_Transcript_1/1_Confidence_0.000_Length_689	WBGene00002050|ifa-1	4e-06	GRO slow growth	LSE0771	[GO:0016021] CELLULAR_COMPONENT integral to membrane (IEA)
Locus_19408_Transcript_1/1_Confidence_0.000_Length_863	WBGene00001137|eat-6	3e-10	GRO slow growth	TWOG0220	[GO:0000003] BIOLOGICAL_PROCESS reproduction (IMP)
Locus_19409_Transcript_1/1_Confidence_0.000_Length_257	WBGene00013919|ZC506.1	5e-07	postembryonic development variant	KOG2037	[GO:0003924] MOLECULAR_FUNCTION GTPase activity (IEA)
Locus_19413_Transcript_1/1_Confidence_0.000_Length_422	WBGene00020962|W02H5.8	5e-06	GRO slow growth	KOG3878	[GO:0000062] MOLECULAR_FUNCTION acyl-CoA binding (IEA)
Locus_19422_Transcript_1/1_Confidence_0.000_Length_368	WBGene00001330|eps-8	2e-09	GRO slow growth	KOG1046	[GO:0006508] BIOLOGICAL_PROCESS proteolysis (IEA)
Locus_19425_Transcript_1/1_Confidence_0.000_Length_398	WBGene00001564|gei-7	4e-07	GRO slow growth	KOG0765	[GO:0005488] MOLECULAR_FUNCTION binding (IEA)
Locus_19428_Transcript_1/1_Confidence_0.000_Length_240	WBGene00003063|lpd-7	2e-08	GRO slow growth	KOG1220	[GO:0009792] BIOLOGICAL_PROCESS embryonic development ending in birth or egg hatching (IMP)
Locus_19434_Transcript_1/1_Confidence_0.000_Length_447	WBGene00015920|C17G10.9	4e-09	GRO slow growth		[GO:0004867] MOLECULAR_FUNCTION serine-type endopeptidase inhibitor activity (IEA)
Locus_19436_Transcript_1/1_Confidence_0.000_Length_436	WBGene00013588|nlp-42	2e-09	GRO slow growth		[GO:0016491] MOLECULAR_FUNCTION oxidoreductase activity (IEA)
Locus_19443_Transcript_1/1_Confidence_0.000_Length_452	WBGene00019333|moma-1	1e-09	GRO slow growth	KOG4827
Locus_19447_Transcript_1/1_Confidence_0.000_Length_255	WBGene00012131|T28F3.5	1e-08	postembryonic development variant	KOG0148	[GO:0003676] MOLECULAR_FUNCTION nucleic acid binding (IEA)
Locus_19448_Transcript_1/1_Confidence_0.000_Length_1055	WBGene00004466|rpn-10	1e-07	EMB embryonic lethal	KOG3716	[GO:0008415] MOLECULAR_FUNCTION acyltransferase activity (IEA)
Locus_19450_Transcript_1/1_Confidence_0.000_Length_414	WBGene00008672|F11A5.4	4e-07	GRO slow growth	KOG1562	[GO:0003824] MOLECULAR_FUNCTION catalytic activity (IEA)
Locus_19453_Transcript_1/1_Confidence_0.000_Length_211	WBGene00006755|unc-16	2e-08	GRO slow growth	KOG3643	[GO:0006811] BIOLOGICAL_PROCESS ion transport (IEA)
Locus_19454_Transcript_1/1_Confidence_0.000_Length_1021	WBGene00001224|ehs-1	2e-08	GRO slow growth	KOG1616
Locus_19479_Transcript_1/1_Confidence_0.000_Length_496	WBGene00017878|F28A10.10	8e-08	EMB embryonic lethal	KOG0598	[GO:0008340] BIOLOGICAL_PROCESS determination of adult life span (IMP) via [WBPaper00029008] Hansen M et al. (2007)
Locus_19489_Transcript_1/1_Confidence_0.000_Length_195	WBGene00004706|rsr-1	1e-06	GRO slow growth	KOG1737	[GO:0009792] BIOLOGICAL_PROCESS embryonic development ending in birth or egg hatching (IMP)
Locus_19496_Transcript_1/1_Confidence_0.000_Length_835	WBGene00019004|xpg-1	9e-10	postembryonic development variant	KOG0800	[GO:0005515] MOLECULAR_FUNCTION protein binding (IEA)
Locus_19504_Transcript_1/1_Confidence_0.000_Length_510	WBGene00006697|uaf-1	9e-06	GRO slow growth	KOG1018	[GO:0008270] MOLECULAR_FUNCTION zinc ion binding (IEA)
Locus_19505_Transcript_1/1_Confidence_0.000_Length_522	WBGene00017678|F21F8.4	2e-10	GRO slow growth	KOG1257	[GO:0004470] MOLECULAR_FUNCTION malic enzyme activity (IEA)
Locus_19509_Transcript_1/1_Confidence_0.000_Length_856	WBGene00004209|ptc-2	2e-09	postembryonic development variant	KOG4244
Locus_19519_Transcript_1/1_Confidence_0.000_Length_418	WBGene00013263|Y57A10A.23	9e-08	postembryonic development variant	KOG3258	[GO:0016853] MOLECULAR_FUNCTION isomerase activity (IEA)
Locus_19524_Transcript_1/1_Confidence_0.000_Length_460	WBGene00004151|pqn-68	4e-08	GRO slow growth
Locus_19526_Transcript_1/1_Confidence_0.000_Length_448	WBGene00020104|R148.5	9e-09	EMB embryonic lethal	KOG0262	[GO:0003677] MOLECULAR_FUNCTION DNA binding (IEA)
Locus_19528_Transcript_1/1_Confidence_0.000_Length_294	WBGene00009485|F36G9.3	2e-10	GRO slow growth		[GO:0000003] BIOLOGICAL_PROCESS reproduction (IMP)
Locus_19529_Transcript_1/1_Confidence_0.000_Length_205	WBGene00006808|unc-76	2e-09	GRO slow growth	KOG2931
Locus_19530_Transcript_1/1_Confidence_0.000_Length_590	WBGene00017316|F09G2.8	4e-07	LON long		[GO:0009792] BIOLOGICAL_PROCESS embryonic development ending in birth or egg hatching (IMP)
Locus_19537_Transcript_1/1_Confidence_0.000_Length_311	WBGene00012765|Y41E3.7	7e-08	GRO slow growth	KOG1352	[GO:0040011] BIOLOGICAL_PROCESS locomotion (IMP)
Locus_19538_Transcript_1/1_Confidence_0.000_Length_379	WBGene00001599|glh-2	2e-10	GRO slow growth	KOG0191	[GO:0016853] MOLECULAR_FUNCTION isomerase activity (IEA)
Locus_1954_Transcript_1/2_Confidence_0.333_Length_1487	WBGene00016171|C27F2.10	2e-08	GRO slow growth	KOG0254	[GO:0016020] CELLULAR_COMPONENT membrane (IEA)
Locus_1954_Transcript_2/2_Confidence_0.000_Length_1306	WBGene00016171|C27F2.10	1e-08	GRO slow growth	KOG0254	[GO:0016020] CELLULAR_COMPONENT membrane (IEA)
Locus_19542_Transcript_1/1_Confidence_0.000_Length_841	WBGene00011867|chc-1	3e-06	GRO slow growth	KOG3603	[GO:0003824] MOLECULAR_FUNCTION catalytic activity (IEA)
Locus_1955_Transcript_1/1_Confidence_0.000_Length_1341	WBGene00000515|ckc-1	1e-08	EMB embryonic lethal	KOG1829
Locus_19558_Transcript_1/1_Confidence_0.000_Length_564	WBGene00017641|csr-1	8e-10	postembryonic development variant	TWOG0079	[GO:0006548] BIOLOGICAL_PROCESS histidine catabolic process (IEA)
Locus_19562_Transcript_1/1_Confidence_0.000_Length_621	WBGene00010260|F58E10.3	1e-10	GRO slow growth	KOG0799	[GO:0008375] MOLECULAR_FUNCTION acetylglucosaminyltransferase activity (IEA)
Locus_19566_Transcript_1/1_Confidence_0.000_Length_526	WBGene00016913|lam-2	1e-09	GRO slow growth	KOG3011	[GO:0016021] CELLULAR_COMPONENT integral to membrane (IEA)
Locus_19567_Transcript_1/1_Confidence_0.000_Length_170	WBGene00008033|C39E9.10	6e-10	GRO slow growth
Locus_19575_Transcript_1/1_Confidence_0.000_Length_203	WBGene00020110|R151.7	2e-07	GRO slow growth	KOG1212	[GO:0016884] MOLECULAR_FUNCTION carbon-nitrogen ligase activity, with glutamine as amido-N-donor (IEA)
Locus_19577_Transcript_1/1_Confidence_0.000_Length_515	WBGene00006542|tbp-1	4e-08	GRO slow growth	KOG0676	[GO:0006898] BIOLOGICAL_PROCESS receptor-mediated endocytosis (IMP)
Locus_1958_Transcript_1/1_Confidence_0.000_Length_179	WBGene00006542|tbp-1	4e-07	GRO slow growth	KOG4181
Locus_19580_Transcript_1/1_Confidence_0.000_Length_489	WBGene00006588|tnt-3	7e-07	GRO slow growth		[GO:0003676] MOLECULAR_FUNCTION nucleic acid binding (IEA)
Locus_19596_Transcript_1/1_Confidence_0.000_Length_497	WBGene00007938|C34F6.1	3e-09	GRO slow growth	KOG2595	[GO:0005097] MOLECULAR_FUNCTION Rab GTPase activator activity (IEA)
Locus_19597_Transcript_1/1_Confidence_0.000_Length_172	WBGene00015332|tyr-1	5e-10	GRO slow growth	KOG2987	[GO:0006629] BIOLOGICAL_PROCESS lipid metabolic process (IEA)
Locus_196_Transcript_1/1_Confidence_0.000_Length_2549	WBGene00010092|F55C5.2	5e-07	GRO slow growth	KOG2334	[GO:0003725] MOLECULAR_FUNCTION double-stranded RNA binding (IEA)
Locus_19619_Transcript_1/1_Confidence_0.000_Length_671	WBGene00021515|set-23	3e-08	GRO slow growth	KOG1477	[GO:0008340] BIOLOGICAL_PROCESS determination of adult life span (IMP)
Locus_19633_Transcript_1/1_Confidence_0.000_Length_854	WBGene00019170|H06I04.6	8e-09	GRO slow growth	KOG1036	[GO:0009792] BIOLOGICAL_PROCESS embryonic development ending in birth or egg hatching (IGI) via [WBPaper00031491] Hajeri VA et al. (2008)
Locus_19637_Transcript_1/1_Confidence_0.000_Length_211	WBGene00010284|aman-2	3e-10	GRO slow growth	KOG0336	[GO:0003676] MOLECULAR_FUNCTION nucleic acid binding (IEA)
Locus_19638_Transcript_1/1_Confidence_0.000_Length_176	WBGene00004459|rpn-2	1e-09	GRO slow growth	TWOG0217	[GO:0007186] BIOLOGICAL_PROCESS G-protein coupled receptor protein signaling pathway (IEA)
Locus_19640_Transcript_1/1_Confidence_0.000_Length_185	WBGene00010727|K09G1.1	1e-08	EGL D egg laying defective	KOG1212	[GO:0016884] MOLECULAR_FUNCTION carbon-nitrogen ligase activity, with glutamine as amido-N-donor (IEA)
Locus_19644_Transcript_1/1_Confidence_0.000_Length_437	WBGene00009219|dpm-3	2e-09	GRO slow growth	KOG3408	[GO:0040010] BIOLOGICAL_PROCESS positive regulation of growth rate (IMP)
Locus_1966_Transcript_1/1_Confidence_0.000_Length_1535	WBGene00013202|Y54E5A.7	5e-08	GRO slow growth	KOG1748	[GO:0040010] BIOLOGICAL_PROCESS positive regulation of growth rate (IMP)
Locus_19664_Transcript_1/1_Confidence_0.000_Length_956	WBGene00021563|Y45G12B.2	2e-10	GRO slow growth		[GO:0005622] CELLULAR_COMPONENT intracellular (IEA)
Locus_1967_Transcript_1/1_Confidence_0.000_Length_320	WBGene00003411|mrp-5	2e-10	GRO slow growth	KOG3657	[GO:0006264] BIOLOGICAL_PROCESS mitochondrial DNA replication (IMP) via [WBPaper00032530] Bratic I et al. (2009)
Locus_19671_Transcript_1/1_Confidence_0.000_Length_220	WBGene00013136|Y53C10A.5	5e-10	postembryonic development variant	KOG3315
Locus_19680_Transcript_1/1_Confidence_0.000_Length_237	WBGene00003639|nhr-49	2e-08	growth variant	KOG1869	[GO:0008340] BIOLOGICAL_PROCESS determination of adult life span (IMP)
Locus_19685_Transcript_1/1_Confidence_0.000_Length_257	WBGene00004272|rab-8	1e-08	GRO slow growth	TWOG0036
Locus_19691_Transcript_1/1_Confidence_0.000_Length_631	WBGene00003064|lpd-8	2e-07	GRO slow growth	KOG1406	[GO:0005777] CELLULAR_COMPONENT peroxisome (IDA) via [WBPaper00033435] Joo HJ et al. (2009)
Locus_19695_Transcript_1/1_Confidence_0.000_Length_474	WBGene00021816|Y53G8AR.9	1e-08	GRO slow growth		[GO:0000003] BIOLOGICAL_PROCESS reproduction (IMP)
Locus_19697_Transcript_1/1_Confidence_0.000_Length_643	WBGene00004213|ptp-1	9e-09	GRO slow growth		[GO:0003676] MOLECULAR_FUNCTION nucleic acid binding (IEA)
Locus_19703_Transcript_1/1_Confidence_0.000_Length_191	WBGene00004504|rpt-4	2e-09	postembryonic development variant	KOG3147	[GO:0005975] BIOLOGICAL_PROCESS carbohydrate metabolic process (IEA)
Locus_19710_Transcript_1/1_Confidence_0.000_Length_2924	WBGene00016405|hecd-1	8e-06	postembryonic development variant	LSE1146	[GO:0009792] BIOLOGICAL_PROCESS embryonic development ending in birth or egg hatching (IMP)
Locus_19717_Transcript_1/1_Confidence_0.000_Length_218	WBGene00016419|tyr-4	2e-10	GRO slow growth		[GO:0002119] BIOLOGICAL_PROCESS nematode larval development (IMP)
Locus_19722_Transcript_1/1_Confidence_0.000_Length_219	WBGene00010941|M176.2	8e-09	SCK sick	KOG1373	[GO:0009792] BIOLOGICAL_PROCESS embryonic development ending in birth or egg hatching (IMP)
Locus_19741_Transcript_1/1_Confidence_0.000_Length_214	WBGene00007979|imp-1	6e-10	GRO slow growth		[GO:0019915] BIOLOGICAL_PROCESS lipid storage (IMP)
Locus_19742_Transcript_1/1_Confidence_0.000_Length_509	WBGene00001028|dnj-10	3e-07	BLI blistered	LSE0512	[GO:0002119] BIOLOGICAL_PROCESS nematode larval development (IMP)
Locus_19746_Transcript_1/1_Confidence_0.000_Length_622	WBGene00022235|sqd-1	3e-08	EMB embryonic lethal		[GO:0005515] MOLECULAR_FUNCTION protein binding (IEA)
Locus_19752_Transcript_1/1_Confidence_0.000_Length_765	WBGene00010685|aipl-1	5e-10	postembryonic development variant	KOG3000	[GO:0000235] CELLULAR_COMPONENT astral microtubule (IDA) via [WBPaper00027197] Motegi F et al. (2006)
Locus_19766_Transcript_1/1_Confidence_0.000_Length_752	WBGene00021536|Y42H9AR.1	2e-09	postembryonic development variant	KOG2191	[GO:0003723] MOLECULAR_FUNCTION RNA binding (IEA)
Locus_19767_Transcript_1/1_Confidence_0.000_Length_266	WBGene00022031|Y65B4A.8	6e-09	EMB embryonic lethal		[GO:0005622] CELLULAR_COMPONENT intracellular (IEA)
Locus_19775_Transcript_1/1_Confidence_0.000_Length_255	WBGene00004727|sax-1	2e-09	GRO slow growth	KOG0582	[GO:0005737] CELLULAR_COMPONENT cytoplasm (IDA) via [WBPaper00036434] Kupinski AP et al. (2010)
Locus_19776_Transcript_1/1_Confidence_0.000_Length_477	WBGene00011522|T06D8.1	6e-09	GRO slow growth		[GO:0008963] MOLECULAR_FUNCTION phospho-N-acetylmuramoyl-pentapeptide-transferase activity (IEA)
Locus_1978_Transcript_1/1_Confidence_0.000_Length_226	WBGene00021659|Y48G1A.3	4e-06	GRO slow growth		[GO:0016020] CELLULAR_COMPONENT membrane (IEA)
Locus_19782_Transcript_1/1_Confidence_0.000_Length_239	WBGene00001613|glr-2	1e-10	postembryonic development variant	KOG3188	[GO:0016021] CELLULAR_COMPONENT integral to membrane (IEA)
Locus_19796_Transcript_1/1_Confidence_0.000_Length_332	WBGene00015510|C06A6.5	6e-09	postembryonic development variant	KOG2756
Locus_19797_Transcript_1/1_Confidence_0.000_Length_294	WBGene00000296|cat-2	3e-07	EMB embryonic lethal		[GO:0009792] BIOLOGICAL_PROCESS embryonic development ending in birth or egg hatching (IMP)
Locus_19799_Transcript_1/1_Confidence_0.000_Length_228	WBGene00003639|nhr-49	4e-10	GRO slow growth		[GO:0000003] BIOLOGICAL_PROCESS reproduction (IMP)
Locus_19802_Transcript_1/1_Confidence_0.000_Length_205	WBGene00003166|mec-2	1e-06	GRO slow growth		[GO:0040010] BIOLOGICAL_PROCESS positive regulation of growth rate (IMP)
Locus_19806_Transcript_1/1_Confidence_0.000_Length_206	WBGene00006727|ubq-1	2e-10	GRO slow growth	KOG4470	[GO:0008537] CELLULAR_COMPONENT proteasome activator complex (IEA)
Locus_19807_Transcript_1/1_Confidence_0.000_Length_993	WBGene00016355|lact-5	3e-10	EMB embryonic lethal	KOG1721	[GO:0005622] CELLULAR_COMPONENT intracellular (IEA)
Locus_19822_Transcript_1/1_Confidence_0.000_Length_677	WBGene00013196|tbc-20	4e-08	EMB embryonic lethal	KOG0554	[GO:0000166] MOLECULAR_FUNCTION nucleotide binding (IEA)
Locus_19833_Transcript_1/1_Confidence_0.000_Length_958	WBGene00022721|ugtp-1	8e-10	EMB embryonic lethal	KOG1137	[GO:0002119] BIOLOGICAL_PROCESS nematode larval development (IMP)
Locus_19834_Transcript_1/1_Confidence_0.000_Length_185	WBGene00020837|T27A1.5	5e-09	GRO slow growth	KOG3346
Locus_19837_Transcript_1/1_Confidence_0.000_Length_388	WBGene00007089|B0001.4	2e-09	DAF C dauer constitutive	KOG1217
Locus_19839_Transcript_1/1_Confidence_0.000_Length_201	WBGene00007517|C11E4.2	1e-07	GRO slow growth		[GO:0005272] MOLECULAR_FUNCTION sodium channel activity (IEA)
Locus_19840_Transcript_1/1_Confidence_0.000_Length_443	WBGene00017768|F25B4.5	4e-09	GRO slow growth	KOG3644	[GO:0006811] BIOLOGICAL_PROCESS ion transport (IEA)
Locus_19843_Transcript_1/1_Confidence_0.000_Length_869	WBGene00001665|gpa-3	1e-08	EMB embryonic lethal	KOG3471	[GO:0009792] BIOLOGICAL_PROCESS embryonic development ending in birth or egg hatching (IMP)
Locus_19851_Transcript_1/1_Confidence_0.000_Length_1043	WBGene00008939|F18H3.1	3e-08	postembryonic development variant	KOG3309	[GO:0009055] MOLECULAR_FUNCTION electron carrier activity (IEA)
Locus_19859_Transcript_1/1_Confidence_0.000_Length_809	WBGene00003368|mkk-4	1e-09	postembryonic development variant	KOG1815	[GO:0008270] MOLECULAR_FUNCTION zinc ion binding (IEA)
Locus_19861_Transcript_1/1_Confidence_0.000_Length_1583	WBGene00002005|hsp-1	2e-07	GRO slow growth	KOG1084	[GO:0003677] MOLECULAR_FUNCTION DNA binding (IEA)
Locus_19879_Transcript_1/1_Confidence_0.000_Length_1960	WBGene00020781|T24H7.2	7e-10	GRO slow growth
Locus_19881_Transcript_1/1_Confidence_0.000_Length_1134	WBGene00001167|eef-2	2e-09	EMB embryonic lethal	KOG1534	[GO:0009792] BIOLOGICAL_PROCESS embryonic development ending in birth or egg hatching (IMP)
Locus_19895_Transcript_1/1_Confidence_0.000_Length_2393	WBGene00012757|Y41C4A.11	7e-06	GRO slow growth	KOG1256	[GO:0008340] BIOLOGICAL_PROCESS determination of adult life span (IMP)
Locus_19897_Transcript_1/1_Confidence_0.000_Length_3363	WBGene00017557|F18A12.8	2e-07	postembryonic development variant	KOG3776	[GO:0007155] BIOLOGICAL_PROCESS cell adhesion (IEA)
Locus_19898_Transcript_1/1_Confidence_0.000_Length_848	WBGene00011424|dhs-31	9e-09	SCK sick	KOG0157	[GO:0008340] BIOLOGICAL_PROCESS determination of adult life span (IMP)
Locus_199_Transcript_2/2_Confidence_0.000_Length_475	WBGene00000066|act-4	5e-06	postembryonic development variant	KOG2342
Locus_19903_Transcript_1/1_Confidence_0.000_Length_646	WBGene00017313|cpsf-2	2e-09	postembryonic development variant		[GO:0016021] CELLULAR_COMPONENT integral to membrane (IEA)
Locus_19910_Transcript_1/1_Confidence_0.000_Length_365	WBGene00014848|VM106R.1	1e-08	GRO slow growth		[GO:0008340] BIOLOGICAL_PROCESS determination of adult life span (IMP)
Locus_19920_Transcript_1/1_Confidence_0.000_Length_654	WBGene00007114|B0035.16	7e-06	GRO slow growth	KOG3284	[GO:0000813] CELLULAR_COMPONENT ESCRT I complex (IPI) via [WBPaper00031035] Audhya A et al. (2007)
Locus_19922_Transcript_1/1_Confidence_0.000_Length_207	WBGene00013355|gck-3	1e-06	GRO slow growth	KOG1824	[GO:0005634] CELLULAR_COMPONENT nucleus (IDA) via [WBPaper00036713] Bosu DR et al. (2010)
Locus_19929_Transcript_1/1_Confidence_0.000_Length_655	WBGene00006474|wdr-5	3e-08	postembryonic development variant	KOG3290
Locus_19931_Transcript_1/1_Confidence_0.000_Length_574	WBGene00001039|dnj-21	4e-10	EMB embryonic lethal	KOG3394	[GO:0005515] MOLECULAR_FUNCTION protein binding (IEA)
Locus_1995_Transcript_1/2_Confidence_0.333_Length_1898	WBGene00021539|Y42H9AR.4	2e-06	EMB embryonic lethal	KOG1484 | TWOG0681	[GO:0006812] BIOLOGICAL_PROCESS cation transport (IEA)
Locus_1995_Transcript_2/2_Confidence_0.000_Length_1916	WBGene00021539|Y42H9AR.4	2e-06	EMB embryonic lethal		[GO:0002119] BIOLOGICAL_PROCESS nematode larval development (IMP) via [WBPaper00029059] Ruaud AF et al. (2007)
Locus_19954_Transcript_1/1_Confidence_0.000_Length_161	WBGene00006405|itsn-1	8e-10	GRO slow growth	KOG2215	[GO:0040010] BIOLOGICAL_PROCESS positive regulation of growth rate (IMP)
Locus_19956_Transcript_1/1_Confidence_0.000_Length_335	WBGene00018018|F33G12.6	5e-09	EMB embryonic lethal	KOG2268	[GO:0009792] BIOLOGICAL_PROCESS embryonic development ending in birth or egg hatching (IMP)
Locus_19958_Transcript_1/1_Confidence_0.000_Length_481	WBGene00013550|Y75B8A.14	4e-07	GRO slow growth	KOG2024	[GO:0007411] BIOLOGICAL_PROCESS axon guidance (IMP)
Locus_19963_Transcript_1/1_Confidence_0.000_Length_474	WBGene00009148|F26D2.3	5e-06	GRO slow growth		[GO:0016021] CELLULAR_COMPONENT integral to membrane (IEA)
Locus_19965_Transcript_1/1_Confidence_0.000_Length_1557	WBGene00006936|vars-2	7e-07	GRO slow growth	KOG3093	[GO:0005524] MOLECULAR_FUNCTION ATP binding (IEA)
Locus_19979_Transcript_1/1_Confidence_0.000_Length_1784	WBGene00007402|ugt-60	1e-08	GRO slow growth	KOG1764
Locus_19981_Transcript_1/1_Confidence_0.000_Length_1468	WBGene00003185|mek-1	4e-07	postembryonic development variant	KOG1063	[GO:0003735] MOLECULAR_FUNCTION structural constituent of ribosome (IEA)
Locus_19982_Transcript_1/1_Confidence_0.000_Length_253	WBGene00015479|wht-1	1e-09	GRO slow growth	KOG1330	[GO:0005215] MOLECULAR_FUNCTION transporter activity (IEA)
Locus_19996_Transcript_1/1_Confidence_0.500_Length_307	WBGene00004124|pqn-37	5e-07	postembryonic development variant	KOG1580	[GO:0040010] BIOLOGICAL_PROCESS positive regulation of growth rate (IMP) via [WBPaper00032977] Dejima K et al. (2009)
Locus_19997_Transcript_1/1_Confidence_0.000_Length_193	WBGene00021334|vps-4	2e-08	GRO slow growth		[GO:0005525] MOLECULAR_FUNCTION GTP binding (IEA)
Locus_20000_Transcript_1/1_Confidence_0.000_Length_474	WBGene00020097|larp-1	5e-07	AGE life span variant		[GO:0044237] BIOLOGICAL_PROCESS cellular metabolic process (IGI) via [WBPaper00035283] Fasseas MK et al. (2010)
Locus_20005_Transcript_1/1_Confidence_0.000_Length_232	WBGene00018491|mdh-1	2e-08	growth variant	KOG0119	[GO:0002119] BIOLOGICAL_PROCESS nematode larval development (IMP)
Locus_20013_Transcript_1/1_Confidence_0.000_Length_300	WBGene00017125|acdh-12	2e-09	GRO slow growth		[GO:0040010] BIOLOGICAL_PROCESS positive regulation of growth rate (IMP)
Locus_2002_Transcript_1/1_Confidence_0.000_Length_378	WBGene00021453|Y39F10A.2	2e-07	GRO slow growth	KOG0266
Locus_20020_Transcript_1/1_Confidence_0.000_Length_166	WBGene00008148|C47E12.3	6e-06	GRO slow growth	KOG0960	[GO:0009792] BIOLOGICAL_PROCESS embryonic development ending in birth or egg hatching (IMP)
Locus_2003_Transcript_1/1_Confidence_0.000_Length_1257	WBGene00020365|T08G2.2	3e-09	postembryonic development variant	KOG2431	[GO:0009792] BIOLOGICAL_PROCESS embryonic development ending in birth or egg hatching (IMP)
Locus_20030_Transcript_1/1_Confidence_0.000_Length_176	WBGene00018144|F37C4.4	2e-06	GRO slow growth	LSE0686
Locus_20032_Transcript_1/1_Confidence_0.000_Length_250	WBGene00019096|F59A7.9	2e-10	GRO slow growth		[GO:0004181] MOLECULAR_FUNCTION metallocarboxypeptidase activity (IEA)
Locus_20034_Transcript_1/1_Confidence_0.000_Length_1370	WBGene00001863|him-4	2e-10	GRO slow growth	KOG2430	[GO:0004571] MOLECULAR_FUNCTION mannosyl-oligosaccharide 1,2-alpha-mannosidase activity (IEA)
Locus_2005_Transcript_1/1_Confidence_0.000_Length_2569	WBGene00017900|F28E10.1	2e-06	GRO slow growth	KOG3547	[GO:0019915] BIOLOGICAL_PROCESS lipid storage (IMP)
Locus_20050_Transcript_1/1_Confidence_0.000_Length_796	WBGene00000482|chd-3	2e-06	EGL D egg laying defective	KOG4014	[GO:0005488] MOLECULAR_FUNCTION binding (IEA)
Locus_20051_Transcript_1/1_Confidence_0.000_Length_1217	WBGene00018269|acs-11	3e-09	RIC aldicarb resistant		[GO:0000003] BIOLOGICAL_PROCESS reproduction (IMP)
Locus_20053_Transcript_1/1_Confidence_0.000_Length_183	WBGene00003247|mig-15	5e-09	GRO slow growth	KOG4569	[GO:0004806] MOLECULAR_FUNCTION triacylglycerol lipase activity (IEA)
Locus_20055_Transcript_1/1_Confidence_0.000_Length_164	WBGene00004303|ran-2	3e-09	GRO slow growth		[GO:0002119] BIOLOGICAL_PROCESS nematode larval development (IMP)
Locus_20057_Transcript_1/1_Confidence_0.000_Length_611	WBGene00004732|sax-7	1e-06	GRO slow growth
Locus_20067_Transcript_1/1_Confidence_0.000_Length_296	WBGene00008164|C47G2.3	5e-08	GRO slow growth	KOG1366	[GO:0004866] MOLECULAR_FUNCTION endopeptidase inhibitor activity (IEA)
Locus_20073_Transcript_1/1_Confidence_0.000_Length_517	WBGene00012130|T28F3.4	3e-07	GRO slow growth		[GO:0016021] CELLULAR_COMPONENT integral to membrane (IEA)
Locus_20074_Transcript_1/1_Confidence_0.000_Length_252	WBGene00002988|lim-6	3e-09	GRO slow growth		[GO:0003700] MOLECULAR_FUNCTION transcription factor activity (IEA)
Locus_20076_Transcript_1/1_Confidence_0.000_Length_290	WBGene00004510|rrf-3	5e-09	GRO slow growth	KOG0345	[GO:0000003] BIOLOGICAL_PROCESS reproduction (IMP)
Locus_20077_Transcript_1/1_Confidence_0.000_Length_204	WBGene00004204|psa-4	2e-08	GRO slow growth	KOG1913	[GO:0009792] BIOLOGICAL_PROCESS embryonic development ending in birth or egg hatching (IMP)
Locus_20078_Transcript_1/1_Confidence_0.000_Length_216	WBGene00044324|tag-277	2e-10	SCK sick	KOG2089	[GO:0009792] BIOLOGICAL_PROCESS embryonic development ending in birth or egg hatching (IMP)
Locus_2008_Transcript_1/1_Confidence_0.000_Length_786	WBGene00013004|Y48E1B.5	2e-07	postembryonic development variant	LSE0529
Locus_20084_Transcript_1/1_Confidence_0.000_Length_380	WBGene00010941|M176.2	2e-09	GRO slow growth	KOG2269	[GO:0004674] MOLECULAR_FUNCTION protein serine/threonine kinase activity (IEA)
Locus_20090_Transcript_1/1_Confidence_0.000_Length_219	WBGene00002066|ifg-1	1e-07	postembryonic development variant	KOG2757	[GO:0004476] MOLECULAR_FUNCTION mannose-6-phosphate isomerase activity (IEA)
Locus_20091_Transcript_1/1_Confidence_0.000_Length_214	WBGene00007979|imp-1	1e-09	GRO slow growth	KOG1773	[GO:0016021] CELLULAR_COMPONENT integral to membrane (IEA)
Locus_20103_Transcript_1/1_Confidence_0.000_Length_1052	WBGene00013545|Y75B8A.8	2e-06	GRO slow growth	KOG2673
Locus_20109_Transcript_1/1_Confidence_0.000_Length_824	WBGene00007883|C33A12.4	1e-08	GRO slow growth	KOG1729	[GO:0032266] MOLECULAR_FUNCTION phosphatidylinositol 3-phosphate binding (ISS) via [WBPaper00028279] Hayakawa A et al. (2006)
Locus_2011_Transcript_1/1_Confidence_0.000_Length_4507	WBGene00000086|aex-3	2e-07	postembryonic development variant	KOG4550	[GO:0002119] BIOLOGICAL_PROCESS nematode larval development (IMP)
Locus_20113_Transcript_1/1_Confidence_0.000_Length_1757	WBGene00001824|hbl-1	4e-06	postembryonic development variant		[GO:0005506] MOLECULAR_FUNCTION iron ion binding (IEA)
Locus_20122_Transcript_1/1_Confidence_0.000_Length_308	WBGene00001177|egl-8	6e-10	GRO slow growth	KOG3127	[GO:0008270] MOLECULAR_FUNCTION zinc ion binding (IEA)
Locus_20123_Transcript_1/1_Confidence_0.000_Length_299	WBGene00013881|ZC410.3	4e-09	GRO slow growth
Locus_20129_Transcript_1/1_Confidence_0.000_Length_226	WBGene00016739|C48A7.2	1e-10	GRO slow growth	KOG2250	[GO:0000003] BIOLOGICAL_PROCESS reproduction (IMP)
Locus_20138_Transcript_1/1_Confidence_0.000_Length_208	WBGene00003639|nhr-49	8e-10	GRO slow growth	KOG1198	[GO:0008270] MOLECULAR_FUNCTION zinc ion binding (IEA)
Locus_20146_Transcript_1/1_Confidence_0.000_Length_226	WBGene00012629|Y38H6C.17	4e-06	GRO slow growth	KOG0451	[GO:0008152] BIOLOGICAL_PROCESS metabolic process (IEA)
Locus_2015_Transcript_1/1_Confidence_0.000_Length_1698	WBGene00019211|H18N23.2	1e-10	GRO slow growth		[GO:0016787] MOLECULAR_FUNCTION hydrolase activity (IEA)
Locus_20152_Transcript_1/1_Confidence_0.000_Length_1431	WBGene00000539|cln-3.1	5e-10	GRO slow growth	KOG0034	[GO:0040011] BIOLOGICAL_PROCESS locomotion (IMP)
Locus_20157_Transcript_1/1_Confidence_0.000_Length_539	WBGene00000552|cmd-1	9e-09	GRO slow growth	KOG3297	[GO:0040035] BIOLOGICAL_PROCESS hermaphrodite genitalia development (IMP)
Locus_20158_Transcript_1/1_Confidence_0.000_Length_481	WBGene00008749|F13E6.5	2e-07	GRO slow growth	KOG2234	[GO:0016020] CELLULAR_COMPONENT membrane (IEA)
Locus_2016_Transcript_1/1_Confidence_0.000_Length_1672	WBGene00018564|F47D12.9	3e-06	EMB embryonic lethal		[GO:0016607] CELLULAR_COMPONENT nuclear speck (IDA) via [WBPaper00035263] Pellegrino MW et al. (2009)
Locus_20161_Transcript_1/1_Confidence_0.000_Length_1345	WBGene00019875|mca-2	9e-08	GRO slow growth	LSE0720	[GO:0016021] CELLULAR_COMPONENT integral to membrane (IEA)
Locus_20164_Transcript_1/1_Confidence_0.000_Length_363	WBGene00015813|thoc-2	4e-09	EMB embryonic lethal	KOG2050	[GO:0018991] BIOLOGICAL_PROCESS oviposition (IMP)
Locus_2017_Transcript_1/1_Confidence_0.000_Length_886	WBGene00007428|C08B6.7	7e-09	GRO slow growth	TWOG0042	[GO:0016021] CELLULAR_COMPONENT integral to membrane (IEA)
Locus_20170_Transcript_1/1_Confidence_0.000_Length_953	WBGene00009014|F21D5.9	5e-09	GRO slow growth	KOG2931
Locus_20172_Transcript_1/1_Confidence_0.000_Length_640	WBGene00004136|pqn-51	5e-08	GRO slow growth		[GO:0007179] BIOLOGICAL_PROCESS transforming growth factor beta receptor signaling pathway (IMP) via [WBPaper00004823] Sugawara K et al. (2001)
Locus_20177_Transcript_1/1_Confidence_0.000_Length_460	WBGene00006639|tsp-13	1e-08	GRO slow growth	KOG2156	[GO:0004835] MOLECULAR_FUNCTION tubulin-tyrosine ligase activity (IEA)
Locus_20187_Transcript_1/1_Confidence_0.000_Length_292	WBGene00007223|C01F6.9	2e-10	GRO slow growth	LSE0773	[GO:0005737] CELLULAR_COMPONENT cytoplasm (IEA)
Locus_20192_Transcript_1/1_Confidence_0.000_Length_330	WBGene00004736|sca-1	1e-06	GRO slow growth	KOG2828	[GO:0003824] MOLECULAR_FUNCTION catalytic activity (IEA)
Locus_20202_Transcript_1/1_Confidence_0.000_Length_644	WBGene00006474|wdr-5	1e-09	GRO slow growth		[GO:0005515] MOLECULAR_FUNCTION protein binding (IEA)
Locus_20210_Transcript_1/1_Confidence_0.000_Length_623	WBGene00010236|F58B4.3	7e-09	GRO slow growth		[GO:0009792] BIOLOGICAL_PROCESS embryonic development ending in birth or egg hatching (IMP)
Locus_20213_Transcript_1/1_Confidence_0.000_Length_201	WBGene00008052|ctns-1	5e-08	EMB embryonic lethal	KOG1549	[GO:0002119] BIOLOGICAL_PROCESS nematode larval development (IMP)
Locus_20226_Transcript_1/1_Confidence_0.000_Length_490	WBGene00000786|cpr-6	3e-08	EMB embryonic lethal		[GO:0009792] BIOLOGICAL_PROCESS embryonic development ending in birth or egg hatching (IMP)
Locus_20228_Transcript_1/1_Confidence_0.000_Length_506	WBGene00020049|ttr-8	5e-07	EMB embryonic lethal	KOG0789	[GO:0004725] MOLECULAR_FUNCTION protein tyrosine phosphatase activity (IEA)
Locus_20236_Transcript_1/1_Confidence_0.000_Length_419	WBGene00004510|rrf-3	5e-10	GRO slow growth		[GO:0016021] CELLULAR_COMPONENT integral to membrane (IEA)
Locus_20247_Transcript_1/1_Confidence_0.000_Length_278	WBGene00001479|fmo-4	7e-07	GRO slow growth	KOG2493	[GO:0005315] MOLECULAR_FUNCTION inorganic phosphate transmembrane transporter activity (IEA)
Locus_20248_Transcript_1/1_Confidence_0.000_Length_657	WBGene00015553|trxr-1	9e-09	GRO slow growth	KOG2493	[GO:0005315] MOLECULAR_FUNCTION inorganic phosphate transmembrane transporter activity (IEA)
Locus_2026_Transcript_1/1_Confidence_0.000_Length_3078	WBGene00000464|ceh-44	5e-08	GRO slow growth	KOG0430	[GO:0008340] BIOLOGICAL_PROCESS determination of adult life span (IMP)
Locus_2027_Transcript_1/1_Confidence_0.000_Length_2232	WBGene00016907|C53H9.2	1e-07	GRO slow growth
Locus_20271_Transcript_1/1_Confidence_0.000_Length_694	WBGene00012162|VZC374L.1	5e-07	postembryonic development variant	KOG4225
Locus_20274_Transcript_1/1_Confidence_0.000_Length_179	WBGene00008148|C47E12.3	1e-10	GRO slow growth	KOG3257	[GO:0002119] BIOLOGICAL_PROCESS nematode larval development (IMP)
Locus_20286_Transcript_1/1_Confidence_0.000_Length_164	WBGene00020140|ant-1.4	4e-07	GRO slow growth	KOG1192	[GO:0008152] BIOLOGICAL_PROCESS metabolic process (IEA)
Locus_20289_Transcript_1/1_Confidence_0.000_Length_935	WBGene00000429|ceh-2	2e-10	GRO slow growth	KOG2135	[GO:0071688] BIOLOGICAL_PROCESS striated (IMP)
Locus_20295_Transcript_1/1_Confidence_0.000_Length_2211	WBGene00012199|mltn-3	6e-10	GRO slow growth	KOG2546	[GO:0047485] MOLECULAR_FUNCTION protein N-terminus binding (IPI) via [WBPaper00032514] Schmidt KL et al. (2009)
Locus_20297_Transcript_1/1_Confidence_0.000_Length_587	WBGene00000962|dhc-1	3e-07	GRO slow growth	KOG2420	[GO:0040010] BIOLOGICAL_PROCESS positive regulation of growth rate (IMP)
Locus_20302_Transcript_1/1_Confidence_0.000_Length_836	WBGene00003902|pab-1	4e-08	GRO slow growth	KOG3720	[GO:0003993] MOLECULAR_FUNCTION acid phosphatase activity (IEA)
Locus_20308_Transcript_1/1_Confidence_0.000_Length_780	WBGene00004485|rps-16	2e-06	GRO slow growth		[GO:0040010] BIOLOGICAL_PROCESS positive regulation of growth rate (IMP)
Locus_20311_Transcript_1/1_Confidence_0.000_Length_606	WBGene00008304|C54D10.10	2e-09	GRO slow growth	KOG0861	[GO:0002119] BIOLOGICAL_PROCESS nematode larval development (IMP) via [WBPaper00034768] Maekawa M et al. (2009)
Locus_20317_Transcript_1/1_Confidence_0.000_Length_1112	WBGene00018334|cyp-33E2	8e-06	GRO slow growth	KOG2764	[GO:0009636] BIOLOGICAL_PROCESS response to toxin (IMP) via [WBPaper00026906] Ved R et al. (2005)
Locus_20319_Transcript_1/1_Confidence_0.000_Length_215	WBGene00004237|ptr-23	1e-08	GRO slow growth	KOG4756	[GO:0002119] BIOLOGICAL_PROCESS nematode larval development (IMP)
Locus_2032_Transcript_1/1_Confidence_0.000_Length_1173	WBGene00001863|him-4	9e-07	postembryonic development variant	KOG3020	[GO:0016888] MOLECULAR_FUNCTION endodeoxyribonuclease activity, producing 5'-phosphomonoesters (IEA)
Locus_20324_Transcript_1/1_Confidence_0.000_Length_1884	WBGene00007028|trr-1	2e-06	GRO slow growth		[GO:0040018] BIOLOGICAL_PROCESS positive regulation of multicellular organism growth (IMP)
Locus_20328_Transcript_1/1_Confidence_0.000_Length_1049	WBGene00020646|T21D11.1	2e-07	postembryonic development variant	KOG3485	[GO:0009792] BIOLOGICAL_PROCESS embryonic development ending in birth or egg hatching (IMP)
Locus_20332_Transcript_1/1_Confidence_0.000_Length_250	WBGene00006446|atx-3	1e-07	GRO slow growth	KOG2194	[GO:0040011] BIOLOGICAL_PROCESS locomotion (IMP)
Locus_20341_Transcript_1/1_Confidence_0.000_Length_443	WBGene00017768|F25B4.5	4e-09	GRO slow growth	KOG0796
Locus_20345_Transcript_1/1_Confidence_0.000_Length_333	WBGene00007020|mdt-20	9e-07	GRO slow growth		[GO:0007186] BIOLOGICAL_PROCESS G-protein coupled receptor protein signaling pathway (IEA)
Locus_20354_Transcript_1/1_Confidence_0.000_Length_834	WBGene00021415|nsy-4	1e-10	GRO slow growth	KOG1704	[GO:0008340] BIOLOGICAL_PROCESS determination of adult life span (IMP)
Locus_2036_Transcript_1/1_Confidence_0.000_Length_767	WBGene00019888|R05F9.1	1e-07	GRO slow growth	KOG0342	[GO:0002119] BIOLOGICAL_PROCESS nematode larval development (IMP)
Locus_20370_Transcript_1/1_Confidence_0.000_Length_320	WBGene00008041|C40H1.6	2e-09	GRO slow growth	KOG1880
Locus_20376_Transcript_1/1_Confidence_0.000_Length_230	WBGene00013529|Y73F8A.24	9e-09	GRO slow growth	KOG3604	[GO:0040011] BIOLOGICAL_PROCESS locomotion (IMP)
Locus_20382_Transcript_1/1_Confidence_0.000_Length_1254	WBGene00006364|syd-2	2e-06	EMB embryonic lethal	KOG3604	[GO:0016021] CELLULAR_COMPONENT integral to membrane (IEA)
Locus_20394_Transcript_1/1_Confidence_0.000_Length_311	WBGene00006840|unc-116	2e-06	GRO slow growth		[GO:0008340] BIOLOGICAL_PROCESS determination of adult life span (IMP)
Locus_20397_Transcript_1/1_Confidence_0.000_Length_453	WBGene00012740|Y40B1B.8	2e-06	EMB embryonic lethal	KOG3656	[GO:0007186] BIOLOGICAL_PROCESS G-protein coupled receptor protein signaling pathway (IEA)
Locus_20399_Transcript_1/1_Confidence_0.000_Length_213	WBGene00000176|aqp-8	1e-07	GRO slow growth	KOG1721	[GO:0009792] BIOLOGICAL_PROCESS embryonic development ending in birth or egg hatching (IMP)
Locus_2040_Transcript_1/1_Confidence_0.000_Length_1889	WBGene00007242|C01G12.1	5e-06	GRO slow growth		[GO:0003677] MOLECULAR_FUNCTION DNA binding (IEA)
Locus_20411_Transcript_1/1_Confidence_0.000_Length_310	WBGene00009001|tyr-3	1e-10	EMB embryonic lethal	KOG0747	[GO:0018991] BIOLOGICAL_PROCESS oviposition (IMP)
Locus_20414_Transcript_1/1_Confidence_0.000_Length_542	WBGene00016200|C28H8.9	5e-09	GRO slow growth
Locus_20424_Transcript_1/1_Confidence_0.000_Length_213	WBGene00001156|ech-7	4e-09	GRO slow growth	KOG2143
Locus_20427_Transcript_1/1_Confidence_0.000_Length_167	WBGene00009456|F36A2.9	1e-07	GRO slow growth	KOG0141	[GO:0003995] MOLECULAR_FUNCTION acyl-CoA dehydrogenase activity (IEA)
Locus_2044_Transcript_1/1_Confidence_0.000_Length_1477	WBGene00016419|tyr-4	6e-10	GRO slow growth	TWOG0221	[GO:0008152] BIOLOGICAL_PROCESS metabolic process (IEA)
Locus_2045_Transcript_1/1_Confidence_0.000_Length_437	WBGene00019953|wapl-1	1e-09	GRO slow growth	KOG0203	[GO:0005524] MOLECULAR_FUNCTION ATP binding (IEA)
Locus_20459_Transcript_1/1_Confidence_0.000_Length_641	WBGene00000800|cars-1	1e-07	GRO slow growth	KOG1948	[GO:0016021] CELLULAR_COMPONENT integral to membrane (IEA)
Locus_2046_Transcript_1/1_Confidence_0.000_Length_788	WBGene00001045|dnj-27	1e-10	GRO slow growth	KOG1486	[GO:0005525] MOLECULAR_FUNCTION GTP binding (IEA)
Locus_20466_Transcript_1/1_Confidence_0.000_Length_426	WBGene00016323|C32E8.5	1e-06	GRO slow growth	KOG4341	[GO:0071688] BIOLOGICAL_PROCESS striated (IMP)
Locus_20468_Transcript_1/2_Confidence_0.667_Length_584	WBGene00022491|Y119D3B.14	1e-10	GRO slow growth
Locus_20468_Transcript_2/2_Confidence_0.333_Length_550	WBGene00022491|Y119D3B.14	1e-10	GRO slow growth	KOG2234	[GO:0008406] BIOLOGICAL_PROCESS gonad development (IMP)
Locus_20483_Transcript_1/1_Confidence_0.000_Length_577	WBGene00011036|edc-3	2e-07	GRO slow growth	KOG4087	[GO:0004623] MOLECULAR_FUNCTION phospholipase A2 activity (IEA)
Locus_2049_Transcript_1/1_Confidence_0.000_Length_5951	WBGene00001475|fmi-1	4e-09	GRO slow growth	KOG1192	[GO:0008152] BIOLOGICAL_PROCESS metabolic process (IEA)
Locus_20492_Transcript_1/1_Confidence_0.000_Length_1155	WBGene00003532|nas-13	3e-10	postembryonic development variant	KOG3864
Locus_20497_Transcript_1/1_Confidence_0.000_Length_537	WBGene00002196|kin-10	2e-06	GRO slow growth	KOG4818	[GO:0016020] CELLULAR_COMPONENT membrane (IEA)
Locus_20514_Transcript_1/1_Confidence_0.000_Length_218	WBGene00001137|eat-6	5e-07	GRO slow growth	KOG1226	[GO:0071688] BIOLOGICAL_PROCESS striated (IMP)
Locus_20518_Transcript_1/1_Confidence_0.000_Length_701	WBGene00006798|unc-64	2e-06	GRO slow growth	KOG0061	[GO:0005524] MOLECULAR_FUNCTION ATP binding (IEA)
Locus_20523_Transcript_1/1_Confidence_0.000_Length_612	WBGene00007993|C37E2.1	3e-06	GRO slow growth	KOG0912	[GO:0045454] BIOLOGICAL_PROCESS cell redox homeostasis (IEA)
Locus_20527_Transcript_1/1_Confidence_0.000_Length_512	WBGene00010637|K07F5.12	1e-10	GRO slow growth	KOG0531	[GO:0005576] CELLULAR_COMPONENT extracellular region (IEA)
Locus_20531_Transcript_1/1_Confidence_0.000_Length_614	WBGene00018682|aagr-4	1e-07	GRO slow growth	KOG1506	[GO:0019915] BIOLOGICAL_PROCESS lipid storage (IMP)
Locus_20532_Transcript_1/1_Confidence_0.000_Length_605	WBGene00007135|cdtl-7	6e-06	GRO slow growth	LSE0932	[GO:0000932] CELLULAR_COMPONENT cytoplasmic mRNA processing body (IDA) via [WBPaper00026707] Ding L et al. (2005)
Locus_20545_Transcript_1/1_Confidence_0.000_Length_199	WBGene00003384|moc-1	6e-09	EMB embryonic lethal	KOG4716	[GO:0016491] MOLECULAR_FUNCTION oxidoreductase activity (IEA)
Locus_20546_Transcript_1/1_Confidence_0.000_Length_413	WBGene00011122|cpt-2	2e-08	postembryonic development variant		[GO:0007186] BIOLOGICAL_PROCESS G-protein coupled receptor protein signaling pathway (IEA)
Locus_20549_Transcript_1/1_Confidence_0.000_Length_333	WBGene00006591|toh-1	1e-06	GRO slow growth	KOG1087	[GO:0006886] BIOLOGICAL_PROCESS intracellular protein transport (IEA)
Locus_20552_Transcript_1/1_Confidence_0.000_Length_484	WBGene00017610|F19G12.2	4e-07	GRO slow growth	LSE0923	[GO:0040010] BIOLOGICAL_PROCESS positive regulation of growth rate (IMP)
Locus_20555_Transcript_1/1_Confidence_0.000_Length_426	WBGene00000118|alh-12	4e-10	GRO slow growth	KOG0151	[GO:0003723] MOLECULAR_FUNCTION RNA binding (IEA)
Locus_20568_Transcript_1/1_Confidence_0.000_Length_224	WBGene00007784|ruvb-1	2e-07	GRO slow growth		[GO:0005515] MOLECULAR_FUNCTION protein binding (IEA)
Locus_20569_Transcript_1/1_Confidence_0.000_Length_199	WBGene00021406|Y38C1AB.4	2e-10	GRO slow growth	LSE0558	[GO:0042338] BIOLOGICAL_PROCESS collagen and cuticulin-based cuticle development during molting (IMP) via [WBPaper00036066] Meli VS et al. (2010)
Locus_20582_Transcript_1/1_Confidence_0.000_Length_372	WBGene00001000|dim-1	3e-06	GRO slow growth		[GO:0000003] BIOLOGICAL_PROCESS reproduction (IMP)
Locus_20588_Transcript_1/1_Confidence_0.000_Length_174	WBGene00007435|C08B11.8	4e-09	GRO slow growth	KOG0614	[GO:0000003] BIOLOGICAL_PROCESS reproduction (IMP)
Locus_20590_Transcript_1/1_Confidence_0.000_Length_200	WBGene00020114|pde-4	1e-09	GRO slow growth	KOG0203	[GO:0018991] BIOLOGICAL_PROCESS oviposition (IMP)
Locus_20595_Transcript_1/1_Confidence_0.000_Length_405	WBGene00011399|T03F6.3	6e-09	GRO slow growth		[GO:0046983] MOLECULAR_FUNCTION protein dimerization activity (IEA)
Locus_20610_Transcript_1/1_Confidence_0.000_Length_791	WBGene00006870|vab-3	9e-10	GRO slow growth	KOG0726	[GO:0000166] MOLECULAR_FUNCTION nucleotide binding (IEA)
Locus_20612_Transcript_1/1_Confidence_0.000_Length_1187	WBGene00006604|tra-1	2e-06	GRO slow growth	KOG0315	[GO:0002119] BIOLOGICAL_PROCESS nematode larval development (IMP)
Locus_2063_Transcript_2/2_Confidence_0.000_Length_2508	WBGene00004923|snt-3	2e-10	EMB embryonic lethal	KOG2523	[GO:0003723] MOLECULAR_FUNCTION RNA binding (IEA)
Locus_20633_Transcript_1/1_Confidence_0.000_Length_1301	WBGene00011433|pde-1	6e-07	GRO slow growth	KOG0190	[GO:0009792] BIOLOGICAL_PROCESS embryonic development ending in birth or egg hatching (IMP)
Locus_20636_Transcript_1/1_Confidence_0.000_Length_290	WBGene00001883|his-9	3e-09	GRO slow growth		[GO:0005516] MOLECULAR_FUNCTION calmodulin binding (IEA)
Locus_20642_Transcript_1/1_Confidence_0.000_Length_245	WBGene00015206|B0495.7	3e-08	GRO slow growth		[GO:0019915] BIOLOGICAL_PROCESS lipid storage (IMP)
Locus_20643_Transcript_1/1_Confidence_0.000_Length_364	WBGene00005022|sqv-4	2e-06	GRO slow growth	KOG3849
Locus_20671_Transcript_1/1_Confidence_0.000_Length_624	WBGene00003153|mca-3	3e-10	EMB embryonic lethal	KOG3371
Locus_20672_Transcript_1/1_Confidence_0.000_Length_161	WBGene00015301|C01F1.6	1e-09	GRO slow growth	KOG1000	[GO:0000003] BIOLOGICAL_PROCESS reproduction (IMP)
Locus_20674_Transcript_1/1_Confidence_0.000_Length_562	WBGene00017282|F09E5.2	2e-08	GRO slow growth	KOG1874	[GO:0007126] BIOLOGICAL_PROCESS meiosis (IMP)
Locus_20686_Transcript_1/1_Confidence_0.000_Length_353	WBGene00019612|K10B3.6	2e-06	GRO slow growth	KOG1402	[GO:0008483] MOLECULAR_FUNCTION transaminase activity (IEA)
Locus_20690_Transcript_1/1_Confidence_0.000_Length_703	WBGene00016288|C31H1.5	1e-06	GRO slow growth		[GO:0009792] BIOLOGICAL_PROCESS embryonic development ending in birth or egg hatching (IMP)
Locus_20699_Transcript_1/1_Confidence_0.000_Length_242	WBGene00003916|par-1	3e-07	GRO slow growth	KOG2408	[GO:0004601] MOLECULAR_FUNCTION peroxidase activity (IEA)
Locus_20701_Transcript_1/1_Confidence_0.000_Length_270	WBGene00004888|smo-1	5e-08	GRO slow growth	KOG2465
Locus_20721_Transcript_1/1_Confidence_0.000_Length_219	WBGene00011175|R09E10.5	5e-06	GRO slow growth	KOG3844	[GO:0007126] BIOLOGICAL_PROCESS meiosis (IMP)
Locus_20730_Transcript_1/1_Confidence_0.000_Length_315	WBGene00011510|T05H10.6	2e-07	GRO slow growth	KOG0551	[GO:0040035] BIOLOGICAL_PROCESS hermaphrodite genitalia development (IMP)
Locus_20731_Transcript_1/1_Confidence_0.000_Length_258	WBGene00018359|F42G8.8	4e-07	GRO slow growth	KOG3677
Locus_20746_Transcript_1/1_Confidence_0.000_Length_878	WBGene00003018|lin-32	1e-10	GRO slow growth	KOG0789	[GO:0004725] MOLECULAR_FUNCTION protein tyrosine phosphatase activity (IEA)
Locus_20752_Transcript_1/1_Confidence_0.000_Length_832	WBGene00004453|rpl-39	6e-09	GRO slow growth	KOG2356	[GO:0003676] MOLECULAR_FUNCTION nucleic acid binding (IEA)
Locus_20754_Transcript_1/1_Confidence_0.000_Length_269	WBGene00001620|glt-1	2e-07	EMB embryonic lethal	KOG3080	[GO:0006898] BIOLOGICAL_PROCESS receptor-mediated endocytosis (IMP)
Locus_20757_Transcript_1/1_Confidence_0.000_Length_255	WBGene00022037|acs-13	5e-09	GRO slow growth	KOG0148	[GO:0002119] BIOLOGICAL_PROCESS nematode larval development (IMP)
Locus_20760_Transcript_1/1_Confidence_0.000_Length_1231	WBGene00006759|unc-22	1e-10	GRO slow growth
Locus_20769_Transcript_1/1_Confidence_0.000_Length_246	WBGene00002005|hsp-1	2e-09	GRO slow growth		[GO:0000166] MOLECULAR_FUNCTION nucleotide binding (IEA)
Locus_20776_Transcript_1/1_Confidence_0.000_Length_418	WBGene00004504|rpt-4	6e-10	GRO slow growth
Locus_20787_Transcript_1/1_Confidence_0.000_Length_207	WBGene00010661|tyr-2	2e-08	growth variant	KOG0265	[GO:0018991] BIOLOGICAL_PROCESS oviposition (IMP)
Locus_20788_Transcript_1/1_Confidence_0.000_Length_201	WBGene00004375|rme-4	2e-06	GRO slow growth	KOG0522
Locus_20793_Transcript_1/1_Confidence_0.000_Length_416	WBGene00002123|inx-1	3e-06	GRO slow growth		[GO:0005515] MOLECULAR_FUNCTION protein binding (IEA)
Locus_20795_Transcript_1/1_Confidence_0.000_Length_721	WBGene00000606|col-17	2e-09	EGL D egg laying defective		[GO:0018996] BIOLOGICAL_PROCESS molting cycle, collagen and cuticulin-based cuticle (IMP)
Locus_20797_Transcript_1/1_Confidence_0.000_Length_268	WBGene00000274|btf-1	8e-08	GRO slow growth	KOG2317
Locus_2080_Transcript_1/1_Confidence_0.000_Length_525	WBGene00011798|T16G1.4	6e-09	GRO slow growth		[GO:0008168] MOLECULAR_FUNCTION methyltransferase activity (IEA)
Locus_20810_Transcript_1/1_Confidence_0.000_Length_337	WBGene00021043|W05G11.6	2e-07	EGL D egg laying defective	KOG1358	[GO:0002119] BIOLOGICAL_PROCESS nematode larval development (IMP)
Locus_20811_Transcript_1/1_Confidence_0.000_Length_161	WBGene00021553|tyr-5	8e-06	GRO slow growth		[GO:0003824] MOLECULAR_FUNCTION catalytic activity (IEA)
Locus_20822_Transcript_1/1_Confidence_0.000_Length_460	WBGene00020022|R12C12.1	2e-06	GRO slow growth	KOG0740	[GO:0048477] BIOLOGICAL_PROCESS oogenesis (IMP) via [WBPaper00029440] Matsushita-Ishiodori Y et al. (2007)
Locus_20827_Transcript_1/1_Confidence_0.000_Length_525	WBGene00000712|col-139	5e-07	GRO slow growth	KOG3282	[GO:0040010] BIOLOGICAL_PROCESS positive regulation of growth rate (IMP)
Locus_20832_Transcript_1/1_Confidence_0.000_Length_414	WBGene00003989|pfn-1	8e-07	GRO slow growth	KOG4294	[GO:0007413] BIOLOGICAL_PROCESS axonal fasciculation (IMP)
Locus_20837_Transcript_1/1_Confidence_0.000_Length_589	WBGene00013260|rsr-2	7e-07	GRO slow growth	KOG4294	[GO:0006814] BIOLOGICAL_PROCESS sodium ion transport (IDA) via [WBPaper00032104] Wang Y et al. (2008)
Locus_20839_Transcript_1/1_Confidence_0.000_Length_743	WBGene00007752|C26H9A.2	2e-10	GRO slow growth		[GO:0016021] CELLULAR_COMPONENT integral to membrane (IEA)
Locus_20843_Transcript_1/1_Confidence_0.000_Length_182	WBGene00003795|npp-9	3e-09	RIC aldicarb resistant	KOG0194	[GO:0005515] MOLECULAR_FUNCTION protein binding (IEA)
Locus_20854_Transcript_1/1_Confidence_0.000_Length_331	WBGene00019361|K03E5.2	7e-06	GRO slow growth	LSE0893	[GO:0007186] BIOLOGICAL_PROCESS G-protein coupled receptor protein signaling pathway (IEA)
Locus_20862_Transcript_1/1_Confidence_0.000_Length_175	WBGene00020837|T27A1.5	2e-07	GRO slow growth	KOG0156	[GO:0004497] MOLECULAR_FUNCTION monooxygenase activity (IEA)
Locus_20870_Transcript_1/1_Confidence_0.000_Length_200	WBGene00004789|sgk-1	1e-10	EMB embryonic lethal	KOG3947	[GO:0016787] MOLECULAR_FUNCTION hydrolase activity (IEA)
Locus_20876_Transcript_1/1_Confidence_0.000_Length_774	WBGene00001431|fkb-6	2e-07	EMB embryonic lethal		[GO:0016491] MOLECULAR_FUNCTION oxidoreductase activity (IEA)
Locus_20880_Transcript_1/1_Confidence_0.000_Length_186	WBGene00006463|nduf-2.2	2e-08	GRO slow growth		[GO:0003743] MOLECULAR_FUNCTION translation initiation factor activity (IEA)
Locus_20890_Transcript_1/1_Confidence_0.000_Length_394	WBGene00003014|lin-28	5e-06	EMB embryonic lethal		[GO:0009792] BIOLOGICAL_PROCESS embryonic development ending in birth or egg hatching (IMP)
Locus_2092_Transcript_1/1_Confidence_0.000_Length_2585	WBGene00018776|F53H1.1	3e-08	GRO slow growth	TWOG0005	[GO:0040010] BIOLOGICAL_PROCESS positive regulation of growth rate (IMP)
Locus_20924_Transcript_1/1_Confidence_0.000_Length_422	WBGene00009368|F33H2.5	3e-09	postembryonic development variant	KOG3896	[GO:0009792] BIOLOGICAL_PROCESS embryonic development ending in birth or egg hatching (IMP)
Locus_20928_Transcript_1/1_Confidence_0.000_Length_213	WBGene00021747|Y50D4C.2	1e-10	GRO slow growth	KOG0214	[GO:0040010] BIOLOGICAL_PROCESS positive regulation of growth rate (IMP)
Locus_20933_Transcript_1/1_Confidence_0.000_Length_260	WBGene00003982|pes-9	2e-08	GRO slow growth		[GO:0006898] BIOLOGICAL_PROCESS receptor-mediated endocytosis (IMP)
Locus_20937_Transcript_1/1_Confidence_0.000_Length_378	WBGene00021210|Y18H1A.4	2e-09	GRO slow growth		[GO:0005525] MOLECULAR_FUNCTION GTP binding (IEA)
Locus_20947_Transcript_1/1_Confidence_0.000_Length_564	WBGene00016496|C37C3.2	1e-10	postembryonic development variant	KOG0979	[GO:0000794] CELLULAR_COMPONENT condensed nuclear chromosome (IDA) via [WBPaper00036709] Bickel JS et al. (2010) PLoS Genet "Structural Maintenance of Chromosomes (SMC)
Locus_20955_Transcript_1/1_Confidence_0.000_Length_1319	WBGene00013347|Y59A8B.10	1e-07	GRO slow growth		[GO:0003993] MOLECULAR_FUNCTION acid phosphatase activity (IEA)
Locus_20956_Transcript_1/1_Confidence_0.000_Length_416	WBGene00019867|R04B3.2	4e-08	GRO slow growth	KOG1815	[GO:0008270] MOLECULAR_FUNCTION zinc ion binding (IEA)
Locus_2096_Transcript_1/1_Confidence_0.000_Length_1265	WBGene00006856|usp-14	2e-06	GRO slow growth	KOG2126	[GO:0071688] BIOLOGICAL_PROCESS striated (IMP)
Locus_20966_Transcript_1/1_Confidence_0.000_Length_525	WBGene00003567|ncx-2	1e-06	EGL D egg laying defective	KOG3341	[GO:0040010] BIOLOGICAL_PROCESS positive regulation of growth rate (IMP)
Locus_20977_Transcript_1/1_Confidence_0.000_Length_212	WBGene00001561|gei-4	1e-08	GRO slow growth	KOG2688	[GO:0009792] BIOLOGICAL_PROCESS embryonic development ending in birth or egg hatching (IMP)
Locus_20978_Transcript_1/1_Confidence_0.000_Length_716	WBGene00001561|gei-4	6e-07	GRO slow growth	KOG1995	[GO:0003676] MOLECULAR_FUNCTION nucleic acid binding (IEA)
Locus_20982_Transcript_1/1_Confidence_0.000_Length_261	WBGene00006978|zig-1	5e-07	GRO slow growth	KOG2176	[GO:0000145] CELLULAR_COMPONENT exocyst (IEA)
Locus_20986_Transcript_1/1_Confidence_0.000_Length_751	WBGene00009917|glb-18	8e-08	GRO slow growth	KOG1721	[GO:0005622] CELLULAR_COMPONENT intracellular (IEA)
Locus_20988_Transcript_1/1_Confidence_0.000_Length_181	WBGene00000292|cap-1	1e-06	GRO slow growth	KOG4095
Locus_20990_Transcript_1/1_Confidence_0.000_Length_680	WBGene00001503|fum-1	4e-10	GRO slow growth	KOG3106	[GO:0006621] BIOLOGICAL_PROCESS protein retention in ER lumen (IEA)
Locus_20991_Transcript_1/1_Confidence_0.000_Length_167	WBGene00020825|T26A8.2	7e-06	GRO slow growth		[GO:0009792] BIOLOGICAL_PROCESS embryonic development ending in birth or egg hatching (IMP)
Locus_20993_Transcript_1/1_Confidence_0.000_Length_214	WBGene00001399|fat-7	3e-06	GRO slow growth	KOG1244	[GO:0005515] MOLECULAR_FUNCTION protein binding (IEA)
Locus_20994_Transcript_1/1_Confidence_0.000_Length_165	WBGene00000063|act-1	2e-09	GRO slow growth
Locus_20999_Transcript_1/1_Confidence_0.000_Length_273	WBGene00004274|rab-11.1	8e-07	LVL larval lethal	KOG2957	[GO:0000003] BIOLOGICAL_PROCESS reproduction (IMP)
Locus_210_Transcript_1/1_Confidence_0.000_Length_8391	WBGene00002248|lam-3	6e-09	GRO slow growth	KOG3656	[GO:0000003] BIOLOGICAL_PROCESS reproduction (IMP)
Locus_21000_Transcript_1/1_Confidence_0.000_Length_613	WBGene00015941|C18A3.3	6e-07	GRO slow growth	KOG0784	[GO:0000287] MOLECULAR_FUNCTION magnesium ion binding (IEA)
Locus_2101_Transcript_1/1_Confidence_0.000_Length_354	WBGene00011965|T23G7.2	2e-10	GRO slow growth	KOG1565	[GO:0004222] MOLECULAR_FUNCTION metalloendopeptidase activity (IEA)
Locus_21013_Transcript_1/1_Confidence_0.000_Length_1263	WBGene00002045|icd-1	1e-06	GRO slow growth	LSE0689	[GO:0004623] MOLECULAR_FUNCTION phospholipase A2 activity (IEA)
Locus_21015_Transcript_1/1_Confidence_0.000_Length_237	WBGene00013808|sfa-1	1e-07	GRO slow growth	KOG2589	[GO:0008340] BIOLOGICAL_PROCESS determination of adult life span (IMP) via [WBPaper00036383] Greer EL et al. (2010)
Locus_21028_Transcript_1/1_Confidence_0.000_Length_175	WBGene00004130|ketn-1	2e-07	GRO slow growth	KOG4070	[GO:0002119] BIOLOGICAL_PROCESS nematode larval development (IMP)
Locus_21043_Transcript_1/1_Confidence_0.000_Length_191	WBGene00013405|Y63D3A.4	4e-10	GRO slow growth	KOG1882	[GO:0002119] BIOLOGICAL_PROCESS nematode larval development (IMP)
Locus_21044_Transcript_1/1_Confidence_0.000_Length_188	WBGene00012031|T25G3.4	5e-09	GRO slow growth		[GO:0000003] BIOLOGICAL_PROCESS reproduction (IMP)
Locus_21054_Transcript_1/1_Confidence_0.000_Length_224	WBGene00006699|uba-1	3e-10	GRO slow growth		[GO:0040010] BIOLOGICAL_PROCESS positive regulation of growth rate (IMP)
Locus_21060_Transcript_1/1_Confidence_0.000_Length_449	WBGene00016151|smc-5	6e-07	GRO slow growth	KOG2210	[GO:0005516] MOLECULAR_FUNCTION calmodulin binding (IPI) via [WBPaper00031011] Shen X et al. (2008) Cell Calcium "Ca(2+)
Locus_21067_Transcript_1/1_Confidence_0.000_Length_357	WBGene00017981|figl-1	1e-10	GRO slow growth	KOG0258	[GO:0002119] BIOLOGICAL_PROCESS nematode larval development (IMP)
Locus_21068_Transcript_1/1_Confidence_0.000_Length_387	WBGene00006749|unc-9	3e-10	GRO slow growth		[GO:0003676] MOLECULAR_FUNCTION nucleic acid binding (IEA)
Locus_21077_Transcript_1/1_Confidence_0.000_Length_164	WBGene00017317|F09G2.9	2e-10	GRO slow growth	KOG3513	[GO:0000003] BIOLOGICAL_PROCESS reproduction (IMP)
Locus_21092_Transcript_1/1_Confidence_0.000_Length_334	WBGene00005025|sqv-7	4e-08	GRO slow growth	LSE0720
Locus_21105_Transcript_1/1_Confidence_0.000_Length_459	WBGene00003795|npp-9	2e-10	postembryonic development variant
Locus_21110_Transcript_1/1_Confidence_0.000_Length_217	WBGene00004875|smd-1	3e-09	GRO slow growth	KOG4276	[GO:0040027] BIOLOGICAL_PROCESS negative regulation of vulval development (IMP)
Locus_21118_Transcript_1/1_Confidence_0.000_Length_711	WBGene00000502|chp-1	2e-06	EMB embryonic lethal	KOG4691	[GO:0009792] BIOLOGICAL_PROCESS embryonic development ending in birth or egg hatching (IMP)
Locus_21127_Transcript_1/1_Confidence_0.000_Length_274	WBGene00003071|lrp-1	2e-09	GRO slow growth		[GO:0040011] BIOLOGICAL_PROCESS locomotion (IMP)
Locus_21128_Transcript_1/1_Confidence_0.000_Length_640	WBGene00009264|sac-1	9e-10	GRO slow growth	KOG2032	[GO:0000003] BIOLOGICAL_PROCESS reproduction (IMP)
Locus_21132_Transcript_1/1_Confidence_0.000_Length_274	WBGene00012907|cpt-1	5e-07	GRO slow growth	TWOG0221	[GO:0008152] BIOLOGICAL_PROCESS metabolic process (IEA)
Locus_2114_Transcript_1/1_Confidence_0.000_Length_756	WBGene00004461|rpn-5	9e-06	EMB embryonic lethal	TWOG0209	[GO:0018996] BIOLOGICAL_PROCESS molting cycle, collagen and cuticulin-based cuticle (IMP) via [WBPaper00026763] Frand AR et al. (2005)
Locus_21140_Transcript_1/1_Confidence_0.000_Length_210	WBGene00004359|rhr-2	4e-09	EMB embryonic lethal	TWOG0217	[GO:0007186] BIOLOGICAL_PROCESS G-protein coupled receptor protein signaling pathway (IEA)
Locus_21141_Transcript_1/1_Confidence_0.000_Length_238	WBGene00004359|rhr-2	2e-10	postembryonic development variant	KOG0569	[GO:0009792] BIOLOGICAL_PROCESS embryonic development ending in birth or egg hatching (IMP)
Locus_21143_Transcript_1/1_Confidence_0.000_Length_1211	WBGene00001019|dnj-1	2e-10	postembryonic development variant	KOG2501	[GO:0016491] MOLECULAR_FUNCTION oxidoreductase activity (IEA)
Locus_21146_Transcript_1/1_Confidence_0.000_Length_174	WBGene00020422|T10F2.2	2e-07	GRO slow growth	KOG2767	[GO:0000003] BIOLOGICAL_PROCESS reproduction (IMP)
Locus_2117_Transcript_1/1_Confidence_0.000_Length_456	WBGene00003564|ncs-2	8e-10	DAF C dauer constitutive	TWOG0222	[GO:0005576] CELLULAR_COMPONENT extracellular region (IEA)
Locus_21173_Transcript_1/1_Confidence_0.000_Length_165	WBGene00015806|C16A3.1	2e-07	GRO slow growth	KOG1164	[GO:0004672] MOLECULAR_FUNCTION protein kinase activity (IEA)
Locus_21176_Transcript_1/1_Confidence_0.000_Length_236	WBGene00000915|daf-21	1e-10	GRO slow growth	KOG2079
Locus_21178_Transcript_1/1_Confidence_0.000_Length_302	WBGene00009583|aagr-3	2e-10	GRO slow growth	KOG0752	[GO:0009792] BIOLOGICAL_PROCESS embryonic development ending in birth or egg hatching (IMP)
Locus_2118_Transcript_1/1_Confidence_0.000_Length_200	WBGene00003564|ncs-2	6e-08	GRO slow growth	TWOG0197
Locus_21184_Transcript_1/1_Confidence_0.000_Length_164	WBGene00021549|Y44E3A.4	2e-06	GRO slow growth	KOG3806	[GO:0003700] MOLECULAR_FUNCTION transcription factor activity (IEA)
Locus_21191_Transcript_1/1_Confidence_0.000_Length_179	WBGene00003153|mca-3	2e-10	GRO slow growth		[GO:0000122] BIOLOGICAL_PROCESS negative regulation of transcription from RNA polymerase II promoter (IGI) via [WBPaper00030864] Andersen EC et al. (2007)
Locus_21194_Transcript_1/1_Confidence_0.000_Length_1496	WBGene00014012|riok-3	4e-10	GRO slow growth	KOG0748	[GO:0006355] BIOLOGICAL_PROCESS regulation of transcription, DNA-dependent (IEA)
Locus_212_Transcript_1/1_Confidence_0.000_Length_3148	WBGene00003410|mrp-4	6e-09	postembryonic development variant	KOG3547	[GO:0016021] CELLULAR_COMPONENT integral to membrane (IEA)
Locus_21219_Transcript_1/1_Confidence_0.000_Length_186	WBGene00004033|pkc-2	1e-06	GRO slow growth		[GO:0008270] MOLECULAR_FUNCTION zinc ion binding (IEA)
Locus_21224_Transcript_1/1_Confidence_0.000_Length_1138	WBGene00006415|tag-30	3e-10	postembryonic development variant		[GO:0016021] CELLULAR_COMPONENT integral to membrane (IEA)
Locus_21225_Transcript_1/1_Confidence_0.000_Length_202	WBGene00018776|F53H1.1	1e-08	EMB embryonic lethal		[GO:0000003] BIOLOGICAL_PROCESS reproduction (IMP)
Locus_21226_Transcript_1/1_Confidence_0.000_Length_208	WBGene00010260|F58E10.3	2e-07	GRO slow growth		[GO:0040011] BIOLOGICAL_PROCESS locomotion (IMP)
Locus_21243_Transcript_1/1_Confidence_0.000_Length_233	WBGene00021156|Y4C6B.2	2e-07	GRO slow growth	KOG1299	[GO:0018996] BIOLOGICAL_PROCESS molting cycle, collagen and cuticulin-based cuticle (IMP) via [WBPaper00029049] Gengyo-Ando K et al. (2007)
Locus_21244_Transcript_1/1_Confidence_0.000_Length_365	WBGene00012258|W04G3.5	6e-10	GRO slow growth	KOG4213	[GO:0002119] BIOLOGICAL_PROCESS nematode larval development (IMP)
Locus_21275_Transcript_1/1_Confidence_0.000_Length_864	WBGene00006750|unc-10	7e-06	GRO slow growth	KOG0513	[GO:0006629] BIOLOGICAL_PROCESS lipid metabolic process (IEA)
Locus_21281_Transcript_1/1_Confidence_0.000_Length_415	WBGene00003511|mxl-3	4e-07	GRO slow growth	KOG2335	[GO:0008033] BIOLOGICAL_PROCESS tRNA processing (IEA)
Locus_21286_Transcript_1/1_Confidence_0.000_Length_208	WBGene00007556|C14A4.3	8e-06	GRO slow growth	KOG1180	[GO:0008340] BIOLOGICAL_PROCESS determination of adult life span (IMP)
Locus_213_Transcript_1/1_Confidence_0.000_Length_167	WBGene00002078|xpo-1	7e-06	GRO slow growth		[GO:0003779] MOLECULAR_FUNCTION actin binding (IEA)
Locus_21302_Transcript_1/1_Confidence_0.000_Length_227	WBGene00019779|M60.2	3e-09	GRO slow growth	KOG2493	[GO:0040035] BIOLOGICAL_PROCESS hermaphrodite genitalia development (IMP)
Locus_21314_Transcript_1/1_Confidence_0.000_Length_287	WBGene00000657|col-81	5e-07	GRO slow growth	KOG0156	[GO:0004497] MOLECULAR_FUNCTION monooxygenase activity (IEA)
Locus_21317_Transcript_1/1_Confidence_0.000_Length_211	WBGene00009450|ugt-58	1e-07	postembryonic development variant	KOG2764
Locus_2133_Transcript_1/1_Confidence_0.000_Length_897	WBGene00009952|F53A2.7	2e-06	GRO slow growth	KOG0565	[GO:0004437] MOLECULAR_FUNCTION inositol or phosphatidylinositol phosphatase activity (IEA)
Locus_21350_Transcript_1/1_Confidence_0.000_Length_642	WBGene00010329|F59D12.1	1e-09	GRO slow growth	KOG0609
Locus_21357_Transcript_1/1_Confidence_0.000_Length_392	WBGene00004356|rhi-1	4e-10	GRO slow growth	KOG0156	[GO:0004497] MOLECULAR_FUNCTION monooxygenase activity (IEA)
Locus_2136_Transcript_1/2_Confidence_0.333_Length_1265	WBGene00001734|grl-25	1e-07	GRO slow growth	KOG2982
Locus_2136_Transcript_2/2_Confidence_0.333_Length_1140	WBGene00001734|grl-25	1e-07	GRO slow growth	KOG2568	[GO:0016021] CELLULAR_COMPONENT integral to membrane (IEA)
Locus_21374_Transcript_1/1_Confidence_0.000_Length_278	WBGene00001161|efl-1	1e-06	GRO slow growth	KOG2715	[GO:0071688] BIOLOGICAL_PROCESS striated (IMP)
Locus_21376_Transcript_1/1_Confidence_0.000_Length_458	WBGene00043948|ZC262.7	5e-07	GRO slow growth
Locus_21377_Transcript_1/1_Confidence_0.000_Length_456	WBGene00004313|rbc-1	3e-08	GRO slow growth	KOG2118	[GO:0016021] CELLULAR_COMPONENT integral to membrane (IEA)
Locus_21378_Transcript_1/1_Confidence_0.000_Length_210	WBGene00000532|clh-5	1e-07	GRO slow growth	KOG2080
Locus_21387_Transcript_1/2_Confidence_0.667_Length_313	WBGene00020770|tbc-4	3e-09	GRO slow growth	KOG2410	[GO:0000003] BIOLOGICAL_PROCESS reproduction (IMP)
Locus_21387_Transcript_2/2_Confidence_0.333_Length_306	WBGene00020770|tbc-4	3e-09	GRO slow growth		[GO:0002119] BIOLOGICAL_PROCESS nematode larval development (IMP)
Locus_21388_Transcript_1/1_Confidence_0.000_Length_178	WBGene00016188|sec-15	1e-06	GRO slow growth		[GO:0040010] BIOLOGICAL_PROCESS positive regulation of growth rate (IMP)
Locus_21393_Transcript_1/1_Confidence_0.000_Length_182	WBGene00012344|tag-210	3e-10	EMB embryonic lethal	LSE0854	[GO:0016021] CELLULAR_COMPONENT integral to membrane (IEA)
Locus_21396_Transcript_1/1_Confidence_0.000_Length_467	WBGene00004381|rnf-5	7e-09	GRO slow growth	KOG0194	[GO:0005515] MOLECULAR_FUNCTION protein binding (IEA)
Locus_21412_Transcript_1/1_Confidence_0.000_Length_161	WBGene00010622|K07A12.4	8e-08	postembryonic development variant	KOG0094	[GO:0003924] MOLECULAR_FUNCTION GTPase activity (IEA)
Locus_21413_Transcript_1/1_Confidence_0.000_Length_266	WBGene00021645|Y47G6A.19	1e-06	GRO slow growth	KOG3362	[GO:0040027] BIOLOGICAL_PROCESS negative regulation of vulval development (IMP)
Locus_21415_Transcript_1/1_Confidence_0.000_Length_410	WBGene00014019|ZK632.12	4e-10	GRO slow growth	KOG2638	[GO:0008152] BIOLOGICAL_PROCESS metabolic process (IEA)
Locus_21418_Transcript_1/1_Confidence_0.000_Length_209	WBGene00016906|C53D5.5	3e-07	postembryonic development variant
Locus_21434_Transcript_1/1_Confidence_0.000_Length_377	WBGene00010882|atg-7	4e-09	GRO slow growth	KOG1179	[GO:0003824] MOLECULAR_FUNCTION catalytic activity (IEA)
Locus_21437_Transcript_1/1_Confidence_0.000_Length_933	WBGene00002180|jtr-1	5e-06	GRO slow growth		[GO:0007186] BIOLOGICAL_PROCESS G-protein coupled receptor protein signaling pathway (IEA)
Locus_21438_Transcript_1/1_Confidence_0.000_Length_1762	WBGene00004053|pme-5	3e-06	GRO slow growth		[GO:0009792] BIOLOGICAL_PROCESS embryonic development ending in birth or egg hatching (IMP)
Locus_21443_Transcript_1/1_Confidence_0.000_Length_1748	WBGene00008780|F14B4.2	6e-10	GRO slow growth		[GO:0006629] BIOLOGICAL_PROCESS lipid metabolic process (IEA)
Locus_21444_Transcript_1/1_Confidence_0.000_Length_623	WBGene00001915|his-41	3e-08	EMB embryonic lethal	KOG1218
Locus_21448_Transcript_1/1_Confidence_0.000_Length_297	WBGene00006067|sto-5	8e-09	GRO slow growth	KOG3874
Locus_21467_Transcript_1/1_Confidence_0.000_Length_248	WBGene00019811|egg-2	1e-10	EMB embryonic lethal		[GO:0009055] MOLECULAR_FUNCTION electron carrier activity (IEA)
Locus_21473_Transcript_1/1_Confidence_0.000_Length_200	WBGene00010130|vha-14	4e-08	EMB embryonic lethal		[GO:0005529] MOLECULAR_FUNCTION sugar binding (IEA)
Locus_21479_Transcript_1/1_Confidence_0.000_Length_336	WBGene00010941|M176.2	6e-07	GRO slow growth	KOG2295	[GO:0008340] BIOLOGICAL_PROCESS determination of adult life span (IMP)
Locus_21496_Transcript_1/1_Confidence_0.000_Length_218	WBGene00018797|F54D7.2	8e-07	GRO slow growth
Locus_21499_Transcript_1/1_Confidence_0.000_Length_1305	WBGene00022718|ZK370.4	5e-08	GRO slow growth	KOG1206	[GO:0008340] BIOLOGICAL_PROCESS determination of adult life span (IMP)
Locus_21506_Transcript_1/1_Confidence_0.000_Length_913	WBGene00016613|C43G2.4	4e-10	GRO slow growth	KOG0137	[GO:0009792] BIOLOGICAL_PROCESS embryonic development ending in birth or egg hatching (IMP)
Locus_21520_Transcript_1/1_Confidence_0.000_Length_717	WBGene00007028|trr-1	3e-10	GRO slow growth	KOG4158	[GO:0005737] CELLULAR_COMPONENT cytoplasm (IDA) via [WBPaper00032949] Samann J et al. (2009)
Locus_21521_Transcript_1/1_Confidence_0.000_Length_339	WBGene00020949|W02F12.4	3e-06	GRO slow growth		[GO:0004867] MOLECULAR_FUNCTION serine-type endopeptidase inhibitor activity (IEA)
Locus_21522_Transcript_1/1_Confidence_0.000_Length_208	WBGene00000098|air-1	1e-07	EMB embryonic lethal	KOG0804	[GO:0008270] MOLECULAR_FUNCTION zinc ion binding (IEA)
Locus_21537_Transcript_1/1_Confidence_0.000_Length_905	WBGene00006796|unc-62	5e-09	postembryonic development variant	KOG1192	[GO:0008152] BIOLOGICAL_PROCESS metabolic process (IEA)
Locus_21544_Transcript_1/1_Confidence_0.000_Length_210	WBGene00000550|clu-1	7e-09	GRO slow growth		[GO:0007186] BIOLOGICAL_PROCESS G-protein coupled receptor protein signaling pathway (IEA)
Locus_21548_Transcript_1/1_Confidence_0.000_Length_172	WBGene00013460|cpsf-3	2e-09	GRO slow growth	KOG1861
Locus_21551_Transcript_1/1_Confidence_0.000_Length_217	WBGene00010052|F54D5.7	2e-09	EGL D egg laying defective	KOG4624
Locus_21553_Transcript_1/1_Confidence_0.000_Length_313	WBGene00001258|emb-4	2e-07	SCK sick	KOG0333	[GO:0010172] BIOLOGICAL_PROCESS embryonic body morphogenesis (IMP) via [WBPaper00032139] Konishi T et al. (2008)
Locus_21565_Transcript_1/1_Confidence_0.000_Length_343	WBGene00006875|vab-9	5e-09	GRO slow growth		[GO:0005375] MOLECULAR_FUNCTION copper ion transmembrane transporter activity (IEA)
Locus_21576_Transcript_1/1_Confidence_0.000_Length_221	WBGene00004043|plk-2	9e-10	GRO slow growth		[GO:0007186] BIOLOGICAL_PROCESS G-protein coupled receptor protein signaling pathway (IEA)
Locus_21580_Transcript_1/2_Confidence_0.667_Length_252	WBGene00018132|F37A4.2	5e-10	GRO slow growth	KOG0706	[GO:0008060] MOLECULAR_FUNCTION ARF GTPase activator activity (IEA)
Locus_21580_Transcript_2/2_Confidence_0.333_Length_254	WBGene00018132|F37A4.2	5e-10	GRO slow growth	KOG2804	[GO:0002119] BIOLOGICAL_PROCESS nematode larval development (IMP)
Locus_21589_Transcript_1/1_Confidence_0.000_Length_323	WBGene00010805|M01E5.2	9e-09	GRO slow growth	KOG2480	[GO:0006898] BIOLOGICAL_PROCESS receptor-mediated endocytosis (IMP)
Locus_21592_Transcript_1/1_Confidence_0.000_Length_161	WBGene00001241|elo-3	3e-08	EMB embryonic lethal	KOG3014	[GO:0003684] MOLECULAR_FUNCTION damaged DNA binding (IEA)
Locus_21604_Transcript_1/1_Confidence_0.000_Length_883	WBGene00004925|snt-5	4e-07	EMB embryonic lethal	KOG3208	[GO:0016021] CELLULAR_COMPONENT integral to membrane (IEA)
Locus_21605_Transcript_1/1_Confidence_0.000_Length_212	WBGene00001167|eef-2	4e-10	LON long	KOG0853	[GO:0009792] BIOLOGICAL_PROCESS embryonic development ending in birth or egg hatching (IMP)
Locus_21622_Transcript_1/1_Confidence_0.000_Length_176	WBGene00000837|cul-2	1e-09	GRO slow growth	KOG3981	[GO:0016829] MOLECULAR_FUNCTION lyase activity (IEA)
Locus_21623_Transcript_1/1_Confidence_0.000_Length_593	WBGene00009801|F47A4.5	7e-08	GRO slow growth	KOG2286	[GO:0002119] BIOLOGICAL_PROCESS nematode larval development (IMP)
Locus_21627_Transcript_1/1_Confidence_0.000_Length_210	WBGene00022642|lipl-5	3e-06	GRO slow growth	KOG3565
Locus_21644_Transcript_1/1_Confidence_0.000_Length_433	WBGene00003797|npp-11	1e-08	GRO slow growth	LSE0946	[GO:0016021] CELLULAR_COMPONENT integral to membrane (IEA)
Locus_21649_Transcript_1/1_Confidence_0.000_Length_205	WBGene00018508|F46F11.1	5e-07	GRO slow growth	KOG0215	[GO:0002119] BIOLOGICAL_PROCESS nematode larval development (IMP)
Locus_21651_Transcript_1/1_Confidence_0.000_Length_391	WBGene00021552|zip-4	7e-08	GRO slow growth	KOG1684	[GO:0040010] BIOLOGICAL_PROCESS positive regulation of growth rate (IMP)
Locus_21667_Transcript_1/1_Confidence_0.000_Length_1386	WBGene00022785|ZK652.6	1e-06	GRO slow growth	KOG3959	[GO:0009792] BIOLOGICAL_PROCESS embryonic development ending in birth or egg hatching (IMP)
[truncated: 2,148 more rows]
