# Supplementary material for: De Novo Transcriptome Sequencing and Analysis of the Cereal Cyst Nematode, Heterodera avenae
Source: PLoS One. 2014 May 6;9(5):e96311. doi: 10.1371/journal.pone.0096311 (PMC4011697; doi:10.1371/journal.pone.0096311)
Supplement: Table S6 — (A) Summary of KEGG pathway information for H. avenae transcriptome (B) KEGG pathways for 3,601 transcripts of H. avenae transcriptome. (XLSX) [file pone.0096311.s008.xlsx]

## Sheet: Table S6a.
Table S6a. Summary of KEGG pathways information for Heterodera avenae transcriptome
Category	Subcategory	Pathways	No. of predicted peptides	Pathway ID
Global Map (Metabolism)		Metabolic pathways	479	ko01100
Metabolism	Carbohydrate Metabolism	Glycolysis / Gluconeogenesis	26	ko00010
		Citrate cycle (TCA cycle)	56	ko00020
		Pentose phosphate pathway	15	ko00030
		Pentose and glucuronate interconversions	10	ko00040
		Fructose and mannose metabolism	34	ko00051
		Galactose metabolism	10	ko00052
		Ascorbate and aldarate metabolism	5	ko00053
		Starch and sucrose metabolism	15	ko00500
		Amino sugar and nucleotide sugar metabolism	25	ko00520
		Pyruvate metabolism	59	ko00620
		Glyoxylate and dicarboxylate metabolism	23	ko00630
		Propanoate metabolism	15	ko00640
		Butanoate metabolism	13	ko00650
		Inositol phosphate metabolism	22	ko00562
	Energy Metabolism	Oxidative phosphorylation	66	ko00190
		Nitrogen metabolism	15	ko00910
		Sulfur metabolism	5	ko00920
	Lipid Metabolism	Fatty acid biosynthesis	2	ko00061
		Fatty acid elongation in mitochondria	9	ko00062
		Fatty acid metabolism	19	ko00071
		Synthesis and degradation of ketone bodies	4	ko00072
		Steroid biosynthesis	1	ko00100
		Primary bile acid biosynthesis	4	ko00120
		Steroid hormone biosynthesis	3	ko00140
		Glycerolipid metabolism	16	ko00561
		Glycerophospholipid metabolism	32	ko00564
		Ether lipid metabolism	8	ko00565
		Sphingolipid metabolism	16	ko00600
		Arachidonic acid metabolism	4	ko00590
		Linoleic acid metabolism	2	ko00591
		alpha-Linolenic acid metabolism	35	ko00592
		Biosynthesis of unsaturated fatty acids	6	ko01040
	Nucleotide Metabolism	Purine metabolism	65	ko00230
		Pyrimidine metabolism	52	ko00240
	Amino Acid Metabolism	Alanine, aspartate and glutamate metabolism	18	ko00250
		Glycine, serine and threonine metabolism	14	ko00260
		Cysteine and methionine metabolism	19	ko00270
		Valine, leucine and isoleucine degradation	28	ko00280
		Valine, leucine and isoleucine biosynthesis	2	ko00290
		Lysine biosynthesis	2	ko00300
		Lysine degradation	27	ko00310
		Arginine and proline metabolism	20	ko00330
		Histidine metabolism	9	ko00340
		Tyrosine metabolism	11	ko00350
		Phenylalanine metabolism	6	ko00360
		Tryptophan metabolism	11	ko00380
		Phenylalanine, tyrosine and tryptophan biosynthesis	3	ko00400
	Metabolism of Other Amino Acids	beta-Alanine metabolism	17	ko00410
		Taurine and hypotaurine metabolism	5	ko00430
		Selenoamino acid metabolism	3	ko00450
		Cyanoamino acid metabolism	5	ko00460
		D-Glutamine and D-glutamate metabolism	2	ko00471
		D-Arginine and D-ornithine metabolism	2	ko00472
		Glutathione metabolism	18	ko00480
	Glycan Biosynthesis and Metabolism	N-Glycan biosynthesis	31	ko00510
		O-Glycan biosynthesis	22	ko00512
		O-Mannosyl glycan biosynthesis	2	ko00514
		Glycosaminoglycan biosynthesis - chondroitin sulfate	5	ko00532
		Glycosaminoglycan biosynthesis - heparan sulfate	11	ko00534
		Glycosaminoglycan biosynthesis - keratan sulfate	3	ko00533
		Glycosaminoglycan degradation	4	ko00531
		Glycosylphosphatidylinositol(GPI)-anchor biosynthesis	14	ko00563
		Glycosphingolipid biosynthesis - lacto and neolacto series	4	ko00601
		Glycosphingolipid biosynthesis - globo series	2	ko00603
		Glycosphingolipid biosynthesis - ganglio series	3	ko00604
		Other glycan degradation	9	ko00511
	Metabolism of Cofactors and Vitamins	Thiamine metabolism	3	ko00730
		Riboflavin metabolism	4	ko00740
		Vitamin B6 metabolism	4	ko00750
		Nicotinate and nicotinamide metabolism	7	ko00760
		Pantothenate and CoA biosynthesis	11	ko00770
		Biotin metabolism	3	ko00780
		Lipoic acid metabolism	3	ko00785
		Folate biosynthesis	8	ko00790
		One carbon pool by folate	9	ko00670
		Retinol metabolism	6	ko00830
		Porphyrin and chlorophyll metabolism	7	ko00860
		Ubiquinone and other terpenoid-quinone biosynthesis	7	ko00130
	Metabolism of Terpenoids and Polyketides	Terpenoid backbone biosynthesis	12	ko00900
		Limonene and pinene degradation	1	ko00903
		Polyketide sugar unit biosynthesis	2	ko00523
	Biosynthesis of Other Secondary Metabolites	Caffeine metabolism	1	ko00232
		Butirosin and neomycin biosynthesis	1	ko00524
	Xenobiotics Biodegradation and Metabolism	Metabolism of xenobiotics by cytochrome P450	7	ko00980
		Drug metabolism - cytochrome P450	6	ko00982
		Drug metabolism - other enzymes	16	ko00983
Genetic Information Processing	Transcription	RNA polymerase	20	ko03020
		Basal transcription factors	24	ko03022
		Spliceosome	88	ko03040
	Translation	Ribosome	74	ko03010
		Aminoacyl-tRNA biosynthesis	24	ko00970
	Folding, Sorting and Degradation	Protein export	15	ko03060
		Protein processing in endoplasmic reticulum	85	ko04141
		SNARE interactions in vesicular transport	12	ko04130
		Ubiquitin mediated proteolysis	60	ko04120
		Proteasome	30	ko03050
		RNA degradation	39	ko03018
	Replication and Repair	DNA replication	22	ko03030
		Base excision repair	12	ko03410
		Nucleotide excision repair	29	ko03420
		Mismatch repair	14	ko03430
		Homologous recombination	10	ko03440
		Non-homologous end-joining	7	ko03450
Environmental Information Processing	Membrane Transport	ABC transporters	9	ko02010
	Signal Transduction	MAPK signaling pathway	52	ko04010
		MAPK signaling pathway - fly	9	ko04013
		ErbB signaling pathway	27	ko04012
		Wnt signaling pathway	36	ko04310
		Notch signaling pathway	20	ko04330
		Hedgehog signaling pathway	9	ko04340
		TGF-beta signaling pathway	16	ko04350
		VEGF signaling pathway	16	ko04370
		Jak-STAT signaling pathway	12	ko04630
		Calcium signaling pathway	32	ko04020
		Phosphatidylinositol signaling system	26	ko04070
		mTOR signaling pathway	22	ko04150
	Signaling Molecules and Interaction	Neuroactive ligand-receptor interaction	19	ko04080
		Cytokine-cytokine receptor interaction	1	ko04060
		ECM-receptor interaction	6	ko04512
		Cell adhesion molecules (CAMs)	4	ko04514
Cellular Processes	Transport and Catabolism	Endocytosis	58	ko04144
		Phagosome	30	ko04145
		Lysosome	45	ko04142
		Peroxisome	35	ko04146
		Regulation of autophagy	9	ko04140
	Cell Motility	Regulation of actin cytoskeleton	37	ko04810
	Cell Growth and Death	Cell cycle	58	ko04110
		Oocyte meiosis	41	ko04114
		Apoptosis	9	ko04210
		p53 signaling pathway	11	ko04115
	Cell Communication	Focal adhesion	41	ko04510
		Adherens junction	17	ko04520
		Tight junction	30	ko04530
		Gap junction	22	ko04540
Organismal Systems	Immune System	Hematopoietic cell lineage	1	ko04640
		Complement and coagulation cascades	1	ko04610
		Toll-like receptor signaling pathway	10	ko04620
		NOD-like receptor signaling pathway	6	ko04621
		RIG-I-like receptor signaling pathway	7	ko04622
		Cytosolic DNA-sensing pathway	12	ko04623
		Natural killer cell mediated cytotoxicity	17	ko04650
		Antigen processing and presentation	13	ko04612
		T cell receptor signaling pathway	23	ko04660
		B cell receptor signaling pathway	14	ko04662
		Fc epsilon RI signaling pathway	14	ko04664
		Fc gamma R-mediated phagocytosis	24	ko04666
		Leukocyte transendothelial migration	19	ko04670
		Chemokine signaling pathway	32	ko04062
	Endocrine System	Insulin signaling pathway	46	ko04910
		Adipocytokine signaling pathway	15	ko04920
		PPAR signaling pathway	13	ko03320
		GnRH signaling pathway	23	ko04912
		Progesterone-mediated oocyte maturation	33	ko04914
		Melanogenesis	21	ko04916
		Renin-angiotensin system	3	ko04614
	Circulatory System	Cardiac muscle contraction	17	ko04260
		Vascular smooth muscle contraction	18	ko04270
	Digestive System	Salivary secretion	16	ko04970
		Gastric acid secretion	13	ko04971
		Pancreatic secretion	17	ko04972
	Excretory System	Vasopressin-regulated water reabsorption	15	ko04962
		Aldosterone-regulated sodium reabsorption	9	ko04960
		Proximal tubule bicarbonate reclamation	7	ko04964
		Collecting duct acid secretion	9	ko04966
	Nervous System	Long-term potentiation	17	ko04720
		Long-term depression	15	ko04730
		Neurotrophin signaling pathway	31	ko04722
	Sensory System	Phototransduction	3	ko04744
		Phototransduction - fly	10	ko04745
		Olfactory transduction	4	ko04740
		Taste transduction	4	ko04742
	Development	Dorso-ventral axis formation	10	ko04320
		Axon guidance	22	ko04360
	Environmental Adaptation	Circadian rhythm	8	ko04710
		Circadian rhythm - fly	1	ko04711
		Circadian rhythm plant	3	ko04744

## Sheet: Table S6b.
Table S6.b. KEGG pathways for 3,601 transcripts of Heterodera avenae trascriptome
#	KEGG Orthology	Count (1722)	Pathway ID
1	Enzymes	1143	ko00001
2	KEGG pathway modules	697	ko01000
3	Chromosome	267	ko00002
4	Spliceosome	182	ko03036
5	Ubiquitin system	165	ko03041
6	Protein kinases	131	ko04121
7	Exosome	130	ko01001
8	Transcription machinery	129	ko04147
9	Ribosome biogenesis	127	ko03021
10	Transporters	115	ko03009
11	Peptidases	110	ko02000
12	DNA repair and recombination proteins	101	ko01002
13	Transcription factors	98	ko03400
14	Transport	88	ko03000
15	Transfer RNA biogenesis	88	ko02001
16	Chaperones and folding catalysts	79	ko03016
17	Ribosome	73	ko03110
18	DNA replication proteins	58	ko03011
19	Cytoskeleton proteins	51	ko03032
20	Glycosyltransferases	47	ko04812
21	Translation factors	46	ko01003
22	Proteasome	39	ko03012
23	GTP-binding proteins	36	ko03051
24	Amino acid related enzymes	33	ko04031
25	Ion channels	27	ko01007
26	Cell adhesion molecules and their ligands	24	ko04040
27	G protein-coupled receptors	22	ko04516
28	Lipid biosynthesis proteins	20	ko04030
29	Cellular antigens	18	ko01004
30	SNAREs	12	ko04090
31	Secretion system	11	ko04131
32	Heparan sulfate/heparin binding proteins	10	ko02044
33	Prenyltransferases	10	ko00536
34	Nuclear receptors	9	ko01006
35	Enzyme-linked receptors	8	ko03310
36	Cytokine receptors	8	ko01020
37	Glycan binding proteins	7	ko04050
38	Proteoglycans	2	ko04091
39	Cytochrome P450	2	ko00535
40	Cytokines	2	ko00199
41	Polyketide biosynthesis proteins	1	ko04052
42	Bacterial toxins	1	ko01008
	Complete list of KEGG orthology identified in H. avenae transcriptome
	Transcript ID	List of Kegg orthology
	Locus_1_Transcript_1/1_Confidence_0.000_Length_742	K15033
	Locus_3_Transcript_1/1_Confidence_0.000_Length_1456	K15040
	Locus_4_Transcript_1/1_Confidence_0.000_Length_725	K12741
	Locus_10_Transcript_1/1_Confidence_0.000_Length_487	K12160
	Locus_20_Transcript_1/1_Confidence_0.000_Length_682	K00963
	Locus_21_Transcript_1/1_Confidence_0.000_Length_895	K14965
	Locus_23_Transcript_1/1_Confidence_0.000_Length_286	K13509
	Locus_27_Transcript_1/1_Confidence_0.000_Length_948	K07936
	Locus_29_Transcript_1/1_Confidence_0.000_Length_500	K02981
	Locus_30_Transcript_1/1_Confidence_0.000_Length_1405	K01011
	Locus_31_Transcript_1/1_Confidence_0.000_Length_911	K02939
	Locus_33_Transcript_1/1_Confidence_0.000_Length_518	K00652
	Locus_37_Transcript_1/1_Confidence_0.000_Length_992	K08056
	Locus_38_Transcript_1/1_Confidence_0.000_Length_1179	K13025
	Locus_44_Transcript_1/1_Confidence_0.000_Length_744	K07511
	Locus_45_Transcript_1/1_Confidence_0.000_Length_1052	K04353
	Locus_47_Transcript_1/1_Confidence_0.000_Length_4497	K15009
	Locus_50_Transcript_1/1_Confidence_0.000_Length_1262	K10258
	Locus_51_Transcript_1/1_Confidence_0.000_Length_1318	K12493
	Locus_53_Transcript_1/1_Confidence_0.000_Length_1815	K14559
	Locus_61_Transcript_1/1_Confidence_0.000_Length_3662	K11262
	Locus_66_Transcript_1/2_Confidence_0.333_Length_916	K07565
	Locus_68_Transcript_1/1_Confidence_0.000_Length_1563	K15053
	Locus_69_Transcript_1/1_Confidence_0.000_Length_733	K10597
	Locus_70_Transcript_1/1_Confidence_0.000_Length_2544	K00710
	Locus_78_Transcript_1/1_Confidence_0.000_Length_1775	K13982
	Locus_79_Transcript_1/1_Confidence_0.000_Length_946	K01537
	Locus_80_Transcript_1/1_Confidence_0.000_Length_2027	K06111
	Locus_81_Transcript_1/1_Confidence_0.000_Length_3631	K10481
	Locus_86_Transcript_1/1_Confidence_0.000_Length_698	K04079
	Locus_87_Transcript_1/1_Confidence_0.000_Length_1503	K00922
	Locus_91_Transcript_1/1_Confidence_0.000_Length_1359	K01647
	Locus_94_Transcript_1/1_Confidence_0.000_Length_770	K01887
	Locus_98_Transcript_1/1_Confidence_0.000_Length_1177	K13205
	Locus_100_Transcript_1/1_Confidence_0.000_Length_396	K07870
	Locus_105_Transcript_1/1_Confidence_0.000_Length_965	K12840
	Locus_110_Transcript_1/1_Confidence_0.000_Length_883	K02207
	Locus_111_Transcript_1/1_Confidence_0.000_Length_2456	K02731
	Locus_112_Transcript_1/1_Confidence_0.000_Length_6230	K16506
	Locus_113_Transcript_1/1_Confidence_0.000_Length_1333	K09584
	Locus_114_Transcript_1/1_Confidence_0.000_Length_4762	K13411
	Locus_119_Transcript_1/1_Confidence_0.000_Length_826	K02938
	Locus_120_Transcript_1/1_Confidence_0.000_Length_1657	K06051
	Locus_121_Transcript_1/2_Confidence_0.667_Length_1299	K02133
	Locus_123_Transcript_1/1_Confidence_0.000_Length_2936	K03875
	Locus_125_Transcript_1/1_Confidence_0.000_Length_1367	K09594
	Locus_128_Transcript_1/1_Confidence_0.000_Length_1286	K14845
	Locus_129_Transcript_1/1_Confidence_0.000_Length_2389	K03767
	Locus_135_Transcript_1/1_Confidence_0.000_Length_1408	K14848
	Locus_138_Transcript_1/1_Confidence_0.000_Length_1618	K04280
	Locus_140_Transcript_1/1_Confidence_0.000_Length_849	K00451
	Locus_142_Transcript_1/2_Confidence_0.667_Length_1249	K14651
	Locus_144_Transcript_1/1_Confidence_0.000_Length_382	K01885
	Locus_147_Transcript_1/1_Confidence_0.000_Length_2773	K14206
	Locus_148_Transcript_1/1_Confidence_0.000_Length_1474	K12476
	Locus_151_Transcript_1/1_Confidence_0.000_Length_1114	K15029
	Locus_156_Transcript_1/1_Confidence_0.000_Length_1568	K08074
	Locus_157_Transcript_1/2_Confidence_0.333_Length_947	K02895
	Locus_161_Transcript_1/1_Confidence_0.000_Length_746	K12849
	Locus_162_Transcript_1/2_Confidence_0.333_Length_1237	K04649
	Locus_165_Transcript_1/1_Confidence_0.000_Length_709	K13210
	Locus_169_Transcript_1/1_Confidence_0.000_Length_272	K09611
	Locus_172_Transcript_1/1_Confidence_0.000_Length_439	K02910
	Locus_173_Transcript_1/1_Confidence_0.000_Length_581	K12185
	Locus_182_Transcript_1/2_Confidence_0.333_Length_2748	K11204
	Locus_190_Transcript_1/1_Confidence_0.000_Length_5583	K03006
	Locus_191_Transcript_1/1_Confidence_0.000_Length_1137	K00815
	Locus_197_Transcript_1/1_Confidence_0.000_Length_817	K00129
	Locus_202_Transcript_1/2_Confidence_0.333_Length_1956	K00615
	Locus_205_Transcript_1/2_Confidence_0.333_Length_4242	K06678
	Locus_210_Transcript_1/1_Confidence_0.000_Length_8391	K05637
	Locus_211_Transcript_1/2_Confidence_0.333_Length_932	K04710
	Locus_214_Transcript_1/1_Confidence_0.000_Length_1906	K01410
	Locus_215_Transcript_1/1_Confidence_0.000_Length_325	K02940
	Locus_216_Transcript_1/1_Confidence_0.000_Length_2461	K11247
	Locus_218_Transcript_1/2_Confidence_0.333_Length_1788	K04043
	Locus_222_Transcript_1/2_Confidence_0.333_Length_1994	K08955
	Locus_223_Transcript_1/1_Confidence_0.000_Length_2020	K00688
	Locus_225_Transcript_1/1_Confidence_0.000_Length_1485	K14961
	Locus_226_Transcript_1/2_Confidence_0.333_Length_890	K11488
	Locus_229_Transcript_1/1_Confidence_0.000_Length_2965	K06094
	Locus_232_Transcript_1/1_Confidence_0.000_Length_2242	K00685
	Locus_233_Transcript_1/1_Confidence_0.000_Length_938	K12827
	Locus_240_Transcript_1/1_Confidence_0.000_Length_1413	K09300
	Locus_241_Transcript_2/3_Confidence_0.200_Length_535	K11518
	Locus_245_Transcript_1/1_Confidence_0.000_Length_1112	K01251
	Locus_246_Transcript_1/1_Confidence_0.000_Length_1882	K06675
	Locus_249_Transcript_1/1_Confidence_0.000_Length_3751	K08252
	Locus_255_Transcript_1/1_Confidence_0.000_Length_1218	K07376
	Locus_262_Transcript_1/1_Confidence_0.000_Length_1405	K10696
	Locus_265_Transcript_1/1_Confidence_0.000_Length_609	K06269
	Locus_266_Transcript_1/1_Confidence_0.000_Length_1515	K10580
	Locus_269_Transcript_1/4_Confidence_0.400_Length_2823	K08864
	Locus_284_Transcript_1/1_Confidence_0.000_Length_1451	K12823
	Locus_285_Transcript_1/1_Confidence_0.000_Length_1278	K06069
	Locus_288_Transcript_1/1_Confidence_0.000_Length_1992	K11411
	Locus_293_Transcript_1/1_Confidence_0.000_Length_1477	K06580
	Locus_300_Transcript_1/1_Confidence_0.000_Length_1384	K03781
	Locus_302_Transcript_1/1_Confidence_0.000_Length_3571	K06070
	Locus_304_Transcript_1/1_Confidence_0.000_Length_941	K01868
	Locus_310_Transcript_1/1_Confidence_0.000_Length_1678	K01555
	Locus_318_Transcript_1/2_Confidence_0.333_Length_893	K12191
	Locus_330_Transcript_1/1_Confidence_0.000_Length_1801	K03027
	Locus_334_Transcript_1/1_Confidence_0.000_Length_824	K10575
	Locus_336_Transcript_1/1_Confidence_0.000_Length_850	K01365
	Locus_338_Transcript_1/1_Confidence_0.000_Length_4504	K11427
	Locus_341_Transcript_1/1_Confidence_0.000_Length_395	K00522
	Locus_342_Transcript_1/1_Confidence_0.000_Length_299	K14574
	Locus_351_Transcript_1/1_Confidence_0.000_Length_2119	K01301
	Locus_356_Transcript_1/1_Confidence_0.000_Length_503	K02934
	Locus_359_Transcript_1/1_Confidence_0.000_Length_1596	K03021
	Locus_360_Transcript_1/1_Confidence_0.000_Length_2547	K05038
	Locus_361_Transcript_1/1_Confidence_0.000_Length_554	K00884
	Locus_364_Transcript_1/1_Confidence_0.000_Length_959	K05863
	Locus_366_Transcript_1/1_Confidence_0.000_Length_1523	K01267
	Locus_369_Transcript_1/1_Confidence_0.000_Length_1472	K09485
	Locus_384_Transcript_1/1_Confidence_0.000_Length_1100	K03639
	Locus_385_Transcript_1/1_Confidence_0.000_Length_282	K06689
	Locus_387_Transcript_1/1_Confidence_0.000_Length_4199	K05635
	Locus_390_Transcript_1/1_Confidence_0.000_Length_884	K14567
	Locus_396_Transcript_1/1_Confidence_0.000_Length_914	K08150
	Locus_400_Transcript_1/1_Confidence_0.000_Length_2297	K01697
	Locus_401_Transcript_1/1_Confidence_0.000_Length_3549	K07752
	Locus_403_Transcript_1/2_Confidence_0.333_Length_652	K06694
	Locus_404_Transcript_1/1_Confidence_0.000_Length_1471	K01796
	Locus_407_Transcript_1/1_Confidence_0.000_Length_1294	K01920
	Locus_416_Transcript_1/1_Confidence_0.000_Length_1672	K04437
	Locus_417_Transcript_1/1_Confidence_0.000_Length_2264	K07765
	Locus_419_Transcript_1/1_Confidence_0.000_Length_1861	K12657
	Locus_424_Transcript_1/1_Confidence_0.000_Length_1934	K00471
	Locus_425_Transcript_1/1_Confidence_0.000_Length_2649	K02178
	Locus_432_Transcript_1/1_Confidence_0.000_Length_2169	K08789
	Locus_433_Transcript_1/1_Confidence_0.000_Length_832	K10345
	Locus_434_Transcript_1/1_Confidence_0.000_Length_3461	K03255
	Locus_435_Transcript_1/1_Confidence_0.000_Length_1350	K01613
	Locus_438_Transcript_1/2_Confidence_0.667_Length_2403	K13123
	Locus_439_Transcript_1/1_Confidence_0.000_Length_878	K12175
	Locus_440_Transcript_1/1_Confidence_0.000_Length_5400	K02999
	Locus_442_Transcript_1/2_Confidence_0.333_Length_1203	K09504
	Locus_443_Transcript_1/1_Confidence_0.000_Length_801	K01785
	Locus_444_Transcript_1/1_Confidence_0.000_Length_2742	K11367
	Locus_447_Transcript_1/1_Confidence_0.000_Length_1029	K11594
	Locus_454_Transcript_1/1_Confidence_0.000_Length_1737	K00413
	Locus_455_Transcript_1/1_Confidence_0.000_Length_984	K11205
	Locus_459_Transcript_1/1_Confidence_0.000_Length_1545	K04233
	Locus_466_Transcript_1/1_Confidence_0.000_Length_2066	K14411
	Locus_472_Transcript_1/1_Confidence_0.000_Length_4011	K03685
	Locus_476_Transcript_1/1_Confidence_0.000_Length_7538	K11540
	Locus_480_Transcript_1/1_Confidence_0.000_Length_4416	K09291
	Locus_485_Transcript_1/1_Confidence_0.000_Length_1391	K10807
	Locus_490_Transcript_1/1_Confidence_0.000_Length_1872	K09399
	Locus_492_Transcript_1/1_Confidence_0.000_Length_1090	K11090
	Locus_494_Transcript_1/1_Confidence_0.000_Length_1974	K06272
	Locus_495_Transcript_1/2_Confidence_0.667_Length_920	K09487
	Locus_501_Transcript_1/1_Confidence_0.000_Length_855	K15234
	Locus_507_Transcript_1/1_Confidence_0.000_Length_1228	K07904
	Locus_509_Transcript_1/1_Confidence_0.000_Length_1674	K10593
	Locus_512_Transcript_1/1_Confidence_0.000_Length_1005	K00382
	Locus_515_Transcript_1/1_Confidence_0.000_Length_1507	K02365
	Locus_516_Transcript_1/1_Confidence_0.000_Length_262	K10694
	Locus_519_Transcript_1/1_Confidence_0.000_Length_257	K12172
	Locus_521_Transcript_2/2_Confidence_0.000_Length_1074	K07969
	Locus_522_Transcript_1/1_Confidence_0.000_Length_545	K14560
	Locus_523_Transcript_1/2_Confidence_0.333_Length_726	K12275
	Locus_524_Transcript_1/1_Confidence_0.000_Length_763	K14573
	Locus_526_Transcript_1/1_Confidence_0.000_Length_2404	K11654
	Locus_529_Transcript_1/2_Confidence_0.333_Length_1905	K09495
	Locus_540_Transcript_1/1_Confidence_0.000_Length_2603	K08814
	Locus_543_Transcript_1/1_Confidence_0.000_Length_1130	K04681
	Locus_548_Transcript_2/2_Confidence_0.333_Length_807	K12857
	Locus_550_Transcript_1/1_Confidence_0.000_Length_303	K11843
	Locus_560_Transcript_1/1_Confidence_0.000_Length_427	K04554
	Locus_561_Transcript_1/1_Confidence_0.000_Length_3633	K00164
	Locus_568_Transcript_1/1_Confidence_0.000_Length_1140	K09613
	Locus_574_Transcript_1/2_Confidence_0.667_Length_1937	K12869
	Locus_575_Transcript_1/1_Confidence_0.000_Length_1065	K07865
	Locus_576_Transcript_1/1_Confidence_0.000_Length_2417	K13103
	Locus_577_Transcript_1/1_Confidence_0.000_Length_1111	K14753
	Locus_583_Transcript_1/1_Confidence_0.000_Length_2897	K06636
	Locus_586_Transcript_1/1_Confidence_0.000_Length_2120	K14833
	Locus_589_Transcript_1/1_Confidence_0.000_Length_1387	K03424
	Locus_594_Transcript_1/1_Confidence_0.000_Length_1931	K10084
	Locus_600_Transcript_1/1_Confidence_0.000_Length_1461	K05284
	Locus_613_Transcript_1/1_Confidence_0.000_Length_1135	K04683
	Locus_614_Transcript_1/2_Confidence_0.333_Length_1241	K13345
	Locus_629_Transcript_1/1_Confidence_0.000_Length_4209	K08843
	Locus_642_Transcript_1/1_Confidence_0.000_Length_1460	K03783
	Locus_644_Transcript_1/1_Confidence_0.000_Length_1856	K08585
	Locus_648_Transcript_1/1_Confidence_0.000_Length_2301	K03164
	Locus_650_Transcript_1/1_Confidence_0.000_Length_2151	K13126
	Locus_653_Transcript_1/1_Confidence_0.000_Length_1072	K12886
	Locus_657_Transcript_1/1_Confidence_0.000_Length_1772	K04523
	Locus_658_Transcript_1/1_Confidence_0.000_Length_441	K08660
	Locus_662_Transcript_1/1_Confidence_0.000_Length_2384	K07151
	Locus_671_Transcript_1/1_Confidence_0.000_Length_2551	K00549
	Locus_672_Transcript_1/1_Confidence_0.000_Length_3423	K08740
	Locus_673_Transcript_1/1_Confidence_0.000_Length_823	K10365
	Locus_674_Transcript_1/2_Confidence_0.667_Length_1595	K03349
	Locus_677_Transcript_1/1_Confidence_0.000_Length_1610	K01101
	Locus_678_Transcript_1/1_Confidence_0.000_Length_1400	K13203
	Locus_681_Transcript_1/1_Confidence_0.000_Length_1211	K01112
	Locus_683_Transcript_1/1_Confidence_0.000_Length_1019	K04630
	Locus_686_Transcript_1/1_Confidence_0.000_Length_974	K00507
	Locus_691_Transcript_1/3_Confidence_0.400_Length_754	K00949
	Locus_693_Transcript_1/2_Confidence_0.333_Length_2630	K12867
	Locus_695_Transcript_1/1_Confidence_0.000_Length_1191	K12307
	Locus_696_Transcript_1/1_Confidence_0.000_Length_1302	K14457
	Locus_705_Transcript_1/1_Confidence_0.000_Length_1349	K15173
	Locus_708_Transcript_1/1_Confidence_0.000_Length_1157	K04354
	Locus_714_Transcript_1/1_Confidence_0.000_Length_702	K04077
	Locus_715_Transcript_1/1_Confidence_0.000_Length_1399	K16578
	Locus_716_Transcript_1/1_Confidence_0.000_Length_846	K15186
	Locus_720_Transcript_1/1_Confidence_0.000_Length_666	K11964
	Locus_722_Transcript_1/1_Confidence_0.000_Length_462	K01640
	Locus_724_Transcript_1/1_Confidence_0.000_Length_1453	K13515
	Locus_726_Transcript_1/1_Confidence_0.000_Length_2909	K15759
	Locus_732_Transcript_1/1_Confidence_0.000_Length_2265	K11430
	Locus_739_Transcript_1/1_Confidence_0.000_Length_1023	K10950
	Locus_745_Transcript_1/1_Confidence_0.000_Length_1069	K01080
	Locus_746_Transcript_1/1_Confidence_0.000_Length_2086	K12306
	Locus_747_Transcript_1/1_Confidence_0.000_Length_1748	K07515
	Locus_749_Transcript_1/2_Confidence_0.667_Length_1720	K01373
	Locus_752_Transcript_1/1_Confidence_0.000_Length_808	K13989
	Locus_757_Transcript_1/1_Confidence_0.000_Length_1299	K13963
	Locus_762_Transcript_1/1_Confidence_0.000_Length_840	K00294
	Locus_765_Transcript_1/1_Confidence_0.000_Length_1860	K15289
	Locus_773_Transcript_1/1_Confidence_0.000_Length_1224	K06757
	Locus_774_Transcript_1/1_Confidence_0.000_Length_3432	K08286
	Locus_777_Transcript_1/1_Confidence_0.000_Length_3448	K11304
	Locus_781_Transcript_1/1_Confidence_0.000_Length_1237	K08790
	Locus_783_Transcript_1/1_Confidence_0.000_Length_1553	K16576
	Locus_791_Transcript_1/1_Confidence_0.000_Length_1177	K03234
	Locus_795_Transcript_1/1_Confidence_0.000_Length_516	K13811
	Locus_798_Transcript_1/1_Confidence_0.000_Length_3413	K06671
	Locus_799_Transcript_1/1_Confidence_0.000_Length_548	K15464
	Locus_800_Transcript_1/1_Confidence_0.000_Length_723	K00286
	Locus_805_Transcript_1/1_Confidence_0.000_Length_870	K10350
	Locus_808_Transcript_1/3_Confidence_0.333_Length_451	K01507
	Locus_812_Transcript_2/2_Confidence_0.000_Length_1005	K00873
	Locus_814_Transcript_1/1_Confidence_0.000_Length_737	K07897
	Locus_818_Transcript_1/3_Confidence_0.333_Length_1697	K07365
	Locus_824_Transcript_1/1_Confidence_0.000_Length_735	K02930
	Locus_826_Transcript_1/1_Confidence_0.000_Length_463	K03937
	Locus_830_Transcript_2/3_Confidence_0.333_Length_2483	K00412
	Locus_831_Transcript_1/1_Confidence_0.000_Length_1316	K08656
	Locus_832_Transcript_1/2_Confidence_0.333_Length_619	K09499
	Locus_836_Transcript_1/1_Confidence_0.000_Length_644	K03522
	Locus_837_Transcript_1/1_Confidence_0.000_Length_2220	K01897
	Locus_838_Transcript_1/1_Confidence_0.000_Length_1758	K00045
	Locus_840_Transcript_1/1_Confidence_0.000_Length_777	K16197
	Locus_841_Transcript_1/2_Confidence_0.333_Length_2085	K15630
	Locus_841_Transcript_2/2_Confidence_0.333_Length_1852	K01712
	Locus_843_Transcript_1/1_Confidence_0.000_Length_1198	K03661
	Locus_845_Transcript_1/1_Confidence_0.000_Length_1391	K00383
	Locus_851_Transcript_2/3_Confidence_0.333_Length_2183	K12394
	Locus_851_Transcript_3/3_Confidence_0.000_Length_1683	K07952
	Locus_856_Transcript_1/2_Confidence_0.333_Length_1981	K01482
	Locus_857_Transcript_2/3_Confidence_0.333_Length_2331	K09355
	Locus_858_Transcript_1/1_Confidence_0.000_Length_308	K01493
	Locus_862_Transcript_1/1_Confidence_0.000_Length_1792	K12824
	Locus_865_Transcript_1/1_Confidence_0.000_Length_1937	K06185
	Locus_868_Transcript_1/2_Confidence_0.667_Length_731	K16219
	Locus_871_Transcript_1/1_Confidence_0.000_Length_1925	K09185
	Locus_873_Transcript_1/1_Confidence_0.000_Length_418	K11586
	Locus_876_Transcript_1/1_Confidence_0.000_Length_964	K00666
	Locus_878_Transcript_1/1_Confidence_0.000_Length_1287	K13169
	Locus_879_Transcript_1/1_Confidence_0.000_Length_3591	K08825
	Locus_880_Transcript_1/1_Confidence_0.000_Length_1544	K10086
	Locus_883_Transcript_1/1_Confidence_0.000_Length_1513	K09311
	Locus_889_Transcript_1/1_Confidence_0.000_Length_797	K03246
	Locus_891_Transcript_1/2_Confidence_0.667_Length_1317	K12176
	Locus_897_Transcript_1/1_Confidence_0.000_Length_958	K01889
	Locus_905_Transcript_1/1_Confidence_0.000_Length_3239	K14008
	Locus_909_Transcript_1/2_Confidence_0.333_Length_1066	K00931
	Locus_921_Transcript_1/1_Confidence_0.000_Length_989	K12046
	Locus_924_Transcript_1/1_Confidence_0.000_Length_1520	K12811
	Locus_926_Transcript_1/1_Confidence_0.000_Length_597	K14324
	Locus_927_Transcript_1/1_Confidence_0.000_Length_1275	K06067
	Locus_932_Transcript_1/2_Confidence_0.333_Length_1498	K14963
	Locus_936_Transcript_1/1_Confidence_0.000_Length_1190	K01102
	Locus_943_Transcript_1/1_Confidence_0.000_Length_2013	K04514
	Locus_944_Transcript_1/1_Confidence_0.000_Length_1254	K05868
	Locus_960_Transcript_1/1_Confidence_0.000_Length_1047	K10695
	Locus_961_Transcript_1/2_Confidence_0.667_Length_1122	K01836
	Locus_963_Transcript_1/1_Confidence_0.000_Length_6464	K06672
	Locus_964_Transcript_2/3_Confidence_0.333_Length_2006	K10571
	Locus_965_Transcript_2/2_Confidence_0.000_Length_672	K06890
	Locus_976_Transcript_1/1_Confidence_0.000_Length_3076	K12604
	Locus_979_Transcript_1/1_Confidence_0.000_Length_2874	K15199
	Locus_980_Transcript_1/1_Confidence_0.000_Length_2051	K03927
	Locus_984_Transcript_1/1_Confidence_0.000_Length_2360	K11860
	Locus_988_Transcript_1/2_Confidence_0.333_Length_3205	K01870
	Locus_989_Transcript_1/1_Confidence_0.000_Length_2025	K15361
	Locus_990_Transcript_1/1_Confidence_0.000_Length_2336	K00681
	Locus_993_Transcript_1/2_Confidence_0.667_Length_723	K02842
	Locus_995_Transcript_1/1_Confidence_0.000_Length_2818	K11765
	Locus_996_Transcript_1/1_Confidence_0.000_Length_1189	K15175
	Locus_1002_Transcript_1/1_Confidence_0.000_Length_1800	K05754
	Locus_1005_Transcript_1/1_Confidence_0.000_Length_1400	K00485
	Locus_1017_Transcript_1/1_Confidence_0.000_Length_3541	K04429
	Locus_1022_Transcript_1/1_Confidence_0.000_Length_1170	K15304
	Locus_1028_Transcript_1/1_Confidence_0.000_Length_399	K13099
	Locus_1035_Transcript_1/1_Confidence_0.000_Length_1806	K11420
	Locus_1036_Transcript_1/1_Confidence_0.000_Length_610	K12620
	Locus_1037_Transcript_1/1_Confidence_0.000_Length_1126	K00700
	Locus_1039_Transcript_1/1_Confidence_0.000_Length_491	K00016
	Locus_1042_Transcript_1/2_Confidence_0.667_Length_952	K01915
	Locus_1047_Transcript_1/1_Confidence_0.000_Length_942	K12667
	Locus_1050_Transcript_1/1_Confidence_0.000_Length_921	K02985
	Locus_1054_Transcript_1/1_Confidence_0.000_Length_3398	K11423
	Locus_1056_Transcript_1/1_Confidence_0.000_Length_777	K12877
	Locus_1058_Transcript_1/2_Confidence_0.333_Length_819	K03357
	Locus_1066_Transcript_1/1_Confidence_0.000_Length_1084	K01759
	Locus_1068_Transcript_1/1_Confidence_0.000_Length_2624	K12487
	Locus_1070_Transcript_1/1_Confidence_0.000_Length_1088	K14972
	Locus_1072_Transcript_1/1_Confidence_0.000_Length_2102	K09580
	Locus_1075_Transcript_1/1_Confidence_0.000_Length_6022	K11577
	Locus_1076_Transcript_1/1_Confidence_0.000_Length_1100	K15455
	Locus_1078_Transcript_1/2_Confidence_0.667_Length_5468	K00289
	Locus_1081_Transcript_1/1_Confidence_0.000_Length_2251	K14808
	Locus_1082_Transcript_1/1_Confidence_0.000_Length_731	K04571
	Locus_1086_Transcript_1/1_Confidence_0.000_Length_1575	K08266
	Locus_1087_Transcript_1/1_Confidence_0.000_Length_1706	K14640
	Locus_1091_Transcript_1/1_Confidence_0.000_Length_1431	K02256
	Locus_1092_Transcript_1/1_Confidence_0.000_Length_907	K04082
	Locus_1093_Transcript_1/1_Confidence_0.000_Length_2825	K08253
	Locus_1094_Transcript_1/1_Confidence_0.000_Length_3356	K08791
	Locus_1098_Transcript_1/1_Confidence_0.000_Length_2366	K14556
	Locus_1106_Transcript_1/1_Confidence_0.000_Length_1488	K08801
	Locus_1110_Transcript_1/1_Confidence_0.000_Length_1074	K06698
	Locus_1113_Transcript_1/1_Confidence_0.000_Length_927	K01800
	Locus_1116_Transcript_1/1_Confidence_0.000_Length_535	K10771
	Locus_1120_Transcript_1/1_Confidence_0.000_Length_2619	K01192
	Locus_1125_Transcript_1/1_Confidence_0.000_Length_543	K00940
	Locus_1129_Transcript_1/1_Confidence_0.000_Length_1262	K01533
	Locus_1133_Transcript_1/2_Confidence_0.667_Length_762	K07918
	Locus_1134_Transcript_1/1_Confidence_0.000_Length_2104	K12382
	Locus_1143_Transcript_1/1_Confidence_0.000_Length_1376	K10380
	Locus_1145_Transcript_1/1_Confidence_0.000_Length_2829	K05931
	Locus_1146_Transcript_1/1_Confidence_0.000_Length_480	K00902
	Locus_1156_Transcript_1/1_Confidence_0.000_Length_2072	K06058
	Locus_1158_Transcript_1/1_Confidence_0.000_Length_2041	K11660
	Locus_1164_Transcript_1/2_Confidence_0.667_Length_2697	K11757
	Locus_1166_Transcript_1/1_Confidence_0.000_Length_1877	K13597
	Locus_1167_Transcript_1/1_Confidence_0.000_Length_931	K10685
	Locus_1173_Transcript_1/1_Confidence_0.000_Length_1189	K10082
	Locus_1178_Transcript_1/2_Confidence_0.333_Length_2843	K08867
	Locus_1180_Transcript_1/1_Confidence_0.000_Length_1908	K01120
	Locus_1184_Transcript_1/1_Confidence_0.000_Length_2291	K14844
	Locus_1185_Transcript_1/1_Confidence_0.000_Length_970	K14834
	Locus_1186_Transcript_1/2_Confidence_0.333_Length_2854	K10876
	Locus_1194_Transcript_1/3_Confidence_0.333_Length_3588	K11649
	Locus_1194_Transcript_3/3_Confidence_0.333_Length_417	K10735
	Locus_1195_Transcript_1/1_Confidence_0.000_Length_1644	K06628
	Locus_1196_Transcript_1/3_Confidence_0.333_Length_1685	K14445
	Locus_1197_Transcript_1/1_Confidence_0.000_Length_3161	K09540
	Locus_1200_Transcript_1/1_Confidence_0.000_Length_1347	K11351
	Locus_1201_Transcript_1/2_Confidence_0.500_Length_1793	K10260
	Locus_1207_Transcript_1/2_Confidence_0.333_Length_2939	K14293
	Locus_1208_Transcript_1/1_Confidence_0.000_Length_512	K03637
	Locus_1209_Transcript_1/1_Confidence_0.000_Length_7146	K06114
	Locus_1212_Transcript_1/3_Confidence_0.333_Length_1895	K14455
	Locus_1213_Transcript_1/1_Confidence_0.000_Length_1238	K14035
	Locus_1215_Transcript_1/1_Confidence_0.000_Length_3214	K03125
	Locus_1217_Transcript_1/1_Confidence_0.000_Length_1960	K03138
	Locus_1220_Transcript_1/3_Confidence_0.333_Length_2224	K14304
	Locus_1221_Transcript_1/1_Confidence_0.000_Length_562	K12194
	Locus_1225_Transcript_1/1_Confidence_0.000_Length_9055	K06240
	Locus_1235_Transcript_1/1_Confidence_0.000_Length_843	K04714
	Locus_1238_Transcript_1/2_Confidence_0.333_Length_1101	K14843
	Locus_1243_Transcript_1/1_Confidence_0.000_Length_2054	K08892
	Locus_1247_Transcript_1/1_Confidence_0.000_Length_2147	K12613
	Locus_1249_Transcript_1/1_Confidence_0.000_Length_1766	K16609
	Locus_1255_Transcript_1/2_Confidence_0.667_Length_1081	K16365
	Locus_1259_Transcript_1/1_Confidence_0.000_Length_3958	K11320
	Locus_1260_Transcript_1/1_Confidence_0.000_Length_1166	K11131
	Locus_1261_Transcript_1/1_Confidence_0.000_Length_746	K05516
	Locus_1266_Transcript_1/1_Confidence_0.000_Length_773	K06030
	Locus_1269_Transcript_1/1_Confidence_0.000_Length_1054	K08957
	Locus_1276_Transcript_1/1_Confidence_0.000_Length_849	K09113
	Locus_1278_Transcript_2/2_Confidence_0.000_Length_471	K09575
	Locus_1279_Transcript_1/1_Confidence_0.000_Length_584	K10268
	Locus_1294_Transcript_1/1_Confidence_0.000_Length_1983	K16310
	Locus_1295_Transcript_1/1_Confidence_0.000_Length_2223	K09595
	Locus_1305_Transcript_1/1_Confidence_0.000_Length_407	K15030
	Locus_1307_Transcript_1/1_Confidence_0.000_Length_577	K13108
	Locus_1309_Transcript_1/1_Confidence_0.000_Length_1292	K12304
	Locus_1311_Transcript_1/1_Confidence_0.000_Length_4126	K11644
	Locus_1312_Transcript_1/1_Confidence_0.000_Length_1606	K01872
	Locus_1314_Transcript_1/1_Confidence_0.000_Length_999	K14315
	Locus_1316_Transcript_1/1_Confidence_0.000_Length_5922	K01529
	Locus_1323_Transcript_1/1_Confidence_0.000_Length_351	K00025
	Locus_1325_Transcript_1/1_Confidence_0.000_Length_1850	K01012
	Locus_1326_Transcript_1/1_Confidence_0.000_Length_2717	K13291
	Locus_1328_Transcript_1/1_Confidence_0.000_Length_1710	K13167
	Locus_1341_Transcript_1/1_Confidence_0.000_Length_6898	K06115
	Locus_1344_Transcript_1/1_Confidence_0.000_Length_1699	K07427
	Locus_1349_Transcript_1/1_Confidence_0.000_Length_2454	K16478
	Locus_1351_Transcript_1/1_Confidence_0.000_Length_637	K01710
	Locus_1353_Transcript_1/1_Confidence_0.000_Length_1531	K04410
	Locus_1354_Transcript_1/1_Confidence_0.000_Length_1153	K04409
	Locus_1355_Transcript_1/1_Confidence_0.000_Length_524	K07876
	Locus_1359_Transcript_1/1_Confidence_0.000_Length_2367	K03849
	Locus_1361_Transcript_1/1_Confidence_0.000_Length_1061	K14715
	Locus_1362_Transcript_1/1_Confidence_0.000_Length_1937	K13499
	Locus_1365_Transcript_1/1_Confidence_0.000_Length_1406	K15153
	Locus_1370_Transcript_1/1_Confidence_0.000_Length_931	K09660
	Locus_1375_Transcript_1/1_Confidence_0.000_Length_1090	K04459
	Locus_1379_Transcript_1/1_Confidence_0.000_Length_2654	K06027
	Locus_1386_Transcript_1/1_Confidence_0.000_Length_589	K01379
	Locus_1390_Transcript_1/1_Confidence_0.000_Length_1452	K13985
	Locus_1393_Transcript_1/1_Confidence_0.000_Length_722	K00033
	Locus_1394_Transcript_1/1_Confidence_0.000_Length_2923	K04501
	Locus_1399_Transcript_1/1_Confidence_0.000_Length_729	K03249
	Locus_1401_Transcript_1/1_Confidence_0.000_Length_786	K03038
	Locus_1403_Transcript_1/1_Confidence_0.000_Length_784	K00311
	Locus_1404_Transcript_1/1_Confidence_0.000_Length_2772	K00784
	Locus_1407_Transcript_1/1_Confidence_0.000_Length_1496	K12614
	Locus_1411_Transcript_1/1_Confidence_0.000_Length_1062	K06171
	Locus_1415_Transcript_1/1_Confidence_0.000_Length_1862	K13513
	Locus_1418_Transcript_1/1_Confidence_0.000_Length_348	K02882
	Locus_1419_Transcript_1/1_Confidence_0.000_Length_1301	K09699
	Locus_1420_Transcript_1/1_Confidence_0.000_Length_1198	K09517
	Locus_1421_Transcript_1/1_Confidence_0.000_Length_998	K01173
	Locus_1425_Transcript_1/1_Confidence_0.000_Length_1220	K03032
	Locus_1428_Transcript_1/1_Confidence_0.000_Length_1056	K03946
	Locus_1429_Transcript_1/1_Confidence_0.000_Length_2270	K12347
	Locus_1438_Transcript_1/1_Confidence_0.000_Length_1876	K16733
	Locus_1439_Transcript_1/1_Confidence_0.000_Length_836	K02357
	Locus_1440_Transcript_1/1_Confidence_0.000_Length_1703	K13569
	Locus_1441_Transcript_1/1_Confidence_0.000_Length_1334	K05728
	Locus_1443_Transcript_1/1_Confidence_0.000_Length_252	K02735
	Locus_1446_Transcript_1/1_Confidence_0.000_Length_2163	K00234
	Locus_1450_Transcript_1/1_Confidence_0.000_Length_1169	K15516
	Locus_1452_Transcript_1/1_Confidence_0.000_Length_1317	K11434
	Locus_1461_Transcript_1/1_Confidence_0.000_Length_1967	K13100
	Locus_1462_Transcript_1/1_Confidence_0.000_Length_1893	K15193
	Locus_1469_Transcript_1/1_Confidence_0.000_Length_735	K09537
	Locus_1470_Transcript_1/1_Confidence_0.000_Length_1098	K03942
	Locus_1471_Transcript_1/1_Confidence_0.000_Length_381	K12883
	Locus_1472_Transcript_1/1_Confidence_0.000_Length_2945	K11428
	Locus_1473_Transcript_1/1_Confidence_0.000_Length_1951	K06174
	Locus_1477_Transcript_1/1_Confidence_0.000_Length_1046	K01110
	Locus_1479_Transcript_1/1_Confidence_0.000_Length_635	K00948
	Locus_1481_Transcript_1/1_Confidence_0.000_Length_2676	K14832
	Locus_1482_Transcript_1/1_Confidence_0.000_Length_393	K03247
	Locus_1484_Transcript_1/1_Confidence_0.000_Length_905	K09436
	Locus_1488_Transcript_1/1_Confidence_0.000_Length_3831	K11728
	Locus_1489_Transcript_1/1_Confidence_0.000_Length_2143	K05656
	Locus_1490_Transcript_1/1_Confidence_0.000_Length_452	K01255
	Locus_1493_Transcript_1/1_Confidence_0.000_Length_631	K07976
	Locus_1497_Transcript_1/1_Confidence_0.000_Length_2067	K02157
	Locus_1502_Transcript_1/1_Confidence_0.000_Length_954	K14563
	Locus_1504_Transcript_1/1_Confidence_0.000_Length_1379	K15198
	Locus_1508_Transcript_1/1_Confidence_0.000_Length_1002	K02132
	Locus_1515_Transcript_1/1_Confidence_0.000_Length_1585	K12860
	Locus_1517_Transcript_1/1_Confidence_0.000_Length_1391	K10865
	Locus_1522_Transcript_1/1_Confidence_0.000_Length_1664	K04707
	Locus_1528_Transcript_1/1_Confidence_0.000_Length_1719	K13109
	Locus_1531_Transcript_1/1_Confidence_0.000_Length_1070	K01441
	Locus_1533_Transcript_1/1_Confidence_0.000_Length_1661	K11839
	Locus_1534_Transcript_1/1_Confidence_0.000_Length_983	K06134
	Locus_1535_Transcript_1/1_Confidence_0.000_Length_1048	K00846
	Locus_1538_Transcript_1/1_Confidence_0.000_Length_2398	K12391
	Locus_1542_Transcript_1/1_Confidence_0.000_Length_1329	K14550
	Locus_1543_Transcript_1/1_Confidence_0.000_Length_385	K10773
	Locus_1544_Transcript_1/1_Confidence_0.000_Length_1629	K01540
	Locus_1545_Transcript_1/1_Confidence_0.000_Length_786	K01803
	Locus_1546_Transcript_1/1_Confidence_0.000_Length_1580	K11790
	Locus_1556_Transcript_1/1_Confidence_0.000_Length_1798	K05323
	Locus_1565_Transcript_1/1_Confidence_0.000_Length_269	K16056
	Locus_1566_Transcript_1/1_Confidence_0.000_Length_364	K10842
	Locus_1570_Transcript_1/1_Confidence_0.000_Length_2909	K12460
	Locus_1575_Transcript_1/1_Confidence_0.000_Length_1363	K15113
	Locus_1576_Transcript_1/1_Confidence_0.000_Length_1028	K05857
	Locus_1577_Transcript_1/1_Confidence_0.000_Length_1475	K15979
	Locus_1580_Transcript_1/1_Confidence_0.000_Length_1618	K14570
	Locus_1583_Transcript_1/1_Confidence_0.000_Length_1499	K03265
	Locus_1586_Transcript_1/1_Confidence_0.000_Length_2320	K03514
	Locus_1588_Transcript_1/1_Confidence_0.000_Length_299	K12504
	Locus_1590_Transcript_1/1_Confidence_0.000_Length_374	K03264
	Locus_1599_Transcript_1/2_Confidence_0.333_Length_576	K11092
	Locus_1602_Transcript_1/1_Confidence_0.000_Length_4797	K11447
	Locus_1608_Transcript_1/1_Confidence_0.000_Length_545	K10728
	Locus_1609_Transcript_1/1_Confidence_0.000_Length_4436	K08333
	Locus_1610_Transcript_1/1_Confidence_0.000_Length_2040	K04632
	Locus_1613_Transcript_1/1_Confidence_0.000_Length_566	K10839
	Locus_1614_Transcript_1/1_Confidence_0.000_Length_902	K14686
	Locus_1619_Transcript_1/1_Confidence_0.000_Length_828	K08059
	Locus_1623_Transcript_1/1_Confidence_0.000_Length_1065	K06519
	Locus_1629_Transcript_1/1_Confidence_0.000_Length_1611	K10369
	Locus_1631_Transcript_1/1_Confidence_0.000_Length_1524	K15172
	Locus_1633_Transcript_1/2_Confidence_0.667_Length_3304	K12489
	Locus_1634_Transcript_1/1_Confidence_0.000_Length_3556	K10588
	Locus_1637_Transcript_1/1_Confidence_0.000_Length_265	K02875
	Locus_1641_Transcript_1/1_Confidence_0.000_Length_688	K07556
	Locus_1643_Transcript_1/1_Confidence_0.000_Length_2081	K14018
	Locus_1652_Transcript_1/2_Confidence_0.333_Length_3645	K14209
	Locus_1660_Transcript_1/1_Confidence_0.000_Length_1520	K01490
	Locus_1661_Transcript_1/1_Confidence_0.000_Length_2480	K04650
	Locus_1665_Transcript_1/2_Confidence_0.333_Length_506	K03959
	Locus_1668_Transcript_1/1_Confidence_0.000_Length_2760	K08741
	Locus_1669_Transcript_1/1_Confidence_0.000_Length_856	K02992
	Locus_1673_Transcript_1/1_Confidence_0.000_Length_336	K05956
	Locus_1675_Transcript_1/1_Confidence_0.000_Length_1109	K12856
	Locus_1676_Transcript_1/1_Confidence_0.000_Length_1430	K03242
	Locus_1680_Transcript_1/1_Confidence_0.000_Length_1530	K14397
	Locus_1683_Transcript_1/1_Confidence_0.000_Length_980	K06997
	Locus_1684_Transcript_1/1_Confidence_0.000_Length_467	K02732
	Locus_1687_Transcript_1/1_Confidence_0.000_Length_981	K07442
	Locus_1688_Transcript_1/1_Confidence_0.000_Length_3875	K02320
	Locus_1689_Transcript_1/1_Confidence_0.000_Length_1541	K01265
	Locus_1690_Transcript_2/2_Confidence_0.000_Length_607	K02726
	Locus_1693_Transcript_2/3_Confidence_0.400_Length_8856	K06233
	Locus_1697_Transcript_1/2_Confidence_0.667_Length_4980	K11718
	Locus_1699_Transcript_1/1_Confidence_0.000_Length_657	K00102
	Locus_1706_Transcript_1/1_Confidence_0.000_Length_2134	K11972
	Locus_1710_Transcript_1/1_Confidence_0.000_Length_2813	K16726
	Locus_1714_Transcript_1/1_Confidence_0.000_Length_563	K08339
	Locus_1718_Transcript_1/1_Confidence_0.000_Length_489	K12898
	Locus_1723_Transcript_2/2_Confidence_0.000_Length_1041	K11600
	Locus_1726_Transcript_1/1_Confidence_0.000_Length_1362	K10582
	Locus_1728_Transcript_1/1_Confidence_0.000_Length_1948	K01285
	Locus_1729_Transcript_1/1_Confidence_0.000_Length_1676	K11838
	Locus_1731_Transcript_1/1_Confidence_0.000_Length_1222	K06268
	Locus_1742_Transcript_1/1_Confidence_0.000_Length_1246	K02148
	Locus_1746_Transcript_1/2_Confidence_0.667_Length_4085	K10394
	Locus_1747_Transcript_1/1_Confidence_0.000_Length_651	K03065
	Locus_1748_Transcript_1/2_Confidence_0.333_Length_4252	K11140
	Locus_1749_Transcript_1/1_Confidence_0.000_Length_416	K03936
	Locus_1753_Transcript_1/1_Confidence_0.000_Length_4618	K01196
	Locus_1754_Transcript_1/1_Confidence_0.000_Length_3433	K14802
	Locus_1755_Transcript_1/1_Confidence_0.000_Length_1536	K08853
	Locus_1760_Transcript_1/1_Confidence_0.000_Length_621	K07827
	Locus_1761_Transcript_1/1_Confidence_0.000_Length_1463	K14696
	Locus_1762_Transcript_1/1_Confidence_0.000_Length_1770	K14326
	Locus_1770_Transcript_1/1_Confidence_0.000_Length_2959	K01873
	Locus_1772_Transcript_1/1_Confidence_0.000_Length_2494	K08675
	Locus_1774_Transcript_1/1_Confidence_0.000_Length_406	K16186
	Locus_1779_Transcript_1/1_Confidence_0.000_Length_2223	K05658
	Locus_1785_Transcript_1/1_Confidence_0.000_Length_1474	K00166
	Locus_1802_Transcript_1/1_Confidence_0.000_Length_2235	K08855
	Locus_1804_Transcript_1/1_Confidence_0.000_Length_2265	K06699
	Locus_1807_Transcript_1/1_Confidence_0.000_Length_916	K11128
	Locus_1808_Transcript_1/1_Confidence_0.000_Length_2519	K16449
	Locus_1809_Transcript_1/2_Confidence_0.333_Length_886	K03434
	Locus_1812_Transcript_1/1_Confidence_0.000_Length_854	K14799
	Locus_1822_Transcript_1/1_Confidence_0.000_Length_800	K00733
	Locus_1825_Transcript_1/3_Confidence_0.333_Length_643	K04712
	Locus_1825_Transcript_2/3_Confidence_0.333_Length_1901	K02863
	Locus_1826_Transcript_1/1_Confidence_0.000_Length_2114	K02213
	Locus_1827_Transcript_1/2_Confidence_0.667_Length_783	K04506
	Locus_1831_Transcript_1/1_Confidence_0.000_Length_2475	K00327
	Locus_1834_Transcript_1/1_Confidence_0.000_Length_869	K08869
	Locus_1836_Transcript_1/1_Confidence_0.000_Length_633	K00616
	Locus_1837_Transcript_1/2_Confidence_0.667_Length_657	K13188
	Locus_1839_Transcript_1/1_Confidence_0.000_Length_1956	K13190
	Locus_1840_Transcript_1/1_Confidence_0.000_Length_963	K02886
	Locus_1845_Transcript_1/1_Confidence_0.000_Length_1156	K15437
	Locus_1848_Transcript_1/1_Confidence_0.000_Length_4784	K10951
	Locus_1852_Transcript_1/1_Confidence_0.000_Length_4159	K00698
	Locus_1856_Transcript_1/1_Confidence_0.000_Length_1860	K14020
	Locus_1858_Transcript_1/1_Confidence_0.000_Length_829	K02147
	Locus_1863_Transcript_1/1_Confidence_0.000_Length_570	K13089
	Locus_1864_Transcript_1/1_Confidence_0.000_Length_1133	K14798
	Locus_1867_Transcript_1/1_Confidence_0.000_Length_956	K12829
	Locus_1873_Transcript_1/1_Confidence_0.000_Length_4587	K14966
	Locus_1876_Transcript_1/1_Confidence_0.000_Length_2580	K07188
	Locus_1878_Transcript_1/1_Confidence_0.000_Length_2115	K15732
	Locus_1880_Transcript_2/2_Confidence_0.000_Length_2665	K05324
	Locus_1886_Transcript_1/1_Confidence_0.000_Length_1858	K14006
	Locus_1889_Transcript_1/2_Confidence_0.333_Length_2042	K00683
	Locus_1891_Transcript_1/1_Confidence_0.000_Length_2119	K05633
	Locus_1893_Transcript_1/1_Confidence_0.000_Length_1905	K15196
	Locus_1894_Transcript_1/1_Confidence_0.000_Length_827	K00910
	Locus_1895_Transcript_1/1_Confidence_0.000_Length_522	K02877
	Locus_1896_Transcript_1/1_Confidence_0.000_Length_2367	K03665
	Locus_1903_Transcript_1/1_Confidence_0.000_Length_859	K14825
	Locus_1904_Transcript_1/1_Confidence_0.000_Length_565	K08967
	Locus_1905_Transcript_1/1_Confidence_0.000_Length_658	K15210
	Locus_1906_Transcript_1/1_Confidence_0.000_Length_2477	K04237
	Locus_1912_Transcript_1/1_Confidence_0.000_Length_1164	K00293
	Locus_1913_Transcript_1/1_Confidence_0.000_Length_987	K03097
	Locus_1916_Transcript_1/1_Confidence_0.000_Length_2184	K03128
	Locus_1918_Transcript_1/1_Confidence_0.000_Length_1010	K11699
	Locus_1921_Transcript_1/1_Confidence_0.000_Length_2214	K05285
	Locus_1922_Transcript_1/1_Confidence_0.000_Length_752	K00819
	Locus_1924_Transcript_1/1_Confidence_0.000_Length_454	K10687
	Locus_1925_Transcript_1/1_Confidence_0.000_Length_2372	K12491
	Locus_1931_Transcript_1/1_Confidence_0.000_Length_442	K12948
	Locus_1932_Transcript_1/1_Confidence_0.000_Length_370	K05544
	Locus_1936_Transcript_1/1_Confidence_0.000_Length_918	K15263
	Locus_1937_Transcript_1/1_Confidence_0.000_Length_1741	K00920
	Locus_1941_Transcript_1/2_Confidence_0.667_Length_1465	K01206
	Locus_1942_Transcript_1/1_Confidence_0.000_Length_891	K11275
	Locus_1955_Transcript_1/1_Confidence_0.000_Length_1341	K00894
	Locus_1957_Transcript_2/2_Confidence_0.000_Length_804	K05605
	Locus_1959_Transcript_1/1_Confidence_0.000_Length_1041	K06867
	Locus_1964_Transcript_1/1_Confidence_0.000_Length_482	K02864
	Locus_1969_Transcript_1/1_Confidence_0.000_Length_3093	K14792
	Locus_1973_Transcript_1/1_Confidence_0.000_Length_645	K02902
	Locus_1980_Transcript_1/1_Confidence_0.000_Length_1536	K12580
	Locus_1987_Transcript_1/1_Confidence_0.000_Length_3085	K09313
	Locus_1989_Transcript_1/1_Confidence_0.000_Length_1613	K04498
	Locus_1994_Transcript_1/1_Confidence_0.000_Length_1349	K06100
	Locus_1995_Transcript_1/2_Confidence_0.333_Length_1898	K11315
	Locus_2001_Transcript_1/1_Confidence_0.000_Length_573	K08283
	Locus_2006_Transcript_1/1_Confidence_0.000_Length_805	K10884
	Locus_2007_Transcript_1/1_Confidence_0.000_Length_1155	K13517
	Locus_2009_Transcript_1/1_Confidence_0.000_Length_1143	K10080
	Locus_2014_Transcript_1/1_Confidence_0.000_Length_3501	K05750
	Locus_2015_Transcript_1/1_Confidence_0.000_Length_1698	K07189
	Locus_2016_Transcript_1/1_Confidence_0.000_Length_1672	K11799
	Locus_2018_Transcript_1/1_Confidence_0.000_Length_3094	K02324
	Locus_2021_Transcript_1/1_Confidence_0.000_Length_8434	K08874
	Locus_2024_Transcript_1/1_Confidence_0.000_Length_1560	K16865
	Locus_2027_Transcript_1/1_Confidence_0.000_Length_2232	K14539
	Locus_2031_Transcript_1/1_Confidence_0.000_Length_1754	K12866
	Locus_2033_Transcript_1/1_Confidence_0.000_Length_1356	K12864
	Locus_2034_Transcript_1/1_Confidence_0.000_Length_747	K01890
	Locus_2035_Transcript_1/1_Confidence_0.000_Length_1363	K00693
	Locus_2036_Transcript_1/1_Confidence_0.000_Length_767	K10482
	Locus_2037_Transcript_1/1_Confidence_0.000_Length_1453	K15223
	Locus_2039_Transcript_1/1_Confidence_0.000_Length_1555	K10878
	Locus_2041_Transcript_1/1_Confidence_0.000_Length_1749	K03163
	Locus_2046_Transcript_1/1_Confidence_0.000_Length_788	K09523
	Locus_2070_Transcript_1/1_Confidence_0.000_Length_2167	K06709
	Locus_2075_Transcript_1/1_Confidence_0.000_Length_1672	K15202
	Locus_2085_Transcript_1/1_Confidence_0.000_Length_643	K00729
	Locus_2087_Transcript_1/1_Confidence_0.000_Length_1938	K14779
	Locus_2092_Transcript_1/1_Confidence_0.000_Length_2585	K12835
	Locus_2096_Transcript_1/1_Confidence_0.000_Length_1265	K11858
	Locus_2103_Transcript_1/1_Confidence_0.000_Length_4241	K07203
	Locus_2104_Transcript_1/1_Confidence_0.000_Length_1645	K04424
	Locus_2108_Transcript_1/1_Confidence_0.000_Length_937	K02649
	Locus_2110_Transcript_1/1_Confidence_0.000_Length_3569	K11647
	Locus_2114_Transcript_1/1_Confidence_0.000_Length_756	K03035
	Locus_2129_Transcript_1/1_Confidence_0.000_Length_1121	K09602
	Locus_2131_Transcript_1/1_Confidence_0.000_Length_2955	K10590
	Locus_2133_Transcript_1/1_Confidence_0.000_Length_897	K07508
	Locus_2137_Transcript_1/1_Confidence_0.000_Length_2152	K01115
	Locus_2140_Transcript_1/1_Confidence_0.000_Length_613	K14827
	Locus_2144_Transcript_1/1_Confidence_0.000_Length_1163	K12662
	Locus_2147_Transcript_1/1_Confidence_0.000_Length_1118	K11364
	Locus_2148_Transcript_1/1_Confidence_0.000_Length_936	K10849
	Locus_2157_Transcript_1/1_Confidence_0.000_Length_1735	K11662
	Locus_2158_Transcript_1/1_Confidence_0.000_Length_1072	K00670
	Locus_2161_Transcript_1/1_Confidence_0.000_Length_533	K06816
	Locus_2162_Transcript_1/1_Confidence_0.000_Length_262	K15100
	Locus_2164_Transcript_1/1_Confidence_0.000_Length_1084	K01187
	Locus_2167_Transcript_1/1_Confidence_0.000_Length_1712	K13514
	Locus_2168_Transcript_1/1_Confidence_0.000_Length_688	K02874
	Locus_2170_Transcript_1/1_Confidence_0.000_Length_5870	K05702
	Locus_2171_Transcript_1/1_Confidence_0.000_Length_4231	K11789
	Locus_2173_Transcript_1/1_Confidence_0.000_Length_1369	K10446
	Locus_2188_Transcript_1/1_Confidence_0.000_Length_4561	K06271
	Locus_2191_Transcript_1/1_Confidence_0.000_Length_2423	K06530
	Locus_2192_Transcript_1/1_Confidence_0.000_Length_1340	K12611
	Locus_2210_Transcript_1/1_Confidence_0.000_Length_2224	K03869
	Locus_2214_Transcript_1/1_Confidence_0.000_Length_1639	K04534
	Locus_2216_Transcript_1/1_Confidence_0.000_Length_1097	K15323
	Locus_2217_Transcript_1/1_Confidence_0.000_Length_1247	K03252
	Locus_2218_Transcript_1/1_Confidence_0.000_Length_2552	K00547
	Locus_2221_Transcript_1/1_Confidence_0.000_Length_1445	K01349
	Locus_2224_Transcript_1/1_Confidence_0.000_Length_322	K12605
	Locus_2225_Transcript_1/1_Confidence_0.000_Length_427	K02990
	Locus_2227_Transcript_1/1_Confidence_0.000_Length_2366	K10901
	Locus_2230_Transcript_1/1_Confidence_0.000_Length_2771	K14033
	Locus_2234_Transcript_1/1_Confidence_0.000_Length_1156	K10658
	Locus_2235_Transcript_1/1_Confidence_0.000_Length_1060	K05607
	Locus_2236_Transcript_1/2_Confidence_0.333_Length_769	K10756
	Locus_2241_Transcript_1/1_Confidence_0.000_Length_758	K04364
	Locus_2243_Transcript_1/1_Confidence_0.000_Length_1065	K03142
	Locus_2247_Transcript_1/1_Confidence_0.000_Length_8528	K14572
	Locus_2252_Transcript_1/2_Confidence_0.333_Length_684	K04487
	Locus_2261_Transcript_1/1_Confidence_0.000_Length_867	K01638
	Locus_2262_Transcript_1/1_Confidence_0.000_Length_3008	K05322
	Locus_2267_Transcript_1/1_Confidence_0.000_Length_1457	K00826
	Locus_2271_Transcript_1/1_Confidence_0.000_Length_1125	K04382
	Locus_2272_Transcript_1/2_Confidence_0.333_Length_1494	K14292
	Locus_2278_Transcript_1/1_Confidence_0.000_Length_3446	K14427
	Locus_2279_Transcript_1/1_Confidence_0.000_Length_5586	K10352
	Locus_2287_Transcript_1/1_Confidence_0.000_Length_524	K04564
	Locus_2288_Transcript_1/1_Confidence_0.000_Length_2132	K03876
	Locus_2292_Transcript_1/1_Confidence_0.000_Length_1425	K04460
	Locus_2293_Transcript_1/1_Confidence_0.000_Length_3610	K12323
	Locus_2304_Transcript_2/4_Confidence_0.333_Length_3394	K06275
	Locus_2305_Transcript_1/1_Confidence_0.000_Length_508	K04515
	Locus_2308_Transcript_1/1_Confidence_0.000_Length_2552	K05678
	Locus_2312_Transcript_1/2_Confidence_0.333_Length_1797	K11407
	Locus_2314_Transcript_1/2_Confidence_0.333_Length_1161	K12586
	Locus_2320_Transcript_1/1_Confidence_0.000_Length_1890	K14011
	Locus_2333_Transcript_1/1_Confidence_0.000_Length_2611	K11844
	Locus_2339_Transcript_1/1_Confidence_0.000_Length_503	K07512
	Locus_2342_Transcript_1/1_Confidence_0.000_Length_1442	K10172
	Locus_2343_Transcript_1/1_Confidence_0.000_Length_292	K14846
	Locus_2347_Transcript_1/1_Confidence_0.000_Length_1224	K15133
	Locus_2349_Transcript_1/1_Confidence_0.000_Length_469	K07295
	Locus_2351_Transcript_1/1_Confidence_0.000_Length_1170	K01090
	Locus_2354_Transcript_1/1_Confidence_0.000_Length_658	K01412
	Locus_2357_Transcript_1/1_Confidence_0.000_Length_1749	K12397
	Locus_2361_Transcript_1/1_Confidence_0.000_Length_3630	K12818
	Locus_2362_Transcript_1/1_Confidence_0.000_Length_844	K12393
	Locus_2364_Transcript_1/1_Confidence_0.000_Length_789	K13127
	Locus_2367_Transcript_1/1_Confidence_0.000_Length_572	K11723
	Locus_2373_Transcript_1/1_Confidence_0.000_Length_2153	K14310
	Locus_2376_Transcript_1/1_Confidence_0.000_Length_1121	K10443
	Locus_2378_Transcript_1/1_Confidence_0.000_Length_1468	K15900
	Locus_2384_Transcript_1/1_Confidence_0.000_Length_8472	K00665
	Locus_2385_Transcript_1/1_Confidence_0.000_Length_1016	K00011
	Locus_2387_Transcript_1/1_Confidence_0.000_Length_2523	K12303
	Locus_2388_Transcript_1/1_Confidence_0.000_Length_967	K08486
	Locus_2389_Transcript_1/1_Confidence_0.000_Length_467	K12581
	Locus_2392_Transcript_1/1_Confidence_0.000_Length_1231	K03644
	Locus_2403_Transcript_1/1_Confidence_0.000_Length_574	K10598
	Locus_2409_Transcript_1/1_Confidence_0.000_Length_915	K14863
	Locus_2410_Transcript_1/1_Confidence_0.000_Length_417	K09498
	Locus_2411_Transcript_1/1_Confidence_0.000_Length_1660	K15181
	Locus_2414_Transcript_1/1_Confidence_0.000_Length_1033	K01866
	Locus_2418_Transcript_1/1_Confidence_0.000_Length_1317	K15190
	Locus_2419_Transcript_1/1_Confidence_0.000_Length_986	K11393
	Locus_2425_Transcript_1/1_Confidence_0.000_Length_1159	K04505
	Locus_2430_Transcript_1/1_Confidence_0.000_Length_592	K09097
	Locus_2432_Transcript_1/1_Confidence_0.000_Length_1806	K05330
	Locus_2433_Transcript_1/1_Confidence_0.000_Length_1936	K11969
	Locus_2438_Transcript_1/1_Confidence_0.000_Length_1026	K13094
	Locus_2447_Transcript_1/1_Confidence_0.000_Length_3085	K10902
	Locus_2448_Transcript_1/2_Confidence_0.667_Length_5426	K15162
	Locus_2450_Transcript_1/1_Confidence_0.000_Length_3251	K05749
	Locus_2459_Transcript_1/1_Confidence_0.000_Length_915	K07575
	Locus_2464_Transcript_1/1_Confidence_0.000_Length_687	K03842
	Locus_2466_Transcript_1/1_Confidence_0.000_Length_1631	K04688
	Locus_2472_Transcript_1/1_Confidence_0.000_Length_555	K04446
	Locus_2479_Transcript_1/1_Confidence_0.000_Length_2726	K02353
	Locus_2494_Transcript_1/1_Confidence_0.000_Length_1290	K15116
	Locus_2495_Transcript_1/1_Confidence_0.000_Length_1138	K13114
	Locus_2499_Transcript_1/1_Confidence_0.000_Length_1712	K08337
	Locus_2511_Transcript_1/1_Confidence_0.000_Length_2571	K08836
	Locus_2512_Transcript_1/1_Confidence_0.000_Length_777	K04372
	Locus_2514_Transcript_1/1_Confidence_0.000_Length_1382	K08959
	Locus_2517_Transcript_1/1_Confidence_0.000_Length_575	K00856
	Locus_2524_Transcript_1/1_Confidence_0.000_Length_975	K11136
	Locus_2528_Transcript_1/1_Confidence_0.000_Length_1265	K15177
	Locus_2534_Transcript_1/1_Confidence_0.000_Length_810	K07567
	Locus_2539_Transcript_1/1_Confidence_0.000_Length_518	K00966
	Locus_2545_Transcript_1/1_Confidence_0.000_Length_1201	K12816
	Locus_2556_Transcript_1/1_Confidence_0.000_Length_2267	K01950
	Locus_2564_Transcript_1/2_Confidence_0.667_Length_2250	K16794
	Locus_2565_Transcript_1/1_Confidence_0.000_Length_2075	K04715
	Locus_2570_Transcript_1/1_Confidence_0.000_Length_860	K11248
	Locus_2587_Transcript_1/1_Confidence_0.000_Length_1996	K01104
	Locus_2593_Transcript_1/1_Confidence_0.000_Length_2738	K07521
	Locus_2600_Transcript_1/1_Confidence_0.000_Length_1016	K15178
	Locus_2609_Transcript_1/1_Confidence_0.000_Length_1943	K09176
	Locus_2612_Transcript_1/1_Confidence_0.000_Length_320	K06126
	Locus_2618_Transcript_1/1_Confidence_0.000_Length_2123	K00720
	Locus_2620_Transcript_1/1_Confidence_0.000_Length_988	K09142
	Locus_2624_Transcript_1/1_Confidence_0.000_Length_1206	K00871
	Locus_2633_Transcript_1/1_Confidence_0.000_Length_1108	K09855
	Locus_2636_Transcript_1/1_Confidence_0.000_Length_2883	K01278
	Locus_2637_Transcript_1/1_Confidence_0.000_Length_2775	K08574
	Locus_2640_Transcript_1/1_Confidence_0.000_Length_1159	K00253
	Locus_2645_Transcript_1/1_Confidence_0.000_Length_1755	K14379
	Locus_2646_Transcript_1/1_Confidence_0.000_Length_1282	K01900
	Locus_2648_Transcript_1/1_Confidence_0.000_Length_784	K00121
	Locus_2651_Transcript_1/1_Confidence_0.000_Length_1852	K07198
	Locus_2659_Transcript_1/1_Confidence_0.000_Length_3848	K12591
	Locus_2661_Transcript_1/1_Confidence_0.000_Length_2627	K13192
	Locus_2668_Transcript_1/1_Confidence_0.000_Length_2476	K14554
	Locus_2669_Transcript_1/1_Confidence_0.000_Length_3477	K06839
	Locus_2679_Transcript_1/1_Confidence_0.000_Length_1160	K16281
	Locus_2683_Transcript_1/1_Confidence_0.000_Length_1425	K04456
	Locus_2688_Transcript_1/1_Confidence_0.000_Length_2243	K01262
	Locus_2689_Transcript_1/2_Confidence_0.333_Length_593	K12847
	Locus_2701_Transcript_1/1_Confidence_0.000_Length_2628	K02432
	Locus_2703_Transcript_1/1_Confidence_0.000_Length_1510	K05283
	Locus_2704_Transcript_1/1_Confidence_0.000_Length_1806	K14856
	Locus_2710_Transcript_1/1_Confidence_0.000_Length_4584	K00923
	Locus_2711_Transcript_1/1_Confidence_0.000_Length_1086	K00736
	Locus_2712_Transcript_1/2_Confidence_0.333_Length_1639	K01598
	Locus_2712_Transcript_2/2_Confidence_0.000_Length_1282	K08057
	Locus_2716_Transcript_1/1_Confidence_0.000_Length_1947	K13141
	Locus_2718_Transcript_1/3_Confidence_0.667_Length_2980	K15164
	Locus_2721_Transcript_1/2_Confidence_0.333_Length_943	K14546
	Locus_2726_Transcript_1/1_Confidence_0.000_Length_717	K00036
	Locus_2727_Transcript_1/1_Confidence_0.000_Length_2224	K05688
	Locus_2729_Transcript_1/1_Confidence_0.000_Length_2661	K06639
	Locus_2731_Transcript_1/1_Confidence_0.000_Length_615	K15148
	Locus_2732_Transcript_1/1_Confidence_0.000_Length_1283	K03450
	Locus_2734_Transcript_1/1_Confidence_0.000_Length_3470	K02599
	Locus_2735_Transcript_1/3_Confidence_0.667_Length_1777	K15085
	Locus_2747_Transcript_1/1_Confidence_0.000_Length_1126	K03240
	Locus_2749_Transcript_1/1_Confidence_0.000_Length_2250	K01951
	Locus_2754_Transcript_1/1_Confidence_0.000_Length_1352	K13206
	Locus_2764_Transcript_1/1_Confidence_0.000_Length_4710	K14007
	Locus_2768_Transcript_1/1_Confidence_0.000_Length_1073	K01764
	Locus_2771_Transcript_1/1_Confidence_0.000_Length_2196	K15156
	Locus_2772_Transcript_1/1_Confidence_0.000_Length_2008	K01183
	Locus_2776_Transcript_1/1_Confidence_0.000_Length_2812	K03028
	Locus_2780_Transcript_1/1_Confidence_0.000_Length_646	K03237
	Locus_2795_Transcript_1/1_Confidence_0.000_Length_7087	K00888
	Locus_2798_Transcript_1/1_Confidence_0.000_Length_489	K14009
	Locus_2803_Transcript_1/1_Confidence_0.000_Length_2501	K14536
	Locus_2813_Transcript_1/1_Confidence_0.000_Length_3148	K08886
	Locus_2815_Transcript_1/1_Confidence_0.000_Length_1095	K14439
	Locus_2828_Transcript_1/1_Confidence_0.000_Length_2327	K04461
	Locus_2834_Transcript_1/1_Confidence_0.000_Length_843	K09378
	Locus_2838_Transcript_1/1_Confidence_0.000_Length_645	K11848
	Locus_2839_Transcript_1/1_Confidence_0.000_Length_2075	K10398
	Locus_2844_Transcript_1/1_Confidence_0.000_Length_1306	K01358
	Locus_2847_Transcript_1/1_Confidence_0.000_Length_1357	K14773
	Locus_2853_Transcript_1/1_Confidence_0.000_Length_1246	K14399
	Locus_2858_Transcript_1/1_Confidence_0.000_Length_1289	K07190
	Locus_2861_Transcript_1/1_Confidence_0.000_Length_1455	K02540
	Locus_2865_Transcript_1/1_Confidence_0.000_Length_2644	K08818
	Locus_2870_Transcript_1/1_Confidence_0.000_Length_933	K01001
	Locus_2875_Transcript_1/1_Confidence_0.000_Length_710	K16518
	Locus_2884_Transcript_1/1_Confidence_0.000_Length_2226	K05677
	Locus_2889_Transcript_1/1_Confidence_0.000_Length_292	K00088
	Locus_2892_Transcript_1/2_Confidence_0.333_Length_1201	K02434
	Locus_2899_Transcript_1/1_Confidence_0.000_Length_1244	K14677
	Locus_2901_Transcript_1/1_Confidence_0.000_Length_883	K07968
	Locus_2903_Transcript_1/1_Confidence_0.000_Length_3468	K10610
	Locus_2906_Transcript_1/1_Confidence_0.000_Length_2206	K01081
	Locus_2915_Transcript_1/1_Confidence_0.000_Length_1005	K00128
	Locus_2917_Transcript_1/1_Confidence_0.000_Length_2523	K10643
	Locus_2919_Transcript_1/1_Confidence_0.000_Length_2880	K04444
	Locus_2921_Transcript_1/1_Confidence_0.000_Length_2966	K10858
	Locus_2924_Transcript_1/1_Confidence_0.000_Length_633	K15292
	Locus_2926_Transcript_1/1_Confidence_0.000_Length_1532	K10632
	Locus_2927_Transcript_1/1_Confidence_0.000_Length_1078	K00772
	Locus_2929_Transcript_1/1_Confidence_0.000_Length_2326	K11807
	Locus_2931_Transcript_1/1_Confidence_0.000_Length_1329	K08735
	Locus_2932_Transcript_1/2_Confidence_0.333_Length_2467	K12882
	Locus_2936_Transcript_1/1_Confidence_0.000_Length_1706	K08596
	Locus_2937_Transcript_1/1_Confidence_0.000_Length_5867	K09188
	Locus_2943_Transcript_1/1_Confidence_0.000_Length_2403	K11825
	Locus_2948_Transcript_1/1_Confidence_0.000_Length_538	K03860
	Locus_2949_Transcript_1/1_Confidence_0.000_Length_749	K14831
	Locus_2958_Transcript_1/1_Confidence_0.000_Length_1608	K05389
	Locus_2972_Transcript_1/1_Confidence_0.000_Length_1093	K11308
	Locus_2975_Transcript_1/1_Confidence_0.000_Length_1003	K03351
	Locus_2978_Transcript_1/1_Confidence_0.000_Length_544	K14537
	Locus_2986_Transcript_1/1_Confidence_0.000_Length_2050	K01634
	Locus_2990_Transcript_1/1_Confidence_0.000_Length_1422	K00993
	Locus_2991_Transcript_1/1_Confidence_0.000_Length_483	K14815
	Locus_2992_Transcript_1/1_Confidence_0.000_Length_1002	K14561
	Locus_2995_Transcript_1/1_Confidence_0.000_Length_2675	K16832
	Locus_2996_Transcript_1/1_Confidence_0.000_Length_2369	K13431
	Locus_2997_Transcript_1/1_Confidence_0.000_Length_2126	K11292
	Locus_3010_Transcript_1/1_Confidence_0.000_Length_1967	K00472
	Locus_3018_Transcript_1/1_Confidence_0.000_Length_5219	K16175
	Locus_3019_Transcript_1/1_Confidence_0.000_Length_2021	K08956
	Locus_3021_Transcript_1/1_Confidence_0.000_Length_1894	K11124
	Locus_3025_Transcript_1/1_Confidence_0.000_Length_860	K07830
	Locus_3027_Transcript_1/1_Confidence_0.000_Length_3142	K14289
	Locus_3033_Transcript_1/1_Confidence_0.000_Length_2236	K14824
	Locus_3037_Transcript_1/1_Confidence_0.000_Length_1063	K14299
	Locus_3054_Transcript_1/1_Confidence_0.000_Length_1008	K10990
	Locus_3056_Transcript_1/1_Confidence_0.000_Length_2022	K00803
	Locus_3061_Transcript_1/1_Confidence_0.000_Length_344	K02257
	Locus_3066_Transcript_1/1_Confidence_0.000_Length_1098	K09189
	Locus_3067_Transcript_1/1_Confidence_0.000_Length_1396	K12819
	Locus_3072_Transcript_1/1_Confidence_0.000_Length_1689	K01641
	Locus_3084_Transcript_1/2_Confidence_0.333_Length_1235	K10416
	Locus_3091_Transcript_2/3_Confidence_0.333_Length_3017	K09530
	Locus_3095_Transcript_1/1_Confidence_0.000_Length_3972	K14312
	Locus_3105_Transcript_2/2_Confidence_0.000_Length_891	K07933
	Locus_3111_Transcript_1/1_Confidence_0.000_Length_4887	K14303
	Locus_3119_Transcript_1/1_Confidence_0.000_Length_3280	K05034
	Locus_3120_Transcript_1/1_Confidence_0.000_Length_3365	K11655
	Locus_3123_Transcript_1/1_Confidence_0.000_Length_2349	K11536
	Locus_3125_Transcript_1/1_Confidence_0.000_Length_1407	K03521
	Locus_3130_Transcript_1/2_Confidence_0.333_Length_514	K14819
	Locus_3135_Transcript_1/1_Confidence_0.000_Length_1499	K01939
	Locus_3138_Transcript_1/1_Confidence_0.000_Length_2769	K08883
	Locus_3146_Transcript_2/2_Confidence_0.000_Length_844	K13125
	Locus_3157_Transcript_1/1_Confidence_0.000_Length_1465	K07095
	Locus_3163_Transcript_1/1_Confidence_0.000_Length_1718	K10631
	Locus_3182_Transcript_1/1_Confidence_0.000_Length_1276	K00654
	Locus_3197_Transcript_1/1_Confidence_0.000_Length_1762	K11303
	Locus_3199_Transcript_1/1_Confidence_0.000_Length_2368	K04958
	Locus_3204_Transcript_1/1_Confidence_0.000_Length_636	K09579
	Locus_3208_Transcript_1/1_Confidence_0.000_Length_1199	K11137
	Locus_3214_Transcript_1/1_Confidence_0.000_Length_954	K08808
	Locus_3222_Transcript_2/2_Confidence_0.000_Length_1109	K11517
	Locus_3232_Transcript_1/1_Confidence_0.000_Length_1295	K03766
	Locus_3245_Transcript_1/1_Confidence_0.000_Length_1596	K13211
	Locus_3247_Transcript_1/1_Confidence_0.000_Length_1576	K13917
	Locus_3251_Transcript_1/1_Confidence_0.000_Length_959	K09759
	Locus_3252_Transcript_1/1_Confidence_0.000_Length_4784	K11491
	Locus_3255_Transcript_1/1_Confidence_0.000_Length_1320	K13202
	Locus_3260_Transcript_1/1_Confidence_0.000_Length_1769	K00995
	Locus_3262_Transcript_1/1_Confidence_0.000_Length_505	K06874
	Locus_3264_Transcript_1/1_Confidence_0.000_Length_1728	K16675
	Locus_3268_Transcript_1/1_Confidence_0.000_Length_2515	K01895
	Locus_3278_Transcript_1/1_Confidence_0.000_Length_822	K09027
	Locus_3283_Transcript_1/1_Confidence_0.000_Length_933	K08752
	Locus_3288_Transcript_1/1_Confidence_0.000_Length_1853	K11806
	Locus_3299_Transcript_1/1_Confidence_0.000_Length_2217	K03070
	Locus_3305_Transcript_1/1_Confidence_0.000_Length_598	K11805
	Locus_3312_Transcript_1/2_Confidence_0.333_Length_2350	K08291
	Locus_3314_Transcript_1/1_Confidence_0.000_Length_1042	K09180
	Locus_3319_Transcript_1/1_Confidence_0.000_Length_1044	K11584
	Locus_3321_Transcript_1/1_Confidence_0.000_Length_572	K07577
	Locus_3341_Transcript_1/1_Confidence_0.000_Length_3625	K12815
	Locus_3351_Transcript_1/1_Confidence_0.000_Length_1982	K06532
	Locus_3366_Transcript_1/1_Confidence_0.000_Length_4867	K12385
	Locus_3378_Transcript_1/1_Confidence_0.000_Length_1701	K10370
	Locus_3384_Transcript_1/1_Confidence_0.000_Length_1803	K00021
	Locus_3385_Transcript_1/1_Confidence_0.000_Length_1709	K15382
	Locus_3386_Transcript_1/1_Confidence_0.000_Length_1616	K03130
	Locus_3393_Transcript_1/1_Confidence_0.000_Length_1254	K11648
	Locus_3397_Transcript_1/1_Confidence_0.000_Length_545	K02980
	Locus_3403_Transcript_1/1_Confidence_0.000_Length_1832	K07767
	Locus_3406_Transcript_1/2_Confidence_0.667_Length_529	K00109
	Locus_3408_Transcript_1/1_Confidence_0.000_Length_1236	K13216
	Locus_3410_Transcript_1/1_Confidence_0.000_Length_1569	K12177
	Locus_3415_Transcript_1/1_Confidence_0.000_Length_1164	K09277
	Locus_3419_Transcript_1/1_Confidence_0.000_Length_1045	K10158
	Locus_3425_Transcript_1/1_Confidence_0.000_Length_562	K00942
	Locus_3428_Transcript_1/2_Confidence_0.333_Length_715	K02603
	Locus_3430_Transcript_1/1_Confidence_0.000_Length_964	K00108
	Locus_3435_Transcript_1/1_Confidence_0.000_Length_2137	K11976
	Locus_3441_Transcript_1/1_Confidence_0.000_Length_1699	K11323
	Locus_3444_Transcript_1/1_Confidence_0.000_Length_2355	K14780
	Locus_3453_Transcript_1/1_Confidence_0.000_Length_2314	K08799
	Locus_3454_Transcript_1/1_Confidence_0.000_Length_1154	K00726
	Locus_3456_Transcript_1/1_Confidence_0.000_Length_479	K10477
	Locus_3463_Transcript_1/1_Confidence_0.000_Length_2818	K00649
	Locus_3470_Transcript_1/1_Confidence_0.000_Length_7939	K09533
	Locus_3473_Transcript_1/1_Confidence_0.000_Length_2145	K03099
	Locus_3476_Transcript_1/1_Confidence_0.000_Length_3076	K10908
	Locus_3480_Transcript_1/1_Confidence_0.000_Length_2653	K06095
	Locus_3485_Transcript_1/1_Confidence_0.000_Length_2877	K04512
	Locus_3495_Transcript_1/2_Confidence_0.333_Length_1303	K02259
	Locus_3496_Transcript_1/1_Confidence_0.000_Length_1224	K00852
	Locus_3502_Transcript_1/1_Confidence_0.000_Length_1492	K03801
	Locus_3504_Transcript_1/1_Confidence_0.000_Length_1260	K10750
	Locus_3505_Transcript_1/1_Confidence_0.000_Length_835	K08597
	Locus_3509_Transcript_1/1_Confidence_0.000_Length_2085	K16059
	Locus_3515_Transcript_1/1_Confidence_0.000_Length_3937	K11593
	Locus_3516_Transcript_1/2_Confidence_0.333_Length_520	K09554
	Locus_3519_Transcript_1/2_Confidence_0.333_Length_1904	K15698
	Locus_3523_Transcript_1/1_Confidence_0.000_Length_3164	K08018
	Locus_3538_Transcript_1/1_Confidence_0.000_Length_1158	K11450
	Locus_3544_Transcript_1/1_Confidence_0.000_Length_440	K09881
	Locus_3553_Transcript_1/1_Confidence_0.000_Length_2487	K14964
	Locus_3555_Transcript_1/1_Confidence_0.000_Length_1521	K13421
	Locus_3557_Transcript_1/1_Confidence_0.000_Length_1668	K05751
	Locus_3561_Transcript_1/1_Confidence_0.000_Length_1553	K09140
	Locus_3562_Transcript_1/1_Confidence_0.000_Length_840	K10599
	Locus_3563_Transcript_1/1_Confidence_0.000_Length_450	K08871
	Locus_3568_Transcript_1/1_Confidence_0.000_Length_788	K13093
	Locus_3583_Transcript_1/1_Confidence_0.000_Length_1266	K12585
	Locus_3585_Transcript_1/1_Confidence_0.000_Length_3402	K09239
	Locus_3592_Transcript_1/1_Confidence_0.000_Length_854	K02906
	Locus_3593_Transcript_1/1_Confidence_0.000_Length_2292	K13116
	Locus_3598_Transcript_1/1_Confidence_0.000_Length_1395	K03165
	Locus_3601_Transcript_1/1_Confidence_0.000_Length_1061	K00599
	Locus_3602_Transcript_1/1_Confidence_0.000_Length_1255	K11160
	Locus_3605_Transcript_1/1_Confidence_0.000_Length_2539	K04962
	Locus_3606_Transcript_1/1_Confidence_0.000_Length_1316	K15276
	Locus_3610_Transcript_1/1_Confidence_0.000_Length_1148	K03679
	Locus_3615_Transcript_1/1_Confidence_0.000_Length_2747	K10624
	Locus_3616_Transcript_1/1_Confidence_0.000_Length_456	K03259
	Locus_3617_Transcript_1/1_Confidence_0.000_Length_3999	K14951
	Locus_3624_Transcript_1/1_Confidence_0.000_Length_3272	K01539
	Locus_3632_Transcript_1/1_Confidence_0.000_Length_911	K06158
	Locus_3637_Transcript_1/1_Confidence_0.000_Length_1447	K06013
	Locus_3642_Transcript_1/1_Confidence_0.000_Length_2271	K04468
	Locus_3644_Transcript_1/1_Confidence_0.000_Length_3041	K11657
	Locus_3653_Transcript_1/1_Confidence_0.000_Length_1337	K16172
	Locus_3657_Transcript_1/1_Confidence_0.000_Length_611	K03593
	Locus_3664_Transcript_1/1_Confidence_0.000_Length_271	K10746
	Locus_3667_Transcript_1/1_Confidence_0.000_Length_677	K15108
	Locus_3669_Transcript_1/1_Confidence_0.000_Length_2272	K14354
	Locus_3670_Transcript_1/1_Confidence_0.000_Length_1791	K00501
	Locus_3671_Transcript_1/2_Confidence_0.333_Length_1385	K11656
	Locus_3673_Transcript_1/1_Confidence_0.000_Length_794	K00331
	Locus_3682_Transcript_1/1_Confidence_0.000_Length_1511	K07178
	Locus_3698_Transcript_1/1_Confidence_0.000_Length_1998	K04368
	Locus_3699_Transcript_1/1_Confidence_0.000_Length_3048	K11274
	Locus_3702_Transcript_1/1_Confidence_0.000_Length_2041	K14165
	Locus_3706_Transcript_1/1_Confidence_0.000_Length_1505	K11835
	Locus_3713_Transcript_1/1_Confidence_0.000_Length_1865	K00624
	Locus_3730_Transcript_2/3_Confidence_0.400_Length_414	K10572
	Locus_3733_Transcript_1/1_Confidence_0.000_Length_1834	K09182
	Locus_3735_Transcript_1/1_Confidence_0.000_Length_1455	K08734
	Locus_3737_Transcript_1/2_Confidence_0.333_Length_1653	K05305
	Locus_3739_Transcript_1/1_Confidence_0.000_Length_1406	K01201
	Locus_3754_Transcript_1/1_Confidence_0.000_Length_2174	K07583
	Locus_3757_Transcript_1/1_Confidence_0.000_Length_1052	K06072
	Locus_3771_Transcript_1/1_Confidence_0.000_Length_4241	K11373
	Locus_3774_Transcript_1/1_Confidence_0.000_Length_587	K15279
	Locus_3777_Transcript_1/1_Confidence_0.000_Length_879	K12842
	Locus_3784_Transcript_1/1_Confidence_0.000_Length_5566	K08624
	Locus_3787_Transcript_1/1_Confidence_0.000_Length_1274	K14776
	Locus_3791_Transcript_1/1_Confidence_0.000_Length_2145	K02541
	Locus_3792_Transcript_1/1_Confidence_0.000_Length_2718	K10151
	Locus_3795_Transcript_1/1_Confidence_0.000_Length_1527	K10862
	Locus_3796_Transcript_1/1_Confidence_0.000_Length_2106	K09370
	Locus_3799_Transcript_1/1_Confidence_0.000_Length_1409	K00167
	Locus_3800_Transcript_1/1_Confidence_0.000_Length_1414	K14861
	Locus_3802_Transcript_1/1_Confidence_0.000_Length_1136	K13105
	Locus_3808_Transcript_1/1_Confidence_0.000_Length_500	K02956
	Locus_3809_Transcript_1/1_Confidence_0.000_Length_1251	K14717
	Locus_3810_Transcript_1/1_Confidence_0.000_Length_1447	K04165
	Locus_3811_Transcript_1/2_Confidence_0.333_Length_1441	K14960
	Locus_3813_Transcript_1/1_Confidence_0.000_Length_1791	K02208
	Locus_3821_Transcript_1/1_Confidence_0.000_Length_537	K01918
	Locus_3827_Transcript_1/1_Confidence_0.000_Length_911	K11433
	Locus_3830_Transcript_1/1_Confidence_0.000_Length_1576	K08876
	Locus_3832_Transcript_1/1_Confidence_0.000_Length_1746	K05312
	Locus_3836_Transcript_1/1_Confidence_0.000_Length_1479	K00814
	Locus_3845_Transcript_1/2_Confidence_0.667_Length_705	K08104
	Locus_3850_Transcript_1/1_Confidence_0.000_Length_569	K00627
	Locus_3861_Transcript_1/1_Confidence_0.000_Length_1442	K09228
	Locus_3896_Transcript_1/1_Confidence_0.000_Length_3333	K08293
	Locus_3905_Transcript_1/1_Confidence_0.000_Length_531	K12190
	Locus_3907_Transcript_1/1_Confidence_0.000_Length_399	K03122
	Locus_3923_Transcript_1/1_Confidence_0.000_Length_990	K02211
	Locus_3925_Transcript_1/2_Confidence_0.667_Length_614	K03000
	Locus_3927_Transcript_1/1_Confidence_0.000_Length_3052	K05719
	Locus_3933_Transcript_1/1_Confidence_0.000_Length_1335	K04640
	Locus_3934_Transcript_1/1_Confidence_0.000_Length_706	K10455
	Locus_3939_Transcript_1/2_Confidence_0.333_Length_2026	K11273
	Locus_3941_Transcript_1/1_Confidence_0.000_Length_2330	K05727
	Locus_3949_Transcript_1/1_Confidence_0.000_Length_785	K04676
	Locus_3950_Transcript_1/1_Confidence_0.000_Length_350	K14538
	Locus_3952_Transcript_1/1_Confidence_0.000_Length_3021	K10297
	Locus_3956_Transcript_1/1_Confidence_0.000_Length_347	K12850
	Locus_3965_Transcript_1/1_Confidence_0.000_Length_1774	K14050
	Locus_3967_Transcript_1/1_Confidence_0.000_Length_3226	K08826
	Locus_3971_Transcript_1/1_Confidence_0.000_Length_2548	K09448
	Locus_3976_Transcript_2/3_Confidence_0.333_Length_3223	K13143
	Locus_3981_Transcript_1/1_Confidence_0.000_Length_3507	K14521
	Locus_3983_Transcript_1/1_Confidence_0.000_Length_1393	K05849
	Locus_3985_Transcript_1/1_Confidence_0.000_Length_1144	K14010
	Locus_3988_Transcript_1/1_Confidence_0.000_Length_770	K00476
	Locus_3990_Transcript_1/1_Confidence_0.000_Length_876	K07766
	Locus_3996_Transcript_1/2_Confidence_0.500_Length_2406	K13617
	Locus_3996_Transcript_2/2_Confidence_0.167_Length_2521	K03137
	Locus_4010_Transcript_1/1_Confidence_0.000_Length_964	K00898
	Locus_4013_Transcript_1/1_Confidence_0.000_Length_1434	K11793
	Locus_4015_Transcript_1/1_Confidence_0.000_Length_821	K13151
	Locus_4020_Transcript_1/1_Confidence_0.000_Length_1259	K07100
	Locus_4025_Transcript_1/1_Confidence_0.000_Length_1012	K03452
	Locus_4026_Transcript_1/1_Confidence_0.000_Length_2684	K10875
	Locus_4032_Transcript_1/1_Confidence_0.000_Length_3190	K00901
	Locus_4034_Transcript_1/1_Confidence_0.000_Length_370	K15101
	Locus_4039_Transcript_1/1_Confidence_0.000_Length_503	K03843
	Locus_4040_Transcript_1/1_Confidence_0.000_Length_1040	K06176
	Locus_4046_Transcript_1/1_Confidence_0.000_Length_787	K02948
	Locus_4053_Transcript_1/1_Confidence_0.000_Length_606	K10427
	Locus_4059_Transcript_1/1_Confidence_0.000_Length_1775	K03131
	Locus_4062_Transcript_1/1_Confidence_0.000_Length_926	K14708
	Locus_4064_Transcript_1/1_Confidence_0.000_Length_728	K00738
	Locus_4071_Transcript_1/1_Confidence_0.000_Length_1085	K03358
	Locus_4074_Transcript_1/1_Confidence_0.000_Length_858	K15188
	Locus_4079_Transcript_1/1_Confidence_0.000_Length_2945	K05860
	Locus_4083_Transcript_1/1_Confidence_0.000_Length_1219	K01745
	Locus_4087_Transcript_1/1_Confidence_0.000_Length_849	K04538
	Locus_4093_Transcript_1/1_Confidence_0.000_Length_604	K03859
	Locus_4101_Transcript_1/1_Confidence_0.000_Length_1288	K10523
	Locus_4115_Transcript_1/2_Confidence_0.667_Length_1384	K14410
	Locus_4116_Transcript_1/1_Confidence_0.000_Length_2130	K00232
	Locus_4123_Transcript_1/1_Confidence_0.000_Length_1948	K11583
	Locus_4124_Transcript_1/1_Confidence_0.000_Length_1841	K00809
	Locus_4128_Transcript_1/1_Confidence_0.000_Length_1633	K01937
	Locus_4133_Transcript_1/2_Confidence_0.333_Length_2168	K08592
	Locus_4136_Transcript_1/1_Confidence_0.000_Length_2302	K13619
	Locus_4139_Transcript_1/1_Confidence_0.000_Length_681	K07942
	Locus_4140_Transcript_1/1_Confidence_0.000_Length_707	K12880
	Locus_4155_Transcript_1/1_Confidence_0.000_Length_471	K12386
	Locus_4166_Transcript_1/1_Confidence_0.000_Length_2089	K03243
	Locus_4179_Transcript_1/1_Confidence_0.000_Length_2225	K08805
	Locus_4188_Transcript_1/1_Confidence_0.000_Length_4813	K00264
	Locus_4218_Transcript_1/1_Confidence_0.000_Length_1627	K13516
	Locus_4220_Transcript_1/1_Confidence_0.000_Length_485	K13577
	Locus_4222_Transcript_1/1_Confidence_0.000_Length_2462	K04706
	Locus_4225_Transcript_1/1_Confidence_0.000_Length_5593	K00889
	Locus_4233_Transcript_1/1_Confidence_0.000_Length_913	K11404
	Locus_4240_Transcript_1/1_Confidence_0.000_Length_3549	K08873
	Locus_4252_Transcript_1/1_Confidence_0.000_Length_1172	K04708
	Locus_4258_Transcript_1/1_Confidence_0.000_Length_1130	K09452
	Locus_4260_Transcript_1/1_Confidence_0.000_Length_1880	K13118
	Locus_4268_Transcript_1/1_Confidence_0.000_Length_1220	K00140
	Locus_4281_Transcript_1/1_Confidence_0.000_Length_776	K03135
	Locus_4283_Transcript_1/1_Confidence_0.000_Length_1760	K12485
	Locus_4287_Transcript_2/2_Confidence_0.000_Length_1336	K01409
	Locus_4300_Transcript_1/1_Confidence_0.000_Length_2185	K00142
	Locus_4302_Transcript_1/1_Confidence_0.000_Length_727	K16330
	Locus_4308_Transcript_1/1_Confidence_0.000_Length_6895	K14437
	Locus_4313_Transcript_1/1_Confidence_0.000_Length_1978	K01212
	Locus_4317_Transcript_1/1_Confidence_0.000_Length_500	K14394
	Locus_4320_Transcript_1/1_Confidence_0.000_Length_498	K04443
	Locus_4324_Transcript_1/1_Confidence_0.000_Length_1811	K14297
	Locus_4325_Transcript_1/1_Confidence_0.000_Length_1041	K03025
	Locus_4328_Transcript_1/1_Confidence_0.000_Length_342	K12893
	Locus_4334_Transcript_1/1_Confidence_0.000_Length_790	K09562
	Locus_4336_Transcript_1/1_Confidence_0.000_Length_852	K06129
	Locus_4341_Transcript_1/1_Confidence_0.000_Length_864	K03217
	Locus_4342_Transcript_1/1_Confidence_0.000_Length_3994	K08803
	Locus_4354_Transcript_1/1_Confidence_0.000_Length_1086	K14569
	Locus_4360_Transcript_1/1_Confidence_0.000_Length_710	K14191
	Locus_4369_Transcript_1/1_Confidence_0.000_Length_1104	K00586
	Locus_4372_Transcript_1/1_Confidence_0.000_Length_1806	K14464
	Locus_4381_Transcript_1/1_Confidence_0.000_Length_1879	K15280
	Locus_4386_Transcript_1/1_Confidence_0.000_Length_959	K11253
	Locus_4390_Transcript_1/1_Confidence_0.000_Length_939	K00503
	Locus_4393_Transcript_1/1_Confidence_0.000_Length_1951	K05195
	Locus_4404_Transcript_1/1_Confidence_0.000_Length_1841	K14552
	Locus_4412_Transcript_1/1_Confidence_0.000_Length_555	K01823
	Locus_4423_Transcript_1/1_Confidence_0.000_Length_2497	K01968
	Locus_4428_Transcript_1/1_Confidence_0.000_Length_1928	K06230
	Locus_4437_Transcript_1/1_Confidence_0.000_Length_902	K01867
	Locus_4438_Transcript_2/3_Confidence_0.333_Length_1642	K03469
	Locus_4446_Transcript_1/1_Confidence_0.000_Length_1008	K14429
	Locus_4448_Transcript_1/1_Confidence_0.000_Length_3670	K15375
	Locus_4456_Transcript_1/1_Confidence_0.000_Length_883	K06210
	Locus_4460_Transcript_1/1_Confidence_0.000_Length_765	K03955
	Locus_4482_Transcript_1/2_Confidence_0.333_Length_2341	K05655
	Locus_4483_Transcript_1/2_Confidence_0.333_Length_867	K00072
	Locus_4485_Transcript_1/3_Confidence_0.333_Length_1127	K08815
	Locus_4487_Transcript_1/1_Confidence_0.000_Length_4627	K05674
	Locus_4492_Transcript_1/1_Confidence_0.000_Length_366	K12865
	Locus_4496_Transcript_1/1_Confidence_0.000_Length_2168	K03495
	Locus_4498_Transcript_1/1_Confidence_0.000_Length_491	K02880
	Locus_4504_Transcript_1/1_Confidence_0.000_Length_804	K09377
	Locus_4507_Transcript_1/1_Confidence_0.000_Length_2928	K10392
	Locus_4519_Transcript_1/1_Confidence_0.000_Length_1379	K01835
	Locus_4523_Transcript_1/1_Confidence_0.000_Length_796	K15501
	Locus_4529_Transcript_1/1_Confidence_0.000_Length_2380	K06677
	Locus_4530_Transcript_1/1_Confidence_0.000_Length_901	K05289
	Locus_4539_Transcript_1/1_Confidence_0.000_Length_1437	K08819
	Locus_4552_Transcript_1/1_Confidence_0.000_Length_490	K03861
	Locus_4562_Transcript_1/1_Confidence_0.000_Length_4275	K05088
	Locus_4563_Transcript_1/1_Confidence_0.000_Length_1010	K01062
	Locus_4570_Transcript_1/1_Confidence_0.000_Length_765	K13102
	Locus_4580_Transcript_1/1_Confidence_0.000_Length_1106	K12841
	Locus_4590_Transcript_1/1_Confidence_0.000_Length_1386	K00139
	Locus_4592_Transcript_1/1_Confidence_0.000_Length_426	K10418
	Locus_4596_Transcript_1/1_Confidence_0.000_Length_983	K14590
	Locus_4603_Transcript_1/1_Confidence_0.000_Length_2146	K08518
	Locus_4619_Transcript_1/1_Confidence_0.000_Length_1072	K09267
	Locus_4627_Transcript_1/1_Confidence_0.000_Length_702	K02263
	Locus_4637_Transcript_1/1_Confidence_0.000_Length_4849	K15048
	Locus_4638_Transcript_1/1_Confidence_0.000_Length_1875	K03354
	Locus_4668_Transcript_1/1_Confidence_0.000_Length_1680	K08076
	Locus_4672_Transcript_1/1_Confidence_0.000_Length_357	K11684
	Locus_4674_Transcript_1/1_Confidence_0.000_Length_1459	K01793
	Locus_4685_Transcript_1/1_Confidence_0.000_Length_687	K04438
	Locus_4693_Transcript_1/1_Confidence_0.000_Length_1230	K01580
	Locus_4694_Transcript_1/1_Confidence_0.000_Length_1279	K14407
	Locus_4695_Transcript_1/1_Confidence_0.000_Length_3246	K11446
	Locus_4696_Transcript_2/3_Confidence_0.500_Length_3752	K13338
	Locus_4702_Transcript_1/1_Confidence_0.000_Length_835	K02857
	Locus_4726_Transcript_1/1_Confidence_0.000_Length_1420	K13339
	Locus_4729_Transcript_1/1_Confidence_0.000_Length_1763	K01283
	Locus_4736_Transcript_1/1_Confidence_0.000_Length_2336	K14787
	Locus_4741_Transcript_1/1_Confidence_0.000_Length_266	K11251
	Locus_4764_Transcript_1/1_Confidence_0.000_Length_1709	K10758
	Locus_4772_Transcript_1/1_Confidence_0.000_Length_1040	K02835
	Locus_4775_Transcript_1/1_Confidence_0.000_Length_1274	K02206
	Locus_4778_Transcript_1/1_Confidence_0.000_Length_1488	K06173
	Locus_4779_Transcript_1/1_Confidence_0.000_Length_1770	K02321
	Locus_4795_Transcript_1/1_Confidence_0.000_Length_1893	K11653
	Locus_4803_Transcript_1/1_Confidence_0.000_Length_4254	K15621
	Locus_4809_Transcript_1/1_Confidence_0.000_Length_2249	K11643
	Locus_4828_Transcript_1/1_Confidence_0.000_Length_836	K00387
	Locus_4831_Transcript_1/1_Confidence_0.000_Length_512	K11490
	Locus_4835_Transcript_1/2_Confidence_0.667_Length_693	K04565
	Locus_4847_Transcript_1/1_Confidence_0.000_Length_2096	K01930
	Locus_4853_Transcript_1/1_Confidence_0.000_Length_1613	K00731
	Locus_4857_Transcript_1/1_Confidence_0.000_Length_2904	K12364
	Locus_4866_Transcript_1/1_Confidence_0.000_Length_3325	K11837
	Locus_4872_Transcript_1/1_Confidence_0.000_Length_1495	K04209
	Locus_4879_Transcript_1/1_Confidence_0.000_Length_612	K12832
	Locus_4880_Transcript_1/1_Confidence_0.000_Length_1768	K15122
	Locus_4882_Transcript_1/1_Confidence_0.000_Length_602	K03043
	Locus_4887_Transcript_1/3_Confidence_0.333_Length_1123	K02519
	Locus_4892_Transcript_1/1_Confidence_0.000_Length_1969	K08745
	Locus_4906_Transcript_1/1_Confidence_0.000_Length_1652	K04196
	Locus_4911_Transcript_1/1_Confidence_0.000_Length_1207	K15305
	Locus_4915_Transcript_1/1_Confidence_0.000_Length_1356	K09828
	Locus_4924_Transcript_1/1_Confidence_0.000_Length_1411	K00540
	Locus_4950_Transcript_1/1_Confidence_0.000_Length_1115	K15027
	Locus_4954_Transcript_1/1_Confidence_0.000_Length_1254	K00754
	Locus_4965_Transcript_1/1_Confidence_0.000_Length_1068	K00288
	Locus_4966_Transcript_1/1_Confidence_0.000_Length_1695	K03844
	Locus_4969_Transcript_1/1_Confidence_0.000_Length_1203	K02183
	Locus_4997_Transcript_1/1_Confidence_0.000_Length_448	K12839
	Locus_5000_Transcript_1/1_Confidence_0.000_Length_1387	K09299
	Locus_5024_Transcript_1/2_Confidence_0.333_Length_1478	K10421
	Locus_5034_Transcript_1/1_Confidence_0.000_Length_1563	K14317
	Locus_5038_Transcript_1/1_Confidence_0.000_Length_1090	K03139
	Locus_5048_Transcript_2/3_Confidence_0.200_Length_2794	K11459
	Locus_5052_Transcript_1/1_Confidence_0.000_Length_1146	K08816
	Locus_5070_Transcript_1/1_Confidence_0.000_Length_1216	K00850
	Locus_5071_Transcript_1/1_Confidence_0.000_Length_511	K02830
	Locus_5079_Transcript_1/1_Confidence_0.000_Length_1147	K01126
	Locus_5083_Transcript_1/1_Confidence_0.000_Length_248	K03031
	Locus_5086_Transcript_1/1_Confidence_0.000_Length_1069	K05700
	Locus_5089_Transcript_1/1_Confidence_0.000_Length_2237	K06276
	Locus_5099_Transcript_1/1_Confidence_0.000_Length_1904	K06609
	Locus_5106_Transcript_1/1_Confidence_0.000_Length_1904	K16474
	Locus_5107_Transcript_1/1_Confidence_0.000_Length_1280	K15442
	Locus_5119_Transcript_1/1_Confidence_0.000_Length_1337	K09362
	Locus_5122_Transcript_1/1_Confidence_0.000_Length_1382	K08900
	Locus_5134_Transcript_1/1_Confidence_0.000_Length_2324	K05326
	Locus_5139_Transcript_1/1_Confidence_0.000_Length_1365	K04482
	Locus_5142_Transcript_1/1_Confidence_0.000_Length_2016	K00504
	Locus_5143_Transcript_1/1_Confidence_0.000_Length_1602	K04608
	Locus_5146_Transcript_1/1_Confidence_0.000_Length_994	K03306
	Locus_5152_Transcript_1/1_Confidence_0.000_Length_415	K12830
	Locus_5159_Transcript_1/1_Confidence_0.000_Length_1215	K05463
	Locus_5168_Transcript_1/1_Confidence_0.000_Length_581	K11979
	Locus_5185_Transcript_1/1_Confidence_0.000_Length_2598	K01425
	Locus_5198_Transcript_1/1_Confidence_0.000_Length_1310	K09114
	Locus_5201_Transcript_1/1_Confidence_0.000_Length_2295	K05321
	Locus_5218_Transcript_1/1_Confidence_0.000_Length_1114	K14049
	Locus_5223_Transcript_1/1_Confidence_0.000_Length_2892	K01769
	Locus_5233_Transcript_1/1_Confidence_0.000_Length_964	K00863
	Locus_5238_Transcript_1/2_Confidence_0.333_Length_2503	K03350
	Locus_5245_Transcript_1/1_Confidence_0.000_Length_1336	K04422
	Locus_5248_Transcript_1/1_Confidence_0.000_Length_731	K00046
	Locus_5249_Transcript_1/1_Confidence_0.000_Length_1168	K01971
	Locus_5252_Transcript_1/1_Confidence_0.000_Length_1210	K00049
	Locus_5263_Transcript_1/1_Confidence_0.000_Length_1247	K03877
	Locus_5272_Transcript_1/1_Confidence_0.000_Length_2579	K10586
	Locus_5280_Transcript_1/2_Confidence_0.333_Length_2203	K05036
	Locus_5286_Transcript_1/1_Confidence_0.000_Length_2772	K04605
	Locus_5289_Transcript_1/1_Confidence_0.000_Length_1277	K13754
	Locus_5304_Transcript_1/1_Confidence_0.000_Length_677	K11406
	Locus_5313_Transcript_1/1_Confidence_0.000_Length_1364	K15603
	Locus_5314_Transcript_1/1_Confidence_0.000_Length_2474	K00747
	Locus_5315_Transcript_1/1_Confidence_0.000_Length_1123	K14649
	Locus_5350_Transcript_1/1_Confidence_0.000_Length_630	K09350
	Locus_5356_Transcript_1/1_Confidence_0.000_Length_1956	K00597
	Locus_5359_Transcript_1/1_Confidence_0.000_Length_965	K00078
	Locus_5361_Transcript_1/1_Confidence_0.000_Length_2031	K04378
	Locus_5369_Transcript_1/1_Confidence_0.000_Length_2634	K16749
	Locus_5375_Transcript_1/1_Confidence_0.000_Length_1560	K06062
	Locus_5385_Transcript_1/1_Confidence_0.000_Length_2205	K06843
	Locus_5389_Transcript_1/1_Confidence_0.000_Length_2265	K00029
	Locus_5399_Transcript_1/1_Confidence_0.000_Length_1857	K08823
	Locus_5411_Transcript_1/1_Confidence_0.000_Length_2534	K13539
	Locus_5416_Transcript_2/3_Confidence_0.333_Length_3092	K07375
	Locus_5418_Transcript_1/1_Confidence_0.000_Length_2045	K12350
	Locus_5424_Transcript_1/1_Confidence_0.000_Length_1029	K13353
	Locus_5425_Transcript_1/1_Confidence_0.000_Length_1285	K02209
	Locus_5430_Transcript_1/1_Confidence_0.000_Length_1543	K04648
	Locus_5436_Transcript_1/1_Confidence_0.000_Length_1858	K07526
	Locus_5437_Transcript_1/1_Confidence_0.000_Length_770	K00869
	Locus_5448_Transcript_1/1_Confidence_0.000_Length_434	K14400
	Locus_5456_Transcript_1/1_Confidence_0.000_Length_669	K08507
	Locus_5485_Transcript_1/1_Confidence_0.000_Length_1798	K09179
	Locus_5486_Transcript_1/1_Confidence_0.000_Length_1012	K06103
	Locus_5493_Transcript_1/3_Confidence_0.333_Length_1832	K14636
	Locus_5493_Transcript_3/3_Confidence_0.333_Length_1230	K00623
	Locus_5510_Transcript_1/1_Confidence_0.000_Length_1261	K15109
	Locus_5511_Transcript_1/1_Confidence_0.000_Length_1487	K01953
	Locus_5522_Transcript_1/1_Confidence_0.000_Length_1391	K05309
	Locus_5536_Transcript_1/1_Confidence_0.000_Length_3424	K05392
	Locus_5544_Transcript_1/1_Confidence_0.000_Length_2129	K04163
	Locus_5546_Transcript_1/1_Confidence_0.000_Length_1334	K16531
	Locus_5554_Transcript_1/1_Confidence_0.000_Length_2335	K10712
	Locus_5556_Transcript_1/1_Confidence_0.000_Length_1023	K06277
	Locus_5557_Transcript_1/1_Confidence_0.000_Length_583	K11166
	Locus_5586_Transcript_1/1_Confidence_0.000_Length_2357	K15595
	Locus_5590_Transcript_1/1_Confidence_0.000_Length_895	K11519
	Locus_5592_Transcript_2/3_Confidence_0.333_Length_5916	K10360
	Locus_5597_Transcript_1/1_Confidence_0.000_Length_949	K14943
	Locus_5612_Transcript_1/1_Confidence_0.000_Length_3157	K05011
	Locus_5622_Transcript_1/1_Confidence_0.000_Length_1008	K03457
	Locus_5624_Transcript_1/3_Confidence_0.333_Length_1082	K00528
	Locus_5631_Transcript_1/1_Confidence_0.000_Length_683	K02885
	Locus_5632_Transcript_1/1_Confidence_0.000_Length_1687	K08852
	Locus_5635_Transcript_1/1_Confidence_0.000_Length_2761	K05128
	Locus_5644_Transcript_1/1_Confidence_0.000_Length_1674	K04153
	Locus_5647_Transcript_1/1_Confidence_0.000_Length_557	K09326
	Locus_5649_Transcript_1/1_Confidence_0.000_Length_528	K09397
	Locus_5654_Transcript_1/2_Confidence_0.333_Length_2182	K05328
	Locus_5670_Transcript_1/1_Confidence_0.000_Length_1733	K05319
	Locus_5681_Transcript_1/1_Confidence_0.000_Length_2235	K06071
	Locus_5699_Transcript_1/1_Confidence_0.000_Length_2100	K10649
	Locus_5703_Transcript_1/1_Confidence_0.000_Length_1936	K12599
	Locus_5715_Transcript_1/1_Confidence_0.000_Length_817	K03691
	Locus_5718_Transcript_1/1_Confidence_0.000_Length_3291	K12168
	Locus_5719_Transcript_1/1_Confidence_0.000_Length_1165	K09884
	Locus_5721_Transcript_1/1_Confidence_0.000_Length_3895	K04533
	Locus_5735_Transcript_1/1_Confidence_0.000_Length_591	K04539
	Locus_5774_Transcript_1/1_Confidence_0.000_Length_2933	K04351
	Locus_5776_Transcript_1/1_Confidence_0.000_Length_2401	K01049
	Locus_5777_Transcript_1/1_Confidence_0.000_Length_617	K13344
	Locus_5781_Transcript_1/1_Confidence_0.000_Length_3485	K14616
	Locus_5794_Transcript_1/1_Confidence_0.000_Length_1782	K01099
	Locus_5797_Transcript_1/1_Confidence_0.000_Length_1253	K15025
	Locus_5803_Transcript_1/1_Confidence_0.000_Length_2228	K06053
	Locus_5817_Transcript_1/1_Confidence_0.000_Length_805	K01886
	Locus_5822_Transcript_1/1_Confidence_0.000_Length_1101	K16343
	Locus_5831_Transcript_1/1_Confidence_0.000_Length_850	K03030
	Locus_5851_Transcript_1/1_Confidence_0.000_Length_326	K09560
	Locus_5871_Transcript_1/1_Confidence_0.000_Length_1759	K14453
	Locus_5873_Transcript_1/1_Confidence_0.000_Length_1515	K08824
	Locus_5880_Transcript_1/1_Confidence_0.000_Length_1561	K01809
	Locus_5881_Transcript_2/2_Confidence_0.000_Length_381	K03868
	Locus_5883_Transcript_1/1_Confidence_0.000_Length_1663	K11650
	Locus_5914_Transcript_1/1_Confidence_0.000_Length_487	K09324
	Locus_5918_Transcript_2/2_Confidence_0.333_Length_642	K11338
	Locus_5919_Transcript_2/2_Confidence_0.000_Length_467	K08504
	Locus_5923_Transcript_1/1_Confidence_0.000_Length_1310	K00020
	Locus_5924_Transcript_1/1_Confidence_0.000_Length_1015	K09320
	Locus_5943_Transcript_1/1_Confidence_0.000_Length_1034	K09528
	Locus_5956_Transcript_1/2_Confidence_0.333_Length_1375	K06201
	Locus_5963_Transcript_1/1_Confidence_0.000_Length_1095	K00261
	Locus_5992_Transcript_1/1_Confidence_0.000_Length_1508	K12182
	Locus_5998_Transcript_2/2_Confidence_0.000_Length_1916	K04718
	Locus_6000_Transcript_1/1_Confidence_0.000_Length_666	K15278
	Locus_6004_Transcript_1/1_Confidence_0.000_Length_1094	K00734
	Locus_6009_Transcript_1/1_Confidence_0.000_Length_1411	K07298
	Locus_6014_Transcript_1/2_Confidence_0.333_Length_1444	K15104
	Locus_6027_Transcript_1/1_Confidence_0.000_Length_1142	K06990
	Locus_6028_Transcript_1/1_Confidence_0.000_Length_876	K03012
	Locus_6049_Transcript_1/1_Confidence_0.000_Length_909	K01158
	Locus_6052_Transcript_1/1_Confidence_0.000_Length_2132	K05037
	Locus_6074_Transcript_1/1_Confidence_0.000_Length_960	K12188
	Locus_6080_Transcript_1/1_Confidence_0.000_Length_3517	K12380
	Locus_6088_Transcript_1/1_Confidence_0.000_Length_544	K05692
	Locus_6091_Transcript_2/2_Confidence_0.000_Length_607	K13106
	Locus_6093_Transcript_2/3_Confidence_0.333_Length_1444	K06059
	Locus_6098_Transcript_1/2_Confidence_0.333_Length_700	K06883
	Locus_6115_Transcript_1/1_Confidence_0.000_Length_1150	K15616
	Locus_6116_Transcript_1/2_Confidence_0.333_Length_1131	K15015
	Locus_6122_Transcript_1/2_Confidence_0.333_Length_1861	K04345
	Locus_6140_Transcript_1/1_Confidence_0.000_Length_836	K06237
	Locus_6141_Transcript_1/1_Confidence_0.000_Length_1047	K02138
	Locus_6150_Transcript_1/1_Confidence_0.000_Length_535	K15734
	Locus_6151_Transcript_1/1_Confidence_0.000_Length_2061	K15788
	Locus_6152_Transcript_1/1_Confidence_0.000_Length_766	K02146
	Locus_6167_Transcript_1/1_Confidence_0.000_Length_1013	K03954
	Locus_6170_Transcript_1/1_Confidence_0.000_Length_1393	K14290
	Locus_6179_Transcript_1/1_Confidence_0.000_Length_1173	K11279
	Locus_6180_Transcript_1/1_Confidence_0.000_Length_2286	K01958
	Locus_6184_Transcript_1/2_Confidence_0.333_Length_842	K05755
	Locus_6188_Transcript_1/1_Confidence_0.000_Length_414	K02917
	Locus_6189_Transcript_1/2_Confidence_0.333_Length_1253	K13711
	Locus_6195_Transcript_1/1_Confidence_0.000_Length_696	K13101
	Locus_6198_Transcript_1/2_Confidence_0.667_Length_834	K02105
	Locus_6204_Transcript_1/1_Confidence_0.000_Length_1445	K05545
	Locus_6209_Transcript_1/1_Confidence_0.000_Length_934	K09500
	Locus_6215_Transcript_1/1_Confidence_0.000_Length_437	K02987
	Locus_6217_Transcript_1/1_Confidence_0.000_Length_951	K03145
	Locus_6220_Transcript_1/2_Confidence_0.333_Length_429	K02967
	Locus_6225_Transcript_1/1_Confidence_0.000_Length_2180	K11836
	Locus_6226_Transcript_1/1_Confidence_0.000_Length_727	K00149
	Locus_6228_Transcript_1/1_Confidence_0.000_Length_2651	K01681
	Locus_6230_Transcript_1/1_Confidence_0.000_Length_568	K12836
	Locus_6235_Transcript_1/2_Confidence_0.667_Length_460	K03113
	Locus_6248_Transcript_1/1_Confidence_0.000_Length_784	K03248
	Locus_6251_Transcript_1/1_Confidence_0.000_Length_807	K13704
	Locus_6259_Transcript_1/1_Confidence_0.000_Length_751	K14313
	Locus_6269_Transcript_1/1_Confidence_0.000_Length_985	K08776
	Locus_6271_Transcript_1/1_Confidence_0.000_Length_991	K03033
	Locus_6272_Transcript_1/1_Confidence_0.000_Length_597	K01456
	Locus_6275_Transcript_1/1_Confidence_0.000_Length_687	K14688
	Locus_6279_Transcript_1/2_Confidence_0.333_Length_433	K10703
	Locus_6282_Transcript_1/2_Confidence_0.333_Length_693	K14396
	Locus_6285_Transcript_1/1_Confidence_0.000_Length_282	K14012
	Locus_6288_Transcript_1/1_Confidence_0.000_Length_810	K00626
	Locus_6291_Transcript_1/1_Confidence_0.000_Length_1373	K01109
	Locus_6292_Transcript_1/1_Confidence_0.000_Length_1166	K01899
	Locus_6294_Transcript_1/1_Confidence_0.000_Length_649	K09503
	Locus_6317_Transcript_1/1_Confidence_0.000_Length_1342	K04148
	Locus_6325_Transcript_1/1_Confidence_0.000_Length_1079	K05610
	Locus_6328_Transcript_1/1_Confidence_0.000_Length_1379	K09585
	Locus_6330_Transcript_1/1_Confidence_0.000_Length_2818	K15369
	Locus_6331_Transcript_1/2_Confidence_0.333_Length_1000	K10766
	Locus_6332_Transcript_1/1_Confidence_0.000_Length_1084	K00266
	Locus_6342_Transcript_1/2_Confidence_0.333_Length_1147	K15264
	Locus_6344_Transcript_1/1_Confidence_0.000_Length_616	K12351
	Locus_6345_Transcript_1/1_Confidence_0.000_Length_2836	K14300
	Locus_6351_Transcript_1/1_Confidence_0.000_Length_681	K00457
	Locus_6353_Transcript_1/1_Confidence_0.000_Length_1291	K13095
	Locus_6357_Transcript_1/1_Confidence_0.000_Length_837	K11590
	Locus_6366_Transcript_1/1_Confidence_0.000_Length_1072	K11271
	Locus_6369_Transcript_1/1_Confidence_0.000_Length_760	K12495
	Locus_6370_Transcript_1/1_Confidence_0.000_Length_501	K10903
	Locus_6383_Transcript_1/1_Confidence_0.000_Length_1340	K08857
	Locus_6395_Transcript_1/1_Confidence_0.000_Length_705	K03857
	Locus_6402_Transcript_1/1_Confidence_0.000_Length_465	K06110
	Locus_6412_Transcript_1/1_Confidence_0.000_Length_812	K12821
	Locus_6416_Transcript_1/1_Confidence_0.000_Length_2895	K04646
	Locus_6417_Transcript_1/1_Confidence_0.000_Length_1550	K14610
	Locus_6418_Transcript_1/1_Confidence_0.000_Length_573	K10734
	Locus_6419_Transcript_1/1_Confidence_0.000_Length_564	K02537
	Locus_6420_Transcript_1/1_Confidence_0.000_Length_305	K01092
	Locus_6428_Transcript_1/2_Confidence_0.333_Length_791	K12398
	Locus_6433_Transcript_1/1_Confidence_0.000_Length_1188	K10752
	Locus_6436_Transcript_1/1_Confidence_0.000_Length_2321	K16569
	Locus_6437_Transcript_1/1_Confidence_0.000_Length_356	K10847
	Locus_6443_Transcript_1/1_Confidence_0.000_Length_512	K03953
	Locus_6450_Transcript_1/1_Confidence_0.000_Length_1047	K05048
	Locus_6456_Transcript_1/1_Confidence_0.000_Length_727	K00876
	Locus_6460_Transcript_1/1_Confidence_0.000_Length_1018	K00026
	Locus_6462_Transcript_1/1_Confidence_0.000_Length_633	K03961
	Locus_6467_Transcript_1/1_Confidence_0.000_Length_3409	K01469
	Locus_6474_Transcript_1/1_Confidence_0.000_Length_392	K15414
	Locus_6487_Transcript_1/1_Confidence_0.000_Length_1294	K09531
	Locus_6500_Transcript_1/1_Confidence_0.000_Length_508	K02950
	Locus_6510_Transcript_1/1_Confidence_0.000_Length_562	K08958
	Locus_6515_Transcript_1/1_Confidence_0.000_Length_543	K02996
	Locus_6532_Transcript_1/1_Confidence_0.000_Length_1096	K08343
	Locus_6537_Transcript_1/1_Confidence_0.000_Length_423	K00416
	Locus_6538_Transcript_1/1_Confidence_0.000_Length_1786	K02516
	Locus_6543_Transcript_1/1_Confidence_0.000_Length_1322	K14835
	Locus_6544_Transcript_1/2_Confidence_0.333_Length_590	K03036
	Locus_6550_Transcript_1/2_Confidence_0.667_Length_473	K06634
	Locus_6577_Transcript_1/1_Confidence_0.000_Length_494	K15296
	Locus_6593_Transcript_1/1_Confidence_0.000_Length_743	K13506
	Locus_6600_Transcript_1/1_Confidence_0.000_Length_733	K01892
	Locus_6601_Transcript_1/1_Confidence_0.000_Length_263	K00287
	Locus_6607_Transcript_1/1_Confidence_0.000_Length_792	K03064
	Locus_6608_Transcript_1/1_Confidence_0.000_Length_906	K07304
	Locus_6612_Transcript_1/2_Confidence_0.333_Length_1340	K15216
	Locus_6631_Transcript_1/1_Confidence_0.000_Length_604	K14555
	Locus_6633_Transcript_1/1_Confidence_0.000_Length_804	K09478
	Locus_6645_Transcript_1/1_Confidence_0.000_Length_444	K12875
	Locus_6648_Transcript_1/1_Confidence_0.000_Length_834	K16364
	Locus_6651_Transcript_1/1_Confidence_0.000_Length_511	K03678
	Locus_6654_Transcript_1/1_Confidence_0.000_Length_1640	K13862
	Locus_6659_Transcript_1/1_Confidence_0.000_Length_215	K02318
	Locus_6665_Transcript_1/1_Confidence_0.000_Length_1828	K00565
	Locus_6673_Transcript_1/1_Confidence_0.000_Length_1077	K11651
	Locus_6684_Transcript_1/1_Confidence_0.000_Length_1102	K13184
	Locus_6685_Transcript_1/1_Confidence_0.000_Length_718	K15208
	Locus_6687_Transcript_1/1_Confidence_0.000_Length_1442	K05542
	Locus_6700_Transcript_1/1_Confidence_0.000_Length_900	K13181
	Locus_6701_Transcript_1/1_Confidence_0.000_Length_854	K02884
	Locus_6703_Transcript_1/1_Confidence_0.000_Length_575	K03872
	Locus_6710_Transcript_1/1_Confidence_0.000_Length_547	K00006
	Locus_6714_Transcript_1/1_Confidence_0.000_Length_991	K03155
	Locus_6722_Transcript_2/2_Confidence_0.000_Length_329	K11188
	Locus_6724_Transcript_1/1_Confidence_0.000_Length_1378	K12735
	Locus_6735_Transcript_1/1_Confidence_0.000_Length_2240	K03347
	Locus_6736_Transcript_1/1_Confidence_0.000_Length_380	K01519
	Locus_6741_Transcript_1/1_Confidence_0.000_Length_1919	K08473
	Locus_6749_Transcript_1/1_Confidence_0.000_Length_868	K06944
	Locus_6750_Transcript_1/1_Confidence_0.000_Length_1842	K08821
	Locus_6760_Transcript_1/1_Confidence_0.000_Length_1473	K05955
	Locus_6763_Transcript_1/1_Confidence_0.000_Length_1049	K12862
	Locus_6788_Transcript_1/1_Confidence_0.000_Length_316	K06066
	Locus_6792_Transcript_1/1_Confidence_0.000_Length_1885	K04426
	Locus_6799_Transcript_1/1_Confidence_0.000_Length_999	K07152
	Locus_6800_Transcript_1/1_Confidence_0.000_Length_555	K09048
	Locus_6807_Transcript_1/1_Confidence_0.000_Length_1173	K08870
	Locus_6835_Transcript_1/1_Confidence_0.000_Length_1176	K15078
	Locus_6839_Transcript_1/1_Confidence_0.000_Length_757	K14406
	Locus_6857_Transcript_1/1_Confidence_0.000_Length_1601	K14589
	Locus_6860_Transcript_1/1_Confidence_0.000_Length_482	K13113
	Locus_6863_Transcript_1/1_Confidence_0.000_Length_574	K11538
	Locus_6870_Transcript_1/1_Confidence_0.000_Length_741	K12868
	Locus_6876_Transcript_1/1_Confidence_0.000_Length_1213	K04393
	Locus_6896_Transcript_1/1_Confidence_0.000_Length_722	K14777
	Locus_6904_Transcript_1/1_Confidence_0.000_Length_2307	K15046
	Locus_6905_Transcript_1/1_Confidence_0.000_Length_1991	K12603
	Locus_6906_Transcript_1/1_Confidence_0.000_Length_6436	K10626
	Locus_6913_Transcript_1/1_Confidence_0.000_Length_402	K14805
	Locus_6927_Transcript_1/1_Confidence_0.000_Length_376	K02963
	Locus_6934_Transcript_1/1_Confidence_0.000_Length_481	K15275
	Locus_6945_Transcript_1/1_Confidence_0.000_Length_621	K14398
	Locus_6950_Transcript_1/1_Confidence_0.000_Length_1041	K15620
	Locus_6971_Transcript_1/1_Confidence_0.000_Length_613	K14284
	Locus_6974_Transcript_1/1_Confidence_0.000_Length_561	K02729
	Locus_6998_Transcript_1/1_Confidence_0.000_Length_1006	K03061
	Locus_7001_Transcript_1/1_Confidence_0.000_Length_356	K13207
	Locus_7002_Transcript_1/1_Confidence_0.000_Length_1203	K15376
	Locus_7006_Transcript_1/1_Confidence_0.000_Length_402	K01069
	Locus_7014_Transcript_1/2_Confidence_0.333_Length_528	K11982
	Locus_7050_Transcript_1/1_Confidence_0.000_Length_1657	K14724
	Locus_7055_Transcript_1/1_Confidence_0.000_Length_1606	K01464
	Locus_7076_Transcript_1/1_Confidence_0.000_Length_347	K02949
	Locus_7084_Transcript_1/1_Confidence_0.000_Length_1084	K15627
	Locus_7087_Transcript_1/1_Confidence_0.000_Length_686	K14620
	Locus_7088_Transcript_1/1_Confidence_0.000_Length_1094	K14301
	Locus_7099_Transcript_1/1_Confidence_0.000_Length_1009	K01522
	Locus_7100_Transcript_1/1_Confidence_0.000_Length_1689	K02433
	Locus_7102_Transcript_1/1_Confidence_0.000_Length_529	K04797
	Locus_7117_Transcript_1/1_Confidence_0.000_Length_1942	K06619
	Locus_7118_Transcript_1/1_Confidence_0.000_Length_715	K07951
	Locus_7124_Transcript_1/1_Confidence_0.000_Length_504	K12737
	Locus_7130_Transcript_1/1_Confidence_0.000_Length_935	K03707
	Locus_7152_Transcript_1/1_Confidence_0.000_Length_608	K11493
	Locus_7160_Transcript_1/1_Confidence_0.000_Length_329	K15544
	Locus_7162_Transcript_1/1_Confidence_0.000_Length_532	K15026
	Locus_7179_Transcript_1/1_Confidence_0.000_Length_2017	K08342
	Locus_7183_Transcript_1/1_Confidence_0.000_Length_2205	K07195
	Locus_7196_Transcript_1/1_Confidence_0.000_Length_1761	K04500
	Locus_7199_Transcript_1/1_Confidence_0.000_Length_583	K11462
	Locus_7203_Transcript_1/1_Confidence_0.000_Length_606	K10802
	Locus_7205_Transcript_1/1_Confidence_0.000_Length_1333	K11375
	Locus_7213_Transcript_1/1_Confidence_0.000_Length_397	K04499
	Locus_7218_Transcript_1/1_Confidence_0.000_Length_1849	K10843
	Locus_7242_Transcript_1/2_Confidence_0.333_Length_1163	K15429
	Locus_7247_Transcript_1/1_Confidence_0.000_Length_314	K06942
	Locus_7255_Transcript_1/1_Confidence_0.000_Length_1808	K03881
	Locus_7266_Transcript_1/1_Confidence_0.000_Length_525	K11254
	Locus_7270_Transcript_1/1_Confidence_0.000_Length_1194	K15115
	Locus_7275_Transcript_1/1_Confidence_0.000_Length_423	K03022
	Locus_7277_Transcript_1/1_Confidence_0.000_Length_1983	K10395
	Locus_7280_Transcript_2/3_Confidence_0.333_Length_1165	K11842
	Locus_7284_Transcript_1/1_Confidence_0.000_Length_1761	K05691
	Locus_7297_Transcript_1/1_Confidence_0.000_Length_526	K08272
	Locus_7298_Transcript_1/1_Confidence_0.000_Length_548	K12193
	Locus_7299_Transcript_1/1_Confidence_0.000_Length_476	K09364
	Locus_7304_Transcript_1/2_Confidence_0.333_Length_554	K09647
	Locus_7328_Transcript_1/1_Confidence_0.000_Length_832	K06316
	Locus_7329_Transcript_1/1_Confidence_0.000_Length_1324	K15687
	Locus_7345_Transcript_1/1_Confidence_0.000_Length_841	K03963
	Locus_7346_Transcript_1/3_Confidence_0.333_Length_1837	K03141
	Locus_7361_Transcript_1/1_Confidence_0.000_Length_1032	K06965
	Locus_7367_Transcript_1/1_Confidence_0.000_Length_3398	K12874
	Locus_7375_Transcript_1/1_Confidence_0.000_Length_682	K08866
	Locus_7412_Transcript_1/1_Confidence_0.000_Length_1302	K11997
	Locus_7415_Transcript_1/2_Confidence_0.667_Length_1651	K08704
	Locus_7416_Transcript_2/3_Confidence_0.333_Length_587	K14004
	Locus_7420_Transcript_1/1_Confidence_0.000_Length_2066	K04134
	Locus_7422_Transcript_1/1_Confidence_0.000_Length_944	K08766
	Locus_7428_Transcript_1/1_Confidence_0.000_Length_1014	K03846
	Locus_7476_Transcript_1/1_Confidence_0.000_Length_1003	K09566
	Locus_7480_Transcript_1/1_Confidence_0.000_Length_954	K00760
	Locus_7487_Transcript_1/1_Confidence_0.000_Length_241	K14841
	Locus_7514_Transcript_1/1_Confidence_0.000_Length_318	K05543
	Locus_7517_Transcript_1/1_Confidence_0.000_Length_805	K15028
	Locus_7535_Transcript_1/1_Confidence_0.000_Length_2283	K08049
	Locus_7561_Transcript_1/1_Confidence_0.000_Length_1545	K03509
	Locus_7571_Transcript_1/1_Confidence_0.000_Length_942	K05318
	Locus_7587_Transcript_1/1_Confidence_0.000_Length_524	K01164
	Locus_7595_Transcript_1/1_Confidence_0.000_Length_1915	K11224
	Locus_7596_Transcript_1/1_Confidence_0.000_Length_2905	K05397
	Locus_7598_Transcript_1/1_Confidence_0.000_Length_1454	K05317
	Locus_7613_Transcript_1/1_Confidence_0.000_Length_812	K02989
	Locus_7614_Transcript_1/1_Confidence_0.000_Length_1436	K01197
	Locus_7636_Transcript_1/1_Confidence_0.000_Length_3112	K04936
	Locus_7647_Transcript_1/1_Confidence_0.000_Length_1330	K06916
	Locus_7664_Transcript_1/1_Confidence_0.000_Length_1998	K05320
	Locus_7670_Transcript_1/1_Confidence_0.000_Length_1578	K00297
	Locus_7686_Transcript_1/1_Confidence_0.000_Length_742	K00323
	Locus_7716_Transcript_1/1_Confidence_0.000_Length_2793	K15192
	Locus_7727_Transcript_1/1_Confidence_0.000_Length_2242	K11716
	Locus_7744_Transcript_1/1_Confidence_0.000_Length_627	K12795
	Locus_7796_Transcript_1/1_Confidence_0.000_Length_1736	K14428
	Locus_7860_Transcript_1/1_Confidence_0.000_Length_727	K02175
	Locus_7867_Transcript_1/1_Confidence_0.000_Length_774	K13706
	Locus_7896_Transcript_1/1_Confidence_0.000_Length_953	K13162
	Locus_7921_Transcript_1/1_Confidence_0.000_Length_957	K10611
	Locus_7949_Transcript_2/2_Confidence_0.333_Length_1297	K04615
	Locus_7955_Transcript_1/1_Confidence_0.000_Length_321	K02332
	Locus_7970_Transcript_1/1_Confidence_0.000_Length_578	K09103
	Locus_8000_Transcript_1/1_Confidence_0.000_Length_690	K05609
	Locus_8022_Transcript_1/1_Confidence_0.000_Length_1368	K09332
	Locus_8042_Transcript_1/1_Confidence_0.000_Length_1141	K13208
	Locus_8052_Transcript_1/1_Confidence_0.000_Length_662	K02954
	Locus_8054_Transcript_1/1_Confidence_0.000_Length_1573	K00943
	Locus_8056_Transcript_1/1_Confidence_0.000_Length_322	K03020
	Locus_8059_Transcript_1/1_Confidence_0.000_Length_515	K03120
	Locus_8074_Transcript_1/2_Confidence_0.667_Length_438	K02900
	Locus_8078_Transcript_1/1_Confidence_0.000_Length_1040	K00357
	Locus_8091_Transcript_1/1_Confidence_0.000_Length_369	K14838
	Locus_8097_Transcript_1/1_Confidence_0.000_Length_1996	K11259
	Locus_8111_Transcript_1/1_Confidence_0.000_Length_1914	K16746
	Locus_8122_Transcript_1/2_Confidence_0.333_Length_670	K03014
	Locus_8132_Transcript_1/1_Confidence_0.000_Length_598	K10743
	Locus_8134_Transcript_1/1_Confidence_0.000_Length_2637	K11426
	Locus_8140_Transcript_1/1_Confidence_0.000_Length_672	K11991
	Locus_8157_Transcript_2/2_Confidence_0.000_Length_369	K03232
	Locus_8165_Transcript_2/2_Confidence_0.000_Length_1113	K07881
	Locus_8169_Transcript_1/1_Confidence_0.000_Length_730	K10753
	Locus_8173_Transcript_1/1_Confidence_0.000_Length_503	K11095
	Locus_8185_Transcript_2/2_Confidence_0.000_Length_460	K01611
	Locus_8189_Transcript_1/1_Confidence_0.000_Length_689	K12621
	Locus_8197_Transcript_1/1_Confidence_0.000_Length_265	K02915
	Locus_8200_Transcript_1/1_Confidence_0.000_Length_418	K02266
	Locus_8222_Transcript_1/1_Confidence_0.000_Length_703	K12471
	Locus_8238_Transcript_1/1_Confidence_0.000_Length_485	K12890
	Locus_8255_Transcript_1/1_Confidence_0.000_Length_710	K12947
	Locus_8260_Transcript_1/1_Confidence_0.000_Length_671	K01689
	Locus_8281_Transcript_1/1_Confidence_0.000_Length_458	K12734
	Locus_8289_Transcript_1/1_Confidence_0.000_Length_368	K02144
	Locus_8292_Transcript_1/1_Confidence_0.000_Length_700	K07977
	Locus_8298_Transcript_1/1_Confidence_0.000_Length_764	K00763
	Locus_8308_Transcript_1/1_Confidence_0.000_Length_397	K09479
	Locus_8330_Transcript_1/1_Confidence_0.000_Length_601	K14769
	Locus_8332_Transcript_1/2_Confidence_0.333_Length_727	K03238
	Locus_8336_Transcript_1/1_Confidence_0.000_Length_569	K02725
	Locus_8340_Transcript_1/1_Confidence_0.000_Length_888	K10612
	Locus_8341_Transcript_1/1_Confidence_0.000_Length_299	K00022
	Locus_8346_Transcript_1/2_Confidence_0.333_Length_1281	K07179
	Locus_8356_Transcript_1/1_Confidence_0.000_Length_409	K13251
	Locus_8361_Transcript_1/3_Confidence_0.333_Length_963	K00364
	Locus_8366_Transcript_1/1_Confidence_0.000_Length_1787	K11885
	Locus_8368_Transcript_1/1_Confidence_0.000_Length_2867	K11975
	Locus_8371_Transcript_1/1_Confidence_0.000_Length_1141	K00162
	Locus_8375_Transcript_1/1_Confidence_0.000_Length_1746	K05546
	Locus_8381_Transcript_1/1_Confidence_0.000_Length_2438	K15690
	Locus_8385_Transcript_1/1_Confidence_0.000_Length_1125	K08334
	Locus_8388_Transcript_1/1_Confidence_0.000_Length_316	K13348
	Locus_8394_Transcript_1/3_Confidence_0.333_Length_468	K10573
	Locus_8404_Transcript_1/1_Confidence_0.000_Length_1324	K00791
	Locus_8408_Transcript_1/1_Confidence_0.000_Length_876	K14692
	Locus_8412_Transcript_1/1_Confidence_0.000_Length_582	K02922
	Locus_8413_Transcript_1/1_Confidence_0.000_Length_960	K08516
	Locus_8414_Transcript_1/1_Confidence_0.000_Length_635	K10686
	Locus_8421_Transcript_1/1_Confidence_0.000_Length_374	K15032
	Locus_8424_Transcript_1/1_Confidence_0.000_Length_669	K15332
	Locus_8436_Transcript_1/1_Confidence_0.000_Length_1269	K11322
	Locus_8444_Transcript_1/1_Confidence_0.000_Length_452	K16803
	Locus_8448_Transcript_1/1_Confidence_0.000_Length_803	K00326
	Locus_8460_Transcript_1/1_Confidence_0.000_Length_522	K11884
	Locus_8466_Transcript_1/1_Confidence_0.000_Length_772	K10733
	Locus_8480_Transcript_1/1_Confidence_0.000_Length_1337	K09571
	Locus_8488_Transcript_1/1_Confidence_0.000_Length_562	K12184
	Locus_8491_Transcript_1/1_Confidence_0.000_Length_533	K11352
	Locus_8495_Transcript_1/1_Confidence_0.000_Length_1584	K14402
	Locus_8504_Transcript_1/1_Confidence_0.000_Length_309	K00999
	Locus_8513_Transcript_1/1_Confidence_0.000_Length_404	K14852
	Locus_8523_Transcript_1/1_Confidence_0.000_Length_491	K15110
	Locus_8536_Transcript_1/1_Confidence_0.000_Length_446	K12195
	Locus_8538_Transcript_1/1_Confidence_0.000_Length_544	K13249
	Locus_8542_Transcript_1/1_Confidence_0.000_Length_1367	K08064
	Locus_8549_Transcript_1/1_Confidence_0.000_Length_209	K09511
	Locus_8558_Transcript_1/1_Confidence_0.000_Length_459	K10343
	Locus_8573_Transcript_1/1_Confidence_0.000_Length_1090	K10754
	Locus_8578_Transcript_1/1_Confidence_0.000_Length_763	K04225
	Locus_8587_Transcript_1/1_Confidence_0.000_Length_687	K14085
	Locus_8637_Transcript_1/1_Confidence_0.000_Length_2213	K12353
	Locus_8645_Transcript_1/1_Confidence_0.000_Length_344	K14325
	Locus_8657_Transcript_1/1_Confidence_0.000_Length_1254	K09667
	Locus_8658_Transcript_1/1_Confidence_0.000_Length_710	K02888
	Locus_8661_Transcript_1/1_Confidence_0.000_Length_221	K15430
	Locus_8677_Transcript_1/1_Confidence_0.000_Length_409	K14771
	Locus_8682_Transcript_1/1_Confidence_0.000_Length_524	K02355
	Locus_8699_Transcript_1/1_Confidence_0.000_Length_323	K02881
	Locus_8701_Transcript_1/1_Confidence_0.000_Length_626	K07573
	Locus_8703_Transcript_1/1_Confidence_0.000_Length_858	K02734
	Locus_8709_Transcript_1/1_Confidence_0.000_Length_637	K03102
	Locus_8715_Transcript_1/1_Confidence_0.000_Length_601	K04802
	Locus_8755_Transcript_1/1_Confidence_0.000_Length_529	K02607
	Locus_8756_Transcript_1/1_Confidence_0.000_Length_1705	K01754
	Locus_8758_Transcript_1/2_Confidence_0.333_Length_347	K12846
	Locus_8760_Transcript_1/1_Confidence_0.000_Length_554	K02876
	Locus_8762_Transcript_1/1_Confidence_0.000_Length_247	K13528
	Locus_8770_Transcript_1/1_Confidence_0.000_Length_759	K15637
	Locus_8771_Transcript_1/1_Confidence_0.000_Length_1608	K00972
	Locus_8783_Transcript_1/1_Confidence_0.000_Length_516	K01596
	Locus_8787_Transcript_2/2_Confidence_0.000_Length_674	K08681
	Locus_8792_Transcript_1/1_Confidence_0.000_Length_1603	K08193
	Locus_8808_Transcript_1/1_Confidence_0.000_Length_340	K13165
	Locus_8813_Transcript_1/1_Confidence_0.000_Length_1167	K12759
	Locus_8830_Transcript_2/2_Confidence_0.000_Length_1014	K01674
	Locus_8889_Transcript_1/1_Confidence_0.000_Length_491	K00939
	Locus_8912_Transcript_1/1_Confidence_0.000_Length_711	K15272
	Locus_8914_Transcript_1/1_Confidence_0.000_Length_1076	K08729
	Locus_8924_Transcript_1/1_Confidence_0.000_Length_2138	K13144
	Locus_8934_Transcript_1/1_Confidence_0.000_Length_1305	K01810
	Locus_8946_Transcript_1/1_Confidence_0.000_Length_635	K01876
	Locus_8955_Transcript_1/1_Confidence_0.000_Length_480	K14857
	Locus_8958_Transcript_1/1_Confidence_0.000_Length_375	K13084
	Locus_8976_Transcript_1/1_Confidence_0.000_Length_708	K06669
	Locus_8999_Transcript_1/1_Confidence_0.000_Length_514	K10765
	Locus_9001_Transcript_1/1_Confidence_0.000_Length_827	K09201
	Locus_9002_Transcript_1/1_Confidence_0.000_Length_673	K00555
	Locus_9006_Transcript_1/1_Confidence_0.000_Length_1385	K07369
	Locus_9015_Transcript_1/1_Confidence_0.000_Length_597	K12405
	Locus_9030_Transcript_1/1_Confidence_0.000_Length_1090	K00500
	Locus_9031_Transcript_1/1_Confidence_0.000_Length_492	K15456
	Locus_9053_Transcript_1/1_Confidence_0.000_Length_933	K14713
	Locus_9077_Transcript_1/1_Confidence_0.000_Length_1057	K01431
	Locus_9081_Transcript_1/1_Confidence_0.000_Length_610	K02513
	Locus_9084_Transcript_1/1_Confidence_0.000_Length_1631	K05313
	Locus_9086_Transcript_1/1_Confidence_0.000_Length_1484	K00699
	Locus_9092_Transcript_1/1_Confidence_0.000_Length_822	K09418
	Locus_9094_Transcript_1/1_Confidence_0.000_Length_1274	K08269
	Locus_9115_Transcript_1/1_Confidence_0.000_Length_1059	K09207
	Locus_9136_Transcript_1/1_Confidence_0.000_Length_1207	K11366
	Locus_9137_Transcript_1/1_Confidence_0.000_Length_810	K08835
	Locus_9140_Transcript_1/1_Confidence_0.000_Length_1000	K13024
	Locus_9185_Transcript_1/1_Confidence_0.000_Length_1411	K06054
	Locus_9189_Transcript_1/2_Confidence_0.667_Length_1553	K07560
	Locus_9192_Transcript_1/1_Confidence_0.000_Length_1861	K16315
	Locus_9197_Transcript_1/1_Confidence_0.000_Length_545	K12878
	Locus_9214_Transcript_1/1_Confidence_0.000_Length_963	K12490
	Locus_9256_Transcript_1/1_Confidence_0.000_Length_986	K05747
	Locus_9266_Transcript_1/1_Confidence_0.000_Length_252	K11863
	Locus_9267_Transcript_1/1_Confidence_0.000_Length_844	K04157
	Locus_9271_Transcript_1/1_Confidence_0.000_Length_2354	K06220
	Locus_9281_Transcript_1/1_Confidence_0.000_Length_834	K13218
	Locus_9289_Transcript_1/1_Confidence_0.000_Length_1764	K12450
	Locus_9297_Transcript_1/1_Confidence_0.000_Length_724	K13122
	Locus_9298_Transcript_1/1_Confidence_0.000_Length_637	K03845
	Locus_9304_Transcript_1/1_Confidence_0.000_Length_2071	K10609
	Locus_9308_Transcript_1/1_Confidence_0.000_Length_2955	K05668
	Locus_9347_Transcript_1/1_Confidence_0.000_Length_871	K04420
	Locus_9353_Transcript_1/1_Confidence_0.000_Length_690	K13628
	Locus_9368_Transcript_1/1_Confidence_0.000_Length_826	K10666
	Locus_9389_Transcript_1/1_Confidence_0.000_Length_406	K13121
	Locus_9391_Transcript_1/1_Confidence_0.000_Length_935	K05273
	Locus_9403_Transcript_1/1_Confidence_0.000_Length_1490	K03847
	Locus_9416_Transcript_1/1_Confidence_0.000_Length_767	K05687
	Locus_9422_Transcript_1/1_Confidence_0.000_Length_535	K09529
	Locus_9426_Transcript_1/1_Confidence_0.000_Length_1413	K01194
	Locus_9429_Transcript_1/1_Confidence_0.000_Length_558	K00254
	Locus_9430_Transcript_1/1_Confidence_0.000_Length_482	K02151
	Locus_9431_Transcript_1/1_Confidence_0.000_Length_1053	K00600
	Locus_9444_Transcript_1/1_Confidence_0.000_Length_1158	K08963
	Locus_9472_Transcript_1/1_Confidence_0.000_Length_458	K12165
	Locus_9476_Transcript_1/1_Confidence_0.000_Length_269	K00859
	Locus_9493_Transcript_2/3_Confidence_0.333_Length_1341	K09301
	Locus_9520_Transcript_1/1_Confidence_0.000_Length_709	K01468
	Locus_9529_Transcript_1/1_Confidence_0.000_Length_1702	K15288
	Locus_9590_Transcript_1/2_Confidence_0.667_Length_386	K06130
	Locus_9620_Transcript_1/1_Confidence_0.000_Length_1102	K02838
	Locus_9629_Transcript_1/1_Confidence_0.000_Length_419	K02966
	Locus_9647_Transcript_1/1_Confidence_0.000_Length_632	K12492
	Locus_9652_Transcript_1/1_Confidence_0.000_Length_1275	K07424
	Locus_9670_Transcript_1/1_Confidence_0.000_Length_1864	K05613
	Locus_9677_Transcript_1/1_Confidence_0.000_Length_1239	K13115
	Locus_9683_Transcript_1/1_Confidence_0.000_Length_638	K04462
	Locus_9740_Transcript_1/1_Confidence_0.000_Length_1985	K08858
	Locus_9751_Transcript_1/1_Confidence_0.000_Length_917	K09597
	Locus_9776_Transcript_1/1_Confidence_0.000_Length_513	K03263
	Locus_9826_Transcript_1/1_Confidence_0.000_Length_1460	K14072
	Locus_9844_Transcript_1/2_Confidence_0.667_Length_3067	K02370
	Locus_9860_Transcript_1/1_Confidence_0.000_Length_571	K09561
	Locus_9869_Transcript_1/1_Confidence_0.000_Length_972	K01253
	Locus_9873_Transcript_1/1_Confidence_0.000_Length_1441	K12319
	Locus_9879_Transcript_1/2_Confidence_0.333_Length_561	K09373
	Locus_9882_Transcript_1/1_Confidence_0.000_Length_867	K02995
	Locus_9886_Transcript_1/2_Confidence_0.333_Length_1105	K03681
	Locus_9920_Transcript_1/1_Confidence_0.000_Length_1321	K05016
	Locus_9927_Transcript_1/1_Confidence_0.000_Length_454	K01623
	Locus_9936_Transcript_1/1_Confidence_0.000_Length_449	K05770
	Locus_9940_Transcript_1/1_Confidence_0.000_Length_526	K06106
	Locus_9974_Transcript_1/1_Confidence_0.000_Length_404	K14440
	Locus_9986_Transcript_1/1_Confidence_0.000_Length_1182	K10105
	Locus_9989_Transcript_2/2_Confidence_0.000_Length_204	K02140
	Locus_9999_Transcript_1/1_Confidence_0.000_Length_535	K03108
	Locus_10008_Transcript_1/1_Confidence_0.000_Length_730	K01893
	Locus_10017_Transcript_1/1_Confidence_0.000_Length_441	K08582
	Locus_10023_Transcript_1/1_Confidence_0.000_Length_433	K12179
	Locus_10064_Transcript_1/1_Confidence_0.000_Length_754	K14859
	Locus_10068_Transcript_1/2_Confidence_0.333_Length_746	K14709
	Locus_10082_Transcript_1/1_Confidence_0.000_Length_465	K03250
	Locus_10083_Transcript_1/2_Confidence_0.333_Length_733	K12670
	Locus_10086_Transcript_1/1_Confidence_0.000_Length_711	K14003
	Locus_10087_Transcript_1/1_Confidence_0.000_Length_264	K13250
	Locus_10092_Transcript_1/1_Confidence_0.000_Length_462	K10257
	Locus_10096_Transcript_1/1_Confidence_0.000_Length_3919	K14950
	Locus_10101_Transcript_1/1_Confidence_0.000_Length_1228	K14786
	Locus_10104_Transcript_1/1_Confidence_0.000_Length_813	K12863
	Locus_10109_Transcript_2/2_Confidence_0.000_Length_454	K09481
	Locus_10115_Transcript_1/2_Confidence_0.333_Length_705	K16676
	Locus_10120_Transcript_1/1_Confidence_0.000_Length_1081	K02437
	Locus_10129_Transcript_1/1_Confidence_0.000_Length_1282	K05662
	Locus_10139_Transcript_1/1_Confidence_0.000_Length_858	K14565
	Locus_10144_Transcript_1/1_Confidence_0.000_Length_681	K05757
	Locus_10171_Transcript_1/1_Confidence_0.000_Length_719	K12834
	Locus_10172_Transcript_1/1_Confidence_0.000_Length_1109	K06497
	Locus_10181_Transcript_1/1_Confidence_0.000_Length_619	K13148
	Locus_10190_Transcript_1/1_Confidence_0.000_Length_915	K08809
	Locus_10195_Transcript_1/1_Confidence_0.000_Length_776	K11339
	Locus_10198_Transcript_1/1_Confidence_0.000_Length_513	K01230
	Locus_10203_Transcript_1/1_Confidence_0.000_Length_443	K14527
	Locus_10204_Transcript_1/2_Confidence_0.333_Length_534	K12178
	Locus_10217_Transcript_1/1_Confidence_0.000_Length_972	K14820
	Locus_10261_Transcript_1/1_Confidence_0.000_Length_603	K01738
	Locus_10266_Transcript_1/1_Confidence_0.000_Length_869	K15409
	Locus_10271_Transcript_1/1_Confidence_0.000_Length_578	K07305
	Locus_10285_Transcript_1/1_Confidence_0.000_Length_558	K09578
	Locus_10306_Transcript_1/1_Confidence_0.000_Length_913	K12600
	Locus_10310_Transcript_1/1_Confidence_0.000_Length_260	K00661
	Locus_10328_Transcript_1/1_Confidence_0.000_Length_524	K04794
	Locus_10330_Transcript_1/1_Confidence_0.000_Length_764	K13128
	Locus_10349_Transcript_3/3_Confidence_0.000_Length_759	K11314
	Locus_10355_Transcript_1/1_Confidence_0.000_Length_310	K12308
	Locus_10374_Transcript_1/1_Confidence_0.000_Length_525	K15262
	Locus_10390_Transcript_1/1_Confidence_0.000_Length_1160	K14213
	Locus_10400_Transcript_1/1_Confidence_0.000_Length_554	K08840
	Locus_10407_Transcript_1/1_Confidence_0.000_Length_789	K07238
	Locus_10416_Transcript_1/1_Confidence_0.000_Length_1011	K03178
	Locus_10420_Transcript_1/1_Confidence_0.000_Length_323	K04439
	Locus_10422_Transcript_1/1_Confidence_0.000_Length_713	K15235
	Locus_10430_Transcript_1/1_Confidence_0.000_Length_752	K04679
	Locus_10432_Transcript_1/1_Confidence_0.000_Length_1991	K03654
	Locus_10446_Transcript_1/1_Confidence_0.000_Length_743	K02013
	Locus_10450_Transcript_1/1_Confidence_0.000_Length_475	K08031
	Locus_10451_Transcript_1/2_Confidence_0.333_Length_599	K00591
	Locus_10474_Transcript_1/1_Confidence_0.000_Length_461	K15171
	Locus_10477_Transcript_1/1_Confidence_0.000_Length_1309	K10841
	Locus_10480_Transcript_1/1_Confidence_0.000_Length_1016	K08706
	Locus_10491_Transcript_1/1_Confidence_0.000_Length_1244	K16768
	Locus_10505_Transcript_1/1_Confidence_0.000_Length_762	K03348
	Locus_10512_Transcript_1/1_Confidence_0.000_Length_710	K10419
	Locus_10531_Transcript_1/1_Confidence_0.000_Length_227	K16719
	Locus_10541_Transcript_1/1_Confidence_0.000_Length_981	K09522
	Locus_10558_Transcript_1/1_Confidence_0.000_Length_632	K08856
	Locus_10629_Transcript_1/2_Confidence_0.333_Length_492	K15131
	Locus_10661_Transcript_1/1_Confidence_0.000_Length_501	K04555
	Locus_10665_Transcript_1/1_Confidence_0.000_Length_338	K00259
	Locus_10667_Transcript_1/1_Confidence_0.000_Length_1131	K04441
	Locus_10692_Transcript_1/2_Confidence_0.333_Length_416	K01790
	Locus_10702_Transcript_1/1_Confidence_0.000_Length_1984	K07359
	Locus_10728_Transcript_1/1_Confidence_0.000_Length_1812	K04886
	Locus_10809_Transcript_1/1_Confidence_0.000_Length_493	K03968
	Locus_10894_Transcript_1/1_Confidence_0.000_Length_290	K15451
	Locus_10921_Transcript_1/1_Confidence_0.000_Length_483	K03124
	Locus_10926_Transcript_1/1_Confidence_0.000_Length_453	K06662
	Locus_10933_Transcript_1/1_Confidence_0.000_Length_841	K15425
	Locus_10937_Transcript_1/1_Confidence_0.000_Length_542	K02921
	Locus_10966_Transcript_1/1_Confidence_0.000_Length_1162	K10576
	Locus_10967_Transcript_1/1_Confidence_0.000_Length_350	K11587
	Locus_10977_Transcript_1/1_Confidence_0.000_Length_404	K09510
	Locus_10981_Transcript_1/1_Confidence_0.000_Length_769	K03386
	Locus_10996_Transcript_1/1_Confidence_0.000_Length_797	K12616
	Locus_11005_Transcript_1/1_Confidence_0.000_Length_671	K08493
	Locus_11007_Transcript_1/1_Confidence_0.000_Length_845	K06189
	Locus_11018_Transcript_1/1_Confidence_0.000_Length_801	K02366
	Locus_11020_Transcript_1/1_Confidence_0.000_Length_314	K03966
	Locus_11029_Transcript_1/1_Confidence_0.000_Length_755	K00981
	Locus_11045_Transcript_1/1_Confidence_0.000_Length_1414	K10265
	Locus_11048_Transcript_1/1_Confidence_0.000_Length_659	K00927
	Locus_11055_Transcript_1/1_Confidence_0.000_Length_1061	K10577
	Locus_11073_Transcript_1/1_Confidence_0.000_Length_1282	K00030
	Locus_11080_Transcript_1/1_Confidence_0.000_Length_508	K00787
	Locus_11102_Transcript_1/1_Confidence_0.000_Length_506	K08492
	Locus_11106_Transcript_1/1_Confidence_0.000_Length_458	K12752
	Locus_11109_Transcript_1/1_Confidence_0.000_Length_390	K12198
	Locus_11115_Transcript_1/1_Confidence_0.000_Length_611	K14847
	Locus_11119_Transcript_1/1_Confidence_0.000_Length_673	K12812
	Locus_11130_Transcript_1/1_Confidence_0.000_Length_200	K06620
	Locus_11140_Transcript_1/1_Confidence_0.000_Length_482	K01802
	Locus_11177_Transcript_1/1_Confidence_0.000_Length_406	K00658
	Locus_11200_Transcript_1/1_Confidence_0.000_Length_1094	K02328
	Locus_11205_Transcript_1/1_Confidence_0.000_Length_973	K11266
	Locus_11215_Transcript_1/1_Confidence_0.000_Length_383	K03241
	Locus_11270_Transcript_1/1_Confidence_0.000_Length_723	K01758
	Locus_11274_Transcript_1/1_Confidence_0.000_Length_757	K14548
	Locus_11306_Transcript_1/1_Confidence_0.000_Length_719	K03454
	Locus_11420_Transcript_1/1_Confidence_0.000_Length_1141	K11173
	Locus_11435_Transcript_1/1_Confidence_0.000_Length_961	K01103
	Locus_11473_Transcript_1/1_Confidence_0.000_Length_624	K05527
	Locus_11478_Transcript_1/1_Confidence_0.000_Length_224	K09213
	Locus_11484_Transcript_1/1_Confidence_0.000_Length_447	K12589
	Locus_11504_Transcript_1/1_Confidence_0.000_Length_681	K06279
	Locus_11505_Transcript_1/1_Confidence_0.000_Length_353	K05752
	Locus_11513_Transcript_1/1_Confidence_0.000_Length_3596	K13296
	Locus_11516_Transcript_1/1_Confidence_0.000_Length_344	K09371
	Locus_11519_Transcript_1/1_Confidence_0.000_Length_464	K05293
	Locus_11524_Transcript_1/1_Confidence_0.000_Length_823	K01195
	Locus_11536_Transcript_1/1_Confidence_0.000_Length_1560	K12302
	Locus_11582_Transcript_2/3_Confidence_0.333_Length_1097	K05948
	Locus_11608_Transcript_1/1_Confidence_0.000_Length_1008	K09223
	Locus_11660_Transcript_1/1_Confidence_0.000_Length_404	K03017
	Locus_11663_Transcript_2/2_Confidence_0.000_Length_478	K01922
	Locus_11685_Transcript_1/1_Confidence_0.000_Length_728	K12180
	Locus_11692_Transcript_1/2_Confidence_0.333_Length_459	K04798
	Locus_11752_Transcript_1/2_Confidence_0.333_Length_898	K03909
	Locus_11782_Transcript_1/1_Confidence_0.000_Length_648	K12852
	Locus_11792_Transcript_1/1_Confidence_0.000_Length_1155	K02872
	Locus_11832_Transcript_1/1_Confidence_0.000_Length_316	K02969
	Locus_11834_Transcript_1/1_Confidence_0.000_Length_532	K14016
	Locus_11836_Transcript_1/2_Confidence_0.667_Length_358	K15294
	Locus_11839_Transcript_1/1_Confidence_0.000_Length_362	K02977
	Locus_11877_Transcript_1/1_Confidence_0.000_Length_1086	K01304
	Locus_11879_Transcript_2/2_Confidence_0.000_Length_446	K10949
	Locus_11889_Transcript_1/1_Confidence_0.000_Length_474	K03262
	Locus_11896_Transcript_1/1_Confidence_0.000_Length_1379	K04511
	Locus_11900_Transcript_1/1_Confidence_0.000_Length_804	K03129
	Locus_11910_Transcript_1/1_Confidence_0.000_Length_277	K11451
	Locus_11913_Transcript_1/1_Confidence_0.000_Length_395	K11290
	Locus_11924_Transcript_1/1_Confidence_0.000_Length_740	K14308
	Locus_11928_Transcript_1/1_Confidence_0.000_Length_738	K01139
	Locus_11932_Transcript_1/1_Confidence_0.000_Length_1805	K05850
	Locus_11934_Transcript_1/1_Confidence_0.000_Length_279	K00605
	Locus_11936_Transcript_1/1_Confidence_0.000_Length_1041	K15686
	Locus_11943_Transcript_1/1_Confidence_0.000_Length_520	K03007
	Locus_11950_Transcript_1/1_Confidence_0.000_Length_326	K04682
	Locus_11975_Transcript_1/1_Confidence_0.000_Length_4608	K04361
	Locus_11979_Transcript_1/1_Confidence_0.000_Length_2689	K05288
	Locus_11990_Transcript_1/1_Confidence_0.000_Length_909	K14309
	Locus_12033_Transcript_1/1_Confidence_0.000_Length_1410	K13579
	Locus_12038_Transcript_1/1_Confidence_0.000_Length_1115	K01619
	Locus_12119_Transcript_1/1_Confidence_0.000_Length_161	K02979
	Locus_12124_Transcript_1/1_Confidence_0.000_Length_546	K09275
	Locus_12145_Transcript_1/1_Confidence_0.000_Length_1824	K01106
	Locus_12151_Transcript_1/1_Confidence_0.000_Length_370	K03926
	Locus_12170_Transcript_1/1_Confidence_0.000_Length_767	K02925
	Locus_12245_Transcript_1/1_Confidence_0.000_Length_464	K11097
	Locus_12249_Transcript_1/2_Confidence_0.667_Length_869	K02136
	Locus_12250_Transcript_1/2_Confidence_0.333_Length_701	K11098
	Locus_12277_Transcript_1/1_Confidence_0.000_Length_1129	K03267
	Locus_12291_Transcript_3/3_Confidence_0.000_Length_448	K03960
	Locus_12302_Transcript_1/1_Confidence_0.000_Length_722	K06127
	Locus_12304_Transcript_2/2_Confidence_0.000_Length_388	K12826
	Locus_12353_Transcript_1/1_Confidence_0.000_Length_1195	K14571
	Locus_12359_Transcript_1/1_Confidence_0.000_Length_214	K02946
	Locus_12405_Transcript_1/1_Confidence_0.000_Length_386	K10844
	Locus_12433_Transcript_1/1_Confidence_0.000_Length_488	K11291
	Locus_12458_Transcript_1/1_Confidence_0.000_Length_404	K10777
	Locus_12489_Transcript_1/1_Confidence_0.000_Length_1985	K12196
	Locus_12502_Transcript_1/1_Confidence_0.000_Length_192	K03039
	Locus_12536_Transcript_1/1_Confidence_0.000_Length_378	K15441
	Locus_12540_Transcript_1/1_Confidence_0.000_Length_635	K10393
	Locus_12604_Transcript_1/1_Confidence_0.000_Length_794	K11293
	Locus_12678_Transcript_1/1_Confidence_0.000_Length_869	K12470
	Locus_12693_Transcript_1/1_Confidence_0.000_Length_218	K15283
	Locus_12760_Transcript_1/1_Confidence_0.000_Length_516	K05760
	Locus_12837_Transcript_1/1_Confidence_0.000_Length_1477	K07299
	Locus_12871_Transcript_1/1_Confidence_0.000_Length_589	K10755
	Locus_12877_Transcript_1/1_Confidence_0.000_Length_463	K07297
	Locus_12893_Transcript_1/1_Confidence_0.000_Length_272	K02127
	Locus_12896_Transcript_1/1_Confidence_0.000_Length_905	K09257
	Locus_12908_Transcript_1/2_Confidence_0.667_Length_402	K00411
	Locus_12921_Transcript_1/1_Confidence_0.000_Length_230	K03439
	Locus_12950_Transcript_1/1_Confidence_0.000_Length_1160	K11980
	Locus_12955_Transcript_1/1_Confidence_0.000_Length_273	K13346
	Locus_12971_Transcript_1/1_Confidence_0.000_Length_741	K11968
	Locus_12988_Transcript_1/2_Confidence_0.333_Length_474	K00721
	Locus_12997_Transcript_1/1_Confidence_0.000_Length_669	K12833
	Locus_13104_Transcript_1/1_Confidence_0.000_Length_464	K00417
	Locus_13108_Transcript_1/1_Confidence_0.000_Length_626	K00161
	Locus_13124_Transcript_1/1_Confidence_0.000_Length_851	K09536
	Locus_13130_Transcript_1/1_Confidence_0.000_Length_649	K15139
	Locus_13134_Transcript_1/1_Confidence_0.000_Length_439	K12881
	Locus_13140_Transcript_1/1_Confidence_0.000_Length_325	K00799
	Locus_13144_Transcript_1/1_Confidence_0.000_Length_651	K03941
	Locus_13145_Transcript_1/1_Confidence_0.000_Length_366	K02137
	Locus_13162_Transcript_1/1_Confidence_0.000_Length_498	K04282
	Locus_13164_Transcript_1/1_Confidence_0.000_Length_364	K06875
	Locus_13170_Transcript_1/1_Confidence_0.000_Length_278	K01057
	Locus_13175_Transcript_1/1_Confidence_0.000_Length_783	K14613
	Locus_13200_Transcript_1/1_Confidence_0.000_Length_994	K06184
	Locus_13229_Transcript_1/1_Confidence_0.000_Length_360	K09550
	Locus_13286_Transcript_1/1_Confidence_0.000_Length_732	K02947
	Locus_13334_Transcript_1/1_Confidence_0.000_Length_757	K11353
	Locus_13358_Transcript_1/1_Confidence_0.000_Length_488	K09493
	Locus_13366_Transcript_1/1_Confidence_0.000_Length_326	K10364
	Locus_13416_Transcript_1/1_Confidence_0.000_Length_572	K15014
	Locus_13434_Transcript_1/1_Confidence_0.000_Length_621	K14404
	Locus_13486_Transcript_1/1_Confidence_0.000_Length_3913	K05315
	Locus_13518_Transcript_1/1_Confidence_0.000_Length_319	K02918
	Locus_13531_Transcript_1/1_Confidence_0.000_Length_541	K02150
	Locus_13555_Transcript_1/1_Confidence_0.000_Length_275	K01880
[truncated: 725 more rows]
