# Supplementary material for: De Novo Transcriptome Sequencing and Analysis of the Cereal Cyst Nematode, Heterodera avenae
Source: PLoS One. 2014 May 6;9(5):e96311. doi: 10.1371/journal.pone.0096311 (PMC4011697; doi:10.1371/journal.pone.0096311)
Supplement: Table S7 — Transcripts potentially secreted by H. avenae . (XLSX) [file pone.0096311.s009.xlsx]

## Sheet: TableS7
Sequence Name	sequence length	best hit to nr	hit length	E-value	Bit score	GO Biological Process	GO Cellular Component	GO Molecular Function	Enzyme
Locus_1_Transcript_1/1_Confidence_0.000_Length_742	742	gi|321460097|gb|EFX71143.1| hypothetical protein DAPPUDRAFT_231562	136	2.21e-21	109.602	GO:0006449 regulation of translational termination	GO:0005840 ribosome | GO:0018444 translation release factor complex	GO:0003747 translation release factor activity	-
Locus_10001_Transcript_1/1_Confidence_0.000_Length_278	278	gi|9581805|emb|CAC00543.1| necepsin II	70	3.2e-05	55.312	-	-	-	-
Locus_10002_Transcript_1/1_Confidence_0.000_Length_484	484	gi|17538055|ref|NP_495449.1| hypothetical protein ZK1127.10	160	2.89e-69	253.628	GO:0009792 embryo development ending in birth or egg hatching | GO:0009058 biosynthetic process | GO:0006534 cysteine metabolic process | GO:0006544 glycine metabolic process | GO:0006555 methionine metabolic process | GO:0006563 L-serine metabolic process | GO:0006566 threonine metabolic process	-	GO:0080146 L-cysteine desulfhydrase activity | GO:0030170 pyridoxal phosphate binding | GO:0004123 cystathionine gamma-lyase activity | GO:0016769 transferase activity, transferring nitrogenous groups	-
Locus_1001_Transcript_1/1_Confidence_0.000_Length_358	358	-	-	-	-	-	-	-	-
Locus_10011_Transcript_1/1_Confidence_0.000_Length_585	585	gi|17561978|ref|NP_506599.1| Histone DeAcetylase family member (hda-1)	120	7.64e-38	161.2	GO:0045746 negative regulation of Notch signaling pathway | GO:0000122 negative regulation of transcription from RNA polymerase II promoter | GO:0016246 RNA interference | GO:0006974 response to DNA damage stimulus | GO:0040027 negative regulation of vulval development | GO:0040007 growth | GO:0006898 receptor-mediated endocytosis | GO:0016575 histone deacetylation | GO:0008406 gonad development …	GO:0016581 NuRD complex | GO:0005737 cytoplasm | GO:0043073 germ cell nucleus | GO:0005667 transcription factor complex	GO:0046969 NAD-dependent histone deacetylase activity (H3-K9 specific) | GO:0003714 transcription corepressor activity | GO:0005515 protein binding | GO:0032041 NAD-dependent histone deacetylase activity (H3-K14 specific) | GO:0046970 NAD-dependent histone deacetylase activity (H4-K16 specific) | GO:0034739 histone deacetylase activity (H3-K16 specific)	3.5.1.98
Locus_10016_Transcript_1/1_Confidence_0.000_Length_1525	1525	gi|17551148|ref|NP_509299.1| hypothetical protein C53C9.2	391	1.05e-182	629.62	GO:0045493 xylan catabolic process | GO:0040010 positive regulation of growth rate	GO:0005576 extracellular region	GO:0030246 carbohydrate binding | GO:0031176 endo-1,4-beta-xylanase activity	1.6.5.3
Locus_1003_Transcript_1/1_Confidence_0.000_Length_551	551	gi|341901937|gb|EGT57872.1| hypothetical protein CAEBREN_09361	65	4.03e-08	66.0803	-	-	-	-
Locus_10031_Transcript_1/1_Confidence_0.000_Length_810	810	-	-	-	-	-	-	-	-
Locus_10039_Transcript_1/1_Confidence_0.000_Length_314	314	gi|324513650|gb|ADY45603.1| Tubulin alpha chain, partial	104	3.72e-61	225.81	GO:0001966 thigmotaxis | GO:0007638 mechanosensory behavior | GO:0051258 protein polymerization | GO:0006184 GTP catabolic process | GO:0007018 microtubule-based movement	GO:0030424 axon | GO:0005874 microtubule | GO:0043025 neuronal cell body | GO:0005737 cytoplasm	GO:0003924 GTPase activity | GO:0005200 structural constituent of cytoskeleton | GO:0005525 GTP binding	-
Locus_10042_Transcript_1/1_Confidence_0.000_Length_256	256	gi|366992444|ref|XP_003675987.1| hypothetical protein NCAS_0D00420	65	2.82e-22	109.153	GO:0007264 small GTPase mediated signal transduction	GO:0016020 membrane | GO:0005622 intracellular	GO:0005525 GTP binding	-
Locus_10049_Transcript_1/1_Confidence_0.000_Length_560	560	gi|341876426|gb|EGT32361.1| hypothetical protein CAEBREN_20695	44	1.07e-07	64.7343	-	-	-	-
Locus_1006_Transcript_1/1_Confidence_0.000_Length_1525	1525	gi|167526545|ref|XP_001747606.1| hypothetical protein	211	2.3e-34	152.226	-	-	-	-
Locus_1007_Transcript_1/2_Confidence_0.667_Length_562	562	-	-	-	-	-	-	-	-
Locus_10079_Transcript_1/1_Confidence_0.000_Length_344	344	gi|268530614|ref|XP_002630433.1| C. briggsae CBR-SNT-1 protein	114	2.15e-69	253.179	GO:0016079 synaptic vesicle exocytosis | GO:0030421 defecation | GO:0043051 regulation of pharyngeal pumping | GO:0007626 locomotory behavior | GO:0048488 synaptic vesicle endocytosis | GO:0046928 regulation of neurotransmitter secretion	GO:0016021 integral to membrane | GO:0008021 synaptic vesicle	GO:0005215 transporter activity	-
Locus_10080_Transcript_1/1_Confidence_0.000_Length_218	218	gi|321455095|gb|EFX66239.1| hypothetical protein DAPPUDRAFT_219114	69	1.8e-25	117.678	-	GO:0005730 nucleolus | GO:0005829 cytosol	GO:0008026 ATP-dependent helicase activity | GO:0003676 nucleic acid binding | GO:0005524 ATP binding	-
Locus_10083_Transcript_1/2_Confidence_0.333_Length_733	733	gi|324509341|gb|ADY43932.1| Dolichyl-diphosphooligosaccharide--protein glycosyltransferase 48 kDa subunit	187	3.42e-90	322.276	GO:0040010 positive regulation of growth rate | GO:0018279 protein N-linked glycosylation via asparagine | GO:0006915 apoptotic process | GO:0000003 reproduction | GO:0002119 nematode larval development | GO:0040011 locomotion | GO:0009792 embryo development ending in birth or egg hatching | GO:0040015 negative regulation of multicellular organism growth	GO:0016021 integral to membrane | GO:0008250 oligosaccharyltransferase complex	GO:0004579 dolichyl-diphosphooligosaccharide-protein glycotransferase activity	-
Locus_10084_Transcript_1/1_Confidence_0.000_Length_506	506	gi|324533609|gb|ADY49318.1| Transmembrane protein 184B	74	1.09e-09	71.0157	-	-	-	-
Locus_10086_Transcript_1/1_Confidence_0.000_Length_711	711	gi|32565093|ref|NP_492305.2| hypothetical protein K02B12.3	161	4.41e-23	114.986	-	-	-	-
Locus_10087_Transcript_1/1_Confidence_0.000_Length_264	264	gi|324515103|gb|ADY46091.1| Translocon-associated protein subunit beta	67	2.18e-24	115.884	GO:0007165 signal transduction	GO:0016021 integral to membrane | GO:0005783 endoplasmic reticulum	GO:0004872 receptor activity	-
Locus_1011_Transcript_3/4_Confidence_0.200_Length_605	605	gi|324513527|gb|ADY45557.1| Tyrosine-protein kinase kin-31	198	3.19e-35	153.124	GO:0040018 positive regulation of multicellular organism growth | GO:0006468 protein phosphorylation | GO:0007286 spermatid development | GO:0009069 serine family amino acid metabolic process	-	GO:0004713 protein tyrosine kinase activity | GO:0005524 ATP binding | GO:0004674 protein serine/threonine kinase activity	-
Locus_10115_Transcript_1/2_Confidence_0.333_Length_705	705	gi|324513209|gb|ADY45436.1| Lipoma-preferred partner	204	4.3e-55	214.144	GO:0000003 reproduction | GO:0000122 negative regulation of transcription from RNA polymerase II promoter | GO:0060347 heart trabecula formation | GO:0001649 osteoblast differentiation | GO:0007155 cell adhesion | GO:0043066 negative regulation of apoptotic process | GO:0055015 ventricular cardiac muscle cell development | GO:0044255 cellular lipid metabolic process | GO:0055014 atrial cardiac mu…	GO:0005925 focal adhesion | GO:0031430 M band | GO:0055120 striated muscle dense body | GO:0001725 stress fiber | GO:0030018 Z disc | GO:0005667 transcription factor complex	GO:0017151 DEAD/H-box RNA helicase binding | GO:0008270 zinc ion binding | GO:0003713 transcription coactivator activity | GO:0042802 identical protein binding | GO:0008134 transcription factor binding | GO:0050681 androgen receptor binding	-
Locus_1012_Transcript_1/1_Confidence_0.000_Length_966	966	gi|324522437|gb|ADY48061.1| Reticulocalbin-2, partial	163	1.54e-64	242.859	-	-	GO:0005509 calcium ion binding	-
Locus_10127_Transcript_1/1_Confidence_0.000_Length_1294	1294	gi|189237398|ref|XP_973229.2| PREDICTED: spalt-like protein	270	4.89e-49	197.094	-	GO:0009536 plastid	GO:0005096 GTPase activator activity | GO:0008270 zinc ion binding	-
Locus_10129_Transcript_1/1_Confidence_0.000_Length_1282	1282	gi|324501220|gb|ADY40545.1| ATP-binding cassette sub-family B member 7	311	8.04e-124	433.996	GO:0006200 ATP catabolic process | GO:0006879 cellular iron ion homeostasis | GO:0009792 embryo development ending in birth or egg hatching | GO:0006855 drug transmembrane transport	GO:0005739 mitochondrion | GO:0016021 integral to membrane	GO:0008559 xenobiotic-transporting ATPase activity | GO:0005524 ATP binding	-
Locus_10130_Transcript_1/2_Confidence_0.333_Length_398	398	gi|170575732|ref|XP_001893362.1| high mobility group protein	65	5.89e-16	90.7576	-	-	GO:0003677 DNA binding	-
Locus_10131_Transcript_1/1_Confidence_0.000_Length_180	180	gi|324515932|gb|ADY46363.1| Inositol hexakisphosphate kinase 1	54	1.02e-07	62.0422	GO:0016310 phosphorylation	-	GO:0008440 inositol-1,4,5-trisphosphate 3-kinase activity	-
Locus_10135_Transcript_1/1_Confidence_0.000_Length_1135	1135	-	-	-	-	-	-	-	-
Locus_10139_Transcript_1/1_Confidence_0.000_Length_858	858	gi|17509449|ref|NP_491134.1| NucleOLar protein family member (nol-5)	284	3.4e-132	461.814	GO:0040035 hermaphrodite genitalia development | GO:0009792 embryo development ending in birth or egg hatching | GO:0040027 negative regulation of vulval development | GO:0040010 positive regulation of growth rate | GO:0040019 positive regulation of embryonic development | GO:0006898 receptor-mediated endocytosis	-	-	-
Locus_10140_Transcript_1/1_Confidence_0.000_Length_780	780	gi|291510228|gb|ADE10070.1| UBCc	145	3.41e-30	137.869	-	-	GO:0005524 ATP binding | GO:0016881 acid-amino acid ligase activity	6.3.2.19
Locus_10144_Transcript_1/1_Confidence_0.000_Length_681	681	gi|324505261|gb|ADY42263.1| Actin-related protein 2/3 complex subunit 1A	219	4.99e-93	331.698	GO:0030833 regulation of actin filament polymerization | GO:0040010 positive regulation of growth rate | GO:0000003 reproduction | GO:0002119 nematode larval development | GO:0040011 locomotion | GO:0009792 embryo development ending in birth or egg hatching | GO:0040018 positive regulation of multicellular organism growth	GO:0005856 cytoskeleton	GO:0003779 actin binding	-
Locus_10150_Transcript_1/1_Confidence_0.000_Length_614	614	gi|225905473|gb|ACO35731.1| RBP-2 protein	64	4.26e-11	75.9512	-	-	-	-
Locus_10156_Transcript_1/1_Confidence_0.000_Length_2125	2125	gi|312076447|ref|XP_003140865.1| hypothetical protein LOAG_05280	388	3.21e-181	624.685	-	-	-	-
Locus_10162_Transcript_1/1_Confidence_0.000_Length_312	312	-	-	-	-	-	-	-	-
Locus_10163_Transcript_1/1_Confidence_0.000_Length_248	248	gi|341882341|gb|EGT38276.1| hypothetical protein CAEBREN_31275	81	9.29e-34	143.702	GO:0055114 oxidation-reduction process | GO:0006979 response to oxidative stress | GO:0006804 peroxidase reaction	-	GO:0020037 heme binding | GO:0004601 peroxidase activity	-
Locus_10166_Transcript_1/1_Confidence_0.000_Length_794	794	gi|324524396|gb|ADY48409.1| EGF-like domain-containing protein	209	1.17e-79	287.279	-	-	-	-
Locus_1017_Transcript_1/1_Confidence_0.000_Length_3541	3541	gi|328793690|ref|XP_396577.3| PREDICTED: serine/threonine-protein kinase TAO1	864	5.32e-232	793.388	GO:0040010 positive regulation of growth rate | GO:0006468 protein phosphorylation | GO:0043051 regulation of pharyngeal pumping | GO:0016575 histone deacetylation | GO:0000003 reproduction | GO:0010171 body morphogenesis | GO:0032874 positive regulation of stress-activated MAPK cascade | GO:0002119 nematode larval development | GO:0040011 locomotion | GO:0009792 embryo development ending in birt…	GO:0000118 histone deacetylase complex	GO:0004407 histone deacetylase activity | GO:0004674 protein serine/threonine kinase activity | GO:0035091 phosphatidylinositol binding | GO:0004713 protein tyrosine kinase activity | GO:0005524 ATP binding	2.7.11.1
Locus_10172_Transcript_1/1_Confidence_0.000_Length_1109	1109	gi|324519237|gb|ADY47322.1| CD63 antigen	229	6.94e-108	381.052	GO:0006446 regulation of translational initiation	GO:0016021 integral to membrane | GO:0005840 ribosome	GO:0003743 translation initiation factor activity | GO:0008270 zinc ion binding | GO:0008237 metallopeptidase activity	-
Locus_1018_Transcript_1/1_Confidence_0.000_Length_1467	1467	gi|324510194|gb|ADY44266.1| RILP-like protein	293	1.72e-87	313.302	-	-	-	-
Locus_10197_Transcript_1/1_Confidence_0.000_Length_256	256	-	-	-	-	-	-	-	-
Locus_1020_Transcript_1/1_Confidence_0.000_Length_995	995	gi|324504010|gb|ADY41731.1| Glutamate carboxypeptidase 2	183	2.38e-28	132.485	GO:0006508 proteolysis	GO:0016021 integral to membrane	GO:0046872 metal ion binding | GO:0004181 metallocarboxypeptidase activity	-
Locus_10201_Transcript_1/1_Confidence_0.000_Length_349	349	gi|324515052|gb|ADY46074.1| 26S protease regulatory subunit 8, partial	55	4.57e-28	128.895	-	-	-	-
Locus_10202_Transcript_1/1_Confidence_0.000_Length_876	876	-	-	-	-	-	-	-	-
Locus_10206_Transcript_1/1_Confidence_0.000_Length_817	817	-	-	-	-	-	-	-	-
Locus_10216_Transcript_1/1_Confidence_0.000_Length_375	375	gi|268575654|ref|XP_002642806.1| C. briggsae CBR-CDK-5 protein	82	7.53e-34	147.291	GO:0006468 protein phosphorylation | GO:0010468 regulation of gene expression | GO:0051932 synaptic transmission, GABAergic | GO:0000003 reproduction | GO:0051301 cell division | GO:0048489 synaptic vesicle transport | GO:0007067 mitosis | GO:0009792 embryo development ending in birth or egg hatching | GO:0009069 serine family amino acid metabolic process	GO:0030424 axon | GO:0045202 synapse	GO:0008353 RNA polymerase II carboxy-terminal domain kinase activity | GO:0004713 protein tyrosine kinase activity | GO:0005524 ATP binding | GO:0004693 cyclin-dependent protein kinase activity	-
Locus_10225_Transcript_1/1_Confidence_0.000_Length_172	172	gi|268578701|ref|XP_002644333.1| Hypothetical protein CBG14145	56	5.59e-24	110.948	GO:0040010 positive regulation of growth rate | GO:0019915 lipid storage | GO:0040011 locomotion	-	-	-
Locus_10240_Transcript_1/1_Confidence_0.000_Length_215	215	-	-	-	-	-	-	-	-
Locus_1025_Transcript_1/1_Confidence_0.000_Length_1387	1387	gi|67423413|dbj|BAD99524.1| VASA RNA helicase	347	2.84e-70	260.358	GO:0016070 RNA metabolic process | GO:0006915 apoptotic process | GO:0009791 post-embryonic development | GO:0007281 germ cell development	GO:0043186 P granule | GO:0005634 nucleus	GO:0008270 zinc ion binding | GO:0008026 ATP-dependent helicase activity | GO:0043621 protein self-association | GO:0003677 DNA binding | GO:0005524 ATP binding | GO:0008432 JUN kinase binding | GO:0003724 RNA helicase activity	3.6.4.13
Locus_10260_Transcript_1/1_Confidence_0.000_Length_1800	1800	-	-	-	-	-	-	-	-
Locus_10270_Transcript_1/1_Confidence_0.000_Length_840	840	-	-	-	-	-	-	-	-
Locus_10286_Transcript_1/1_Confidence_0.000_Length_811	811	-	-	-	-	-	-	-	-
Locus_10292_Transcript_1/1_Confidence_0.000_Length_423	423	gi|341883299|gb|EGT39234.1| hypothetical protein CAEBREN_11891	126	4.05e-19	101.077	-	-	-	-
Locus_10294_Transcript_1/1_Confidence_0.000_Length_988	988	gi|324514540|gb|ADY45900.1| Ras-related protein Rab-43	139	5.39e-76	276.51	GO:0007264 small GTPase mediated signal transduction | GO:0006913 nucleocytoplasmic transport | GO:0006184 GTP catabolic process | GO:0006886 intracellular protein transport	GO:0005737 cytoplasm | GO:0005634 nucleus	GO:0003924 GTPase activity | GO:0005525 GTP binding	-
Locus_10317_Transcript_1/1_Confidence_0.000_Length_215	215	gi|341876921|gb|EGT32856.1| hypothetical protein CAEBREN_31069	71	4.48e-10	70.1184	GO:0009116 nucleoside metabolic process	-	GO:0005488 binding | GO:0003824 catalytic activity	-
Locus_10330_Transcript_1/1_Confidence_0.000_Length_764	764	gi|324507926|gb|ADY43352.1| Unknown	193	9.79e-24	117.23	-	-	GO:0008270 zinc ion binding | GO:0003676 nucleic acid binding	-
Locus_10358_Transcript_1/1_Confidence_0.000_Length_778	778	-	-	-	-	-	-	-	-
Locus_10375_Transcript_1/1_Confidence_0.000_Length_501	501	-	-	-	-	-	-	-	-
Locus_10382_Transcript_1/1_Confidence_0.000_Length_745	745	gi|170591809|ref|XP_001900662.1| Adhesion regulating molecule conserved region family protein	103	4.47e-22	111.845	-	GO:0005634 nucleus | GO:0005737 cytoplasm	-	-
Locus_10388_Transcript_1/1_Confidence_0.000_Length_207	207	-	-	-	-	-	-	-	-
Locus_1039_Transcript_1/1_Confidence_0.000_Length_491	491	gi|17535107|ref|NP_496503.1| Lactate DeHydrogenase family member (ldh-1)	161	8.57e-80	287.727	GO:0006096 glycolysis | GO:0055114 oxidation-reduction process | GO:0006094 gluconeogenesis | GO:0006534 cysteine metabolic process	GO:0005737 cytoplasm	GO:0004459 L-lactate dehydrogenase activity | GO:0000166 nucleotide binding	-
Locus_104_Transcript_1/1_Confidence_0.000_Length_150	150	gi|20271378|gb|AAM18623.1|AF498244_1 C-type lectin domain protein	47	4.49e-11	71.4644	-	-	-	-
Locus_10403_Transcript_1/1_Confidence_0.000_Length_1095	1095	gi|324521054|gb|ADY47772.1| UDP-glucuronosyltransferase, partial	120	2.84e-22	113.191	GO:0008152 metabolic process	-	GO:0016758 transferase activity, transferring hexosyl groups	-
Locus_10414_Transcript_1/1_Confidence_0.000_Length_1329	1329	gi|348686535|gb|EGZ26350.1| hypothetical protein PHYSODRAFT_484474	43	2.46e-05	58.4528	-	-	-	-
Locus_10424_Transcript_1/1_Confidence_0.000_Length_1132	1132	gi|312076489|ref|XP_003140884.1| acetyltransferase	172	7e-54	211.452	GO:0055114 oxidation-reduction process | GO:0000086 G2/M transition of mitotic cell cycle | GO:0070544 histone H3-K36 demethylation | GO:0045893 positive regulation of transcription, DNA-dependent | GO:0006974 response to DNA damage stimulus | GO:0042967 acyl-carrier-protein biosynthetic process	GO:0005634 nucleus | GO:0000785 chromatin	GO:0032934 sterol binding | GO:0051864 histone demethylase activity (H3-K36 specific) | GO:0005509 calcium ion binding | GO:0016702 oxidoreductase activity, acting on single donors with incorporation of molecular oxygen, incorporation of two atoms of oxygen | GO:0008080 N-acetyltransferase activity | GO:0000166 nucleotide binding | GO:0003682 chromatin binding	-
Locus_10429_Transcript_1/1_Confidence_0.000_Length_2343	2343	gi|312084674|ref|XP_003144371.1| see oma family member	69	2.47e-21	111.397	-	-	GO:0008270 zinc ion binding | GO:0003676 nucleic acid binding	-
Locus_1043_Transcript_1/1_Confidence_0.000_Length_615	615	gi|221106878|ref|XP_002163934.1| PREDICTED: similar to protein kinase, cAMP-dependent, catalytic, beta	198	1.07e-103	367.143	GO:0006468 protein phosphorylation | GO:0009069 serine family amino acid metabolic process	GO:0005952 cAMP-dependent protein kinase complex	GO:0005524 ATP binding | GO:0004691 cAMP-dependent protein kinase activity	2.7.11.11 | 2.7.11.1
Locus_10448_Transcript_1/1_Confidence_0.000_Length_552	552	gi|312107686|ref|XP_003150965.1| hypothetical protein LOAG_15426	183	3.09e-72	263.499	GO:0018991 oviposition | GO:0006636 unsaturated fatty acid biosynthetic process | GO:0032456 endocytic recycling | GO:0040010 positive regulation of growth rate | GO:0040011 locomotion | GO:0007592 protein-based cuticle development | GO:0006936 muscle contraction | GO:0008104 protein localization | GO:0043050 pharyngeal pumping | GO:0014055 acetylcholine secretion | GO:0010171 body morphogenesis …	GO:0016021 integral to membrane	GO:0004768 stearoyl-CoA 9-desaturase activity | GO:0020037 heme binding	-
Locus_10450_Transcript_1/1_Confidence_0.000_Length_475	475	gi|321464778|gb|EFX75784.1| twin of eyeless	130	1.03e-34	150.88	GO:0006355 regulation of transcription, DNA-dependent	GO:0005667 transcription factor complex	GO:0003700 sequence-specific DNA binding transcription factor activity | GO:0043565 sequence-specific DNA binding	-
Locus_10476_Transcript_1/1_Confidence_0.000_Length_559	559	gi|308467511|ref|XP_003096003.1| CRE-MRP-7 protein	63	7.87e-17	94.347	GO:0006200 ATP catabolic process | GO:0006855 drug transmembrane transport | GO:0006865 amino acid transport | GO:0015734 taurine transport	GO:0016021 integral to membrane	GO:0008559 xenobiotic-transporting ATPase activity | GO:0005524 ATP binding | GO:0015411 taurine-transporting ATPase activity	-
Locus_10480_Transcript_1/1_Confidence_0.000_Length_1016	1016	gi|324529811|gb|ADY49045.1| Nuclear hormone receptor family member odr-7, partial	122	8.46e-41	171.52	GO:0043401 steroid hormone mediated signaling pathway | GO:0022401 negative adaptation of signaling pathway | GO:0050918 positive chemotaxis | GO:0045944 positive regulation of transcription from RNA polymerase II promoter | GO:0019915 lipid storage	GO:0005667 transcription factor complex	GO:0008270 zinc ion binding | GO:0043565 sequence-specific DNA binding | GO:0003700 sequence-specific DNA binding transcription factor activity | GO:0003707 steroid hormone receptor activity	-
Locus_10481_Transcript_2/2_Confidence_0.250_Length_289	289	-	-	-	-	-	-	-	-
Locus_10501_Transcript_1/1_Confidence_0.000_Length_327	327	gi|268579675|ref|XP_002644820.1| C. briggsae CBR-NNT-1 protein	108	7.09e-42	170.622	GO:0015992 proton transport | GO:0055114 oxidation-reduction process | GO:0006769 nicotinamide metabolic process | GO:0046497 nicotinate nucleotide metabolic process	GO:0016021 integral to membrane | GO:0005739 mitochondrion	GO:0008750 NAD(P)+ transhydrogenase (AB-specific) activity | GO:0050661 NADP binding | GO:0031177 phosphopantetheine binding	-
Locus_10502_Transcript_1/1_Confidence_0.000_Length_3849	3849	gi|341887223|gb|EGT43158.1| hypothetical protein CAEBREN_02670	330	4.35e-176	607.635	GO:0007268 synaptic transmission | GO:0006812 cation transport | GO:0007165 signal transduction	GO:0045211 postsynaptic membrane | GO:0030054 cell junction | GO:0005886 plasma membrane | GO:0016021 integral to membrane	GO:0004889 acetylcholine-activated cation-selective channel activity | GO:0015464 acetylcholine receptor activity	-
Locus_10507_Transcript_1/1_Confidence_0.000_Length_3346	3346	gi|308506043|ref|XP_003115204.1| CRE-KETN-1 protein	965	0	1189.12	GO:0040010 positive regulation of growth rate	-	-	-
Locus_10514_Transcript_1/2_Confidence_0.333_Length_640	640	gi|226529087|ref|NP_001148911.1| pre-mRNA-splicing factor ATP-dependent RNA helicase	59	1.08e-09	71.4644	-	-	-	-
Locus_10533_Transcript_1/1_Confidence_0.000_Length_570	570	gi|308510889|ref|XP_003117627.1| hypothetical protein CRE_00445	53	4.92e-10	72.3618	-	-	-	-
Locus_10541_Transcript_1/1_Confidence_0.000_Length_981	981	gi|312070929|ref|XP_003138373.1| DnaJ domain-containing protein	314	2.92e-111	392.269	GO:0016568 chromatin modification | GO:0006457 protein folding | GO:0045893 positive regulation of transcription, DNA-dependent | GO:0009792 embryo development ending in birth or egg hatching	GO:0005829 cytosol | GO:0005634 nucleus | GO:0000785 chromatin	GO:0031072 heat shock protein binding | GO:0042393 histone binding | GO:0043130 ubiquitin binding | GO:0003677 DNA binding | GO:0051082 unfolded protein binding | GO:0003682 chromatin binding	-
Locus_1056_Transcript_1/1_Confidence_0.000_Length_777	777	gi|346469945|gb|AEO34817.1| hypothetical protein	131	1.52e-73	268.883	GO:0009792 embryo development ending in birth or egg hatching | GO:0010171 body morphogenesis | GO:0002119 nematode larval development | GO:0040022 feminization of hermaphroditic germ-line | GO:0001703 gastrulation with mouth forming first | GO:0016246 RNA interference | GO:0040010 positive regulation of growth rate | GO:0008340 determination of adult lifespan | GO:0040011 locomotion	GO:0005634 nucleus	-	-
Locus_10563_Transcript_1/1_Confidence_0.000_Length_179	179	gi|324529009|gb|ADY48977.1| Poly(A) RNA polymerase gld-2 A, partial	58	1.92e-08	64.2856	-	-	-	-
Locus_10575_Transcript_1/1_Confidence_0.000_Length_405	405	gi|170591458|ref|XP_001900487.1| splicing factor 3B subunit 5	31	7.92e-10	71.0157	-	-	-	-
Locus_1058_Transcript_1/2_Confidence_0.333_Length_819	819	gi|324506144|gb|ADY42631.1| Anaphase-promoting complex subunit 10	171	1.69e-59	227.604	GO:0010087 phloem or xylem histogenesis | GO:0032876 negative regulation of DNA endoreduplication | GO:0008283 cell proliferation	GO:0016604 nuclear body	GO:0005515 protein binding	-
Locus_10580_Transcript_1/1_Confidence_0.000_Length_1539	1539	gi|308510891|ref|XP_003117628.1| CRE-MEC-2 protein	274	2.2e-131	459.122	GO:0007638 mechanosensory behavior	GO:0032589 neuron projection membrane | GO:0016021 integral to membrane	-	-
Locus_10586_Transcript_1/1_Confidence_0.000_Length_1658	1658	gi|170590962|ref|XP_001900240.1| Cation transporter family protein	463	5.14e-207	710.382	GO:0031987 locomotion involved in locomotory behavior | GO:0006811 ion transport	GO:0045211 postsynaptic membrane | GO:0030054 cell junction | GO:0005886 plasma membrane | GO:0016021 integral to membrane	GO:0005230 extracellular ligand-gated ion channel activity	-
Locus_10598_Transcript_1/1_Confidence_0.000_Length_198	198	gi|125578088|gb|EAZ19310.1| hypothetical protein OsJ_34853	26	9.25e-07	59.3501	-	-	-	-
Locus_106_Transcript_1/1_Confidence_0.000_Length_289	289	-	-	-	-	-	-	-	-
Locus_10610_Transcript_1/1_Confidence_0.000_Length_1743	1743	gi|324506684|gb|ADY42848.1| Coronin-like protein cor-1	540	3.51e-246	840.499	GO:0007126 meiosis | GO:0030036 actin cytoskeleton organization	GO:0015629 actin cytoskeleton	GO:0051015 actin filament binding	-
Locus_10623_Transcript_1/1_Confidence_0.000_Length_661	661	gi|329669018|gb|AEB96397.1| cleavage stimulation factor subunit 2	52	3.58e-16	92.5523	-	-	GO:0003676 nucleic acid binding | GO:0000166 nucleotide binding	-
Locus_10626_Transcript_1/1_Confidence_0.000_Length_363	363	gi|324511461|gb|ADY44771.1| Unknown	42	3.46e-05	55.7607	-	-	-	-
Locus_10646_Transcript_1/1_Confidence_0.000_Length_539	539	gi|193204040|ref|NP_496226.2| STIP (Septin and Tuftelin Interacting Protein) homolog family member (stip-1)	54	6.83e-07	62.0422	-	-	-	-
Locus_10651_Transcript_1/1_Confidence_0.000_Length_597	597	gi|341903700|gb|EGT59635.1| hypothetical protein CAEBREN_29697	43	1.43e-14	87.1682	GO:0016337 cell-cell adhesion | GO:0018991 oviposition | GO:0040035 hermaphrodite genitalia development | GO:0040025 vulval development | GO:0040011 locomotion | GO:0006898 receptor-mediated endocytosis | GO:0010172 embryonic body morphogenesis | GO:0048730 epidermis morphogenesis	GO:0016607 nuclear speck	-	-
Locus_10655_Transcript_1/1_Confidence_0.000_Length_1060	1060	gi|18677162|gb|AAL78213.1|AF344864_1 probable protein kinase Hgg-20	167	1.87e-28	132.933	GO:0006468 protein phosphorylation	-	GO:0005524 ATP binding | GO:0004672 protein kinase activity	-
Locus_10661_Transcript_1/1_Confidence_0.000_Length_501	501	gi|324522027|gb|ADY47977.1| Ubiquitin-conjugating enzyme E2 G2	113	1.66e-58	223.118	GO:0009792 embryo development ending in birth or egg hatching | GO:0016567 protein ubiquitination	-	GO:0005524 ATP binding | GO:0004842 ubiquitin-protein ligase activity	-
Locus_10662_Transcript_1/1_Confidence_0.000_Length_1069	1069	gi|312068763|ref|XP_003137366.1| leucine Rich Repeat family protein	142	8.21e-43	177.801	-	-	-	-
Locus_10667_Transcript_1/1_Confidence_0.000_Length_1131	1131	gi|324515610|gb|ADY46259.1| Mitogen-activated protein kinase pmk-1	260	9.3e-140	486.94	GO:0012501 programmed cell death | GO:0006468 protein phosphorylation | GO:0050829 defense response to Gram-negative bacterium | GO:0007243 intracellular protein kinase cascade | GO:0045944 positive regulation of transcription from RNA polymerase II promoter | GO:0045087 innate immune response | GO:0006972 hyperosmotic response | GO:0007178 transmembrane receptor protein serine/threonine kinase s…	GO:0005829 cytosol | GO:0005667 transcription factor complex	GO:0004707 MAP kinase activity | GO:0004713 protein tyrosine kinase activity | GO:0005524 ATP binding | GO:0008134 transcription factor binding	2.7.11.24
Locus_10675_Transcript_1/1_Confidence_0.000_Length_772	772	-	-	-	-	-	-	-	-
Locus_10676_Transcript_1/1_Confidence_0.000_Length_270	270	gi|170586472|ref|XP_001898003.1| Proteasome/cyclosome repeat family protein	87	7.81e-28	126.652	GO:0042176 regulation of protein catabolic process | GO:0050790 regulation of catalytic activity	GO:0000502 proteasome complex	GO:0030234 enzyme regulator activity | GO:0008270 zinc ion binding	-
Locus_1068_Transcript_1/1_Confidence_0.000_Length_2624	2624	gi|324502088|gb|ADY40919.1| ARF GTPase-activating protein GIT2	466	4.4e-139	484.697	GO:0032312 regulation of ARF GTPase activity | GO:0006457 protein folding | GO:0009555 pollen development	GO:0005737 cytoplasm	GO:0008060 ARF GTPase activator activity | GO:0008270 zinc ion binding	-
Locus_10702_Transcript_1/1_Confidence_0.000_Length_1984	1984	gi|71981234|ref|NP_001021153.1| CaM Kinase Kinase family member (ckk-1)	426	1.62e-183	632.312	GO:0032793 positive regulation of CREB transcription factor activity | GO:0045860 positive regulation of protein kinase activity | GO:0019722 calcium-mediated signaling | GO:0009069 serine family amino acid metabolic process	GO:0005737 cytoplasm | GO:0005634 nucleus	GO:0005516 calmodulin binding | GO:0004713 protein tyrosine kinase activity | GO:0005524 ATP binding | GO:0004683 calmodulin-dependent protein kinase activity	2.7.11.1
Locus_1072_Transcript_1/1_Confidence_0.000_Length_2102	2102	gi|46249431|gb|AAS84454.1| protein disulfide isomerase	487	3.33e-253	863.83	GO:0006662 glycerol ether metabolic process | GO:0045454 cell redox homeostasis | GO:0040007 growth | GO:0010171 body morphogenesis | GO:0002119 nematode larval development | GO:0040017 positive regulation of locomotion | GO:0030968 endoplasmic reticulum unfolded protein response | GO:0009792 embryo development ending in birth or egg hatching | GO:0001703 gastrulation with mouth forming first | G…	GO:0005783 endoplasmic reticulum	GO:0003756 protein disulfide isomerase activity | GO:0003810 protein-glutamine gamma-glutamyltransferase activity | GO:0009055 electron carrier activity | GO:0015035 protein disulfide oxidoreductase activity	5.3.4.1
Locus_10721_Transcript_1/1_Confidence_0.000_Length_358	358	gi|225713216|gb|ACO12454.1| Cathepsin B precursor	24	2.65e-06	59.3501	-	-	-	-
Locus_1073_Transcript_1/1_Confidence_0.000_Length_282	282	gi|341882595|gb|EGT38530.1| hypothetical protein CAEBREN_25012	79	2.07e-25	119.473	GO:0006364 rRNA processing	GO:0005730 nucleolus | GO:0030529 ribonucleoprotein complex	-	-
Locus_10733_Transcript_1/1_Confidence_0.000_Length_1093	1093	gi|332025507|gb|EGI65670.1| hypothetical protein G5I_05770	18	0.0285	48.1332	-	-	-	-
Locus_10744_Transcript_1/1_Confidence_0.000_Length_255	255	-	-	-	-	-	-	-	-
Locus_10752_Transcript_1/1_Confidence_0.000_Length_697	697	-	-	-	-	-	-	-	-
Locus_10759_Transcript_1/1_Confidence_0.000_Length_312	312	-	-	-	-	-	-	-	-
Locus_1076_Transcript_1/1_Confidence_0.000_Length_1100	1100	gi|324539538|gb|ADY49568.1| DPH3	40	7.34e-09	69.6697	-	-	-	-
Locus_1078_Transcript_1/2_Confidence_0.667_Length_5468	5468	gi|324502295|gb|ADY41010.1| 10-formyltetrahydrofolate dehydrogenase	908	0	1396.86	GO:0032259 methylation | GO:0009258 10-formyltetrahydrofolate catabolic process | GO:0055114 oxidation-reduction process | GO:0006810 transport | GO:0042967 acyl-carrier-protein biosynthetic process	GO:0005737 cytoplasm	GO:0016620 oxidoreductase activity, acting on the aldehyde or oxo group of donors, NAD or NADP as acceptor | GO:0000036 acyl carrier activity | GO:0016742 hydroxymethyl-, formyl- and related transferase activity | GO:0016155 formyltetrahydrofolate dehydrogenase activity | GO:0048037 cofactor binding | GO:0008270 zinc ion binding | GO:0008168 methyltransferase activity | GO:0031177 phosphopantethe…	-
Locus_10782_Transcript_1/1_Confidence_0.000_Length_1036	1036	gi|324503641|gb|ADY41578.1| Lysosomal alpha-mannosidase	264	6.94e-108	381.052	GO:0006013 mannose metabolic process	-	GO:0030246 carbohydrate binding | GO:0004559 alpha-mannosidase activity | GO:0008270 zinc ion binding	-
Locus_1079_Transcript_1/1_Confidence_0.000_Length_413	413	gi|324506000|gb|ADY42569.1| Tyrosinase-like protein tyr-3	130	1.14e-53	207.414	GO:0055114 oxidation-reduction process	-	GO:0046872 metal ion binding | GO:0016491 oxidoreductase activity	-
Locus_10805_Transcript_1/2_Confidence_0.667_Length_377	377	-	-	-	-	-	-	-	-
Locus_1081_Transcript_1/1_Confidence_0.000_Length_2251	2251	gi|341892664|gb|EGT48599.1| hypothetical protein CAEBREN_09605	469	4.6e-216	740.444	-	GO:0005634 nucleus	GO:0003723 RNA binding | GO:0005524 ATP binding | GO:0008026 ATP-dependent helicase activity	3.6.4.13
Locus_10818_Transcript_1/1_Confidence_0.000_Length_1057	1057	-	-	-	-	-	-	-	-
Locus_1082_Transcript_1/1_Confidence_0.000_Length_731	731	gi|324513374|gb|ADY45498.1| Translocon-associated protein subunit delta	155	4.4e-44	180.942	GO:0040011 locomotion	GO:0016021 integral to membrane | GO:0005783 endoplasmic reticulum	GO:0005515 protein binding	-
Locus_10849_Transcript_1/1_Confidence_0.000_Length_839	839	gi|125026|sp|P19398.1|ITR1_ASCSU RecName: Full=Trypsin inhibitor; AltName: Full=ATI	59	1.19e-10	75.0538	GO:0010466 negative regulation of peptidase activity	GO:0005576 extracellular region	GO:0004867 serine-type endopeptidase inhibitor activity	-
Locus_1086_Transcript_1/1_Confidence_0.000_Length_1575	1575	gi|58332736|ref|NP_001011443.1| target of rapamycin complex subunit lst8	211	2.68e-57	222.22	GO:0016310 phosphorylation	GO:0005737 cytoplasm	GO:0016301 kinase activity	-
Locus_10868_Transcript_1/1_Confidence_0.000_Length_317	317	gi|170582754|ref|XP_001896271.1| RNA recognition motif domain containing protein	93	5.29e-46	182.288	-	-	GO:0003676 nucleic acid binding | GO:0000166 nucleotide binding	-
Locus_10869_Transcript_1/1_Confidence_0.000_Length_300	300	-	-	-	-	-	-	-	-
Locus_10870_Transcript_1/1_Confidence_0.000_Length_278	278	-	-	-	-	-	-	-	-
Locus_10880_Transcript_1/1_Confidence_0.000_Length_684	684	gi|324523238|gb|ADY48212.1| Transthyretin-like protein 46	122	2.57e-39	166.136	-	GO:0005615 extracellular space	-	-
Locus_1089_Transcript_1/1_Confidence_0.000_Length_1684	1684	gi|324510957|gb|ADY44572.1| Vacuolar amino acid transporter 4	373	3.94e-148	514.758	GO:0006865 amino acid transport | GO:0040011 locomotion	GO:0016021 integral to membrane	GO:0008270 zinc ion binding	-
Locus_109_Transcript_1/1_Confidence_0.000_Length_1418	1418	gi|324507723|gb|ADY43269.1| Unknown	285	5.78e-156	540.782	-	-	-	-
Locus_1090_Transcript_1/1_Confidence_0.000_Length_511	511	-	-	-	-	-	-	-	-
Locus_1092_Transcript_1/1_Confidence_0.000_Length_907	907	gi|198462748|ref|XP_002135367.1| GA28504	192	5.17e-20	105.564	GO:0055114 oxidation-reduction process | GO:0006357 regulation of transcription from RNA polymerase II promoter | GO:0006457 protein folding	GO:0016592 mediator complex	GO:0031072 heat shock protein binding | GO:0008270 zinc ion binding | GO:0051087 chaperone binding | GO:0016491 oxidoreductase activity | GO:0001104 RNA polymerase II transcription cofactor activity | GO:0000166 nucleotide binding | GO:0016787 hydrolase activity	-
Locus_10921_Transcript_1/1_Confidence_0.000_Length_483	483	gi|17564892|ref|NP_503146.1| TFII(two)B (general transcription factor) family member (ttb-1)	118	2.71e-56	216.387	GO:0009792 embryo development ending in birth or egg hatching | GO:0006352 transcription initiation, DNA-dependent | GO:0006355 regulation of transcription, DNA-dependent | GO:0006446 regulation of translational initiation	GO:0005840 ribosome	GO:0003743 translation initiation factor activity | GO:0008270 zinc ion binding	-
Locus_1093_Transcript_1/1_Confidence_0.000_Length_2825	2825	gi|324508622|gb|ADY43637.1| Tyrosine-protein kinase Fyn	451	2.99e-220	754.353	GO:0006836 neurotransmitter transport | GO:0006468 protein phosphorylation | GO:0006812 cation transport	GO:0005737 cytoplasm | GO:0016021 integral to membrane	GO:0004715 non-membrane spanning protein tyrosine kinase activity | GO:0046872 metal ion binding | GO:0005524 ATP binding | GO:0005328 neurotransmitter:sodium symporter activity	2.7.10.2 | 2.7.10.1
Locus_10934_Transcript_1/1_Confidence_0.000_Length_228	228	gi|341896148|gb|EGT52083.1| hypothetical protein CAEBREN_28089	75	5.26e-35	146.394	-	GO:0005634 nucleus | GO:0005829 cytosol	-	-
Locus_10935_Transcript_1/1_Confidence_0.000_Length_461	461	-	-	-	-	-	-	-	-
Locus_10941_Transcript_1/1_Confidence_0.000_Length_401	401	gi|33114630|gb|AAP94888.1| P34	104	4.71e-26	123.062	GO:0006468 protein phosphorylation | GO:0009069 serine family amino acid metabolic process	-	GO:0005524 ATP binding | GO:0004674 protein serine/threonine kinase activity	2.7.11.1
Locus_10959_Transcript_1/2_Confidence_0.333_Length_295	295	gi|324528545|gb|ADY48922.1| Iron/zinc purple acid phosphatase-like protein	89	4.8e-33	143.253	GO:0006771 riboflavin metabolic process | GO:0019497 hexachlorocyclohexane metabolic process	GO:0016021 integral to membrane	GO:0046872 metal ion binding | GO:0003993 acid phosphatase activity	-
Locus_10961_Transcript_1/1_Confidence_0.000_Length_662	662	gi|324513960|gb|ADY45712.1| Hexokinase-2, partial	215	6.28e-80	288.176	GO:0016310 phosphorylation | GO:0006096 glycolysis | GO:0005982 starch metabolic process | GO:0005985 sucrose metabolic process | GO:0006000 fructose metabolic process | GO:0006012 galactose metabolic process | GO:0006013 mannose metabolic process | GO:0006040 amino sugar metabolic process | GO:0006094 gluconeogenesis | GO:0019872 streptomycin biosynthetic process	GO:0005634 nucleus | GO:0005739 mitochondrion	GO:0005524 ATP binding | GO:0004396 hexokinase activity	-
Locus_10963_Transcript_1/1_Confidence_0.000_Length_266	266	-	-	-	-	-	-	-	-
Locus_10966_Transcript_1/1_Confidence_0.000_Length_1162	1162	gi|170586058|ref|XP_001897798.1| Ubiquitin-conjugating enzyme E2 H	186	4.17e-99	351.888	GO:0016567 protein ubiquitination	-	GO:0005524 ATP binding | GO:0004842 ubiquitin-protein ligase activity	6.3.2.19
Locus_10967_Transcript_1/1_Confidence_0.000_Length_350	350	gi|328700735|ref|XP_001951670.2| PREDICTED: heterochromatin protein 1-like	78	1.1e-13	83.1301	GO:0006355 regulation of transcription, DNA-dependent	GO:0005634 nucleus	GO:0005488 binding	-
Locus_1097_Transcript_1/1_Confidence_0.000_Length_1964	1964	gi|324505338|gb|ADY42296.1| Fatty-acid amide hydrolase 1	554	9.82e-180	619.749	GO:0006468 protein phosphorylation | GO:0009069 serine family amino acid metabolic process	-	GO:0016811 hydrolase activity, acting on carbon-nitrogen (but not peptide) bonds, in linear amides | GO:0016884 carbon-nitrogen ligase activity, with glutamine as amido-N-donor | GO:0005524 ATP binding | GO:0004674 protein serine/threonine kinase activity	-
Locus_10979_Transcript_1/1_Confidence_0.000_Length_366	366	gi|3483078|emb|CAA04389.1| cyclophilin 4	121	1.32e-47	188.569	GO:0040022 feminization of hermaphroditic germ-line | GO:0000413 protein peptidyl-prolyl isomerization | GO:0006457 protein folding | GO:0016567 protein ubiquitination | GO:0042127 regulation of cell proliferation | GO:0007281 germ cell development | GO:0009792 embryo development ending in birth or egg hatching | GO:0040020 regulation of meiosis	GO:0000151 ubiquitin ligase complex | GO:0005634 nucleus	GO:0003755 peptidyl-prolyl cis-trans isomerase activity | GO:0004842 ubiquitin-protein ligase activity | GO:0005515 protein binding	-
Locus_10981_Transcript_1/1_Confidence_0.000_Length_769	769	gi|304557121|gb|ADM35958.1| peroxiredoxin 1 precursor	218	4.17e-99	351.888	GO:0055114 oxidation-reduction process | GO:0006804 peroxidase reaction | GO:0006979 response to oxidative stress	GO:0005737 cytoplasm	GO:0051920 peroxiredoxin activity | GO:0004601 peroxidase activity	1.11.1.15
Locus_10995_Transcript_1/1_Confidence_0.000_Length_662	662	gi|324523982|gb|ADY48339.1| Ribosomal RNA methyltransferase	81	1.96e-08	67.4263	-	-	-	-
Locus_110_Transcript_1/1_Confidence_0.000_Length_883	883	gi|170577455|ref|XP_001894010.1| ubiquitin conjugating enzyme protein 3	201	8.81e-100	354.132	-	-	GO:0005524 ATP binding | GO:0016881 acid-amino acid ligase activity	6.3.2.19
Locus_1101_Transcript_1/1_Confidence_0.000_Length_1840	1840	gi|324504010|gb|ADY41731.1| Glutamate carboxypeptidase 2	520	5.53e-215	736.854	GO:0006508 proteolysis	GO:0016021 integral to membrane	GO:0046872 metal ion binding | GO:0004181 metallocarboxypeptidase activity	-
Locus_11012_Transcript_1/1_Confidence_0.000_Length_231	231	gi|324505704|gb|ADY42447.1| Protein kinase C-like 1B	76	1.48e-40	162.546	GO:0006468 protein phosphorylation | GO:0035556 intracellular signal transduction | GO:0006935 chemotaxis | GO:0007269 neurotransmitter secretion | GO:0040017 positive regulation of locomotion | GO:0009069 serine family amino acid metabolic process	GO:0005622 intracellular	GO:0046872 metal ion binding | GO:0005524 ATP binding | GO:0004713 protein tyrosine kinase activity | GO:0004697 protein kinase C activity	-
Locus_11022_Transcript_1/1_Confidence_0.000_Length_194	194	-	-	-	-	-	-	-	-
Locus_11055_Transcript_1/1_Confidence_0.000_Length_1061	1061	gi|341887473|gb|EGT43408.1| hypothetical protein CAEBREN_17107	166	8.19e-92	327.66	GO:0043282 pharyngeal muscle development | GO:0000122 negative regulation of transcription from RNA polymerase II promoter | GO:0018991 oviposition | GO:0040027 negative regulation of vulval development | GO:0040010 positive regulation of growth rate | GO:0040011 locomotion | GO:0009792 embryo development ending in birth or egg hatching | GO:0002009 morphogenesis of an epithelium | GO:0032880 reg…	-	GO:0032093 SAM domain binding | GO:0019789 SUMO ligase activity | GO:0004842 ubiquitin-protein ligase activity | GO:0001085 RNA polymerase II transcription factor binding | GO:0005524 ATP binding	6.3.2.19
Locus_11064_Transcript_1/1_Confidence_0.000_Length_182	182	gi|341897569|gb|EGT53504.1| hypothetical protein CAEBREN_25519	29	0.00138	49.0305	-	-	-	-
Locus_11091_Transcript_1/1_Confidence_0.000_Length_239	239	-	-	-	-	-	-	-	-
Locus_11093_Transcript_1/1_Confidence_0.000_Length_455	455	-	-	-	-	-	-	-	-
Locus_11099_Transcript_1/1_Confidence_0.000_Length_204	204	-	-	-	-	-	-	-	-
Locus_11106_Transcript_1/1_Confidence_0.000_Length_458	458	gi|170581396|ref|XP_001895665.1| myosin	145	9.15e-68	248.692	GO:0009792 embryo development ending in birth or egg hatching | GO:0055114 oxidation-reduction process | GO:0033205 cell cycle cytokinesis	-	GO:0032440 2-alkenal reductase [NAD(P)] activity | GO:0005509 calcium ion binding	-
Locus_11110_Transcript_1/1_Confidence_0.000_Length_221	221	gi|324511044|gb|ADY44609.1| ATP-dependent Clp protease ATP-binding subunit clpX-like protein	59	1.21e-07	62.4909	-	-	-	-
Locus_11112_Transcript_1/1_Confidence_0.000_Length_1676	1676	gi|347968772|ref|XP_312021.4| AGAP002891-PA	81	7.34e-19	102.872	GO:0055085 transmembrane transport | GO:0006821 chloride transport	GO:0016021 integral to membrane	GO:0005247 voltage-gated chloride channel activity	-
Locus_11119_Transcript_1/1_Confidence_0.000_Length_673	673	gi|312097317|ref|XP_003148938.1| hypothetical protein LOAG_13381	220	1.6e-126	442.97	GO:0040010 positive regulation of growth rate | GO:0006396 RNA processing | GO:0008340 determination of adult lifespan | GO:0006915 apoptotic process | GO:0040035 hermaphrodite genitalia development | GO:0010171 body morphogenesis | GO:0002119 nematode larval development | GO:0009792 embryo development ending in birth or egg hatching | GO:0001703 gastrulation with mouth forming first	GO:0005634 nucleus	GO:0003723 RNA binding | GO:0008026 ATP-dependent helicase activity | GO:0005524 ATP binding	3.6.4.13
Locus_1113_Transcript_1/1_Confidence_0.000_Length_927	927	gi|324516138|gb|ADY46432.1| Maleylacetoacetate isomerase 2	209	2.02e-75	274.716	GO:0006572 tyrosine catabolic process | GO:0006559 L-phenylalanine catabolic process | GO:0042207 styrene catabolic process | GO:0006749 glutathione metabolic process | GO:0006803 glutathione conjugation reaction	GO:0005737 cytoplasm	GO:0016034 maleylacetoacetate isomerase activity | GO:0004364 glutathione transferase activity	2.5.1.18
Locus_11130_Transcript_1/1_Confidence_0.000_Length_200	200	gi|324505866|gb|ADY42515.1| Transcription factor E2F3	62	8.38e-21	102.872	GO:0006355 regulation of transcription, DNA-dependent	GO:0005667 transcription factor complex	GO:0003700 sequence-specific DNA binding transcription factor activity | GO:0003677 DNA binding	-
Locus_11132_Transcript_1/1_Confidence_0.000_Length_269	269	gi|268568394|ref|XP_002640240.1| Hypothetical protein CBG12756	89	6.69e-48	185.429	GO:0055114 oxidation-reduction process | GO:0033353 S-adenosylmethionine cycle | GO:0032940 secretion by cell | GO:0006730 one-carbon metabolic process | GO:0010171 body morphogenesis | GO:0002119 nematode larval development | GO:0040011 locomotion | GO:0006898 receptor-mediated endocytosis | GO:0009792 embryo development ending in birth or egg hatching | GO:0040015 negative regulation of multice…	-	GO:0004013 adenosylhomocysteinase activity | GO:0004455 ketol-acid reductoisomerase activity | GO:0048037 cofactor binding	-
Locus_1114_Transcript_1/1_Confidence_0.000_Length_2263	2263	gi|328876055|gb|EGG24419.1| hypothetical protein DFA_06569	625	6.99e-32	145.048	GO:0016266 O-glycan processing | GO:0019725 cellular homeostasis | GO:0043687 post-translational protein modification	GO:0016324 apical plasma membrane | GO:0009897 external side of plasma membrane | GO:0005796 Golgi lumen | GO:0016021 integral to membrane | GO:0005578 proteinaceous extracellular matrix	GO:0030197 extracellular matrix constituent, lubricant activity | GO:0030165 PDZ domain binding	-
Locus_11140_Transcript_1/1_Confidence_0.000_Length_482	482	gi|268561622|ref|XP_002638373.1| C. briggsae CBR-CYN-3 protein	142	5.22e-81	291.765	GO:0006457 protein folding | GO:0048364 root development | GO:0000413 protein peptidyl-prolyl isomerization	GO:0005624 membrane fraction | GO:0005771 multivesicular body | GO:0005795 Golgi stack | GO:0009506 plasmodesma | GO:0009507 chloroplast | GO:0005829 cytosol | GO:0005783 endoplasmic reticulum	GO:0003755 peptidyl-prolyl cis-trans isomerase activity	5.2.1.8
Locus_11158_Transcript_1/1_Confidence_0.000_Length_1061	1061	-	-	-	-	-	-	-	-
Locus_11177_Transcript_1/1_Confidence_0.000_Length_406	406	gi|324508093|gb|ADY43421.1| Dihydrolipoyllysine-residue succinyltransferase component of 2-oxoglutarate dehydrogenase complex	109	1.85e-34	149.534	GO:0006099 tricarboxylic acid cycle | GO:0006554 lysine catabolic process | GO:0042967 acyl-carrier-protein biosynthetic process	GO:0045252 oxoglutarate dehydrogenase complex	GO:0004149 dihydrolipoyllysine-residue succinyltransferase activity	-
Locus_11186_Transcript_1/1_Confidence_0.000_Length_290	290	gi|119964367|ref|YP_945885.1| xylitol oxidase	93	3.45e-11	74.6052	GO:0055114 oxidation-reduction process | GO:0006040 amino sugar metabolic process	GO:0016020 membrane	GO:0050660 flavin adenine dinucleotide binding | GO:0008762 UDP-N-acetylmuramate dehydrogenase activity | GO:0003885 D-arabinono-1,4-lactone oxidase activity	-
Locus_11187_Transcript_1/1_Confidence_0.000_Length_572	572	gi|268563394|ref|XP_002638826.1| Hypothetical protein CBG22031	55	1.12e-16	93.8983	GO:0002119 nematode larval development | GO:0009792 embryo development ending in birth or egg hatching | GO:0040007 growth	-	-	-
Locus_11220_Transcript_1/1_Confidence_0.000_Length_495	495	gi|341889649|gb|EGT45584.1| hypothetical protein CAEBREN_06444	105	5.66e-06	58.9014	-	-	-	-
Locus_11222_Transcript_1/1_Confidence_0.000_Length_548	548	gi|341903604|gb|EGT59539.1| CBN-NHR-1 protein	169	1.29e-64	241.513	GO:0043401 steroid hormone mediated signaling pathway | GO:0006355 regulation of transcription, DNA-dependent	GO:0005667 transcription factor complex	GO:0008270 zinc ion binding | GO:0043565 sequence-specific DNA binding | GO:0003700 sequence-specific DNA binding transcription factor activity | GO:0003707 steroid hormone receptor activity	-
Locus_11223_Transcript_1/1_Confidence_0.000_Length_397	397	gi|30315052|gb|AAP30755.1| putative gland protein 29D09	120	2.24e-16	92.1036	-	-	-	-
Locus_11228_Transcript_1/1_Confidence_0.000_Length_181	181	gi|58388326|ref|XP_316203.2| AGAP006141-PB	56	1.04e-15	86.7195	GO:0030036 actin cytoskeleton organization	GO:0008290 F-actin capping protein complex	GO:0003779 actin binding	-
Locus_11241_Transcript_1/1_Confidence_0.000_Length_239	239	-	-	-	-	-	-	-	-
Locus_11242_Transcript_1/1_Confidence_0.000_Length_269	269	gi|324513833|gb|ADY45666.1| Rho GTPase	85	3.09e-26	121.716	-	-	-	-
Locus_11246_Transcript_1/1_Confidence_0.000_Length_210	210	gi|17561380|ref|NP_504248.1| Phosphoethanolamine MethyTransferase family member (pmt-2)	26	0.0013	49.4792	-	-	-	-
Locus_1125_Transcript_1/1_Confidence_0.000_Length_543	543	gi|17506807|ref|NP_492761.1| hypothetical protein F25H2.5	150	8.52e-75	271.126	GO:0021766 hippocampus development | GO:0002119 nematode larval development | GO:0006183 GTP biosynthetic process | GO:0014075 response to amine stimulus | GO:0006165 nucleoside diphosphate phosphorylation | GO:0050679 positive regulation of epithelial cell proliferation | GO:0006898 receptor-mediated endocytosis | GO:0033574 response to testosterone stimulus | GO:0002762 negative regulation of m…	GO:0005625 soluble fraction | GO:0005829 cytosol | GO:0005792 microsome | GO:0005882 intermediate filament | GO:0048471 perinuclear region of cytoplasm | GO:0005739 mitochondrion | GO:0005634 nucleus | GO:0005813 centrosome | GO:0045298 tubulin complex	GO:0005525 GTP binding | GO:0003697 single-stranded DNA binding | GO:0019215 intermediate filament binding | GO:0000287 magnesium ion binding | GO:0042802 identical protein binding | GO:0004550 nucleoside diphosphate kinase activity | GO:0005524 ATP binding | GO:0019901 protein kinase binding | GO:0043015 gamma-tubulin binding | GO:0000977 RNA polymerase II regulatory region sequence-specific DNA…	2.7.4.6 | 2.7.13.3
Locus_11253_Transcript_1/1_Confidence_0.000_Length_503	503	gi|324514288|gb|ADY45819.1| 4-hydroxyphenylpyruvate dioxygenase	80	4.37e-34	149.086	GO:0006572 tyrosine catabolic process | GO:0006559 L-phenylalanine catabolic process | GO:0055114 oxidation-reduction process | GO:0005975 carbohydrate metabolic process | GO:0006090 pyruvate metabolic process	-	GO:0046872 metal ion binding | GO:0003868 4-hydroxyphenylpyruvate dioxygenase activity | GO:0004462 lactoylglutathione lyase activity	-
Locus_11272_Transcript_1/1_Confidence_0.000_Length_213	213	gi|21739125|emb|CAD38523.1| secreted glutathione peroxidase	53	5.02e-19	97.9364	GO:0006979 response to oxidative stress | GO:0055114 oxidation-reduction process | GO:0006749 glutathione metabolic process | GO:0006804 peroxidase reaction	-	GO:0004602 glutathione peroxidase activity	-
Locus_11288_Transcript_1/1_Confidence_0.000_Length_822	822	gi|268562481|ref|XP_002638618.1| Hypothetical protein CBG05670	105	9.78e-30	136.523	GO:0045132 meiotic chromosome segregation	-	GO:0004867 serine-type endopeptidase inhibitor activity	-
Locus_11293_Transcript_1/1_Confidence_0.000_Length_746	746	-	-	-	-	-	-	-	-
Locus_113_Transcript_1/1_Confidence_0.000_Length_1333	1333	gi|324506795|gb|ADY42892.1| Protein disulfide-isomerase A6	249	1.4e-120	423.228	GO:0045454 cell redox homeostasis | GO:0040007 growth | GO:0006662 glycerol ether metabolic process | GO:0002119 nematode larval development | GO:0040011 locomotion | GO:0006118 electron transport	-	GO:0009055 electron carrier activity | GO:0016853 isomerase activity | GO:0015035 protein disulfide oxidoreductase activity	-
Locus_11300_Transcript_1/1_Confidence_0.000_Length_444	444	-	-	-	-	-	-	-	-
Locus_11311_Transcript_1/1_Confidence_0.000_Length_215	215	-	-	-	-	-	-	-	-
Locus_1132_Transcript_1/1_Confidence_0.000_Length_587	587	-	-	-	-	-	-	-	-
Locus_11337_Transcript_1/1_Confidence_0.000_Length_719	719	gi|324502378|gb|ADY41047.1| Chloride intracellular channel exc-4	139	6.77e-65	243.308	-	-	-	-
Locus_1134_Transcript_1/1_Confidence_0.000_Length_2104	2104	gi|170588245|ref|XP_001898884.1| Saposin-like type B, region 1 family protein	282	1.46e-50	202.478	GO:0006629 lipid metabolic process	-	-	-
Locus_11345_Transcript_1/1_Confidence_0.000_Length_326	326	gi|324514184|gb|ADY45787.1| Cathepsin B cysteine proteinase 6	97	3.43e-42	171.52	GO:0006508 proteolysis	GO:0016021 integral to membrane	GO:0008234 cysteine-type peptidase activity	-
Locus_11369_Transcript_1/1_Confidence_0.000_Length_368	368	-	-	-	-	-	-	-	-
Locus_11432_Transcript_1/1_Confidence_0.000_Length_338	338	gi|308487971|ref|XP_003106180.1| CRE-ATF-5 protein	57	3.57e-07	62.0422	GO:0006355 regulation of transcription, DNA-dependent	GO:0005667 transcription factor complex	GO:0003700 sequence-specific DNA binding transcription factor activity | GO:0043565 sequence-specific DNA binding | GO:0046983 protein dimerization activity	-
Locus_11436_Transcript_1/1_Confidence_0.000_Length_1196	1196	gi|341901174|gb|EGT57109.1| hypothetical protein CAEBREN_30881	247	3.56e-120	421.882	GO:0006811 ion transport | GO:0007165 signal transduction	GO:0016021 integral to membrane | GO:0030054 cell junction | GO:0045211 postsynaptic membrane | GO:0005886 plasma membrane	GO:0004872 receptor activity | GO:0005230 extracellular ligand-gated ion channel activity	-
Locus_11454_Transcript_1/1_Confidence_0.000_Length_854	854	gi|18677188|gb|AAL78226.1|AF345798_1 hypothetical protein Hgg-17	109	1.91e-45	185.429	-	-	-	-
Locus_11478_Transcript_1/1_Confidence_0.000_Length_224	224	gi|66271067|gb|AAY43811.1| hunchback-like	74	8.2e-42	165.687	GO:0008340 determination of adult lifespan | GO:0018991 oviposition | GO:0035282 segmentation | GO:0040007 growth | GO:0040035 hermaphrodite genitalia development | GO:0000122 negative regulation of transcription from RNA polymerase II promoter | GO:0010171 body morphogenesis | GO:0002119 nematode larval development | GO:0040011 locomotion | GO:0002009 morphogenesis of an epithelium | GO:0009792 …	GO:0005634 nucleus	GO:0008270 zinc ion binding | GO:0000981 sequence-specific DNA binding RNA polymerase II transcription factor activity | GO:0000977 RNA polymerase II regulatory region sequence-specific DNA binding	-
Locus_11485_Transcript_1/1_Confidence_0.000_Length_203	203	-	-	-	-	-	-	-	-
Locus_11498_Transcript_1/1_Confidence_0.000_Length_260	260	gi|55925277|ref|NP_001007360.1| ras-related protein Rab-11A	86	4.12e-53	199.338	GO:0001525 angiogenesis | GO:0032402 melanosome transport | GO:0070121 Kupffer's vesicle development | GO:0007264 small GTPase mediated signal transduction | GO:0015031 protein transport	-	GO:0005525 GTP binding | GO:0016787 hydrolase activity	-
Locus_11513_Transcript_1/1_Confidence_0.000_Length_3596	3596	gi|312066479|ref|XP_003136290.1| hypothetical protein LOAG_00702	273	2.07e-133	465.853	GO:0007165 signal transduction | GO:0006144 purine base metabolic process	-	GO:0046872 metal ion binding | GO:0004114 3',5'-cyclic-nucleotide phosphodiesterase activity	3.1.4.17
Locus_11523_Transcript_1/1_Confidence_0.000_Length_221	221	-	-	-	-	-	-	-	-
Locus_11546_Transcript_1/1_Confidence_0.000_Length_551	551	gi|268571885|ref|XP_002648831.1| C. briggsae CBR-EFT-2 protein	122	2.27e-63	237.924	GO:0006184 GTP catabolic process | GO:0006448 regulation of translational elongation	GO:0005840 ribosome	GO:0003746 translation elongation factor activity | GO:0008270 zinc ion binding | GO:0003924 GTPase activity | GO:0005525 GTP binding	-
Locus_11555_Transcript_1/1_Confidence_0.000_Length_266	266	-	-	-	-	-	-	-	-
Locus_1156_Transcript_1/1_Confidence_0.000_Length_2072	2072	gi|324502794|gb|ADY41226.1| E3 ubiquitin-protein ligase DTX3L	191	2.61e-67	252.282	-	-	GO:0008270 zinc ion binding	-
Locus_11589_Transcript_1/1_Confidence_0.000_Length_212	212	gi|170592709|ref|XP_001901107.1| Hypothetical tyrosinase-like protein F21C3.2 in chromosome I, putative	67	4.08e-28	125.306	GO:0006508 proteolysis | GO:0055114 oxidation-reduction process | GO:0006570 tyrosine metabolic process | GO:0006771 riboflavin metabolic process | GO:0009805 coumarin biosynthetic process | GO:0009809 lignin biosynthetic process | GO:0009811 stilbene biosynthetic process | GO:0009821 alkaloid biosynthetic process	-	GO:0046872 metal ion binding | GO:0004503 monophenol monooxygenase activity | GO:0008233 peptidase activity	-
Locus_11595_Transcript_1/1_Confidence_0.000_Length_265	265	-	-	-	-	-	-	-	-
Locus_11608_Transcript_1/1_Confidence_0.000_Length_1008	1008	gi|268581839|ref|XP_002645903.1| C. briggsae CBR-PAG-3 protein	112	2.17e-69	257.217	GO:0043058 regulation of backward locomotion | GO:0000122 negative regulation of transcription from RNA polymerase II promoter | GO:0014018 neuroblast fate specification | GO:0043066 negative regulation of apoptotic process | GO:0046676 negative regulation of insulin secretion | GO:0045664 regulation of neuron differentiation | GO:0046929 negative regulation of neurotransmitter secretion | GO:004…	GO:0005634 nucleus	GO:0008270 zinc ion binding | GO:0003676 nucleic acid binding	-
Locus_11623_Transcript_1/1_Confidence_0.000_Length_242	242	-	-	-	-	-	-	-	-
Locus_11660_Transcript_1/1_Confidence_0.000_Length_404	404	gi|324521357|gb|ADY47838.1| DNA-directed RNA polymerase II subunit RPB9	116	9.59e-71	257.666	GO:0006351 transcription, DNA-dependent | GO:0006144 purine base metabolic process | GO:0006206 pyrimidine base metabolic process	GO:0005730 nucleolus	GO:0003899 DNA-directed RNA polymerase activity | GO:0003677 DNA binding | GO:0008270 zinc ion binding	-
Locus_11665_Transcript_1/1_Confidence_0.000_Length_552	552	gi|268530448|ref|XP_002630350.1| Hypothetical protein CBG04280	176	1.1e-81	294.009	GO:0006687 glycosphingolipid metabolic process | GO:0006508 proteolysis | GO:0019915 lipid storage | GO:0006886 intracellular protein transport | GO:0044281 small molecule metabolic process | GO:0043085 positive regulation of catalytic activity	GO:0005739 mitochondrion | GO:0005730 nucleolus | GO:0016021 integral to membrane | GO:0043202 lysosomal lumen | GO:0005783 endoplasmic reticulum	GO:0008047 enzyme activator activity | GO:0004185 serine-type carboxypeptidase activity	-
Locus_11666_Transcript_1/1_Confidence_0.000_Length_321	321	gi|324508713|gb|ADY43676.1| Calsequestrin-1	28	4.26e-06	58.4528	-	-	-	-
Locus_11669_Transcript_1/1_Confidence_0.000_Length_2698	2698	gi|308484520|ref|XP_003104460.1| hypothetical protein CRE_22894	488	6.12e-290	985.871	GO:0006807 nitrogen compound metabolic process	-	GO:0008270 zinc ion binding | GO:0016814 hydrolase activity, acting on carbon-nitrogen (but not peptide) bonds, in cyclic amidines	-
Locus_1167_Transcript_1/1_Confidence_0.000_Length_931	931	gi|348503864|ref|XP_003439482.1| PREDICTED: SUMO-activating enzyme subunit 2-like	263	4.23e-109	385.09	GO:0016925 protein sumoylation | GO:0043085 positive regulation of catalytic activity	GO:0005667 transcription factor complex	GO:0016874 ligase activity | GO:0046872 metal ion binding | GO:0008047 enzyme activator activity | GO:0005524 ATP binding | GO:0008134 transcription factor binding | GO:0019948 SUMO activating enzyme activity | GO:0046982 protein heterodimerization activity	-
Locus_11674_Transcript_1/1_Confidence_0.000_Length_214	214	gi|12044387|gb|AAG47839.1|AF318605_1 heat shock protein 70	52	4.33e-15	85.8221	-	-	GO:0005524 ATP binding	-
Locus_11689_Transcript_1/1_Confidence_0.000_Length_943	943	-	-	-	-	-	-	-	-
Locus_11720_Transcript_1/1_Confidence_0.000_Length_434	434	gi|324508921|gb|ADY43761.1| Very long-chain specific acyl-CoA dehydrogenase	143	8.02e-77	277.856	GO:0009792 embryo development ending in birth or egg hatching | GO:0040010 positive regulation of growth rate | GO:0055114 oxidation-reduction process | GO:0006118 electron transport	-	GO:0050660 flavin adenine dinucleotide binding | GO:0003995 acyl-CoA dehydrogenase activity	-
Locus_11729_Transcript_1/1_Confidence_0.000_Length_1106	1106	gi|324511897|gb|ADY44942.1| Acid sphingomyelinase phosphodiesterase 3b	306	1.83e-79	286.83	GO:0006685 sphingomyelin catabolic process | GO:0006687 glycosphingolipid metabolic process	GO:0005615 extracellular space	GO:0004767 sphingomyelin phosphodiesterase activity	-
Locus_1173_Transcript_1/1_Confidence_0.000_Length_1189	1189	gi|324505179|gb|ADY42232.1| Vesicular integral-membrane protein VIP36	232	2.44e-117	412.46	GO:0009792 embryo development ending in birth or egg hatching | GO:0018991 oviposition | GO:0006397 mRNA processing	GO:0016021 integral to membrane | GO:0005634 nucleus	GO:0005529 sugar binding | GO:0003723 RNA binding	-
Locus_11736_Transcript_1/1_Confidence_0.000_Length_340	340	-	-	-	-	-	-	-	-
Locus_11752_Transcript_1/2_Confidence_0.333_Length_898	898	gi|312084107|ref|XP_003144139.1| hypothetical protein LOAG_08561	270	6.62e-74	270.229	GO:0010466 negative regulation of peptidase activity	GO:0005578 proteinaceous extracellular matrix	GO:0004867 serine-type endopeptidase inhibitor activity | GO:0004222 metalloendopeptidase activity | GO:0008270 zinc ion binding	-
Locus_11756_Transcript_1/1_Confidence_0.000_Length_655	655	-	-	-	-	-	-	-	-
Locus_11757_Transcript_1/1_Confidence_0.000_Length_1535	1535	-	-	-	-	-	-	-	-
Locus_1176_Transcript_1/1_Confidence_0.000_Length_1530	1530	gi|281205262|gb|EFA79455.1| hypothetical protein PPL_07873	308	8.57e-14	86.2708	-	-	-	-
Locus_11761_Transcript_1/1_Confidence_0.000_Length_272	272	-	-	-	-	-	-	-	-
Locus_11778_Transcript_1/1_Confidence_0.000_Length_1340	1340	gi|324512829|gb|ADY45300.1| Branched-chain-amino-acid aminotransferase	373	4.49e-154	534.5	GO:0009792 embryo development ending in birth or egg hatching | GO:0002119 nematode larval development | GO:0006550 isoleucine catabolic process | GO:0006551 leucine metabolic process | GO:0010817 regulation of hormone levels | GO:0009082 branched chain family amino acid biosynthetic process | GO:0006573 valine metabolic process	GO:0005739 mitochondrion	GO:0052654 L-leucine transaminase activity | GO:0052655 L-valine transaminase activity | GO:0052656 L-isoleucine transaminase activity	2.6.1.42
Locus_11786_Transcript_1/1_Confidence_0.000_Length_309	309	gi|312069370|ref|XP_003137650.1| hypothetical protein LOAG_02064	98	2.12e-27	126.203	GO:0040035 hermaphrodite genitalia development | GO:0018991 oviposition | GO:0040011 locomotion | GO:0002009 morphogenesis of an epithelium	GO:0005604 basement membrane	GO:0005509 calcium ion binding	-
Locus_11793_Transcript_1/1_Confidence_0.000_Length_454	454	-	-	-	-	-	-	-	-
Locus_11797_Transcript_1/1_Confidence_0.000_Length_789	789	gi|324516544|gb|ADY46562.1| Nuclear hormone receptor family member nhr-1	213	7.26e-58	222.669	GO:0043401 steroid hormone mediated signaling pathway | GO:0006355 regulation of transcription, DNA-dependent	GO:0005667 transcription factor complex	GO:0008270 zinc ion binding | GO:0043565 sequence-specific DNA binding | GO:0003700 sequence-specific DNA binding transcription factor activity | GO:0003707 steroid hormone receptor activity	-
Locus_11814_Transcript_1/1_Confidence_0.000_Length_679	679	gi|324521218|gb|ADY47807.1| Carbonic anhydrase 3	38	3.27e-10	73.2591	-	-	-	-
Locus_11823_Transcript_1/1_Confidence_0.000_Length_513	513	-	-	-	-	-	-	-	-
Locus_11839_Transcript_1/1_Confidence_0.000_Length_362	362	gi|123718340|emb|CAL30085.1| polyubiquitin	81	5.9e-46	183.634	-	-	-	-
Locus_11870_Transcript_1/1_Confidence_0.000_Length_212	212	-	-	-	-	-	-	-	-
Locus_1188_Transcript_2/3_Confidence_0.200_Length_2420	2420	gi|170586972|ref|XP_001898253.1| ENT domain containing protein	119	1.64e-11	79.5406	-	-	-	-
Locus_1190_Transcript_2/3_Confidence_0.333_Length_3469	3469	gi|324501705|gb|ADY40756.1| BTB/POZ domain-containing protein 8	629	1.16e-116	410.216	GO:0007218 neuropeptide signaling pathway	GO:0005576 extracellular region	GO:0005488 binding	-
Locus_11907_Transcript_1/1_Confidence_0.000_Length_380	380	gi|341874708|gb|EGT30643.1| hypothetical protein CAEBREN_11243	78	8.64e-08	64.2856	-	-	-	-
Locus_11910_Transcript_1/1_Confidence_0.000_Length_277	277	gi|157103553|ref|XP_001648030.1| polycomb protein	62	3.88e-18	96.5904	-	GO:0005634 nucleus	-	-
Locus_11912_Transcript_1/1_Confidence_0.000_Length_297	297	gi|340712022|ref|XP_003394564.1| PREDICTED: hypothetical protein LOC100647892	64	0.000868	50.8252	-	-	-	-
Locus_11916_Transcript_1/1_Confidence_0.000_Length_399	399	gi|262232673|gb|ACY38599.1| cathepsin D-like aspartic protease	87	1.88e-08	66.529	-	-	-	-
Locus_11928_Transcript_1/1_Confidence_0.000_Length_738	738	gi|268570278|ref|XP_002640736.1| Hypothetical protein CBG19806	128	2.54e-51	202.927	GO:0015969 guanosine tetraphosphate metabolic process | GO:0016310 phosphorylation | GO:0006144 purine base metabolic process	-	GO:0016301 kinase activity | GO:0046872 metal ion binding | GO:0008893 guanosine-3',5'-bis(diphosphate) 3'-diphosphatase activity	-
Locus_11932_Transcript_1/1_Confidence_0.000_Length_1805	1805	gi|304269310|gb|ADM16640.1| putative transmembrane cation transporter	584	1.05e-271	925.299	GO:0070588 calcium ion transmembrane transport | GO:0006754 ATP biosynthetic process	GO:0016021 integral to membrane | GO:0005886 plasma membrane | GO:0016529 sarcoplasmic reticulum	GO:0005388 calcium-transporting ATPase activity | GO:0005516 calmodulin binding | GO:0046872 metal ion binding | GO:0005524 ATP binding	-
Locus_11948_Transcript_1/1_Confidence_0.000_Length_239	239	gi|324504010|gb|ADY41731.1| Glutamate carboxypeptidase 2	79	2.55e-31	136.074	GO:0006508 proteolysis	GO:0016021 integral to membrane	GO:0046872 metal ion binding | GO:0004181 metallocarboxypeptidase activity	-
Locus_11967_Transcript_1/1_Confidence_0.000_Length_242	242	gi|346465585|gb|AEO32637.1| hypothetical protein	77	3.22e-11	74.1565	-	-	-	-
Locus_1197_Transcript_1/1_Confidence_0.000_Length_3161	3161	gi|312077333|ref|XP_003141258.1| Sec63 domain-containing protein	533	9.89e-185	636.35	GO:0006457 protein folding	GO:0016021 integral to membrane	GO:0051082 unfolded protein binding | GO:0031072 heat shock protein binding	-
Locus_11971_Transcript_1/1_Confidence_0.000_Length_227	227	gi|71983740|ref|NP_493088.2| hypothetical protein F14B6.4	39	0.00108	49.9279	-	-	-	-
Locus_11987_Transcript_1/2_Confidence_0.667_Length_346	346	gi|170589824|ref|XP_001899673.1| oxidoreductase	114	6.39e-37	156.265	GO:0055114 oxidation-reduction process | GO:0006810 transport | GO:0042967 acyl-carrier-protein biosynthetic process | GO:0006554 lysine catabolic process | GO:0009085 lysine biosynthetic process	-	GO:0048037 cofactor binding | GO:0000036 acyl carrier activity | GO:0000166 nucleotide binding | GO:0004043 L-aminoadipate-semialdehyde dehydrogenase activity	-
Locus_1199_Transcript_1/1_Confidence_0.500_Length_288	288	gi|324516574|gb|ADY46571.1| Histone H2B.1/H2B.2	45	8.51e-19	98.8338	GO:0006334 nucleosome assembly	GO:0000786 nucleosome | GO:0005634 nucleus	GO:0003677 DNA binding	-
Locus_11994_Transcript_1/1_Confidence_0.000_Length_215	215	-	-	-	-	-	-	-	-
Locus_12002_Transcript_1/1_Confidence_0.000_Length_308	308	gi|268530268|ref|XP_002630260.1| Hypothetical protein CBG00683	102	2.77e-29	132.036	-	GO:0000139 Golgi membrane	-	-
Locus_12008_Transcript_1/1_Confidence_0.000_Length_788	788	gi|57792488|gb|AAW56830.1| troponin C-like protein	143	7.12e-81	291.317	GO:0040010 positive regulation of growth rate | GO:0000910 cytokinesis | GO:0030240 skeletal muscle thin filament assembly | GO:0006915 apoptotic process | GO:0002119 nematode larval development | GO:0040011 locomotion | GO:0006898 receptor-mediated endocytosis | GO:0009792 embryo development ending in birth or egg hatching | GO:0030728 ovulation | GO:0006936 muscle contraction	GO:0043292 contractile fiber	GO:0008307 structural constituent of muscle | GO:0005509 calcium ion binding	-
Locus_1201_Transcript_1/2_Confidence_0.500_Length_1793	1793	gi|324503551|gb|ADY41541.1| F-box/WD repeat-containing protein 7	314	7.78e-146	507.131	GO:0006952 defense response | GO:0000160 two-component signal transduction system (phosphorelay) | GO:0006468 protein phosphorylation | GO:0035556 intracellular signal transduction | GO:0006355 regulation of transcription, DNA-dependent | GO:0009069 serine family amino acid metabolic process	GO:0005622 intracellular	GO:0000156 two-component response regulator activity | GO:0043531 ADP binding | GO:0004674 protein serine/threonine kinase activity | GO:0003677 DNA binding | GO:0005524 ATP binding	-
Locus_12016_Transcript_1/1_Confidence_0.000_Length_305	305	gi|312068639|ref|XP_003137308.1| ShTK domain-containing protein	90	2.64e-29	132.036	GO:0055114 oxidation-reduction process | GO:0006570 tyrosine metabolic process	-	GO:0046872 metal ion binding | GO:0016491 oxidoreductase activity | GO:0004167 dopachrome isomerase activity	-
Locus_1203_Transcript_1/1_Confidence_0.000_Length_2538	2538	gi|210134256|ref|YP_002300695.1| hypothetical protein HPP12_0055	203	0.000238	56.2094	-	-	-	-
Locus_12072_Transcript_1/1_Confidence_0.000_Length_199	199	-	-	-	-	-	-	-	-
Locus_121_Transcript_1/2_Confidence_0.667_Length_1299	1299	gi|268619096|gb|ACZ13324.1| ATP synthase beta chain	406	1.66e-245	838.255	GO:0015986 ATP synthesis coupled proton transport | GO:0015991 ATP hydrolysis coupled proton transport | GO:0006119 oxidative phosphorylation	GO:0045261 proton-transporting ATP synthase complex, catalytic core F(1)	GO:0008553 hydrogen-exporting ATPase activity, phosphorylative mechanism | GO:0046933 hydrogen ion transporting ATP synthase activity, rotational mechanism | GO:0005524 ATP binding | GO:0046961 proton-transporting ATPase activity, rotational mechanism	-
Locus_12105_Transcript_1/1_Confidence_0.000_Length_437	437	-	-	-	-	-	-	-	-
Locus_12106_Transcript_1/1_Confidence_0.000_Length_177	177	gi|170573133|ref|XP_001892360.1| Transthyretin-like family protein	52	1.08e-13	80.438	-	GO:0005615 extracellular space	-	-
Locus_1211_Transcript_1/2_Confidence_0.333_Length_547	547	-	-	-	-	-	-	-	-
Locus_12114_Transcript_1/1_Confidence_0.000_Length_823	823	gi|324501813|gb|ADY40803.1| Structural maintenance of chromosomes protein 2	99	1.88e-37	160.751	GO:0055114 oxidation-reduction process | GO:0006310 DNA recombination | GO:0006281 DNA repair | GO:0007076 mitotic chromosome condensation | GO:0042464 dosage compensation, by hypoactivation of X chromosome | GO:0007062 sister chromatid cohesion | GO:0002119 nematode larval development | GO:0040039 inductive cell migration | GO:0009792 embryo development ending in birth or egg hatching | GO:00158…	GO:0000775 chromosome, centromeric region | GO:0046536 dosage compensation complex | GO:0000793 condensed chromosome	GO:0015439 heme-transporting ATPase activity | GO:0005524 ATP binding | GO:0005515 protein binding | GO:0032440 2-alkenal reductase [NAD(P)] activity	-
Locus_12119_Transcript_1/1_Confidence_0.000_Length_161	161	gi|291225043|ref|XP_002732508.1| PREDICTED: ribosomal protein S28-like	47	1.1e-20	100.629	GO:0006412 translation | GO:0042254 ribosome biogenesis	GO:0005840 ribosome	GO:0003735 structural constituent of ribosome	-
Locus_1212_Transcript_1/3_Confidence_0.333_Length_1895	1895	gi|324513383|gb|ADY45501.1| Aspartate aminotransferase	406	6.61e-209	716.664	GO:0045213 neurotransmitter receptor metabolic process | GO:0007416 synapse assembly | GO:0006103 2-oxoglutarate metabolic process | GO:0006537 glutamate biosynthetic process | GO:0006869 lipid transport | GO:0006531 aspartate metabolic process | GO:0000162 tryptophan biosynthetic process | GO:0006107 oxaloacetate metabolic process | GO:0006522 alanine metabolic process | GO:0006525 arginine meta…	GO:0005759 mitochondrial matrix | GO:0005811 lipid particle | GO:0005886 plasma membrane	GO:0004069 L-aspartate:2-oxoglutarate aminotransferase activity | GO:0080130 L-phenylalanine:2-oxoglutarate aminotransferase activity | GO:0030170 pyridoxal phosphate binding	2.6.1.1
Locus_12131_Transcript_1/1_Confidence_0.000_Length_1014	1014	gi|324512965|gb|ADY45352.1| 40S ribosomal protein S9	98	9.73e-36	155.816	GO:0006412 translation | GO:0040010 positive regulation of growth rate | GO:0008340 determination of adult lifespan | GO:0040035 hermaphrodite genitalia development | GO:0016567 protein ubiquitination | GO:0002119 nematode larval development | GO:0006898 receptor-mediated endocytosis | GO:0009792 embryo development ending in birth or egg hatching | GO:0042254 ribosome biogenesis	GO:0005840 ribosome	GO:0003735 structural constituent of ribosome | GO:0004842 ubiquitin-protein ligase activity | GO:0005524 ATP binding	6.3.2.19
Locus_12151_Transcript_1/1_Confidence_0.000_Length_370	370	gi|170586882|ref|XP_001898208.1| CutA1 divalent ion tolerance protein	96	8.2e-19	99.7311	GO:0010038 response to metal ion	GO:0005737 cytoplasm	-	-
Locus_12166_Transcript_1/1_Confidence_0.000_Length_525	525	gi|324528110|gb|ADY48873.1| Transthyretin-like protein 5	83	7.61e-18	97.4878	-	GO:0005615 extracellular space	-	-
Locus_12169_Transcript_1/2_Confidence_0.333_Length_529	529	gi|170585636|ref|XP_001897588.1| Dual specificity phosphatase, catalytic domain containing protein	125	3.99e-41	171.071	GO:0008340 determination of adult lifespan | GO:0035335 peptidyl-tyrosine dephosphorylation | GO:0006570 tyrosine metabolic process	GO:0005737 cytoplasm | GO:0005634 nucleus	GO:0004725 protein tyrosine phosphatase activity | GO:0017017 MAP kinase tyrosine/serine/threonine phosphatase activity	3.1.3.16 | 3.1.3.48
Locus_1217_Transcript_1/1_Confidence_0.000_Length_1960	1960	gi|312081102|ref|XP_003142884.1| hypothetical protein LOAG_07303	330	2.86e-96	342.466	GO:0040010 positive regulation of growth rate | GO:0008340 determination of adult lifespan | GO:0006367 transcription initiation from RNA polymerase II promoter | GO:0040035 hermaphrodite genitalia development | GO:0006898 receptor-mediated endocytosis | GO:0045893 positive regulation of transcription, DNA-dependent | GO:0009792 embryo development ending in birth or egg hatching | GO:0006446 regu…	GO:0005634 nucleus | GO:0005840 ribosome	GO:0003743 translation initiation factor activity | GO:0003677 DNA binding | GO:0003824 catalytic activity	-
Locus_12170_Transcript_1/1_Confidence_0.000_Length_767	767	gi|1350745|sp|P49149.2|RL3_TOXCA RecName: Full=60S ribosomal protein L3	189	5.16e-118	414.703	GO:0009792 embryo development ending in birth or egg hatching | GO:0002119 nematode larval development | GO:0000003 reproduction | GO:0040007 growth | GO:0006412 translation | GO:0006915 apoptotic process | GO:0042254 ribosome biogenesis	GO:0005840 ribosome	GO:0003735 structural constituent of ribosome	-
Locus_12183_Transcript_1/1_Confidence_0.000_Length_1337	1337	gi|268537336|ref|XP_002633804.1| Hypothetical protein CBG19826	126	2.47e-21	110.499	-	GO:0016021 integral to membrane	-	-
Locus_12199_Transcript_1/1_Confidence_0.000_Length_201	201	gi|308495950|ref|XP_003110163.1| hypothetical protein CRE_06677	61	4.47e-16	88.5142	-	GO:0016021 integral to membrane	-	-
Locus_12202_Transcript_1/1_Confidence_0.000_Length_582	582	-	-	-	-	-	-	-	-
Locus_12219_Transcript_1/1_Confidence_0.000_Length_1022	1022	gi|13560100|emb|CAC36149.1| FMRFamide-related peptide precursor	77	7.98e-11	75.9512	-	-	-	-
Locus_12228_Transcript_1/2_Confidence_0.333_Length_1403	1403	gi|324519655|gb|ADY47445.1| Small heat shock protein OV25-1	82	1.35e-16	95.2444	GO:0006950 response to stress	-	-	-
Locus_12252_Transcript_1/1_Confidence_0.000_Length_338	338	gi|84620005|gb|ABC59300.1| 17beta-hydroxysteroid dehydrogenase	80	5.62e-37	156.265	GO:0008202 steroid metabolic process | GO:0055114 oxidation-reduction process	-	GO:0016229 steroid dehydrogenase activity | GO:0000166 nucleotide binding	-
Locus_12274_Transcript_1/1_Confidence_0.000_Length_351	351	gi|25144674|ref|NP_741117.1| Chaperonin Containing TCP-1 family member (cct-5)	117	3.09e-62	229.399	GO:0040035 hermaphrodite genitalia development | GO:0009792 embryo development ending in birth or egg hatching | GO:0002119 nematode larval development | GO:0008340 determination of adult lifespan | GO:0040011 locomotion | GO:0042026 protein refolding | GO:0040007 growth | GO:0006898 receptor-mediated endocytosis | GO:0006915 apoptotic process	GO:0005737 cytoplasm	GO:0005524 ATP binding | GO:0051082 unfolded protein binding	-
Locus_1228_Transcript_1/2_Confidence_0.333_Length_647	647	gi|324515906|gb|ADY46352.1| Unknown	59	1.04e-17	97.4878	GO:0009792 embryo development ending in birth or egg hatching | GO:0002119 nematode larval development | GO:0071688 striated muscle myosin thick filament assembly | GO:0040007 growth | GO:0006898 receptor-mediated endocytosis	-	-	-
Locus_12287_Transcript_1/1_Confidence_0.000_Length_1579	1579	gi|195439126|ref|XP_002067482.1| GK16448	62	2.16e-05	58.9014	-	-	-	-
Locus_1229_Transcript_1/2_Confidence_0.333_Length_526	526	gi|268574372|ref|XP_002642163.1| Hypothetical protein CBG18124	121	1.8e-43	178.25	-	-	GO:0008270 zinc ion binding	-
Locus_12300_Transcript_1/1_Confidence_0.000_Length_443	443	gi|323456752|gb|EGB12618.1| hypothetical protein AURANDRAFT_70520	136	6.66e-15	87.6168	GO:0006468 protein phosphorylation | GO:0009069 serine family amino acid metabolic process	-	GO:0005524 ATP binding | GO:0004674 protein serine/threonine kinase activity	-
Locus_12304_Transcript_1/2_Confidence_0.333_Length_385	385	gi|170586560|ref|XP_001898047.1| sf3a2-prov protein	104	5.17e-64	235.681	GO:0071688 striated muscle myosin thick filament assembly | GO:0018991 oviposition | GO:0040007 growth | GO:0040035 hermaphrodite genitalia development | GO:0002119 nematode larval development | GO:0040011 locomotion | GO:0007281 germ cell development | GO:0006898 receptor-mediated endocytosis | GO:0002009 morphogenesis of an epithelium | GO:0009792 embryo development ending in birth or egg hatch…	GO:0030529 ribonucleoprotein complex | GO:0005634 nucleus	GO:0008270 zinc ion binding | GO:0003676 nucleic acid binding	-
Locus_12314_Transcript_1/1_Confidence_0.000_Length_565	565	gi|170588045|ref|XP_001898784.1| histone H4	89	2.75e-52	205.171	GO:0040010 positive regulation of growth rate | GO:0006352 transcription initiation, DNA-dependent | GO:0000003 reproduction | GO:0002119 nematode larval development | GO:0040011 locomotion | GO:0006334 nucleosome assembly | GO:0009792 embryo development ending in birth or egg hatching	GO:0000786 nucleosome | GO:0005634 nucleus	GO:0043565 sequence-specific DNA binding	-
Locus_12315_Transcript_1/1_Confidence_0.000_Length_426	426	gi|240849093|ref|NP_001155705.1| cysteine dioxygenase-like	136	1.37e-43	177.801	GO:0019448 L-cysteine catabolic process | GO:0055114 oxidation-reduction process | GO:0007595 lactation | GO:0045471 response to ethanol | GO:0033762 response to glucagon stimulus | GO:0051384 response to glucocorticoid stimulus | GO:0051591 response to cAMP | GO:0043200 response to amino acid stimulus | GO:0019530 taurine metabolic process	GO:0005829 cytosol	GO:0017172 cysteine dioxygenase activity | GO:0008198 ferrous iron binding	1.13.11.20
Locus_12322_Transcript_1/1_Confidence_0.000_Length_525	525	-	-	-	-	-	-	-	-
Locus_12339_Transcript_1/1_Confidence_0.000_Length_234	234	-	-	-	-	-	-	-	-
Locus_1234_Transcript_1/1_Confidence_0.000_Length_1623	1623	gi|170588633|ref|XP_001899078.1| Ubiquitin carboxyl-terminal hydrolase family protein	458	5.65e-94	334.839	GO:0006511 ubiquitin-dependent protein catabolic process | GO:0016579 protein deubiquitination	-	GO:0008234 cysteine-type peptidase activity | GO:0004221 ubiquitin thiolesterase activity	-
Locus_12364_Transcript_1/1_Confidence_0.000_Length_383	383	gi|308478578|ref|XP_003101500.1| hypothetical protein CRE_12849	127	4.28e-27	126.203	GO:0035725 sodium ion transmembrane transport	GO:0016021 integral to membrane	GO:0005272 sodium channel activity	-
Locus_1237_Transcript_1/1_Confidence_0.000_Length_868	868	gi|324506599|gb|ADY42814.1| Eukaryotic initiation factor 4A	218	8.24e-97	344.261	GO:0009792 embryo development ending in birth or egg hatching | GO:0002119 nematode larval development | GO:0040010 positive regulation of growth rate | GO:0000003 reproduction | GO:0008340 determination of adult lifespan | GO:0040011 locomotion | GO:0019915 lipid storage | GO:0006446 regulation of translational initiation	GO:0005840 ribosome	GO:0008026 ATP-dependent helicase activity | GO:0005524 ATP binding | GO:0003743 translation initiation factor activity	3.6.4.13
Locus_12374_Transcript_1/1_Confidence_0.000_Length_574	574	gi|268564592|ref|XP_002639155.1| Hypothetical protein CBG14982	83	1.21e-23	116.332	GO:0055114 oxidation-reduction process	-	GO:0046872 metal ion binding | GO:0016491 oxidoreductase activity	-
Locus_12376_Transcript_1/1_Confidence_0.000_Length_338	338	-	-	-	-	-	-	-	-
Locus_12391_Transcript_1/1_Confidence_0.000_Length_285	285	gi|324501763|gb|ADY40782.1| Fatty acid 2-hydroxylase	93	8.89e-31	136.074	GO:0040010 positive regulation of growth rate | GO:0006633 fatty acid biosynthetic process | GO:0055114 oxidation-reduction process | GO:0002119 nematode larval development | GO:0006665 sphingolipid metabolic process | GO:0040018 positive regulation of multicellular organism growth	GO:0016021 integral to membrane | GO:0005783 endoplasmic reticulum	GO:0016491 oxidoreductase activity | GO:0005515 protein binding | GO:0020037 heme binding	-
Locus_12429_Transcript_1/1_Confidence_0.000_Length_1020	1020	gi|46487994|gb|AAS99338.1| putative calmodulin isoform b	164	1.12e-71	263.947	-	-	GO:0005509 calcium ion binding	-
Locus_12448_Transcript_1/1_Confidence_0.000_Length_939	939	gi|340507529|gb|EGR33474.1| hypothetical protein IMG5_051520	146	1.23e-17	97.9364	-	-	-	-
Locus_12457_Transcript_1/1_Confidence_0.000_Length_193	193	-	-	-	-	-	-	-	-
Locus_1246_Transcript_1/1_Confidence_0.000_Length_938	938	gi|170582128|ref|XP_001895990.1| hypothetical protein	267	8.57e-80	287.727	-	-	-	-
Locus_12484_Transcript_1/1_Confidence_0.000_Length_197	197	gi|341901588|gb|EGT57523.1| hypothetical protein CAEBREN_14658	60	3.28e-19	97.9364	GO:0071688 striated muscle myosin thick filament assembly	GO:0016021 integral to membrane	GO:0004792 thiosulfate sulfurtransferase activity	-
Locus_12496_Transcript_1/1_Confidence_0.000_Length_567	567	gi|189233697|ref|XP_966459.2| PREDICTED: similar to CG17180 CG17180-PA	61	1.37e-10	74.1565	-	-	-	-
Locus_125_Transcript_1/1_Confidence_0.000_Length_1367	1367	gi|324505176|gb|ADY42231.1| Folliculin	347	2.6e-66	248.692	-	-	-	-
Locus_12500_Transcript_1/1_Confidence_0.000_Length_181	181	gi|115872185|ref|XP_791945.2| PREDICTED: hypothetical protein	56	0.000711	49.9279	-	-	-	-
Locus_12501_Transcript_1/1_Confidence_0.000_Length_508	508	gi|312069321|ref|XP_003137627.1| hypothetical protein LOAG_02041	141	1.41e-78	283.689	GO:0015991 ATP hydrolysis coupled proton transport	GO:0033177 proton-transporting two-sector ATPase complex, proton-transporting domain	GO:0016787 hydrolase activity | GO:0015078 hydrogen ion transmembrane transporter activity	-
Locus_12512_Transcript_1/1_Confidence_0.000_Length_302	302	gi|341895150|gb|EGT51085.1| CBN-SMC-5 protein	47	2.06e-12	78.6433	GO:0009792 embryo development ending in birth or egg hatching | GO:0045132 meiotic chromosome segregation	GO:0005694 chromosome	GO:0005524 ATP binding	-
Locus_12536_Transcript_1/1_Confidence_0.000_Length_378	378	gi|312078286|ref|XP_003141672.1| tRNA-specific adenosine deaminase 2	123	1.98e-35	152.226	GO:0006206 pyrimidine base metabolic process	-	GO:0008270 zinc ion binding | GO:0004131 cytosine deaminase activity	-
Locus_12555_Transcript_1/1_Confidence_0.000_Length_204	204	gi|324513180|gb|ADY45425.1| Nuclear hormone receptor family member nhr-19	29	9.61e-06	56.2094	-	-	-	-
Locus_12560_Transcript_1/1_Confidence_0.000_Length_201	201	gi|321460867|gb|EFX71905.1| hypothetical protein DAPPUDRAFT_308689	53	5.56e-18	94.347	GO:0006004 fucose metabolic process	GO:0005576 extracellular region	GO:0004560 alpha-L-fucosidase activity | GO:0043169 cation binding	-
Locus_12566_Transcript_1/1_Confidence_0.000_Length_457	457	gi|324506645|gb|ADY42834.1| 4-hydroxybutyrate coenzyme A transferase	152	6.41e-59	223.566	GO:0006084 acetyl-CoA metabolic process | GO:0022008 neurogenesis	GO:0005811 lipid particle	GO:0016787 hydrolase activity | GO:0008411 4-hydroxybutyrate CoA-transferase activity	-
Locus_12567_Transcript_1/1_Confidence_0.000_Length_1038	1038	gi|324514619|gb|ADY45928.1| Alcohol dehydrogenase NADP+	272	1.34e-90	323.622	GO:0016999 antibiotic metabolic process | GO:0006950 response to stress | GO:0006700 C21-steroid hormone biosynthetic process | GO:0055114 oxidation-reduction process | GO:0006118 electron transport | GO:0006000 fructose metabolic process | GO:0006012 galactose metabolic process | GO:0006013 mannose metabolic process | GO:0006090 pyruvate metabolic process | GO:0046486 glycerolipid metabolic proc…	GO:0005730 nucleolus | GO:0005615 extracellular space | GO:0005829 cytosol	GO:0043795 glyceraldehyde oxidoreductase activity | GO:0009055 electron carrier activity | GO:0050571 1,5-anhydro-D-fructose reductase activity | GO:0004032 alditol:NADP+ 1-oxidoreductase activity	-
Locus_12581_Transcript_1/1_Confidence_0.000_Length_504	504	gi|170590586|ref|XP_001900053.1| gactosylgalactosylxylosylprotein 3-beta-glucuronosyltransferase	160	5.47e-55	212.798	GO:0018991 oviposition | GO:0007286 spermatid development | GO:0040025 vulval development | GO:0002009 morphogenesis of an epithelium | GO:0009792 embryo development ending in birth or egg hatching | GO:0030206 chondroitin sulfate biosynthetic process	GO:0016021 integral to membrane | GO:0005624 membrane fraction	GO:0015018 galactosylgalactosylxylosylprotein 3-beta-glucuronosyltransferase activity	-
Locus_12597_Transcript_1/1_Confidence_0.000_Length_716	716	gi|324514263|gb|ADY45810.1| Heat shock protein Hsp-12.2	108	1.56e-30	138.766	GO:0006950 response to stress	-	-	-
Locus_1260_Transcript_1/1_Confidence_0.000_Length_1166	1166	gi|170591298|ref|XP_001900407.1| Nucleolar protein K01G5.5	370	4.5e-201	690.64	GO:0040010 positive regulation of growth rate | GO:0006364 rRNA processing | GO:0000003 reproduction | GO:0002119 nematode larval development | GO:0001522 pseudouridine synthesis | GO:0008283 cell proliferation	GO:0015030 Cajal body | GO:0005730 nucleolus | GO:0005732 small nucleolar ribonucleoprotein complex	GO:0003723 RNA binding | GO:0005515 protein binding | GO:0009982 pseudouridine synthase activity	-
Locus_12612_Transcript_1/1_Confidence_0.000_Length_538	538	gi|341875647|gb|EGT31582.1| hypothetical protein CAEBREN_30992	27	0.00138	51.2739	-	-	-	-
Locus_12629_Transcript_1/1_Confidence_0.000_Length_563	563	-	-	-	-	-	-	-	-
Locus_12634_Transcript_1/1_Confidence_0.000_Length_237	237	gi|170572085|ref|XP_001891977.1| dihydrouridine synthase domain containing protein	76	1.59e-11	75.0538	GO:0008033 tRNA processing | GO:0055114 oxidation-reduction process	GO:0005622 intracellular	GO:0003725 double-stranded RNA binding | GO:0050660 flavin adenine dinucleotide binding | GO:0017150 tRNA dihydrouridine synthase activity	-
Locus_12645_Transcript_1/1_Confidence_0.000_Length_310	310	gi|268529494|ref|XP_002629873.1| C. briggsae CBR-TYR-3 protein	92	2.18e-40	165.687	GO:0055114 oxidation-reduction process	-	GO:0046872 metal ion binding | GO:0016491 oxidoreductase activity	-
Locus_12650_Transcript_1/1_Confidence_0.000_Length_249	249	gi|294937232|ref|XP_002782023.1| 26s protease regulatory subunit, putative	27	2.94e-07	61.5935	-	-	-	-
Locus_12652_Transcript_1/1_Confidence_0.000_Length_770	770	gi|268575652|ref|XP_002642805.1| C. briggsae CBR-TAG-61 protein	180	2.7e-98	349.196	GO:0040010 positive regulation of growth rate | GO:0008340 determination of adult lifespan | GO:0040002 collagen and cuticulin-based cuticle development | GO:0040035 hermaphrodite genitalia development | GO:0043065 positive regulation of apoptotic process | GO:0010171 body morphogenesis | GO:0002119 nematode larval development | GO:0007005 mitochondrion organization | GO:0006898 receptor-mediated…	GO:0016021 integral to membrane | GO:0005743 mitochondrial inner membrane	GO:0000295 adenine nucleotide transmembrane transporter activity | GO:0005515 protein binding	-
Locus_12677_Transcript_1/1_Confidence_0.000_Length_478	478	gi|308512249|ref|XP_003118307.1| hypothetical protein CRE_00454	159	6.74e-39	163.892	-	-	-	-
Locus_12680_Transcript_1/1_Confidence_0.000_Length_328	328	-	-	-	-	-	-	-	-
Locus_1269_Transcript_1/1_Confidence_0.000_Length_1054	1054	gi|324518169|gb|ADY47023.1| Casein kinase I isoform alpha	278	1.39e-162	562.767	GO:0006468 protein phosphorylation | GO:0006915 apoptotic process | GO:0000003 reproduction | GO:0007052 mitotic spindle organization | GO:0060069 Wnt receptor signaling pathway, regulating spindle positioning | GO:0009792 embryo development ending in birth or egg hatching | GO:0009069 serine family amino acid metabolic process	GO:0005813 centrosome | GO:0005634 nucleus	GO:0004674 protein serine/threonine kinase activity | GO:0005524 ATP binding	2.7.11.1
Locus_12711_Transcript_1/1_Confidence_0.000_Length_2674	2674	gi|324501267|gb|ADY40566.1| Solute carrier family 12 member 2	367	2.98e-173	598.213	GO:0055085 transmembrane transport | GO:0006814 sodium ion transport | GO:0006821 chloride transport	GO:0016021 integral to membrane	GO:0015377 cation:chloride symporter activity	-
Locus_12712_Transcript_1/2_Confidence_0.333_Length_645	645	-	-	-	-	-	-	-	-
Locus_12712_Transcript_2/2_Confidence_0.000_Length_925	925	-	-	-	-	-	-	-	-
Locus_12725_Transcript_2/2_Confidence_0.000_Length_1654	1654	gi|324510747|gb|ADY44492.1| Catalase	446	1.27e-228	782.171	GO:0046688 response to copper ion | GO:0042744 hydrogen peroxide catabolic process | GO:0008340 determination of adult lifespan | GO:0007031 peroxisome organization | GO:0055114 oxidation-reduction process | GO:0006568 tryptophan metabolic process | GO:0006804 peroxidase reaction | GO:0015947 methane metabolic process	GO:0005777 peroxisome	GO:0020037 heme binding | GO:0004096 catalase activity	1.11.1.6
Locus_12760_Transcript_1/1_Confidence_0.000_Length_516	516	gi|324510482|gb|ADY44383.1| Paxillin 1	166	5.54e-79	285.035	GO:0060047 heart contraction | GO:0051896 regulation of protein kinase B signaling cascade	-	GO:0008270 zinc ion binding | GO:0016740 transferase activity	-
Locus_12762_Transcript_1/1_Confidence_0.000_Length_993	993	gi|17554350|ref|NP_498554.1| Nuclear Hormone Receptor family member (nhr-10)	66	3.26e-21	109.602	GO:0043401 steroid hormone mediated signaling pathway | GO:0006355 regulation of transcription, DNA-dependent | GO:0019915 lipid storage	GO:0005667 transcription factor complex	GO:0008270 zinc ion binding | GO:0043565 sequence-specific DNA binding | GO:0003700 sequence-specific DNA binding transcription factor activity | GO:0003707 steroid hormone receptor activity	-
Locus_12778_Transcript_1/1_Confidence_0.000_Length_186	186	gi|62131657|gb|AAX68678.1| aminopeptidase	61	3.3e-29	127.101	GO:0006508 proteolysis	-	GO:0008237 metallopeptidase activity | GO:0008270 zinc ion binding | GO:0004177 aminopeptidase activity	-
Locus_1278_Transcript_1/2_Confidence_0.333_Length_547	547	gi|324511188|gb|ADY44664.1| Peptidyl-prolyl cis-trans isomerase FKBP9	129	6.25e-40	167.482	GO:0006457 protein folding | GO:0000413 protein peptidyl-prolyl isomerization | GO:0008340 determination of adult lifespan	GO:0016020 membrane	GO:0003755 peptidyl-prolyl cis-trans isomerase activity | GO:0005528 FK506 binding	-
Locus_12798_Transcript_1/1_Confidence_0.000_Length_301	301	-	-	-	-	-	-	-	-
Locus_1280_Transcript_1/2_Confidence_0.667_Length_498	498	gi|312071041|ref|XP_003138425.1| hypothetical protein LOAG_02840	60	9.89e-09	67.875	GO:0008033 tRNA processing | GO:0051252 regulation of RNA metabolic process	-	GO:0004540 ribonuclease activity	-
Locus_12815_Transcript_3/3_Confidence_0.000_Length_681	681	gi|308466682|ref|XP_003095593.1| CRE-NAS-36 protein	215	1.13e-57	221.772	GO:0007275 multicellular organismal development | GO:0006508 proteolysis	GO:0005576 extracellular region	GO:0004222 metalloendopeptidase activity | GO:0008270 zinc ion binding	3.4.24.21
Locus_12863_Transcript_1/1_Confidence_0.000_Length_542	542	gi|170586940|ref|XP_001898237.1| heterogeneous ribonuclear particle protein	175	1.17e-79	287.279	GO:0040010 positive regulation of growth rate | GO:0008340 determination of adult lifespan | GO:0031581 hemidesmosome assembly | GO:0040035 hermaphrodite genitalia development | GO:0002119 nematode larval development | GO:0002009 morphogenesis of an epithelium | GO:0048477 oogenesis | GO:0009792 embryo development ending in birth or egg hatching | GO:0040015 negative regulation of multicellular o…	GO:0000781 chromosome, telomeric region | GO:0030529 ribonucleoprotein complex | GO:0005737 cytoplasm | GO:0005634 nucleus	GO:0003723 RNA binding | GO:0000166 nucleotide binding	-
Locus_12868_Transcript_1/1_Confidence_0.000_Length_606	606	gi|156353371|ref|XP_001623041.1| predicted protein	117	2.15e-15	89.8602	-	-	-	-
Locus_12871_Transcript_1/1_Confidence_0.000_Length_589	589	gi|324508707|gb|ADY43673.1| Replication factor C subunit 4	191	1.82e-85	306.572	GO:0006260 DNA replication | GO:0031122 cytoplasmic microtubule organization | GO:0046331 lateral inhibition	GO:0005875 microtubule associated complex | GO:0005663 DNA replication factor C complex | GO:0042575 DNA polymerase complex	GO:0003689 DNA clamp loader activity | GO:0005524 ATP binding	-
Locus_12899_Transcript_1/1_Confidence_0.000_Length_404	404	gi|149723703|ref|XP_001489791.1| PREDICTED: granulins	47	8.78e-07	61.1448	-	-	-	-
Locus_129_Transcript_1/1_Confidence_0.000_Length_2389	2389	gi|268561622|ref|XP_002638373.1| C. briggsae CBR-CYN-3 protein	111	6.46e-62	236.578	GO:0006457 protein folding | GO:0000413 protein peptidyl-prolyl isomerization | GO:0009792 embryo development ending in birth or egg hatching	GO:0005623 cell	GO:0003755 peptidyl-prolyl cis-trans isomerase activity | GO:0005515 protein binding	-
Locus_12904_Transcript_1/1_Confidence_0.000_Length_341	341	gi|324514928|gb|ADY46033.1| Beta-lactamase domain-containing protein 2, partial	112	1.64e-36	154.919	-	-	-	-
Locus_12906_Transcript_1/1_Confidence_0.000_Length_177	177	gi|268551887|ref|XP_002633925.1| C. briggsae CBR-SOC-2 protein	58	1.91e-18	94.7957	GO:0007517 muscle organ development | GO:0008543 fibroblast growth factor receptor signaling pathway | GO:0040025 vulval development | GO:0031344 regulation of cell projection organization | GO:0046579 positive regulation of Ras protein signal transduction	-	-	-
Locus_12908_Transcript_1/2_Confidence_0.667_Length_402	402	gi|327284704|ref|XP_003227076.1| PREDICTED: cytochrome b-c1 complex subunit Rieske, mitochondrial-like	106	4.63e-52	202.478	GO:0009792 embryo development ending in birth or egg hatching | GO:0000003 reproduction | GO:0006122 mitochondrial electron transport, ubiquinol to cytochrome c | GO:0006118 electron transport | GO:0015992 proton transport	GO:0070469 respiratory chain | GO:0005739 mitochondrion	GO:0046872 metal ion binding | GO:0008121 ubiquinol-cytochrome-c reductase activity | GO:0051537 2 iron, 2 sulfur cluster binding	-
Locus_12910_Transcript_1/1_Confidence_0.000_Length_161	161	gi|321173535|gb|ADW77530.1| cold-shock-like protein	53	2.7e-27	119.922	-	-	-	-
Locus_12911_Transcript_1/1_Confidence_0.000_Length_234	234	gi|312094721|ref|XP_003148119.1| hypothetical protein LOAG_12558	78	3.11e-24	114.538	GO:0055114 oxidation-reduction process | GO:0006633 fatty acid biosynthetic process | GO:0042967 acyl-carrier-protein biosynthetic process	GO:0005835 fatty acid synthase complex	GO:0000166 nucleotide binding | GO:0004316 3-oxoacyl-[acyl-carrier-protein] reductase (NADPH) activity	-
Locus_12918_Transcript_1/1_Confidence_0.000_Length_174	174	-	-	-	-	-	-	-	-
Locus_12919_Transcript_1/1_Confidence_0.000_Length_272	272	-	-	-	-	-	-	-	-
Locus_12924_Transcript_1/1_Confidence_0.000_Length_464	464	gi|57864646|gb|AAW56943.1| FMRFamide-related peptide FLP-18 precursor	134	2.08e-41	171.52	GO:0007218 neuropeptide signaling pathway	GO:0005576 extracellular region	-	-
Locus_1295_Transcript_1/1_Confidence_0.000_Length_2223	2223	gi|341880320|gb|EGT36255.1| CBN-IMP-2 protein	461	2.83e-133	465.404	GO:0040010 positive regulation of growth rate | GO:0018991 oviposition | GO:0018996 molting cycle, collagen and cuticulin-based cuticle | GO:0006508 proteolysis | GO:0010171 body morphogenesis | GO:0002119 nematode larval development | GO:0040011 locomotion | GO:0002009 morphogenesis of an epithelium | GO:0009792 embryo development ending in birth or egg hatching | GO:0040015 negative regulation …	GO:0016021 integral to membrane | GO:0016023 cytoplasmic membrane-bounded vesicle	GO:0004190 aspartic-type endopeptidase activity	-
Locus_12952_Transcript_1/1_Confidence_0.000_Length_737	737	gi|17538290|ref|NP_501187.1| VALVe cells defective family member (valv-1)	82	2.41e-43	178.699	GO:0018991 oviposition | GO:0009987 cellular process | GO:0022600 digestive system process	-	GO:0008270 zinc ion binding	-
Locus_12953_Transcript_1/1_Confidence_0.000_Length_473	473	-	-	-	-	-	-	-	-
Locus_12972_Transcript_1/1_Confidence_0.000_Length_1267	1267	gi|268575514|ref|XP_002642736.1| Hypothetical protein CBG21115	332	2.1e-96	342.915	GO:0006470 protein dephosphorylation	-	GO:0004721 phosphoprotein phosphatase activity	-
Locus_12990_Transcript_1/1_Confidence_0.000_Length_1789	1789	gi|312076963|ref|XP_003141094.1| hypothetical protein LOAG_05509	573	0	1153.23	GO:0018991 oviposition | GO:0051493 regulation of cytoskeleton organization | GO:0040007 growth | GO:0005975 carbohydrate metabolic process | GO:0010171 body morphogenesis | GO:0002119 nematode larval development | GO:0040011 locomotion | GO:0006898 receptor-mediated endocytosis | GO:0030241 skeletal muscle myosin thick filament assembly	GO:0030016 myofibril | GO:0032982 myosin filament	GO:0008092 cytoskeletal protein binding | GO:0004553 hydrolase activity, hydrolyzing O-glycosyl compounds | GO:0003774 motor activity	-
Locus_12994_Transcript_1/1_Confidence_0.000_Length_655	655	gi|324512935|gb|ADY45342.1| Chitinase domain-containing protein 1	211	1.06e-54	212.798	GO:0006032 chitin catabolic process | GO:0016998 cell wall macromolecule catabolic process	-	GO:0004568 chitinase activity | GO:0043169 cation binding	-
Locus_12997_Transcript_1/1_Confidence_0.000_Length_669	669	gi|268534002|ref|XP_002632131.1| Hypothetical protein CBG06987	136	7.56e-79	284.587	GO:0007052 mitotic spindle organization | GO:0022008 neurogenesis | GO:0000398 nuclear mRNA splicing, via spliceosome	GO:0071011 precatalytic spliceosome | GO:0071013 catalytic step 2 spliceosome	GO:0003729 mRNA binding | GO:0000166 nucleotide binding	-
Locus_130_Transcript_1/1_Confidence_0.000_Length_614	614	gi|324529762|gb|ADY49039.1| Transthyretin-like protein 5	121	1.69e-30	138.317	-	GO:0005615 extracellular space	-	-
Locus_13006_Transcript_1/1_Confidence_0.000_Length_1108	1108	gi|300952942|gb|ADK46902.1| cathepsin B	139	5.7e-32	144.15	GO:0006508 proteolysis	-	GO:0004197 cysteine-type endopeptidase activity	-
Locus_1302_Transcript_1/2_Confidence_0.333_Length_614	614	gi|312083329|ref|XP_003143816.1| hypothetical protein LOAG_08235	146	3.1e-11	76.3999	GO:0006355 regulation of transcription, DNA-dependent	-	GO:0003677 DNA binding	-
Locus_13027_Transcript_1/1_Confidence_0.000_Length_608	608	gi|193209667|ref|NP_508441.3| GLutamate Receptor family (AMPA) family member (glr-7)	166	5.86e-45	183.185	GO:0006811 ion transport | GO:0035235 ionotropic glutamate receptor signaling pathway | GO:0007268 synaptic transmission	GO:0045211 postsynaptic membrane | GO:0030054 cell junction | GO:0005886 plasma membrane | GO:0016021 integral to membrane	GO:0005234 extracellular-glutamate-gated ion channel activity | GO:0004970 ionotropic glutamate receptor activity	-
Locus_1304_Transcript_1/1_Confidence_0.000_Length_466	466	gi|17366679|sp|Q9BN19.1|HSP6_HETGL RecName: Full=Putative esophageal gland cell secretory protein 6; Flags: Precursor	143	1.04e-83	300.739	GO:0045454 cell redox homeostasis	-	GO:0008430 selenium binding	-
Locus_13062_Transcript_1/1_Confidence_0.000_Length_424	424	gi|324523965|gb|ADY48334.1| NADH dehydrogenase ubiquinone iron-sulfur protein 4	33	0.000153	53.966	-	-	-	-
Locus_13102_Transcript_1/1_Confidence_0.000_Length_1724	1724	gi|156545706|ref|XP_001604724.1| PREDICTED: speckle-type POZ protein-like	107	6.13e-05	57.5554	-	-	-	-
Locus_1311_Transcript_1/1_Confidence_0.000_Length_4126	4126	gi|324500624|gb|ADY40287.1| Paired amphipathic helix protein Sin3a	574	2.24e-146	508.926	GO:0006355 regulation of transcription, DNA-dependent	GO:0005634 nucleus	-	-
Locus_13134_Transcript_1/1_Confidence_0.000_Length_439	439	-	-	-	-	-	-	-	-
Locus_13140_Transcript_1/1_Confidence_0.000_Length_325	325	gi|126009882|gb|ABN64198.1| glutathione S-transferase-1	104	4.85e-36	153.124	GO:0006749 glutathione metabolic process | GO:0006803 glutathione conjugation reaction	-	GO:0004364 glutathione transferase activity	-
Locus_13144_Transcript_1/1_Confidence_0.000_Length_651	651	gi|324516961|gb|ADY46687.1| NADH dehydrogenase ubiquinone iron-sulfur protein 8	140	3.55e-70	258.563	GO:0040010 positive regulation of growth rate | GO:0008340 determination of adult lifespan | GO:0071688 striated muscle myosin thick filament assembly | GO:0006120 mitochondrial electron transport, NADH to ubiquinone | GO:0002119 nematode larval development | GO:0042493 response to drug | GO:0009792 embryo development ending in birth or egg hatching | GO:0006744 ubiquinone biosynthetic process | …	GO:0005739 mitochondrion | GO:0016020 membrane	GO:0008137 NADH dehydrogenase (ubiquinone) activity | GO:0009055 electron carrier activity | GO:0051539 4 iron, 4 sulfur cluster binding	1.6.99.5
Locus_13152_Transcript_1/1_Confidence_0.000_Length_406	406	gi|268559132|ref|XP_002637557.1| Hypothetical protein CBG19289	116	3.14e-46	185.429	GO:0009805 coumarin biosynthetic process | GO:0009809 lignin biosynthetic process | GO:0009811 stilbene biosynthetic process	-	GO:0016207 4-coumarate-CoA ligase activity	-
Locus_13156_Transcript_1/2_Confidence_0.333_Length_482	482	gi|341898708|gb|EGT54643.1| CBN-CPN-1 protein	142	1.32e-56	217.285	GO:0035626 juvenile hormone mediated signaling pathway | GO:0007517 muscle organ development | GO:0006939 smooth muscle contraction | GO:0007067 mitosis	GO:0005865 striated muscle thin filament	GO:0003779 actin binding | GO:0070594 juvenile hormone response element binding	-
Locus_13165_Transcript_1/1_Confidence_0.000_Length_197	197	gi|308500450|ref|XP_003112410.1| hypothetical protein CRE_31139	54	1.12e-15	87.1682	GO:0044262 cellular carbohydrate metabolic process | GO:0006108 malate metabolic process | GO:0006090 pyruvate metabolic process | GO:0019643 reductive tricarboxylic acid cycle | GO:0046487 glyoxylate metabolic process	-	GO:0030060 L-malate dehydrogenase activity | GO:0000166 nucleotide binding	-
Locus_13168_Transcript_1/1_Confidence_0.000_Length_286	286	gi|260804797|ref|XP_002597274.1| hypothetical protein BRAFLDRAFT_203636	95	3.08e-25	119.024	-	-	GO:0016787 hydrolase activity	-
Locus_13174_Transcript_1/1_Confidence_0.000_Length_1429	1429	gi|241826938|ref|XP_002416641.1| serine proteinase inhibitor serpin-3, putative	363	1.37e-39	168.379	GO:0030162 regulation of proteolysis | GO:0010951 negative regulation of endopeptidase activity	-	GO:0004867 serine-type endopeptidase inhibitor activity | GO:0016740 transferase activity	-
Locus_13184_Transcript_1/1_Confidence_0.000_Length_412	412	-	-	-	-	-	-	-	-
Locus_13193_Transcript_1/1_Confidence_0.000_Length_1044	1044	gi|341901977|gb|EGT57912.1| hypothetical protein CAEBREN_01895	237	5.05e-103	364.9	GO:0006561 proline biosynthetic process | GO:0055114 oxidation-reduction process | GO:0006525 arginine metabolic process	GO:0005737 cytoplasm	GO:0004735 pyrroline-5-carboxylate reductase activity | GO:0016616 oxidoreductase activity, acting on the CH-OH group of donors, NAD or NADP as acceptor | GO:0000166 nucleotide binding	1.5.1.2
Locus_13205_Transcript_1/1_Confidence_0.000_Length_383	383	-	-	-	-	-	-	-	-
Locus_1321_Transcript_1/1_Confidence_0.000_Length_1841	1841	gi|324505926|gb|ADY42538.1| N-acetylgalactosaminyltransferase 7	538	3.49e-288	980.038	GO:0016266 O-glycan processing	GO:0005794 Golgi apparatus | GO:0016021 integral to membrane	GO:0004653 polypeptide N-acetylgalactosaminyltransferase activity | GO:0005529 sugar binding	2.4.1.41
Locus_1322_Transcript_1/1_Confidence_0.000_Length_525	525	gi|324515968|gb|ADY46375.1| Membrane-associated progesterone receptor component 1	154	5.23e-47	189.018	GO:0007411 axon guidance | GO:0007165 signal transduction	GO:0030424 axon | GO:0005730 nucleolus | GO:0016021 integral to membrane | GO:0009986 cell surface | GO:0005792 microsome | GO:0005789 endoplasmic reticulum membrane	GO:0004872 receptor activity | GO:0005496 steroid binding | GO:0020037 heme binding	-
Locus_13225_Transcript_1/1_Confidence_0.000_Length_556	556	gi|324529029|gb|ADY48980.1| Calmodulin	64	3.38e-19	101.975	-	-	-	-
Locus_1324_Transcript_1/1_Confidence_0.000_Length_1462	1462	gi|308451287|ref|XP_003088614.1| hypothetical protein CRE_16551	336	2.99e-31	142.356	GO:0006508 proteolysis	-	GO:0004190 aspartic-type endopeptidase activity	-
Locus_13240_Transcript_1/1_Confidence_0.000_Length_1666	1666	gi|324517323|gb|ADY46785.1| Tubby protein 1, partial	256	2.46e-122	429.061	GO:0007186 G-protein coupled receptor signaling pathway | GO:0042733 embryonic digit morphogenesis | GO:0006355 regulation of transcription, DNA-dependent | GO:0021914 negative regulation of smoothened signaling pathway involved in ventral spinal cord patterning | GO:0060434 bronchus morphogenesis | GO:0048702 embryonic neurocranium morphogenesis | GO:0021953 central nervous system neuron differe…	GO:0035085 cilium axoneme | GO:0005576 extracellular region | GO:0005737 cytoplasm | GO:0005886 plasma membrane | GO:0005634 nucleus	GO:0005546 phosphatidylinositol-4,5-bisphosphate binding	-
Locus_13245_Transcript_1/1_Confidence_0.000_Length_670	670	gi|326680079|ref|XP_001921233.3| PREDICTED: mucin-2-like	73	5.02e-16	92.1036	GO:0006468 protein phosphorylation | GO:0006508 proteolysis | GO:0006030 chitin metabolic process | GO:0009069 serine family amino acid metabolic process	GO:0005576 extracellular region	GO:0005524 ATP binding | GO:0008061 chitin binding | GO:0004197 cysteine-type endopeptidase activity | GO:0004674 protein serine/threonine kinase activity	-
Locus_1327_Transcript_1/1_Confidence_0.000_Length_1945	1945	gi|324508074|gb|ADY43412.1| Gut esterase 1	512	5.4e-106	374.771	GO:0001523 retinoid metabolic process | GO:0006486 protein glycosylation | GO:0046486 glycerolipid metabolic process	GO:0005792 microsome	GO:0080030 methyl indole-3-acetate esterase activity | GO:0004091 carboxylesterase activity | GO:0003990 acetylcholinesterase activity | GO:0080031 methyl salicylate esterase activity | GO:0080032 methyl jasmonate esterase activity	-
Locus_13282_Transcript_1/1_Confidence_0.000_Length_803	803	-	-	-	-	-	-	-	-
Locus_13332_Transcript_1/1_Confidence_0.000_Length_8961	8961	gi|324499683|gb|ADY39871.1| Protein pad-1	373	1.47e-155	539.436	-	-	-	-
Locus_1343_Transcript_1/1_Confidence_0.000_Length_547	547	gi|324507194|gb|ADY43052.1| Serine/arginine-rich splicing factor 4	151	1.4e-43	178.699	-	-	GO:0003676 nucleic acid binding | GO:0000166 nucleotide binding	-
Locus_13431_Transcript_1/1_Confidence_0.000_Length_626	626	-	-	-	-	-	-	-	-
Locus_13438_Transcript_1/1_Confidence_0.000_Length_199	199	gi|328698828|ref|XP_001946858.2| PREDICTED: mannosyl-oligosaccharide alpha-1,2-mannosidase isoform A-like	56	1.55e-16	89.8602	GO:0008340 determination of adult lifespan | GO:0005975 carbohydrate metabolic process	GO:0016021 integral to membrane	GO:0004571 mannosyl-oligosaccharide 1,2-alpha-mannosidase activity | GO:0005509 calcium ion binding	-
Locus_1347_Transcript_1/1_Confidence_0.000_Length_476	476	gi|308477025|ref|XP_003100727.1| CRE-TAG-30 protein	60	3.94e-15	88.5142	GO:0040011 locomotion	-	-	-
Locus_13472_Transcript_1/1_Confidence_0.000_Length_197	197	gi|365894118|ref|ZP_09432275.1| hypothetical protein BRAO3843_1180004	55	0.00306	48.1332	-	-	-	-
Locus_13505_Transcript_1/1_Confidence_0.000_Length_279	279	-	-	-	-	-	-	-	-
Locus_13547_Transcript_1/1_Confidence_0.000_Length_161	161	gi|268530680|ref|XP_002630466.1| Hypothetical protein CBG11199	53	1.56e-20	100.18	-	GO:0005581 collagen	-	-
Locus_13582_Transcript_1/1_Confidence_0.000_Length_536	536	gi|170588507|ref|XP_001899015.1| GGL domain containing protein	64	1.08e-23	116.332	GO:0009792 embryo development ending in birth or egg hatching | GO:0035046 pronuclear migration | GO:0007186 G-protein coupled receptor signaling pathway	GO:0005834 heterotrimeric G-protein complex	GO:0004871 signal transducer activity	-
Locus_1363_Transcript_1/1_Confidence_0.000_Length_825	825	gi|17537877|ref|NP_494777.1| MoLTing defective family member (mlt-7)	196	8.57e-80	287.727	GO:0018149 peptide cross-linking | GO:0040032 post-embryonic body morphogenesis | GO:0042744 hydrogen peroxide catabolic process | GO:0055114 oxidation-reduction process | GO:0042338 cuticle development involved in collagen and cuticulin-based cuticle molting cycle | GO:0040007 growth | GO:0002119 nematode larval development | GO:0040011 locomotion | GO:0006804 peroxidase reaction | GO:0009395 ph…	GO:0005576 extracellular region	GO:0004601 peroxidase activity | GO:0020037 heme binding | GO:0004623 phospholipase A2 activity	-
Locus_13638_Transcript_1/1_Confidence_0.000_Length_161	161	gi|312102980|ref|XP_003150048.1| hypothetical protein LOAG_14504	53	5.26e-13	77.7459	-	-	-	-
Locus_13640_Transcript_1/1_Confidence_0.000_Length_323	323	-	-	-	-	-	-	-	-
Locus_13653_Transcript_1/1_Confidence_0.000_Length_936	936	gi|20163188|gb|AAG47838.2|AF318604_1 aldolase	265	5.29e-91	324.968	GO:0006096 glycolysis | GO:0006000 fructose metabolic process | GO:0006013 mannose metabolic process | GO:0006020 inositol metabolic process | GO:0006094 gluconeogenesis | GO:0006098 pentose-phosphate shunt | GO:0015976 carbon utilization	-	GO:0004332 fructose-bisphosphate aldolase activity	4.1.2.13
Locus_13661_Transcript_1/1_Confidence_0.000_Length_166	166	gi|312065172|ref|XP_003135661.1| hypothetical protein LOAG_00072	55	2.83e-14	81.784	GO:0006464 protein modification process | GO:0006570 tyrosine metabolic process	-	GO:0004835 tubulin-tyrosine ligase activity	-
Locus_13711_Transcript_1/1_Confidence_0.000_Length_916	916	-	-	-	-	-	-	-	-
Locus_13749_Transcript_1/1_Confidence_0.000_Length_283	283	gi|309358092|emb|CAP34433.2| CBR-COQ-2 protein	85	1.41e-07	62.9395	-	GO:0016021 integral to membrane	GO:0004659 prenyltransferase activity	-
Locus_1375_Transcript_1/1_Confidence_0.000_Length_1090	1090	gi|17532957|ref|NP_494997.1| VH1 dual-specificity phosphatase family member (vhp-1)	273	3.53e-46	188.121	GO:0006952 defense response | GO:0035335 peptidyl-tyrosine dephosphorylation | GO:0040010 positive regulation of growth rate | GO:0046329 negative regulation of JNK cascade | GO:0000188 inactivation of MAPK activity | GO:0002119 nematode larval development | GO:0040017 positive regulation of locomotion | GO:0046688 response to copper ion | GO:0002009 morphogenesis of an epithelium | GO:0009792 em…	GO:0005737 cytoplasm | GO:0005634 nucleus	GO:0008579 JUN kinase phosphatase activity | GO:0017017 MAP kinase tyrosine/serine/threonine phosphatase activity | GO:0004725 protein tyrosine phosphatase activity	3.1.3.16 | 3.1.3.48
Locus_1376_Transcript_1/1_Confidence_0.000_Length_638	638	gi|324508625|gb|ADY43638.1| Serpin B6	211	1.6e-56	218.182	GO:0010466 negative regulation of peptidase activity	GO:0005737 cytoplasm	GO:0004867 serine-type endopeptidase inhibitor activity	-
Locus_1379_Transcript_1/1_Confidence_0.000_Length_2654	2654	gi|324507010|gb|ADY42980.1| Vesicle-fusing ATPase, partial	746	1.17999999999e-314	1067.98	GO:0016082 synaptic vesicle priming | GO:0000003 reproduction | GO:0006891 intra-Golgi vesicle-mediated transport | GO:0048172 regulation of short-term neuronal synaptic plasticity | GO:0006898 receptor-mediated endocytosis | GO:0006915 apoptotic process | GO:0006911 phagocytosis, engulfment | GO:0007030 Golgi organization | GO:0009792 embryo development ending in birth or egg hatching | GO:00021…	GO:0005737 cytoplasm	GO:0016887 ATPase activity | GO:0005524 ATP binding	-
Locus_13807_Transcript_1/1_Confidence_0.000_Length_396	396	-	-	-	-	-	-	-	-
Locus_13833_Transcript_1/1_Confidence_0.000_Length_455	455	-	-	-	-	-	-	-	-
Locus_13847_Transcript_1/1_Confidence_0.000_Length_169	169	-	-	-	-	-	-	-	-
Locus_13864_Transcript_1/1_Confidence_0.000_Length_1083	1083	gi|226433073|gb|ACO55952.1| beta-1,4-endoglucanase	315	8.62e-221	756.147	-	-	-	3.2.1.4
Locus_1388_Transcript_1/1_Confidence_0.000_Length_650	650	gi|71981847|ref|NP_001021350.1| C-type LECtin family member (clec-225)	148	8.3e-41	170.622	-	GO:0016021 integral to membrane	GO:0005488 binding	-
Locus_13918_Transcript_1/1_Confidence_0.000_Length_2149	2149	gi|312087442|ref|XP_003145473.1| tubulin-tyrosine ligase	541	3e-178	614.814	GO:0018095 protein polyglutamylation | GO:0006570 tyrosine metabolic process	GO:0005929 cilium | GO:0005932 microtubule basal body | GO:0045298 tubulin complex	GO:0004835 tubulin-tyrosine ligase activity | GO:0015631 tubulin binding | GO:0005524 ATP binding	-
Locus_1392_Transcript_1/2_Confidence_0.333_Length_1554	1554	gi|170578034|ref|XP_001894237.1| hypothetical protein Bm1_13865	159	2.53e-60	231.194	-	GO:0005622 intracellular	GO:0008270 zinc ion binding	-
Locus_13923_Transcript_1/1_Confidence_0.000_Length_206	206	-	-	-	-	-	-	-	-
Locus_13939_Transcript_1/1_Confidence_0.000_Length_200	200	-	-	-	-	-	-	-	-
Locus_1396_Transcript_1/1_Confidence_0.000_Length_1103	1103	gi|324503212|gb|ADY41399.1| RUN and FYVE domain-containing protein 2	173	2.33e-51	203.824	-	-	GO:0008270 zinc ion binding	-
Locus_13990_Transcript_1/1_Confidence_0.000_Length_1661	1661	gi|14537990|gb|AAK66762.1|AF386073_1 proprotein convertase 2	552	0	1300.39	GO:0061096 negative regulation of turning behavior involved in mating | GO:0008340 determination of adult lifespan | GO:0006508 proteolysis	GO:0005615 extracellular space | GO:0030424 axon	GO:0004252 serine-type endopeptidase activity	-
Locus_14_Transcript_1/1_Confidence_0.000_Length_2989	2989	gi|212276326|ref|NP_001130962.1| uncharacterized protein LOC100192067	56	0.000109	57.5554	-	-	-	1.6.5.3
Locus_1400_Transcript_1/1_Confidence_0.000_Length_1221	1221	gi|17544092|ref|NP_500969.1| hypothetical protein Y73B6BL.4	253	5.09e-76	276.959	GO:0016485 protein processing | GO:0006810 transport | GO:0006631 fatty acid metabolic process | GO:0043085 positive regulation of catalytic activity | GO:0009395 phospholipid catabolic process	GO:0005624 membrane fraction | GO:0005778 peroxisomal membrane | GO:0016021 integral to membrane	GO:0047499 calcium-independent phospholipase A2 activity	-
Locus_14026_Transcript_1/1_Confidence_0.000_Length_1215	1215	gi|324506726|gb|ADY42864.1| Eukaryotic translation initiation factor 3 subunit B	368	7.88e-109	384.193	GO:0040010 positive regulation of growth rate | GO:0008340 determination of adult lifespan | GO:0006915 apoptotic process | GO:0000003 reproduction | GO:0010171 body morphogenesis | GO:0019915 lipid storage | GO:0002119 nematode larval development | GO:0040011 locomotion | GO:0006446 regulation of translational initiation | GO:0006898 receptor-mediated endocytosis | GO:0009792 embryo development …	GO:0005829 cytosol | GO:0005852 eukaryotic translation initiation factor 3 complex | GO:0005840 ribosome	GO:0003743 translation initiation factor activity | GO:0003729 mRNA binding | GO:0000166 nucleotide binding	-
Locus_14046_Transcript_1/1_Confidence_0.000_Length_1500	1500	gi|324515536|gb|ADY46234.1| Tubulin alpha-1C chain, partial	441	1.13e-279	951.771	GO:0051258 protein polymerization | GO:0006184 GTP catabolic process | GO:0007018 microtubule-based movement	GO:0005879 axonemal microtubule | GO:0005737 cytoplasm	GO:0003924 GTPase activity | GO:0005198 structural molecule activity | GO:0005525 GTP binding	-
Locus_1406_Transcript_1/1_Confidence_0.000_Length_455	455	gi|346468339|gb|AEO34014.1| hypothetical protein	151	1.62e-89	320.032	GO:0040010 positive regulation of growth rate | GO:0006396 RNA processing | GO:0008340 determination of adult lifespan | GO:0006915 apoptotic process | GO:0040035 hermaphrodite genitalia development | GO:0010171 body morphogenesis | GO:0002119 nematode larval development | GO:0009792 embryo development ending in birth or egg hatching | GO:0001703 gastrulation with mouth forming first	GO:0005634 nucleus	GO:0003723 RNA binding | GO:0008026 ATP-dependent helicase activity | GO:0005524 ATP binding	3.6.4.13
Locus_14061_Transcript_1/1_Confidence_0.000_Length_1523	1523	gi|268619100|gb|ACZ13326.1| Y43F8B.1b-like protein	221	1.6e-58	225.81	GO:0007606 sensory perception of chemical stimulus | GO:0051301 cell division | GO:0015031 protein transport | GO:0007165 signal transduction | GO:0006446 regulation of translational initiation	GO:0016021 integral to membrane | GO:0030288 outer membrane-bounded periplasmic space | GO:0005840 ribosome	GO:0004888 transmembrane signaling receptor activity | GO:0008565 protein transporter activity | GO:0003743 translation initiation factor activity	-
Locus_14067_Transcript_1/1_Confidence_0.000_Length_500	500	gi|198430593|ref|XP_002125621.1| PREDICTED: similar to SH3-domain GRB2-like endophilin B1	160	1.32e-23	115.884	-	-	-	-
Locus_14072_Transcript_2/3_Confidence_0.333_Length_1148	1148	gi|17568715|ref|NP_510674.1| Carbonic AnHydrase family member (cah-3)	146	1.04e-39	168.379	GO:0006730 one-carbon metabolic process | GO:0006807 nitrogen compound metabolic process	-	GO:0008270 zinc ion binding | GO:0004089 carbonate dehydratase activity	4.2.1.1
Locus_14082_Transcript_1/2_Confidence_0.333_Length_502	502	gi|332255852|ref|XP_003277041.1| PREDICTED: 40S ribosomal protein S15-like isoform 6	110	7.27e-40	167.033	GO:0006412 translation | GO:0042254 ribosome biogenesis	GO:0015935 small ribosomal subunit	GO:0003735 structural constituent of ribosome | GO:0003723 RNA binding	-
Locus_14083_Transcript_1/1_Confidence_0.500_Length_176	176	gi|8571915|gb|AAF76926.1|AF159591_1 hypothetical esophageal gland cell secretory protein 12	45	4.1e-20	99.7311	-	-	-	-
Locus_14084_Transcript_1/1_Confidence_0.000_Length_483	483	gi|31247902|gb|AAO49799.1| arginine kinase	123	1.02e-73	267.537	GO:0016310 phosphorylation | GO:0006525 arginine metabolic process | GO:0006560 proline metabolic process	GO:0016021 integral to membrane	GO:0005524 ATP binding | GO:0004054 arginine kinase activity	-
Locus_1411_Transcript_1/1_Confidence_0.000_Length_1062	1062	gi|324505906|gb|ADY42530.1| Nicastrin	326	2.74e-68	254.076	GO:0016485 protein processing	GO:0016021 integral to membrane	-	-
Locus_14118_Transcript_1/1_Confidence_0.000_Length_406	406	gi|17567589|ref|NP_510438.1| CalSeQuestrin family member (csq-1)	92	2.25e-38	161.649	GO:0055074 calcium ion homeostasis	GO:0005737 cytoplasm | GO:0016324 apical plasma membrane | GO:0042383 sarcolemma | GO:0005634 nucleus	GO:0005515 protein binding | GO:0005509 calcium ion binding	-
Locus_14161_Transcript_1/1_Confidence_0.000_Length_778	778	gi|324507525|gb|ADY43190.1| Pre-mRNA polyadenylation factor fip1, partial	167	1.26e-44	182.737	-	-	-	-
Locus_14163_Transcript_1/1_Confidence_0.000_Length_564	564	-	-	-	-	-	-	-	-
Locus_1417_Transcript_1/2_Confidence_0.333_Length_782	782	-	-	-	-	-	-	-	-
Locus_1418_Transcript_1/1_Confidence_0.000_Length_348	348	gi|324533807|gb|ADY49334.1| 60S ribosomal protein L18a, partial	62	4.52e-27	125.754	GO:0009792 embryo development ending in birth or egg hatching | GO:0002119 nematode larval development | GO:0040010 positive regulation of growth rate | GO:0000003 reproduction | GO:0006412 translation | GO:0006915 apoptotic process | GO:0042254 ribosome biogenesis	GO:0005840 ribosome	GO:0003735 structural constituent of ribosome	-
Locus_1420_Transcript_1/1_Confidence_0.000_Length_1198	1198	gi|324512405|gb|ADY45140.1| DnaJ dnj-20	348	3.79e-165	571.292	GO:0006457 protein folding	-	GO:0031072 heat shock protein binding | GO:0051082 unfolded protein binding	-
Locus_14210_Transcript_1/1_Confidence_0.000_Length_374	374	-	-	-	-	-	-	-	-
Locus_14236_Transcript_1/1_Confidence_0.000_Length_212	212	gi|341893372|gb|EGT49307.1| hypothetical protein CAEBREN_20117	69	7.38e-26	118.576	GO:0050873 brown fat cell differentiation | GO:0015031 protein transport	GO:0005730 nucleolus | GO:0016020 membrane | GO:0005829 cytosol	GO:0008430 selenium binding	-
Locus_14251_Transcript_1/1_Confidence_0.000_Length_197	197	gi|296203828|ref|XP_002749070.1| PREDICTED: hypothetical protein LOC100403916	60	9.29e-08	62.4909	-	-	-	-
Locus_14282_Transcript_1/1_Confidence_0.000_Length_235	235	gi|326435216|gb|EGD80786.1| heat shock protein	27	7.22e-08	63.3882	-	-	-	-
Locus_1429_Transcript_1/1_Confidence_0.000_Length_2270	2270	gi|324507455|gb|ADY43159.1| NRAMP-like transporter smf-1	507	6.79e-229	783.068	GO:0070574 cadmium ion transmembrane transport | GO:0070839 divalent metal ion export | GO:0010039 response to iron ion | GO:0034755 iron ion transmembrane transport | GO:0035162 embryonic hemopoiesis | GO:0055072 iron ion homeostasis | GO:0046688 response to copper ion | GO:0006876 cellular cadmium ion homeostasis | GO:0042541 hemoglobin biosynthetic process | GO:0006885 regulation of pH	GO:0016021 integral to membrane | GO:0005886 plasma membrane	GO:0005381 iron ion transmembrane transporter activity | GO:0051139 metal ion:hydrogen antiporter activity	-
Locus_14312_Transcript_1/1_Confidence_0.000_Length_520	520	gi|260940282|ref|XP_002614441.1| hypothetical protein CLUG_05927	163	3.32e-35	152.675	GO:0006184 GTP catabolic process | GO:0006446 regulation of translational initiation	GO:0005840 ribosome	GO:0003743 translation initiation factor activity | GO:0003924 GTPase activity | GO:0005525 GTP binding	-
Locus_14370_Transcript_1/1_Confidence_0.000_Length_389	389	gi|268534716|ref|XP_002632491.1| C. briggsae CBR-CCG-1 protein	126	1.51e-36	155.816	-	-	-	-
Locus_14403_Transcript_1/2_Confidence_0.333_Length_326	326	-	-	-	-	-	-	-	-
Locus_14419_Transcript_1/1_Confidence_0.000_Length_354	354	gi|242003737|ref|XP_002422842.1| lipocalin-1 interacting membrane receptor, putative	83	9.45e-17	93.001	GO:0007165 signal transduction	-	GO:0004872 receptor activity	-
Locus_14436_Transcript_1/2_Confidence_0.333_Length_536	536	gi|312081793|ref|XP_003143176.1| TAG-18 protein	174	5.03e-72	262.601	-	-	-	-
Locus_14441_Transcript_1/1_Confidence_0.000_Length_478	478	-	-	-	-	-	-	-	-
Locus_14448_Transcript_1/1_Confidence_0.000_Length_218	218	-	-	-	-	-	-	-	-
Locus_14458_Transcript_1/2_Confidence_0.333_Length_325	325	-	-	-	-	-	-	-	-
Locus_1446_Transcript_1/1_Confidence_0.000_Length_2163	2163	gi|341878509|gb|EGT34444.1| CBN-SDHA-1 protein	589	0	1184.19	GO:0040010 positive regulation of growth rate | GO:0022900 electron transport chain | GO:0018991 oviposition | GO:0006099 tricarboxylic acid cycle | GO:0010171 body morphogenesis | GO:0002119 nematode larval development | GO:0009792 embryo development ending in birth or egg hatching | GO:0008654 phospholipid biosynthetic process | GO:0006544 glycine metabolic process | GO:0006563 L-serine metabol…	GO:0005743 mitochondrial inner membrane | GO:0045281 succinate dehydrogenase complex	GO:0004609 phosphatidylserine decarboxylase activity | GO:0009055 electron carrier activity | GO:0050660 flavin adenine dinucleotide binding | GO:0008177 succinate dehydrogenase (ubiquinone) activity	1.3.5.1
Locus_14478_Transcript_1/1_Confidence_0.000_Length_340	340	-	-	-	-	-	-	-	-
Locus_14491_Transcript_1/1_Confidence_0.000_Length_790	790	gi|308512589|ref|XP_003118477.1| CRE-CAL-5 protein	138	3.02e-69	256.32	GO:0055085 transmembrane transport | GO:0006468 protein phosphorylation | GO:0009069 serine family amino acid metabolic process	GO:0019861 flagellum | GO:0016021 integral to membrane	GO:0005509 calcium ion binding | GO:0005524 ATP binding | GO:0004674 protein serine/threonine kinase activity	-
Locus_14531_Transcript_1/1_Confidence_0.000_Length_225	225	gi|226433073|gb|ACO55952.1| beta-1,4-endoglucanase	27	1.17e-05	56.2094	-	-	-	-
Locus_14532_Transcript_1/1_Confidence_0.000_Length_628	628	gi|324523649|gb|ADY48278.1| Orcokinin peptides type B	117	5.55e-25	120.819	-	-	-	-
Locus_14535_Transcript_1/1_Confidence_0.000_Length_249	249	gi|115383345|gb|ABI96897.1| mitogen-activated protein kinase 1	27	3.21e-09	67.875	-	-	-	-
Locus_14588_Transcript_1/1_Confidence_0.000_Length_357	357	gi|324513577|gb|ADY45575.1| Signal peptidase complex subunit 3	112	3.81e-37	157.162	GO:0040010 positive regulation of growth rate | GO:0006465 signal peptide processing | GO:0006915 apoptotic process | GO:0000003 reproduction | GO:0018996 molting cycle, collagen and cuticulin-based cuticle | GO:0006508 proteolysis | GO:0002119 nematode larval development | GO:0040011 locomotion | GO:0006898 receptor-mediated endocytosis | GO:0009792 embryo development ending in birth or egg hatc…	GO:0005787 signal peptidase complex | GO:0016021 integral to membrane | GO:0005792 microsome	GO:0008233 peptidase activity	-
Locus_14679_Transcript_1/1_Confidence_0.000_Length_394	394	gi|63054449|ref|NP_588301.2| Swr1 complex bromodomain subunit Brf1	102	4.16e-23	113.64	GO:0042967 acyl-carrier-protein biosynthetic process	GO:0005634 nucleus	GO:0005524 ATP binding | GO:0008080 N-acetyltransferase activity | GO:0003677 DNA binding	-
Locus_1471_Transcript_1/1_Confidence_0.000_Length_381	381	gi|326925913|ref|XP_003209151.1| PREDICTED: nuclear cap-binding protein subunit 2-like	72	1.6e-31	140.112	GO:0016477 cell migration | GO:0040022 feminization of hermaphroditic germ-line | GO:0040010 positive regulation of growth rate | GO:0008340 determination of adult lifespan | GO:0040035 hermaphrodite genitalia development | GO:0008380 RNA splicing | GO:0002119 nematode larval development | GO:0006370 mRNA capping | GO:0042127 regulation of cell proliferation | GO:0007281 germ cell development | G…	GO:0005635 nuclear envelope	GO:0003723 RNA binding | GO:0000166 nucleotide binding	-
Locus_14724_Transcript_1/1_Confidence_0.000_Length_674	674	gi|170589365|ref|XP_001899444.1| ADP-ribosylation factor-like protein 3	164	8.69e-90	320.929	GO:0008340 determination of adult lifespan | GO:0000910 cytokinesis | GO:0007049 cell cycle | GO:0007264 small GTPase mediated signal transduction | GO:0006184 GTP catabolic process | GO:0006886 intracellular protein transport | GO:0007186 G-protein coupled receptor signaling pathway	GO:0030496 midbody | GO:0000139 Golgi membrane | GO:0005876 spindle microtubule | GO:0005813 centrosome | GO:0005881 cytoplasmic microtubule | GO:0032391 photoreceptor connecting cilium | GO:0005634 nucleus | GO:0045298 tubulin complex	GO:0008017 microtubule binding | GO:0004871 signal transducer activity | GO:0019003 GDP binding | GO:0003924 GTPase activity | GO:0005525 GTP binding	-
Locus_1474_Transcript_1/1_Confidence_0.000_Length_1443	1443	gi|328724646|ref|XP_001948737.2| PREDICTED: protein alan shepard-like	105	1.28e-25	124.408	-	-	-	-
Locus_14742_Transcript_1/1_Confidence_0.000_Length_256	256	gi|255938556|ref|XP_002560048.1| Pc14g00540	50	1.12e-06	59.7988	-	-	-	-
Locus_14759_Transcript_1/1_Confidence_0.000_Length_477	477	-	-	-	-	-	-	-	-
Locus_14765_Transcript_1/1_Confidence_0.000_Length_985	985	gi|323709823|gb|ADY02960.1| expansin	278	9.76e-61	231.643	-	-	-	-
Locus_14803_Transcript_1/1_Confidence_0.000_Length_205	205	-	-	-	-	-	-	-	-
Locus_14878_Transcript_1/1_Confidence_0.000_Length_202	202	-	-	-	-	-	-	-	-
Locus_14883_Transcript_1/1_Confidence_0.000_Length_251	251	gi|170581866|ref|XP_001895873.1| hypothetical protein	81	3.25e-29	130.241	-	-	-	-
Locus_14909_Transcript_1/1_Confidence_0.000_Length_393	393	-	-	-	-	-	-	-	-
Locus_1494_Transcript_1/1_Confidence_0.000_Length_845	845	-	-	-	-	-	-	-	-
Locus_14951_Transcript_1/1_Confidence_0.000_Length_198	198	-	-	-	-	-	-	-	-
Locus_14953_Transcript_1/1_Confidence_0.000_Length_375	375	gi|346469147|gb|AEO34418.1| hypothetical protein	124	1.68e-72	263.499	GO:0040035 hermaphrodite genitalia development | GO:0009792 embryo development ending in birth or egg hatching | GO:0006351 transcription, DNA-dependent | GO:0006144 purine base metabolic process | GO:0006206 pyrimidine base metabolic process	GO:0005730 nucleolus	GO:0003899 DNA-directed RNA polymerase activity | GO:0003677 DNA binding	-
Locus_1498_Transcript_1/1_Confidence_0.000_Length_292	292	-	-	-	-	-	-	-	-
Locus_14994_Transcript_2/2_Confidence_0.000_Length_495	495	-	-	-	-	-	-	-	-
Locus_15_Transcript_1/1_Confidence_0.000_Length_2073	2073	gi|312086497|ref|XP_003145099.1| intermediate filament tail domain-containing protein	570	3.32e-159	551.55	GO:0008340 determination of adult lifespan | GO:0051983 regulation of chromosome segregation | GO:0031081 nuclear pore distribution | GO:0040011 locomotion | GO:0008284 positive regulation of cell proliferation | GO:0009792 embryo development ending in birth or egg hatching | GO:0007067 mitosis | GO:0002119 nematode larval development | GO:0007281 germ cell development | GO:0010171 body morphogen…	GO:0005637 nuclear inner membrane | GO:0005638 lamin filament	GO:0042393 histone binding | GO:0005198 structural molecule activity | GO:0032440 2-alkenal reductase [NAD(P)] activity	-
Locus_1500_Transcript_1/1_Confidence_0.000_Length_3793	3793	gi|324500645|gb|ADY40297.1| Insulin-like growth factor-binding protein complex acid labile subunit	996	7.74e-188	646.67	GO:0006468 protein phosphorylation | GO:0007165 signal transduction	-	GO:0005524 ATP binding | GO:0004672 protein kinase activity | GO:0004872 receptor activity	-
Locus_1503_Transcript_1/1_Confidence_0.000_Length_439	439	gi|57283051|emb|CAD56894.1| mitogen-activated protein kinase 1	63	1.82e-21	108.705	GO:0018105 peptidyl-serine phosphorylation | GO:0007265 Ras protein signal transduction | GO:0008340 determination of adult lifespan | GO:0006915 apoptotic process | GO:0040007 growth | GO:0040027 negative regulation of vulval development | GO:0040035 hermaphrodite genitalia development | GO:0009792 embryo development ending in birth or egg hatching | GO:0051729 germline cell cycle switching, mit…	GO:0005737 cytoplasm | GO:0005634 nucleus	GO:0004707 MAP kinase activity | GO:0004713 protein tyrosine kinase activity | GO:0005524 ATP binding | GO:0005515 protein binding	-
Locus_15069_Transcript_1/1_Confidence_0.000_Length_183	183	-	-	-	-	-	-	-	-
Locus_1508_Transcript_1/1_Confidence_0.000_Length_1002	1002	gi|268619126|gb|ACZ13339.1| ATP synthase alpha chain	323	1.84e-184	635.453	GO:0040010 positive regulation of growth rate | GO:0008340 determination of adult lifespan | GO:0006915 apoptotic process | GO:0015986 ATP synthesis coupled proton transport | GO:0000003 reproduction | GO:0002119 nematode larval development | GO:0015991 ATP hydrolysis coupled proton transport | GO:0009792 embryo development ending in birth or egg hatching | GO:0006119 oxidative phosphorylation	GO:0045261 proton-transporting ATP synthase complex, catalytic core F(1)	GO:0046933 hydrogen ion transporting ATP synthase activity, rotational mechanism | GO:0005524 ATP binding | GO:0046961 proton-transporting ATPase activity, rotational mechanism	-
Locus_15089_Transcript_1/1_Confidence_0.000_Length_237	237	gi|167525138|ref|XP_001746904.1| p68DDX5 RNA helicase	26	2.01e-08	65.1829	-	-	-	-
Locus_151_Transcript_1/1_Confidence_0.000_Length_1114	1114	gi|324503898|gb|ADY41684.1| Eukaryotic translation initiation factor 3 subunit L	348	1.41e-172	595.969	GO:0006446 regulation of translational initiation	GO:0005840 ribosome	GO:0003743 translation initiation factor activity	-
Locus_15124_Transcript_1/1_Confidence_0.000_Length_277	277	gi|324517449|gb|ADY46825.1| 32 kDa beta-galactoside-binding lectin lec-3	92	3.77e-31	136.971	-	-	-	-
Locus_15126_Transcript_1/1_Confidence_0.000_Length_581	581	-	-	-	-	-	-	-	-
Locus_15137_Transcript_1/1_Confidence_0.000_Length_191	191	-	-	-	-	-	-	-	-
Locus_15138_Transcript_1/1_Confidence_0.000_Length_200	200	gi|17560358|ref|NP_505733.1| yeast Glc Seven-like Phosphatases family member (gsp-1)	66	7.15e-39	155.816	GO:0009792 embryo development ending in birth or egg hatching | GO:0002119 nematode larval development | GO:0007126 meiosis | GO:0006412 translation | GO:0042254 ribosome biogenesis | GO:0006470 protein dephosphorylation	GO:0005840 ribosome | GO:0008287 protein serine/threonine phosphatase complex	GO:0003735 structural constituent of ribosome | GO:0004722 protein serine/threonine phosphatase activity | GO:0003723 RNA binding	-
Locus_15148_Transcript_2/2_Confidence_0.000_Length_800	800	gi|7511248|pir||T27937 hypothetical protein ZK622.2 - Caenorhabditis elegans	97	1.24e-61	233.886	-	-	GO:0008270 zinc ion binding	-
Locus_15178_Transcript_1/1_Confidence_0.000_Length_359	359	-	-	-	-	-	-	-	-
Locus_1518_Transcript_1/1_Confidence_0.000_Length_442	442	gi|324537226|gb|ADY49493.1| Chondroitin proteoglycan 3, partial	66	1.07e-07	64.2856	-	-	-	-
Locus_15192_Transcript_1/1_Confidence_0.000_Length_250	250	-	-	-	-	-	-	-	-
Locus_15213_Transcript_1/1_Confidence_0.000_Length_161	161	gi|169771151|ref|XP_001820045.1| polyadenylate-binding protein, cytoplasmic and nuclear	46	3.82e-07	59.7988	-	-	-	-
Locus_15216_Transcript_1/1_Confidence_0.000_Length_270	270	-	-	-	-	-	-	-	-
Locus_15220_Transcript_1/1_Confidence_0.000_Length_1120	1120	-	-	-	-	-	-	-	-
Locus_15229_Transcript_1/1_Confidence_0.000_Length_219	219	gi|312102790|ref|XP_003149996.1| hypothetical protein LOAG_14452	59	8.59e-08	62.9395	-	-	-	-
Locus_15235_Transcript_1/1_Confidence_0.000_Length_361	361	gi|17530145|gb|AAL40718.1|AF402308_1 myosin regulatory light chain	50	5.4e-18	97.0391	GO:0002119 nematode larval development | GO:0043051 regulation of pharyngeal pumping | GO:0006937 regulation of muscle contraction | GO:0018991 oviposition | GO:0040017 positive regulation of locomotion | GO:0040007 growth	-	GO:0005509 calcium ion binding	-
Locus_15238_Transcript_1/1_Confidence_0.000_Length_918	918	-	-	-	-	-	-	-	-
Locus_15245_Transcript_1/1_Confidence_0.000_Length_336	336	gi|354549423|gb|AER27768.1| beta-1,4-endoglucanase	104	2.33e-17	94.7957	GO:0005975 carbohydrate metabolic process	-	GO:0030246 carbohydrate binding | GO:0004553 hydrolase activity, hydrolyzing O-glycosyl compounds | GO:0043169 cation binding	-
Locus_15252_Transcript_1/1_Confidence_0.000_Length_230	230	gi|57864646|gb|AAW56943.1| FMRFamide-related peptide FLP-18 precursor	25	0.00111	49.9279	-	-	-	-
Locus_15266_Transcript_1/1_Confidence_0.000_Length_316	316	gi|365764792|gb|EHN06313.1| Dan4p	48	1.47e-10	72.8105	-	-	-	-
Locus_15272_Transcript_1/1_Confidence_0.000_Length_741	741	-	-	-	-	-	-	-	-
Locus_15284_Transcript_1/1_Confidence_0.000_Length_581	581	gi|307131035|ref|YP_003883051.1| Fe3+ ABC transporter substrate-binding protein	159	7.64e-61	230.745	-	-	-	-
Locus_15288_Transcript_1/1_Confidence_0.000_Length_508	508	gi|312072550|ref|XP_003139117.1| hypothetical protein LOAG_03532	84	4.98e-08	65.6316	GO:0006265 DNA topological change	GO:0005615 extracellular space | GO:0005694 chromosome	GO:0003918 DNA topoisomerase (ATP-hydrolyzing) activity | GO:0005524 ATP binding	-
Locus_15293_Transcript_1/1_Confidence_0.000_Length_1125	1125	-	-	-	-	-	-	-	-
Locus_15306_Transcript_1/1_Confidence_0.000_Length_458	458	gi|14211968|gb|AAK55116.1| venom allergen-like protein	152	1.61e-84	303.431	-	GO:0005576 extracellular region	-	-
Locus_15318_Transcript_1/1_Confidence_0.000_Length_292	292	gi|2257949|gb|AAC48327.1| beta-1,4-endoglucanase-1 precursor	91	1.15e-33	145.048	-	-	-	-
Locus_15334_Transcript_1/1_Confidence_0.000_Length_161	161	gi|17530145|gb|AAL40718.1|AF402308_1 myosin regulatory light chain	44	3.39e-14	81.3353	GO:0002119 nematode larval development | GO:0043051 regulation of pharyngeal pumping | GO:0006937 regulation of muscle contraction | GO:0018991 oviposition | GO:0040017 positive regulation of locomotion | GO:0040007 growth	-	GO:0005509 calcium ion binding	-
Locus_15343_Transcript_1/1_Confidence_0.000_Length_950	950	gi|139439217|ref|ZP_01772659.1| Hypothetical protein COLAER_01671	91	1.56e-27	129.793	-	-	-	-
Locus_15345_Transcript_1/1_Confidence_0.000_Length_539	539	-	-	-	-	-	-	-	-
Locus_15348_Transcript_2/2_Confidence_0.000_Length_846	846	-	-	-	-	-	-	-	-
Locus_15353_Transcript_1/1_Confidence_0.000_Length_921	921	gi|341890648|gb|EGT46583.1| hypothetical protein CAEBREN_29060	144	1.3e-06	62.0422	-	-	-	-
Locus_15358_Transcript_1/1_Confidence_0.000_Length_857	857	gi|300952942|gb|ADK46902.1| cathepsin B	197	5.51e-31	140.561	GO:0006508 proteolysis	-	GO:0004197 cysteine-type endopeptidase activity	-
Locus_15448_Transcript_1/1_Confidence_0.000_Length_562	562	-	-	-	-	-	-	-	-
Locus_1545_Transcript_1/1_Confidence_0.000_Length_786	786	gi|313509547|gb|ADR66027.1| triosephosphate isomerase	242	2.03e-118	416.049	GO:0045454 cell redox homeostasis | GO:0071688 striated muscle myosin thick filament assembly | GO:0008340 determination of adult lifespan | GO:0006000 fructose metabolic process | GO:0006013 mannose metabolic process | GO:0006020 inositol metabolic process | GO:0006094 gluconeogenesis | GO:0006096 glycolysis | GO:0015976 carbon utilization | GO:0046486 glycerolipid metabolic process	GO:0005622 intracellular	GO:0004807 triose-phosphate isomerase activity	5.3.1.1
Locus_1549_Transcript_1/1_Confidence_0.000_Length_620	620	gi|324511192|gb|ADY44666.1| Unknown	198	3.63e-88	315.545	GO:0006629 lipid metabolic process	-	GO:0016787 hydrolase activity	-
Locus_15516_Transcript_1/1_Confidence_0.000_Length_1337	1337	-	-	-	-	-	-	-	-
Locus_15520_Transcript_1/1_Confidence_0.000_Length_161	161	-	-	-	-	-	-	-	-
Locus_15539_Transcript_1/1_Confidence_0.500_Length_418	418	gi|342159972|gb|AEL16453.1| VAP1 protein	40	4.66e-16	91.2063	-	-	-	-
Locus_15565_Transcript_1/1_Confidence_0.000_Length_590	590	gi|302151395|gb|ADK97622.1| NADH dehydrogenase subunit 5	146	1.83e-05	57.5554	-	-	-	-
Locus_15579_Transcript_1/1_Confidence_0.000_Length_704	704	gi|13359451|dbj|BAB33421.1| putative senescence-associated protein	53	3.38e-14	86.2708	-	-	-	-
Locus_15592_Transcript_1/1_Confidence_0.000_Length_379	379	-	-	-	-	-	-	-	-
Locus_15594_Transcript_1/1_Confidence_0.000_Length_413	413	gi|324515159|gb|ADY46109.1| Peptidyl-alpha-hydroxyglycine alpha-amidating lyase	132	1.9e-54	209.657	GO:0006518 peptide metabolic process | GO:0055114 oxidation-reduction process	GO:0016020 membrane	GO:0005507 copper ion binding | GO:0004504 peptidylglycine monooxygenase activity | GO:0016829 lyase activity	-
Locus_15642_Transcript_1/1_Confidence_0.000_Length_348	348	gi|170574000|ref|XP_001892631.1| hypothetical protein Bm1_05795	31	8.07e-09	67.4263	-	-	-	-
Locus_15662_Transcript_1/1_Confidence_0.000_Length_1332	1332	gi|324510526|gb|ADY44402.1| Lysosomal acid phosphatase	366	2.64e-83	299.393	GO:0006771 riboflavin metabolic process | GO:0019497 hexachlorocyclohexane metabolic process	-	GO:0003993 acid phosphatase activity	-
Locus_15679_Transcript_1/1_Confidence_0.000_Length_380	380	gi|268566547|ref|XP_002639751.1| Hypothetical protein CBG02195	74	7.08e-22	109.602	GO:0006123 mitochondrial electron transport, cytochrome c to oxygen | GO:0015992 proton transport	GO:0005758 mitochondrial intermembrane space | GO:0045277 respiratory chain complex IV	GO:0004129 cytochrome-c oxidase activity	-
Locus_15689_Transcript_1/1_Confidence_0.000_Length_678	678	gi|17553934|ref|NP_498776.1| Heat Shock Protein family member (hsp-12.2)	88	3.91e-22	111.845	GO:0000003 reproduction	GO:0005737 cytoplasm	GO:0031072 heat shock protein binding	-
Locus_15696_Transcript_1/2_Confidence_0.333_Length_365	365	-	-	-	-	-	-	-	-
Locus_15699_Transcript_1/1_Confidence_0.000_Length_429	429	gi|21739125|emb|CAD38523.1| secreted glutathione peroxidase	142	4.06e-79	285.484	GO:0055114 oxidation-reduction process | GO:0006979 response to oxidative stress | GO:0006749 glutathione metabolic process | GO:0006804 peroxidase reaction	GO:0005737 cytoplasm	GO:0004602 glutathione peroxidase activity	-
Locus_15705_Transcript_1/1_Confidence_0.000_Length_276	276	gi|334338492|ref|XP_003341796.1| PREDICTED: histone deacetylase 11-like	25	0.00041	51.7226	-	-	-	-
Locus_1573_Transcript_1/1_Confidence_0.000_Length_929	929	gi|17561400|ref|NP_506229.1| hypothetical protein F54F3.3	280	4.73e-100	355.029	GO:0006954 inflammatory response | GO:0008283 cell proliferation | GO:0000902 cell morphogenesis | GO:0016042 lipid catabolic process | GO:0048873 homeostasis of number of cells within a tissue | GO:0048771 tissue remodeling | GO:0030324 lung development | GO:0001816 cytokine production | GO:0006699 bile acid biosynthetic process | GO:0046486 glycerolipid metabolic process	GO:0005576 extracellular region	GO:0004771 sterol esterase activity | GO:0004806 triglyceride lipase activity	-
Locus_15758_Transcript_1/1_Confidence_0.000_Length_219	219	gi|268581709|ref|XP_002645838.1| C. briggsae CBR-CSQ-1 protein	73	1.46e-42	167.482	GO:0055074 calcium ion homeostasis	GO:0005737 cytoplasm | GO:0016324 apical plasma membrane | GO:0042383 sarcolemma | GO:0005634 nucleus	GO:0005515 protein binding | GO:0005509 calcium ion binding	-
Locus_15760_Transcript_1/1_Confidence_0.000_Length_645	645	gi|268577805|ref|XP_002643885.1| C. briggsae CBR-NLP-2 protein	56	2.35e-15	89.8602	-	-	-	-
Locus_15777_Transcript_1/1_Confidence_0.000_Length_305	305	gi|30088475|gb|AAO92288.2| peptidylglycine alpha-hydroxylating monooxygenase	101	3.28e-60	222.669	GO:0006518 peptide metabolic process | GO:0055114 oxidation-reduction process	GO:0016020 membrane	GO:0005507 copper ion binding | GO:0004504 peptidylglycine monooxygenase activity	-
Locus_15804_Transcript_1/1_Confidence_0.000_Length_177	177	-	-	-	-	-	-	-	-
Locus_15899_Transcript_1/1_Confidence_0.000_Length_304	304	-	-	-	-	-	-	-	-
Locus_1590_Transcript_1/1_Confidence_0.000_Length_374	374	gi|324519134|gb|ADY47294.1| Eukaryotic translation initiation factor 6	114	4.36e-51	198.889	GO:0009792 embryo development ending in birth or egg hatching | GO:0002119 nematode larval development | GO:0042256 mature ribosome assembly | GO:0040010 positive regulation of growth rate | GO:0006898 receptor-mediated endocytosis | GO:0006446 regulation of translational initiation	GO:0005840 ribosome	GO:0003743 translation initiation factor activity | GO:0043022 ribosome binding	-
Locus_15912_Transcript_1/1_Confidence_0.000_Length_166	166	gi|268575678|ref|XP_002642818.1| C. briggsae CBR-TTR-52 protein	54	5.01e-11	71.9131	-	GO:0005615 extracellular space	-	-
Locus_15967_Transcript_1/1_Confidence_0.000_Length_206	206	gi|46123905|ref|XP_386506.1| MSH2_NEUCR DNA mismatch repair protein MSH2	26	2.59e-05	54.8633	-	-	-	-
Locus_15971_Transcript_1/1_Confidence_0.000_Length_200	200	-	-	-	-	-	-	-	-
Locus_15973_Transcript_1/1_Confidence_0.000_Length_216	216	-	-	-	-	-	-	-	-
Locus_15977_Transcript_1/1_Confidence_0.000_Length_161	161	gi|324511334|gb|ADY44724.1| SPARC	50	1.91e-16	88.0655	GO:0009792 embryo development ending in birth or egg hatching | GO:0002119 nematode larval development | GO:0040018 positive regulation of multicellular organism growth | GO:0040010 positive regulation of growth rate | GO:0000003 reproduction | GO:0007165 signal transduction	GO:0005615 extracellular space | GO:0005578 proteinaceous extracellular matrix	GO:0005509 calcium ion binding	-
Locus_1599_Transcript_1/2_Confidence_0.333_Length_576	576	gi|324515546|gb|ADY46238.1| U2 small nuclear ribonucleoprotein A	140	1.13e-57	221.323	GO:0008380 RNA splicing | GO:0006397 mRNA processing	GO:0005681 spliceosomal complex	GO:0003676 nucleic acid binding | GO:0005515 protein binding	-
Locus_160_Transcript_1/1_Confidence_0.000_Length_975	975	gi|170593791|ref|XP_001901647.1| cuticle collagen 1 precursor	19	0.000301	54.4147	-	-	-	-
Locus_1600_Transcript_1/1_Confidence_0.000_Length_1882	1882	-	-	-	-	-	-	-	-
Locus_16001_Transcript_1/1_Confidence_0.000_Length_174	174	-	-	-	-	-	-	-	-
Locus_16032_Transcript_1/1_Confidence_0.000_Length_2962	2962	gi|324506308|gb|ADY42698.1| Tissue factor pathway inhibitor	297	3.57e-78	284.587	-	-	GO:0004867 serine-type endopeptidase inhibitor activity	-
Locus_16035_Transcript_1/1_Confidence_0.000_Length_1347	1347	-	-	-	-	-	-	-	-
Locus_16053_Transcript_1/1_Confidence_0.000_Length_474	474	gi|302828406|ref|XP_002945770.1| pathogenesis-related protein 1-like protein	121	4.68e-45	182.737	-	-	GO:0005524 ATP binding | GO:0004386 helicase activity | GO:0003677 DNA binding	-
Locus_16056_Transcript_1/1_Confidence_0.000_Length_1470	1470	gi|324504802|gb|ADY42070.1| 2,3-bisphosphoglycerate-independent phosphoglycerate mutase	480	5.01e-234	800.118	GO:0009792 embryo development ending in birth or egg hatching | GO:0010171 body morphogenesis | GO:0002119 nematode larval development | GO:0018991 oviposition | GO:0040010 positive regulation of growth rate | GO:0008340 determination of adult lifespan | GO:0040011 locomotion | GO:0006094 gluconeogenesis | GO:0006096 glycolysis	GO:0005737 cytoplasm	GO:0030145 manganese ion binding | GO:0004619 phosphoglycerate mutase activity	5.4.2.1
Locus_16062_Transcript_1/1_Confidence_0.000_Length_530	530	gi|324502355|gb|ADY41037.1| Clathrin interactor 1	164	3.4e-85	305.674	GO:0006898 receptor-mediated endocytosis	GO:0030132 clathrin coat of coated pit	GO:0005543 phospholipid binding | GO:0030276 clathrin binding	-
Locus_1607_Transcript_1/1_Confidence_0.000_Length_515	515	gi|28194271|gb|AAO33473.1|AF473826_1 gland-specific protein g4e02	57	2.38e-31	140.561	-	-	-	-
Locus_16075_Transcript_1/1_Confidence_0.000_Length_1983	1983	gi|324501649|gb|ADY40731.1| Alpha-mannosidase 2	555	1.21e-104	370.284	GO:0006013 mannose metabolic process	-	GO:0030246 carbohydrate binding | GO:0004559 alpha-mannosidase activity | GO:0008270 zinc ion binding	-
Locus_16080_Transcript_1/1_Confidence_0.000_Length_1215	1215	gi|345493056|ref|XP_001602882.2| PREDICTED: interferon-related developmental regulator 1-like	281	9.56e-19	101.975	-	-	-	-
Locus_16108_Transcript_1/1_Confidence_0.000_Length_2241	2241	gi|324501529|gb|ADY40678.1| Unknown	613	1.21e-198	682.564	GO:0010941 regulation of cell death | GO:0006915 apoptotic process | GO:0032543 mitochondrial translation | GO:0043457 regulation of cellular respiration	GO:0016021 integral to membrane | GO:0031314 extrinsic to mitochondrial inner membrane	GO:0005525 GTP binding	-
Locus_16111_Transcript_1/1_Confidence_0.000_Length_1199	1199	gi|324509357|gb|ADY43939.1| Protein disulfide-isomerase A4	397	9.13e-172	593.277	GO:0034976 response to endoplasmic reticulum stress | GO:0046686 response to cadmium ion | GO:0045454 cell redox homeostasis | GO:0006662 glycerol ether metabolic process | GO:0009651 response to salt stress | GO:0006118 electron transport	GO:0005788 endoplasmic reticulum lumen | GO:0005886 plasma membrane | GO:0005774 vacuolar membrane | GO:0009507 chloroplast	GO:0009055 electron carrier activity | GO:0003756 protein disulfide isomerase activity | GO:0015035 protein disulfide oxidoreductase activity	5.3.4.1
Locus_16114_Transcript_1/1_Confidence_0.000_Length_1978	1978	gi|324503678|gb|ADY41592.1| Transmembrane 9 superfamily member 3	572	3.06e-282	960.296	-	GO:0005768 endosome | GO:0016021 integral to membrane	-	-
Locus_16116_Transcript_1/1_Confidence_0.000_Length_1275	1275	gi|170589804|ref|XP_001899663.1| Pyridine nucleotide-disulphide oxidoreductase family protein	192	3.54e-35	154.47	GO:0045454 cell redox homeostasis | GO:0055114 oxidation-reduction process	GO:0005737 cytoplasm	GO:0050660 flavin adenine dinucleotide binding | GO:0016491 oxidoreductase activity	-
Locus_1612_Transcript_1/1_Confidence_0.000_Length_2172	2172	gi|324500111|gb|ADY40063.1| Zinc finger protein 667	200	3.31e-61	234.335	GO:0060216 definitive hemopoiesis	GO:0005634 nucleus	GO:0003677 DNA binding | GO:0008270 zinc ion binding	-
Locus_16132_Transcript_1/1_Confidence_0.000_Length_1543	1543	gi|324503012|gb|ADY41316.1| Glucosamine--fructose-6-phosphate aminotransferase isomerizing 1	443	2.12e-242	827.936	GO:0000910 cytokinesis | GO:0030318 melanocyte differentiation | GO:0007528 neuromuscular junction development | GO:0006915 apoptotic process | GO:0040007 growth | GO:0000003 reproduction | GO:0002119 nematode larval development | GO:0016051 carbohydrate biosynthetic process | GO:0002063 chondrocyte development | GO:0048703 embryonic viscerocranium morphogenesis | GO:0006040 amino sugar metabolic…	GO:0005737 cytoplasm	GO:0004360 glutamine-fructose-6-phosphate transaminase (isomerizing) activity | GO:0005529 sugar binding	-
Locus_16136_Transcript_1/1_Confidence_0.000_Length_413	413	gi|170592875|ref|XP_001901190.1| limpet	137	4.73e-100	355.029	GO:0071688 striated muscle myosin thick filament assembly	GO:0031430 M band	GO:0019904 protein domain specific binding | GO:0016740 transferase activity | GO:0008270 zinc ion binding	-
Locus_16146_Transcript_1/1_Confidence_0.000_Length_1879	1879	gi|170576722|ref|XP_001893740.1| ATP-dependent helicase DDX1	611	2.73e-244	834.217	GO:0032508 DNA duplex unwinding | GO:0006355 regulation of transcription, DNA-dependent | GO:0006302 double-strand break repair | GO:0006397 mRNA processing	GO:0072669 tRNA-splicing ligase complex | GO:0005737 cytoplasm | GO:0005667 transcription factor complex | GO:0000785 chromatin	GO:0003712 transcription cofactor activity | GO:0033677 DNA/RNA helicase activity | GO:0008026 ATP-dependent helicase activity | GO:0003677 DNA binding | GO:0005524 ATP binding | GO:0008143 poly(A) RNA binding | GO:0004527 exonuclease activity | GO:0003682 chromatin binding	3.6.4.13
Locus_16147_Transcript_1/1_Confidence_0.000_Length_600	600	-	-	-	-	-	-	-	-
Locus_16148_Transcript_1/1_Confidence_0.500_Length_321	321	-	-	-	-	-	-	-	-
Locus_16162_Transcript_1/1_Confidence_0.000_Length_410	410	gi|324521836|gb|ADY47937.1| 60S ribosomal protein L24	50	6.56e-17	93.8983	GO:0006412 translation | GO:0042254 ribosome biogenesis	GO:0005840 ribosome	GO:0003735 structural constituent of ribosome	-
Locus_16180_Transcript_1/1_Confidence_0.000_Length_191	191	gi|8571915|gb|AAF76926.1|AF159591_1 hypothetical esophageal gland cell secretory protein 12	57	8.76e-24	111.397	-	-	-	-
Locus_16191_Transcript_1/1_Confidence_0.000_Length_1878	1878	gi|312065685|ref|XP_003135910.1| calreticulin family protein	495	7.9e-203	696.473	GO:0009792 embryo development ending in birth or egg hatching | GO:0006457 protein folding	GO:0016021 integral to membrane | GO:0005783 endoplasmic reticulum	GO:0005509 calcium ion binding | GO:0051082 unfolded protein binding	-
Locus_16194_Transcript_1/1_Confidence_0.000_Length_232	232	-	-	-	-	-	-	-	-
Locus_162_Transcript_1/2_Confidence_0.333_Length_1237	1237	gi|324508296|gb|ADY43505.1| Ubiquitin-conjugating enzyme E2 21	126	2.8e-54	212.798	-	-	GO:0005524 ATP binding | GO:0016881 acid-amino acid ligase activity	-
Locus_16213_Transcript_1/1_Confidence_0.000_Length_1345	1345	gi|189239548|ref|XP_001816250.1| PREDICTED: similar to mutagen-sensitive 312 CG8601-PB	64	0.0101	49.9279	-	-	-	-
Locus_16219_Transcript_1/1_Confidence_0.000_Length_1605	1605	gi|341886429|gb|EGT42364.1| hypothetical protein CAEBREN_14645	159	6.43e-31	141.458	-	-	-	-
Locus_16220_Transcript_1/1_Confidence_0.000_Length_1759	1759	gi|324507776|gb|ADY43291.1| Protein lin-9	373	1.26e-134	469.891	GO:0040010 positive regulation of growth rate | GO:0045138 tail tip morphogenesis | GO:0040027 negative regulation of vulval development | GO:0040035 hermaphrodite genitalia development | GO:0008584 male gonad development | GO:0010171 body morphogenesis | GO:0040011 locomotion | GO:0002009 morphogenesis of an epithelium | GO:0009792 embryo development ending in birth or egg hatching	GO:0070176 DRM complex	-	-
Locus_16240_Transcript_1/1_Confidence_0.000_Length_1895	1895	gi|308493525|ref|XP_003108952.1| CRE-PLD-1 protein	364	5.41e-153	530.911	GO:0008152 metabolic process | GO:0007154 cell communication	-	GO:0035091 phosphatidylinositol binding | GO:0003824 catalytic activity	3.1.4.4
Locus_16261_Transcript_1/1_Confidence_0.000_Length_1321	1321	-	-	-	-	-	-	-	-
Locus_16281_Transcript_1/1_Confidence_0.000_Length_247	247	gi|170589994|ref|XP_001899758.1| RIO1 family protein	82	1.35e-26	122.165	GO:0042254 ribosome biogenesis | GO:0006468 protein phosphorylation | GO:0006508 proteolysis | GO:0009069 serine family amino acid metabolic process	GO:0005737 cytoplasm	GO:0004252 serine-type endopeptidase activity | GO:0004713 protein tyrosine kinase activity | GO:0005524 ATP binding | GO:0004674 protein serine/threonine kinase activity	-
Locus_16287_Transcript_1/1_Confidence_0.000_Length_1717	1717	gi|324505313|gb|ADY42284.1| Glutathione synthetase	460	1.97e-98	349.645	GO:0009792 embryo development ending in birth or egg hatching | GO:0002119 nematode larval development | GO:0040010 positive regulation of growth rate | GO:0006750 glutathione biosynthetic process	-	GO:0005524 ATP binding | GO:0004363 glutathione synthase activity	-
Locus_16296_Transcript_1/1_Confidence_0.000_Length_443	443	gi|324518218|gb|ADY47037.1| Phosphate carrier protein, partial	147	5.22e-81	291.765	GO:0055085 transmembrane transport | GO:0040010 positive regulation of growth rate | GO:0006506 GPI anchor biosynthetic process | GO:0040035 hermaphrodite genitalia development | GO:0002119 nematode larval development | GO:0009792 embryo development ending in birth or egg hatching	GO:0016021 integral to membrane | GO:0005743 mitochondrial inner membrane	GO:0005488 binding | GO:0017176 phosphatidylinositol N-acetylglucosaminyltransferase activity	-
Locus_16297_Transcript_1/1_Confidence_0.000_Length_3231	3231	gi|324500346|gb|ADY40165.1| Intersectin-1	548	1.3e-159	552.896	GO:0030259 lipid glycosylation | GO:0035023 regulation of Rho protein signal transduction | GO:0043087 regulation of GTPase activity	GO:0005622 intracellular	GO:0005089 Rho guanyl-nucleotide exchange factor activity | GO:0030246 carbohydrate binding | GO:0005509 calcium ion binding | GO:0016758 transferase activity, transferring hexosyl groups	-
Locus_16305_Transcript_1/1_Confidence_0.000_Length_1161	1161	-	-	-	-	-	-	-	-
Locus_16319_Transcript_1/1_Confidence_0.000_Length_2374	2374	gi|17535441|ref|NP_494886.1| hypothetical protein R05F9.6	559	4.7e-278	946.387	GO:0005975 carbohydrate metabolic process	-	GO:0000287 magnesium ion binding | GO:0016868 intramolecular transferase activity, phosphotransferases	5.4.2.2
Locus_16321_Transcript_1/1_Confidence_0.000_Length_686	686	gi|324525319|gb|ADY48538.1| Sorting nexin-12	122	6.75e-69	254.974	GO:0007154 cell communication	GO:0005768 endosome	GO:0035091 phosphatidylinositol binding	-
Locus_1633_Transcript_1/2_Confidence_0.667_Length_3304	3304	gi|324505153|gb|ADY42220.1| Arf-GAP with coiled-coil, ANK repeat and PH domain-containing protein 2	358	3.81e-123	431.753	GO:0032312 regulation of ARF GTPase activity | GO:0019915 lipid storage | GO:0002119 nematode larval development	-	GO:0008060 ARF GTPase activator activity | GO:0008270 zinc ion binding | GO:0003677 DNA binding	-
Locus_16330_Transcript_1/1_Confidence_0.000_Length_1765	1765	gi|324502224|gb|ADY40980.1| Apoptotic enhancer 1 protein	296	1.19e-59	229.399	-	-	-	-
Locus_16339_Transcript_1/1_Confidence_0.000_Length_4467	4467	gi|324502407|gb|ADY41061.1| Sterol regulatory element-binding protein 1	304	5.61e-74	272.921	GO:0006629 lipid metabolic process | GO:0040010 positive regulation of growth rate | GO:0008340 determination of adult lifespan | GO:0045944 positive regulation of transcription from RNA polymerase II promoter | GO:0034059 response to anoxia | GO:0040035 hermaphrodite genitalia development | GO:0010171 body morphogenesis | GO:0002119 nematode larval development | GO:0040011 locomotion | GO:001088…	GO:0016021 integral to membrane	GO:0005515 protein binding	-
Locus_16353_Transcript_1/1_Confidence_0.000_Length_368	368	-	-	-	-	-	-	-	-
Locus_16359_Transcript_1/1_Confidence_0.000_Length_212	212	gi|346470957|gb|AEO35323.1| hypothetical protein	70	1.62e-12	77.7459	-	-	-	-
Locus_16361_Transcript_1/1_Confidence_0.000_Length_2142	2142	gi|324502276|gb|ADY41002.1| Endoprotease bli-4	626	0	1119.58	GO:0006468 protein phosphorylation | GO:0060536 cartilage morphogenesis | GO:0040002 collagen and cuticulin-based cuticle development | GO:0040007 growth | GO:0018996 molting cycle, collagen and cuticulin-based cuticle | GO:0007169 transmembrane receptor protein tyrosine kinase signaling pathway | GO:0006508 proteolysis | GO:0033334 fin morphogenesis | GO:0010171 body morphogenesis | GO:0002119 n…	GO:0016021 integral to membrane | GO:0005615 extracellular space | GO:0005794 Golgi apparatus | GO:0005634 nucleus | GO:0005886 plasma membrane	GO:0005524 ATP binding | GO:0004252 serine-type endopeptidase activity | GO:0004714 transmembrane receptor protein tyrosine kinase activity	-
Locus_1637_Transcript_1/1_Confidence_0.000_Length_265	265	gi|324535749|gb|ADY49437.1| 60S ribosomal protein L14, partial	65	6.53e-19	98.8338	GO:0006412 translation | GO:0042254 ribosome biogenesis	GO:0005840 ribosome	GO:0003735 structural constituent of ribosome	-
Locus_16371_Transcript_1/1_Confidence_0.000_Length_789	789	-	-	-	-	-	-	-	-
Locus_16402_Transcript_1/1_Confidence_0.000_Length_702	702	gi|237841065|ref|XP_002369830.1| splicing factor, putative	161	0.0127	48.5818	-	-	-	-
Locus_1641_Transcript_1/1_Confidence_0.000_Length_688	688	gi|321479178|gb|EFX90134.1| hypothetical protein DAPPUDRAFT_39815	169	5.15e-28	130.69	GO:0043461 proton-transporting ATP synthase complex assembly	-	-	-
Locus_16416_Transcript_1/1_Confidence_0.000_Length_965	965	gi|268557100|ref|XP_002636539.1| Hypothetical protein CBG23226	169	1.51e-75	275.164	-	-	-	-
Locus_16426_Transcript_1/1_Confidence_0.000_Length_1411	1411	-	-	-	-	-	-	-	-
Locus_16434_Transcript_1/1_Confidence_0.000_Length_717	717	gi|324528561|gb|ADY48924.1| Hexosaminidase D, partial	172	6.99e-54	210.555	GO:0001575 globoside metabolic process | GO:0006027 glycosaminoglycan catabolic process | GO:0006040 amino sugar metabolic process	-	GO:0043169 cation binding | GO:0004563 beta-N-acetylhexosaminidase activity	-
Locus_16448_Transcript_1/1_Confidence_0.000_Length_748	748	gi|21739127|emb|CAD38524.1| putative glutathione peroxidase	160	9.22e-88	314.199	GO:0006979 response to oxidative stress | GO:0055114 oxidation-reduction process | GO:0006749 glutathione metabolic process | GO:0006804 peroxidase reaction	-	GO:0004602 glutathione peroxidase activity	-
Locus_16478_Transcript_1/1_Confidence_0.000_Length_679	679	gi|170578360|ref|XP_001894377.1| hypothetical protein	202	2.18e-79	286.381	-	-	-	-
Locus_1648_Transcript_1/1_Confidence_0.000_Length_1092	1092	gi|312089627|ref|XP_003146317.1| thioredoxin family protein	249	6.37e-90	321.378	GO:0045454 cell redox homeostasis | GO:0006662 glycerol ether metabolic process | GO:0006118 electron transport	-	GO:0046872 metal ion binding | GO:0009055 electron carrier activity | GO:0015035 protein disulfide oxidoreductase activity	-
Locus_16481_Transcript_1/1_Confidence_0.000_Length_1063	1063	gi|324511726|gb|ADY44875.1| Prolyl 4-hydroxylase subunit alpha-1	354	5.2e-170	587.444	GO:0009790 embryo development | GO:0010171 body morphogenesis | GO:0040018 positive regulation of multicellular organism growth | GO:0040002 collagen and cuticulin-based cuticle development | GO:0040011 locomotion | GO:0055114 oxidation-reduction process | GO:0006525 arginine metabolic process | GO:0006560 proline metabolic process | GO:0018401 peptidyl-proline hydroxylation to 4-hydroxy-L-proline	GO:0005783 endoplasmic reticulum	GO:0031418 L-ascorbic acid binding | GO:0005506 iron ion binding | GO:0004656 procollagen-proline 4-dioxygenase activity | GO:0016702 oxidoreductase activity, acting on single donors with incorporation of molecular oxygen, incorporation of two atoms of oxygen	1.14.11.2
Locus_16503_Transcript_1/1_Confidence_0.000_Length_570	570	gi|346971398|gb|EGY14850.1| glutathione synthetase	90	2.4e-18	99.2825	-	-	-	-
Locus_16505_Transcript_1/1_Confidence_0.000_Length_2696	2696	gi|170588031|ref|XP_001898777.1| daf-18 protein	161	3.92e-27	130.241	GO:0035335 peptidyl-tyrosine dephosphorylation | GO:0006570 tyrosine metabolic process	-	GO:0004725 protein tyrosine phosphatase activity | GO:0008138 protein tyrosine/serine/threonine phosphatase activity	-
Locus_16516_Transcript_1/1_Confidence_0.000_Length_2056	2056	gi|324508917|gb|ADY43759.1| Nuclear protein localization protein 4	482	2.25e-193	665.066	GO:0040010 positive regulation of growth rate | GO:0008340 determination of adult lifespan | GO:0002119 nematode larval development | GO:0040011 locomotion | GO:0006898 receptor-mediated endocytosis | GO:0071712 ER-associated misfolded protein catabolic process | GO:0002009 morphogenesis of an epithelium | GO:0009792 embryo development ending in birth or egg hatching	GO:0034098 Cdc48p-Npl4p-Ufd1p AAA ATPase complex | GO:0005634 nucleus	GO:0008270 zinc ion binding	-
Locus_16524_Transcript_1/1_Confidence_0.000_Length_1166	1166	gi|324514248|gb|ADY45806.1| Zinc finger A20 and AN1 domain-containing stress-associated protein 4	202	1.13e-58	225.81	-	GO:0009536 plastid	GO:0003677 DNA binding | GO:0008270 zinc ion binding	-
Locus_16541_Transcript_1/1_Confidence_0.000_Length_1456	1456	gi|324517660|gb|ADY46886.1| Ubiquitin-conjugating enzyme E2 J1	161	2.65e-77	280.997	GO:0016567 protein ubiquitination	GO:0016021 integral to membrane	GO:0004842 ubiquitin-protein ligase activity	6.3.2.19
Locus_16547_Transcript_1/1_Confidence_0.000_Length_2108	2108	gi|198470899|ref|XP_002133610.1| GA22995	295	3.36e-10	75.0538	GO:0006030 chitin metabolic process	GO:0005576 extracellular region	GO:0003676 nucleic acid binding | GO:0008061 chitin binding | GO:0000166 nucleotide binding | GO:0008270 zinc ion binding	-
Locus_16557_Transcript_1/1_Confidence_0.000_Length_917	917	gi|341882454|gb|EGT38389.1| hypothetical protein CAEBREN_15672	219	3.6e-47	190.813	GO:0055114 oxidation-reduction process | GO:0015995 chlorophyll biosynthetic process | GO:0019685 photosynthesis, dark reaction	-	GO:0016630 protochlorophyllide reductase activity | GO:0000166 nucleotide binding | GO:0050662 coenzyme binding	-
Locus_16558_Transcript_1/1_Confidence_0.000_Length_685	685	-	-	-	-	-	-	-	-
Locus_16562_Transcript_1/1_Confidence_0.000_Length_1617	1617	gi|324513998|gb|ADY45727.1| UDP-glucuronosyltransferase ugt-47, partial	396	3.01e-89	319.135	GO:0008152 metabolic process	-	GO:0016758 transferase activity, transferring hexosyl groups	-
Locus_16563_Transcript_1/1_Confidence_0.000_Length_862	862	gi|170579815|ref|XP_001894995.1| succinate dehydrogenase	257	1.27e-139	486.492	GO:0006810 transport | GO:0040010 positive regulation of growth rate | GO:0022900 electron transport chain | GO:0000003 reproduction | GO:0006099 tricarboxylic acid cycle | GO:0010171 body morphogenesis | GO:0002119 nematode larval development | GO:0044281 small molecule metabolic process | GO:0009792 embryo development ending in birth or egg hatching | GO:0006118 electron transport | GO:0006119 …	GO:0005749 mitochondrial respiratory chain complex II	GO:0048039 ubiquinone binding | GO:0051537 2 iron, 2 sulfur cluster binding | GO:0046872 metal ion binding | GO:0009055 electron carrier activity | GO:0051539 4 iron, 4 sulfur cluster binding | GO:0051538 3 iron, 4 sulfur cluster binding | GO:0008177 succinate dehydrogenase (ubiquinone) activity	1.3.5.1
Locus_16565_Transcript_1/1_Confidence_0.000_Length_1013	1013	gi|268536096|ref|XP_002633183.1| C. briggsae CBR-PLC-4 protein	249	4.17e-99	351.888	GO:0035556 intracellular signal transduction | GO:0009395 phospholipid catabolic process | GO:0046339 diacylglycerol metabolic process	GO:0005622 intracellular	GO:0004871 signal transducer activity | GO:0004435 phosphatidylinositol phospholipase C activity | GO:0005509 calcium ion binding	-
Locus_16583_Transcript_1/1_Confidence_0.000_Length_850	850	gi|324502274|gb|ADY41001.1| Heterogeneous nuclear ribonucleoprotein Q	277	9.48e-108	380.604	GO:0055114 oxidation-reduction process | GO:0043547 positive regulation of GTPase activity | GO:0051056 regulation of small GTPase mediated signal transduction	GO:0071013 catalytic step 2 spliceosome	GO:0003676 nucleic acid binding | GO:0016491 oxidoreductase activity | GO:0000166 nucleotide binding | GO:0005096 GTPase activator activity	-
Locus_16588_Transcript_1/1_Confidence_0.000_Length_940	940	gi|324505317|gb|ADY42286.1| WD repeat-containing protein 46	306	9.05e-120	420.536	GO:0009792 embryo development ending in birth or egg hatching | GO:0040010 positive regulation of growth rate | GO:0002119 nematode larval development	-	-	-
Locus_1659_Transcript_1/2_Confidence_0.333_Length_1801	1801	gi|308506501|ref|XP_003115433.1| CRE-NAS-9 protein	261	1.17e-79	288.176	GO:0009792 embryo development ending in birth or egg hatching | GO:0010171 body morphogenesis | GO:0042395 ecdysis, collagen and cuticulin-based cuticle | GO:0040015 negative regulation of multicellular organism growth | GO:0040002 collagen and cuticulin-based cuticle development | GO:0006508 proteolysis	GO:0016021 integral to membrane | GO:0005576 extracellular region	GO:0004222 metalloendopeptidase activity | GO:0008270 zinc ion binding	-
Locus_1661_Transcript_1/1_Confidence_0.000_Length_2480	2480	gi|324501934|gb|ADY40855.1| Nuclear receptor corepressor 1	494	8.81e-65	245.103	GO:0006355 regulation of transcription, DNA-dependent	GO:0005634 nucleus	GO:0003677 DNA binding	-
Locus_16615_Transcript_1/1_Confidence_0.000_Length_160	160	gi|91087327|ref|XP_975593.1| PREDICTED: similar to FYVE finger containing protein	52	6.51e-17	89.4116	-	-	GO:0046872 metal ion binding	-
Locus_16616_Transcript_1/1_Confidence_0.000_Length_382	382	gi|170582047|ref|XP_001895953.1| NOT2 / NOT3 / NOT5 family protein	68	2.19e-17	95.2444	GO:0006355 regulation of transcription, DNA-dependent	GO:0005634 nucleus	-	-
Locus_16623_Transcript_1/1_Confidence_0.000_Length_2753	2753	gi|308480946|ref|XP_003102679.1| CRE-MRP-4 protein	890	0	1129.9	GO:0055085 transmembrane transport | GO:0055114 oxidation-reduction process | GO:0010877 lipid transport involved in lipid storage | GO:0006200 ATP catabolic process | GO:0009792 embryo development ending in birth or egg hatching | GO:0007040 lysosome organization	GO:0016021 integral to membrane | GO:0030139 endocytic vesicle	GO:0042626 ATPase activity, coupled to transmembrane movement of substances | GO:0005524 ATP binding | GO:0032440 2-alkenal reductase [NAD(P)] activity	-
Locus_1664_Transcript_1/2_Confidence_0.500_Length_740	740	gi|312075258|ref|XP_003140337.1| hypothetical protein LOAG_04752	66	4.91e-24	118.127	GO:0009792 embryo development ending in birth or egg hatching	-	-	-
Locus_16641_Transcript_1/1_Confidence_0.000_Length_1010	1010	gi|324515765|gb|ADY46308.1| Glutamate carrier 1	197	1.71e-82	296.701	GO:0055085 transmembrane transport | GO:0019915 lipid storage	GO:0005743 mitochondrial inner membrane | GO:0016021 integral to membrane	GO:0005488 binding	-
Locus_16642_Transcript_1/1_Confidence_0.000_Length_835	835	gi|324503224|gb|ADY41405.1| Glucosidase 2 subunit beta	242	2.46e-77	280.1	GO:0016310 phosphorylation	-	GO:0016301 kinase activity | GO:0005509 calcium ion binding	-
Locus_16646_Transcript_1/1_Confidence_0.000_Length_1352	1352	gi|324513911|gb|ADY45695.1| Cuticlin-1	258	1.63e-94	336.633	GO:0006355 regulation of transcription, DNA-dependent	GO:0005667 transcription factor complex	GO:0003700 sequence-specific DNA binding transcription factor activity | GO:0043565 sequence-specific DNA binding	-
Locus_16655_Transcript_1/1_Confidence_0.000_Length_713	713	-	-	-	-	-	-	-	-
Locus_16657_Transcript_1/1_Confidence_0.000_Length_1319	1319	gi|321474269|gb|EFX85234.1| hypothetical protein DAPPUDRAFT_300247	312	8.71e-137	477.069	GO:0009792 embryo development ending in birth or egg hatching | GO:0008340 determination of adult lifespan | GO:0040007 growth | GO:0040035 hermaphrodite genitalia development | GO:0002119 nematode larval development | GO:0009069 serine family amino acid metabolic process | GO:0016310 phosphorylation	GO:0016459 myosin complex	GO:0016905 myosin heavy chain kinase activity	-
Locus_1666_Transcript_1/2_Confidence_0.333_Length_753	753	gi|46811814|gb|AAT02161.1| hypothetical protein L3ni22	164	1.46e-46	188.569	-	-	-	-
Locus_16663_Transcript_1/1_Confidence_0.000_Length_404	404	-	-	-	-	-	-	-	-
Locus_16683_Transcript_1/1_Confidence_0.000_Length_785	785	gi|170579258|ref|XP_001894749.1| galactokinase family protein	231	1.44e-57	221.772	GO:0046835 carbohydrate phosphorylation | GO:0006012 galactose metabolic process	GO:0005737 cytoplasm	GO:0005524 ATP binding | GO:0004335 galactokinase activity | GO:0033858 N-acetylgalactosamine kinase activity	-
Locus_16708_Transcript_1/1_Confidence_0.000_Length_355	355	gi|324517589|gb|ADY46864.1| KRR1 small subunit processome component	91	7.22e-41	168.379	GO:0018991 oviposition | GO:0010171 body morphogenesis | GO:0040010 positive regulation of growth rate | GO:0002119 nematode larval development	-	GO:0003723 RNA binding	-
Locus_1672_Transcript_1/1_Confidence_0.000_Length_383	383	gi|312100546|ref|XP_003149402.1| hypothetical protein LOAG_13850	102	8.46e-30	134.728	-	GO:0005739 mitochondrion	-	-
Locus_16738_Transcript_1/1_Confidence_0.000_Length_1313	1313	-	-	-	-	-	-	-	-
Locus_16740_Transcript_1/1_Confidence_0.000_Length_508	508	gi|312083678|ref|XP_003143963.1| hypothetical protein LOAG_08383	168	4.56e-54	210.106	GO:0006457 protein folding | GO:0016310 phosphorylation	-	GO:0016301 kinase activity | GO:0051082 unfolded protein binding | GO:0031072 heat shock protein binding	-
Locus_16741_Transcript_1/1_Confidence_0.000_Length_3460	3460	gi|312070269|ref|XP_003138068.1| WD-repeat protein HUSSY-07	480	6.83e-187	643.529	GO:0019915 lipid storage | GO:0006635 fatty acid beta-oxidation | GO:0006118 electron transport	GO:0005875 microtubule associated complex | GO:0005759 mitochondrial matrix | GO:0005811 lipid particle	GO:0003995 acyl-CoA dehydrogenase activity | GO:0043958 acryloyl-CoA reductase activity | GO:0050660 flavin adenine dinucleotide binding	-
Locus_16753_Transcript_1/1_Confidence_0.000_Length_1788	1788	gi|324508962|gb|ADY43779.1| 60S ribosomal export protein NMD3	466	2.15e-205	704.998	GO:0043401 steroid hormone mediated signaling pathway | GO:0006355 regulation of transcription, DNA-dependent	GO:0005667 transcription factor complex	GO:0003700 sequence-specific DNA binding transcription factor activity | GO:0003707 steroid hormone receptor activity	-
Locus_16760_Transcript_1/1_Confidence_0.000_Length_665	665	gi|324509455|gb|ADY43978.1| UDP-glucuronosyltransferase ugt-58	219	2.39e-102	362.657	GO:0008152 metabolic process	GO:0005789 endoplasmic reticulum membrane | GO:0005792 microsome | GO:0016021 integral to membrane	GO:0015020 glucuronosyltransferase activity	-
Locus_16770_Transcript_1/1_Confidence_0.000_Length_999	999	gi|334350493|ref|XP_001371319.2| PREDICTED: ubiquitin carboxyl-terminal hydrolase 11-like	183	1.1e-41	174.212	GO:0006511 ubiquitin-dependent protein catabolic process | GO:0007165 signal transduction | GO:0016579 protein deubiquitination	-	GO:0004871 signal transducer activity | GO:0004221 ubiquitin thiolesterase activity | GO:0008234 cysteine-type peptidase activity	3.4.19.12
Locus_16771_Transcript_1/1_Confidence_0.000_Length_1570	1570	gi|195581786|ref|XP_002080711.1| GD10631	108	2.66e-11	78.1946	-	-	-	-
Locus_16772_Transcript_1/1_Confidence_0.000_Length_1652	1652	gi|324509105|gb|ADY43836.1| Polyadenylate-binding protein 1, partial	493	2.57e-199	684.807	-	-	GO:0000166 nucleotide binding | GO:0003723 RNA binding	-
Locus_16778_Transcript_1/1_Confidence_0.000_Length_1388	1388	gi|324500613|gb|ADY40282.1| Beta-amyloid-like protein	434	4.41e-186	640.837	GO:0010171 body morphogenesis | GO:0002119 nematode larval development | GO:0042395 ecdysis, collagen and cuticulin-based cuticle | GO:0040018 positive regulation of multicellular organism growth | GO:0040017 positive regulation of locomotion | GO:0000003 reproduction	GO:0043005 neuron projection | GO:0016021 integral to membrane | GO:0031410 cytoplasmic vesicle | GO:0043025 neuronal cell body	GO:0046914 transition metal ion binding | GO:0008201 heparin binding	-
Locus_16781_Transcript_1/1_Confidence_0.000_Length_2579	2579	gi|324507008|gb|ADY42979.1| ATP-dependent RNA helicase DHX33	635	5e-187	643.978	-	-	GO:0003723 RNA binding | GO:0005524 ATP binding | GO:0008026 ATP-dependent helicase activity	3.6.4.13
Locus_16782_Transcript_1/1_Confidence_0.000_Length_1158	1158	gi|170584238|ref|XP_001896912.1| hypothetical protein	275	3.18e-06	61.1448	-	-	-	-
Locus_1680_Transcript_1/1_Confidence_0.000_Length_1530	1530	gi|324508134|gb|ADY43438.1| Cleavage and polyadenylation specificity factor subunit 5	146	5.6e-81	291.765	GO:0040035 hermaphrodite genitalia development | GO:0009792 embryo development ending in birth or egg hatching | GO:0002119 nematode larval development | GO:0016246 RNA interference | GO:0040011 locomotion | GO:0040007 growth	-	GO:0042802 identical protein binding | GO:0016787 hydrolase activity	-
Locus_16809_Transcript_1/1_Confidence_0.000_Length_1148	1148	-	-	-	-	-	-	-	-
Locus_1682_Transcript_1/1_Confidence_0.000_Length_692	692	-	-	-	-	-	-	-	-
Locus_16827_Transcript_1/1_Confidence_0.000_Length_1486	1486	gi|312085499|ref|XP_003144703.1| hypothetical protein LOAG_09127	438	6.38e-137	477.518	-	GO:0016021 integral to membrane | GO:0005789 endoplasmic reticulum membrane	GO:0008270 zinc ion binding | GO:0016874 ligase activity	-
Locus_16833_Transcript_1/1_Confidence_0.000_Length_1730	1730	gi|17558356|ref|NP_503790.1| hypothetical protein C31B8.8	326	1.34e-74	273.37	GO:0006508 proteolysis	GO:0031012 extracellular matrix	GO:0004222 metalloendopeptidase activity | GO:0005509 calcium ion binding | GO:0008270 zinc ion binding	-
Locus_16846_Transcript_1/2_Confidence_0.667_Length_790	790	gi|324509590|gb|ADY44029.1| Ubiquilin-1	101	2e-18	100.18	-	-	-	-
Locus_16852_Transcript_1/1_Confidence_0.000_Length_3310	3310	gi|324502631|gb|ADY41156.1| FYVE, RhoGEF and PH domain-containing protein 4	779	2.61e-256	874.15	GO:0010171 body morphogenesis | GO:0035150 regulation of tube size | GO:0000902 cell morphogenesis | GO:0002064 epithelial cell development | GO:0040011 locomotion | GO:0035023 regulation of Rho protein signal transduction | GO:0043087 regulation of GTPase activity	GO:0045179 apical cortex	GO:0046872 metal ion binding | GO:0005089 Rho guanyl-nucleotide exchange factor activity	-
Locus_16865_Transcript_1/1_Confidence_0.000_Length_1829	1829	gi|324505309|gb|ADY42282.1| Fizzy-related protein	440	1.17e-215	739.098	GO:0018991 oviposition | GO:0007126 meiosis | GO:0009792 embryo development ending in birth or egg hatching | GO:0007067 mitosis	-	-	-
Locus_16876_Transcript_1/1_Confidence_0.000_Length_613	613	gi|71984281|ref|NP_001023053.1| hypothetical protein C39E9.8	186	8.54e-37	158.059	-	-	-	-
Locus_16885_Transcript_1/1_Confidence_0.000_Length_721	721	-	-	-	-	-	-	-	-
Locus_16894_Transcript_1/1_Confidence_0.000_Length_709	709	gi|324503458|gb|ADY41506.1| Kinesin-like protein KIF2A	191	1.71e-82	296.701	GO:0007018 microtubule-based movement | GO:0007052 mitotic spindle organization | GO:0007067 mitosis | GO:0051301 cell division	GO:0005815 microtubule organizing center | GO:0000922 spindle pole | GO:0005876 spindle microtubule	GO:0005524 ATP binding | GO:0003777 microtubule motor activity	-
Locus_16899_Transcript_1/1_Confidence_0.000_Length_777	777	gi|7619741|emb|CAB88204.1| putative cuticular collagen	246	3.63e-135	471.685	GO:0006917 induction of apoptosis | GO:0016525 negative regulation of angiogenesis | GO:0007155 cell adhesion | GO:0007166 cell surface receptor linked signaling pathway | GO:0006919 activation of caspase activity | GO:0032836 glomerular basement membrane development | GO:0008283 cell proliferation	GO:0005605 basal lamina | GO:0005587 collagen type IV | GO:0008305 integrin complex	GO:0005178 integrin binding | GO:0005201 extracellular matrix structural constituent	-
Locus_16938_Transcript_1/1_Confidence_0.000_Length_221	221	gi|170045947|ref|XP_001850551.1| single-stranded DNA-binding protein mssp-1	73	7.78e-25	115.884	GO:0006396 RNA processing	-	GO:0003723 RNA binding | GO:0003677 DNA binding | GO:0000166 nucleotide binding	-
Locus_16944_Transcript_1/1_Confidence_0.000_Length_1852	1852	gi|170593001|ref|XP_001901253.1| Helicase conserved C-terminal domain containing protein	459	2.9e-153	531.808	GO:0032259 methylation | GO:0008033 tRNA processing | GO:0009451 RNA modification	-	GO:0008026 ATP-dependent helicase activity | GO:0003723 RNA binding | GO:0005524 ATP binding | GO:0016428 tRNA (cytosine-5-)-methyltransferase activity	-
Locus_16960_Transcript_1/1_Confidence_0.000_Length_275	275	gi|32566633|ref|NP_506019.2| aspartyl(D) tRNA Synthetase family member (drs-2)	91	1.7e-27	125.754	GO:0006422 aspartyl-tRNA aminoacylation | GO:0006522 alanine metabolic process | GO:0006531 aspartate metabolic process	GO:0005737 cytoplasm	GO:0003676 nucleic acid binding | GO:0005524 ATP binding | GO:0004815 aspartate-tRNA ligase activity	-
Locus_16972_Transcript_1/1_Confidence_0.000_Length_1708	1708	gi|324514026|gb|ADY45737.1| Actin-like protein 6A	429	2.65e-177	611.673	-	-	GO:0005524 ATP binding	-
Locus_16984_Transcript_1/1_Confidence_0.000_Length_400	400	gi|221115743|ref|XP_002160693.1| PREDICTED: similar to predicted protein	104	2.55e-29	133.382	GO:0032929 negative regulation of superoxide anion generation | GO:0045019 negative regulation of nitric oxide biosynthetic process | GO:0016311 dephosphorylation | GO:0032720 negative regulation of tumor necrosis factor production | GO:0060349 bone morphogenesis | GO:0034097 response to cytokine stimulus | GO:0032496 response to lipopolysaccharide | GO:0032695 negative regulation of interleukin-…	GO:0016021 integral to membrane	GO:0008198 ferrous iron binding | GO:0008199 ferric iron binding | GO:0003993 acid phosphatase activity	-
Locus_16989_Transcript_1/1_Confidence_0.000_Length_968	968	gi|17510025|ref|NP_491176.1| RNP (RRM RNA binding domain) containing family member (rnp-6)	271	1.38e-110	390.026	GO:0007411 axon guidance | GO:0040022 feminization of hermaphroditic germ-line | GO:0040010 positive regulation of growth rate | GO:0018991 oviposition | GO:0040035 hermaphrodite genitalia development | GO:0007413 axonal fasciculation | GO:0002119 nematode larval development | GO:0042127 regulation of cell proliferation | GO:0007281 germ cell development | GO:0006898 receptor-mediated endocytosis…	GO:0030529 ribonucleoprotein complex	GO:0003676 nucleic acid binding | GO:0000166 nucleotide binding	-
Locus_16990_Transcript_1/1_Confidence_0.000_Length_778	778	gi|70940541|ref|XP_740673.1| hypothetical protein	45	2.88e-19	102.872	-	-	-	-
Locus_16992_Transcript_1/1_Confidence_0.000_Length_3784	3784	gi|312073187|ref|XP_003139407.1| hypothetical protein LOAG_03822	85	1.43e-25	125.754	-	-	GO:0003676 nucleic acid binding | GO:0000166 nucleotide binding	-
Locus_170_Transcript_1/1_Confidence_0.000_Length_1807	1807	gi|312070927|ref|XP_003138372.1| hypothetical protein LOAG_02787	514	8.35e-78	282.792	GO:0001745 compound eye morphogenesis | GO:0009792 embryo development ending in birth or egg hatching | GO:0006979 response to oxidative stress | GO:0040010 positive regulation of growth rate | GO:0000003 reproduction | GO:0006898 receptor-mediated endocytosis | GO:0055114 oxidation-reduction process | GO:0006118 electron transport | GO:0006631 fatty acid metabolic process	-	GO:0050660 flavin adenine dinucleotide binding | GO:0004466 long-chain-acyl-CoA dehydrogenase activity	-
Locus_17002_Transcript_1/1_Confidence_0.000_Length_3495	3495	gi|347967043|ref|XP_321024.5| AGAP002030-PA	411	2.04e-38	166.136	-	-	-	-
Locus_17004_Transcript_1/1_Confidence_0.000_Length_1799	1799	gi|268530448|ref|XP_002630350.1| Hypothetical protein CBG04280	450	3.84e-222	760.634	GO:0006508 proteolysis	-	GO:0004185 serine-type carboxypeptidase activity	-
Locus_17009_Transcript_1/1_Confidence_0.000_Length_1637	1637	gi|324522509|gb|ADY48071.1| Protein ETHE1	123	8.46e-50	199.786	GO:0032259 methylation | GO:0006090 pyruvate metabolic process	GO:0005739 mitochondrion	GO:0004416 hydroxyacylglutathione hydrolase activity | GO:0008168 methyltransferase activity	-
Locus_17018_Transcript_1/1_Confidence_0.000_Length_1782	1782	gi|170589303|ref|XP_001899413.1| hypothetical protein	496	1.15e-158	549.755	-	-	-	-
Locus_17021_Transcript_1/1_Confidence_0.000_Length_526	526	gi|312074127|ref|XP_003139831.1| hypothetical protein LOAG_04246	127	5.25e-47	189.018	-	-	-	-
Locus_17022_Transcript_1/1_Confidence_0.000_Length_696	696	gi|30315076|gb|AAP30767.1| putative gland protein G21E12	140	5.24e-28	130.69	-	-	-	-
Locus_17034_Transcript_1/1_Confidence_0.000_Length_1053	1053	gi|324520667|gb|ADY47690.1| Unknown	173	1.74e-64	242.859	GO:0009792 embryo development ending in birth or egg hatching | GO:0040007 growth | GO:0002119 nematode larval development | GO:0006570 tyrosine metabolic process | GO:0018874 benzoate metabolic process	-	GO:0016787 hydrolase activity | GO:0008704 5-carboxymethyl-2-hydroxymuconate delta-isomerase activity | GO:0018800 5-oxopent-3-ene-1,2,5-tricarboxylate decarboxylase activity	-
Locus_17043_Transcript_1/1_Confidence_0.000_Length_530	530	gi|170589105|ref|XP_001899314.1| hydrolase, carbon-nitrogen family protein	115	1.28e-29	135.177	GO:0006807 nitrogen compound metabolic process	-	GO:0016810 hydrolase activity, acting on carbon-nitrogen (but not peptide) bonds	-
Locus_17049_Transcript_1/1_Confidence_0.000_Length_2449	2449	gi|324500436|gb|ADY40206.1| Brefeldin A-inhibited guanine nucleotide-exchange protein 2	719	4.69e-231	790.247	GO:0009792 embryo development ending in birth or egg hatching | GO:0002119 nematode larval development | GO:0032012 regulation of ARF protein signal transduction | GO:0040010 positive regulation of growth rate | GO:0040011 locomotion | GO:0006898 receptor-mediated endocytosis | GO:0006915 apoptotic process | GO:0043087 regulation of GTPase activity	GO:0005737 cytoplasm	GO:0005488 binding | GO:0005086 ARF guanyl-nucleotide exchange factor activity	-
Locus_17062_Transcript_1/1_Confidence_0.000_Length_636	636	-	-	-	-	-	-	-	-
Locus_17064_Transcript_1/1_Confidence_0.000_Length_177	177	gi|324505470|gb|ADY42351.1| Metal transporter CNNM4	59	5.31e-21	102.423	-	-	-	-
Locus_17075_Transcript_1/1_Confidence_0.000_Length_1371	1371	-	-	-	-	-	-	-	-
Locus_17093_Transcript_1/1_Confidence_0.000_Length_895	895	gi|307180571|gb|EFN68527.1| Peptidyl-prolyl cis-trans isomerase 5	182	1.74e-97	346.504	GO:0006457 protein folding | GO:0000413 protein peptidyl-prolyl isomerization	GO:0005737 cytoplasm	GO:0003755 peptidyl-prolyl cis-trans isomerase activity	5.2.1.8
Locus_17094_Transcript_1/1_Confidence_0.000_Length_790	790	gi|324514013|gb|ADY45734.1| tRNA modification GTPase mnmE	167	1.04e-42	176.904	GO:0007264 small GTPase mediated signal transduction | GO:0006184 GTP catabolic process | GO:0006400 tRNA modification	GO:0005739 mitochondrion	GO:0046872 metal ion binding | GO:0003924 GTPase activity | GO:0005525 GTP binding	-
Locus_17096_Transcript_1/1_Confidence_0.000_Length_593	593	gi|170583621|ref|XP_001896666.1| BC040823 protein	75	2.2e-21	109.153	GO:0000910 cytokinesis | GO:0008219 cell death | GO:0048599 oocyte development | GO:0007052 mitotic spindle organization | GO:0040017 positive regulation of locomotion | GO:0009792 embryo development ending in birth or egg hatching	GO:0000932 cytoplasmic mRNA processing body | GO:0043186 P granule | GO:0051233 spindle midzone | GO:0005783 endoplasmic reticulum | GO:0000242 pericentriolar material	-	-
Locus_17116_Transcript_1/1_Confidence_0.000_Length_705	705	-	-	-	-	-	-	-	-
Locus_17120_Transcript_1/1_Confidence_0.000_Length_622	622	gi|156121271|ref|NP_001095783.1| sarcoplasmic reticulum histidine-rich calcium-binding protein precursor	54	0.00802	49.0305	-	-	-	-
Locus_17125_Transcript_1/1_Confidence_0.000_Length_2400	2400	gi|341892199|gb|EGT48134.1| hypothetical protein CAEBREN_15916	198	3.27e-102	362.208	GO:0043086 negative regulation of catalytic activity | GO:0007205 activation of protein kinase C activity by G-protein coupled receptor protein signaling pathway | GO:0032317 regulation of Rap GTPase activity | GO:0046579 positive regulation of Ras protein signal transduction | GO:0009395 phospholipid catabolic process | GO:0046486 glycerolipid metabolic process	GO:0032045 guanyl-nucleotide exchange factor complex | GO:0048471 perinuclear region of cytoplasm | GO:0005742 mitochondrial outer membrane translocase complex	GO:0005095 GTPase inhibitor activity | GO:0008270 zinc ion binding | GO:0000166 nucleotide binding | GO:0017016 Ras GTPase binding | GO:0004143 diacylglycerol kinase activity	2.7.1.107
Locus_17138_Transcript_1/1_Confidence_0.000_Length_2018	2018	gi|312083098|ref|XP_003143719.1| phosphatidylinositol 3	556	1.85e-142	495.914	GO:0016310 phosphorylation | GO:0009069 serine family amino acid metabolic process	-	GO:0005524 ATP binding | GO:0004674 protein serine/threonine kinase activity	-
Locus_17152_Transcript_1/1_Confidence_0.000_Length_1387	1387	gi|312087324|ref|XP_003145427.1| leukocyte cell-derived chemotaxin 2	309	9.92e-96	340.671	GO:0071688 striated muscle myosin thick filament assembly	-	-	-
Locus_17165_Transcript_1/1_Confidence_0.000_Length_575	575	gi|324517926|gb|ADY46957.1| Transmembrane protein 55B-B	153	1.17e-42	176.006	GO:0045859 regulation of protein kinase activity	GO:0016021 integral to membrane | GO:0005956 protein kinase CK2 complex	GO:0019887 protein kinase regulator activity	-
Locus_17169_Transcript_1/1_Confidence_0.000_Length_1982	1982	gi|242012967|ref|XP_002427195.1| lethal, putative	67	7.8e-06	60.6961	-	-	-	-
Locus_17172_Transcript_1/1_Confidence_0.000_Length_1509	1509	gi|324508587|gb|ADY43624.1| Glycosyltransferase 25 family member	491	4.99e-140	487.838	GO:0009103 lipopolysaccharide biosynthetic process | GO:0040010 positive regulation of growth rate | GO:0040035 hermaphrodite genitalia development | GO:0040011 locomotion | GO:0002009 morphogenesis of an epithelium | GO:0006554 lysine catabolic process	GO:0005788 endoplasmic reticulum lumen	GO:0050211 procollagen galactosyltransferase activity	-
Locus_17175_Transcript_1/1_Confidence_0.000_Length_251	251	gi|256822431|ref|YP_003146394.1| acyl-CoA dehydrogenase domain-containing protein	27	0.000135	53.0686	-	-	-	-
Locus_17176_Transcript_1/1_Confidence_0.000_Length_591	591	gi|324513728|gb|ADY45627.1| GPI-anchor transamidase	175	3.22e-92	329.006	GO:0006508 proteolysis	GO:0042765 GPI-anchor transamidase complex	GO:0003676 nucleic acid binding | GO:0003923 GPI-anchor transamidase activity | GO:0008270 zinc ion binding | GO:0004197 cysteine-type endopeptidase activity	-
Locus_17183_Transcript_1/1_Confidence_0.000_Length_1305	1305	gi|170578152|ref|XP_001894289.1| hypothetical protein	156	3.63e-68	254.076	GO:0040010 positive regulation of growth rate | GO:0055114 oxidation-reduction process | GO:0032940 secretion by cell | GO:0046847 filopodium assembly | GO:0010171 body morphogenesis | GO:0007165 signal transduction | GO:0006898 receptor-mediated endocytosis | GO:0002009 morphogenesis of an epithelium | GO:0006118 electron transport	GO:0016021 integral to membrane	GO:0003995 acyl-CoA dehydrogenase activity | GO:0050660 flavin adenine dinucleotide binding | GO:0004252 serine-type endopeptidase activity | GO:0008093 cytoskeletal adaptor activity | GO:0017124 SH3 domain binding	-
Locus_17203_Transcript_1/1_Confidence_0.000_Length_3585	3585	gi|324499853|gb|ADY39947.1| Death-inducer obliterator 1	148	3.72e-12	82.2327	-	-	-	-
Locus_17204_Transcript_1/1_Confidence_0.000_Length_322	322	gi|268559356|ref|XP_002637669.1| Hypothetical protein CBG19425	104	4.84e-25	119.024	-	-	-	-
Locus_1723_Transcript_2/2_Confidence_0.000_Length_1041	1041	gi|324522716|gb|ADY48116.1| Exosome complex exonuclease RRP41	228	8.69e-90	320.929	GO:0040010 positive regulation of growth rate | GO:0006396 RNA processing | GO:0006401 RNA catabolic process | GO:0045039 protein import into mitochondrial inner membrane | GO:0010171 body morphogenesis | GO:0002119 nematode larval development | GO:0009792 embryo development ending in birth or egg hatching | GO:0008406 gonad development | GO:0040018 positive regulation of multicellular organism g…	GO:0000178 exosome (RNase complex) | GO:0005743 mitochondrial inner membrane | GO:0042719 mitochondrial intermembrane space protein transporter complex	GO:0003723 RNA binding | GO:0046872 metal ion binding | GO:0009022 tRNA nucleotidyltransferase activity | GO:0000175 3'-5'-exoribonuclease activity	-
Locus_17239_Transcript_1/1_Confidence_0.000_Length_3260	3260	gi|324501173|gb|ADY40524.1| Serine/threonine-protein phosphatase 4 regulatory subunit 3A	743	3.56e-256	873.701	GO:0009411 response to UV | GO:0040010 positive regulation of growth rate | GO:0008340 determination of adult lifespan | GO:0018991 oviposition | GO:0045132 meiotic chromosome segregation | GO:0042742 defense response to bacterium | GO:0010165 response to X-ray | GO:0040035 hermaphrodite genitalia development | GO:0002119 nematode larval development | GO:0040011 locomotion | GO:0048477 oogenesis …	GO:0005634 nucleus	GO:0005488 binding	-
Locus_17244_Transcript_1/1_Confidence_0.000_Length_821	821	gi|324507628|gb|ADY43232.1| Protein transport protein Sec61 subunit alpha isoform 2	250	1.48e-160	556.037	GO:0042335 cuticle development | GO:0008258 head involution | GO:0007391 dorsal closure | GO:0006915 apoptotic process | GO:0000003 reproduction | GO:0010507 negative regulation of autophagy | GO:0006616 SRP-dependent cotranslational protein targeting to membrane, translocation	GO:0005784 Sec61 translocon complex | GO:0045169 fusome | GO:0030176 integral to endoplasmic reticulum membrane | GO:0009941 chloroplast envelope	GO:0015450 P-P-bond-hydrolysis-driven protein transmembrane transporter activity	-
Locus_17260_Transcript_1/1_Confidence_0.000_Length_1813	1813	-	-	-	-	-	-	-	-
Locus_17269_Transcript_1/1_Confidence_0.000_Length_1700	1700	gi|268551971|ref|XP_002633968.1| C. briggsae CBR-MCA-1 protein	418	1.27e-186	642.632	GO:0040010 positive regulation of growth rate | GO:0070588 calcium ion transmembrane transport | GO:0006874 cellular calcium ion homeostasis | GO:0006754 ATP biosynthetic process | GO:0040011 locomotion	GO:0016021 integral to membrane | GO:0005624 membrane fraction | GO:0016529 sarcoplasmic reticulum	GO:0005388 calcium-transporting ATPase activity | GO:0005516 calmodulin binding | GO:0046872 metal ion binding | GO:0005524 ATP binding	3.6.3.8
Locus_17274_Transcript_1/1_Confidence_0.000_Length_1260	1260	gi|256085860|ref|XP_002579129.1| CLASP1 protein (cytoplasmic linker-associated protein 1)	191	4.37e-21	109.602	-	-	GO:0005488 binding	-
Locus_17278_Transcript_1/1_Confidence_0.000_Length_299	299	-	-	-	-	-	-	-	-
Locus_1728_Transcript_1/1_Confidence_0.000_Length_1948	1948	gi|324507364|gb|ADY43126.1| Prolyl carboxy peptidase like protein 5	494	1.22e-203	699.165	GO:0009792 embryo development ending in birth or egg hatching | GO:0006508 proteolysis	-	GO:0008236 serine-type peptidase activity | GO:0004180 carboxypeptidase activity	-
Locus_1729_Transcript_1/1_Confidence_0.000_Length_1676	1676	gi|170588633|ref|XP_001899078.1| Ubiquitin carboxyl-terminal hydrolase family protein	506	1.21e-240	822.103	GO:0006511 ubiquitin-dependent protein catabolic process | GO:0016579 protein deubiquitination	-	GO:0004221 ubiquitin thiolesterase activity	3.4.19.12
Locus_17320_Transcript_1/1_Confidence_0.000_Length_948	948	gi|341896009|gb|EGT51944.1| hypothetical protein CAEBREN_22524	98	4.16e-16	93.001	-	-	-	-
Locus_17321_Transcript_1/1_Confidence_0.000_Length_1251	1251	gi|290562407|gb|ADD38600.1| Transcription factor Adf-1	90	2.31e-05	58.4528	-	-	-	-
Locus_17324_Transcript_1/1_Confidence_0.000_Length_3125	3125	-	-	-	-	-	-	-	-
Locus_17335_Transcript_1/1_Confidence_0.000_Length_2546	2546	-	-	-	-	-	-	-	-
Locus_1736_Transcript_1/2_Confidence_0.667_Length_1424	1424	gi|324504344|gb|ADY41875.1| Tyrosine-protein phosphatase non-receptor type 9	410	4.29e-166	574.433	GO:0035335 peptidyl-tyrosine dephosphorylation | GO:0040007 growth | GO:0006469 negative regulation of protein kinase activity | GO:0002119 nematode larval development | GO:0048477 oogenesis | GO:0009792 embryo development ending in birth or egg hatching | GO:0007165 signal transduction | GO:0006570 tyrosine metabolic process	GO:0005938 cell cortex | GO:0005634 nucleus	GO:0004860 protein kinase inhibitor activity | GO:0004872 receptor activity | GO:0004725 protein tyrosine phosphatase activity | GO:0019901 protein kinase binding	3.1.3.48
Locus_17372_Transcript_1/1_Confidence_0.000_Length_871	871	gi|324500277|gb|ADY40136.1| Kinesin-like protein KIF21B	284	1.63e-94	336.633	GO:0009792 embryo development ending in birth or egg hatching | GO:0007018 microtubule-based movement | GO:0007067 mitosis	GO:0005874 microtubule	GO:0005524 ATP binding | GO:0016765 transferase activity, transferring alkyl or aryl (other than methyl) groups | GO:0003777 microtubule motor activity	-
Locus_17386_Transcript_1/1_Confidence_0.000_Length_885	885	gi|268530256|ref|XP_002630254.1| C. briggsae CBR-NST-1 protein	239	1.72e-67	251.384	GO:0040010 positive regulation of growth rate | GO:0015684 ferrous iron transport | GO:0040035 hermaphrodite genitalia development | GO:0006184 GTP catabolic process | GO:0010171 body morphogenesis | GO:0002119 nematode larval development | GO:0042127 regulation of cell proliferation | GO:0007281 germ cell development | GO:0040014 regulation of multicellular organism growth	GO:0005730 nucleolus | GO:0016021 integral to membrane	GO:0015093 ferrous iron transmembrane transporter activity | GO:0003924 GTPase activity | GO:0005525 GTP binding	-
Locus_17397_Transcript_1/1_Confidence_0.000_Length_1205	1205	gi|309359067|emb|CAP33379.2| CBR-TYR-5 protein	125	1.11e-27	130.69	GO:0055114 oxidation-reduction process	-	GO:0046872 metal ion binding | GO:0016491 oxidoreductase activity	-
Locus_17401_Transcript_1/1_Confidence_0.000_Length_1162	1162	gi|312077038|ref|XP_003141128.1| SYM-3B	114	2.91e-28	132.485	-	-	-	-
Locus_17405_Transcript_1/1_Confidence_0.000_Length_401	401	gi|7503999|pir||T16441 hypothetical protein F53A9.10 - Caenorhabditis elegans	131	1.69e-55	212.349	GO:0007526 larval somatic muscle development | GO:0040010 positive regulation of growth rate | GO:0045214 sarcomere organization | GO:0048598 embryonic morphogenesis | GO:0007413 axonal fasciculation | GO:0040017 positive regulation of locomotion | GO:0006898 receptor-mediated endocytosis | GO:0006937 regulation of muscle contraction | GO:0030728 ovulation	GO:0005861 troponin complex	-	-
Locus_17409_Transcript_1/1_Confidence_0.000_Length_1273	1273	gi|324501273|gb|ADY40569.1| Serine/threonine-protein phosphatase 2B catalytic subunit 2	376	6.2e-253	862.933	GO:0040010 positive regulation of growth rate | GO:0008340 determination of adult lifespan | GO:0010468 regulation of gene expression | GO:0006935 chemotaxis | GO:0040024 dauer larval development | GO:0043052 thermotaxis | GO:0019915 lipid storage | GO:0006972 hyperosmotic response | GO:0040040 thermosensory behavior | GO:0008355 olfactory learning | GO:0040018 positive regulation of multicellula…	GO:0030424 axon | GO:0030425 dendrite | GO:0005929 cilium | GO:0043025 neuronal cell body | GO:0005737 cytoplasm | GO:0005634 nucleus	GO:0005509 calcium ion binding | GO:0005515 protein binding | GO:0004721 phosphoprotein phosphatase activity	3.1.3.16
Locus_17412_Transcript_1/1_Confidence_0.000_Length_980	980	gi|357612826|gb|EHJ68188.1| hypothetical protein KGM_07298	246	9.05e-75	272.921	GO:0070588 calcium ion transmembrane transport	GO:0016021 integral to membrane	GO:0005262 calcium channel activity | GO:0016787 hydrolase activity	-
Locus_17435_Transcript_1/1_Confidence_0.000_Length_1796	1796	-	-	-	-	-	-	-	-
Locus_17438_Transcript_1/1_Confidence_0.000_Length_2409	2409	gi|308501274|ref|XP_003112822.1| hypothetical protein CRE_30909	321	4.92e-83	298.496	-	GO:0016021 integral to membrane	-	-
Locus_1747_Transcript_1/1_Confidence_0.000_Length_651	651	gi|324507045|gb|ADY42995.1| 26S protease regulatory subunit 6A	200	8.3e-102	360.862	GO:0009792 embryo development ending in birth or egg hatching | GO:0002119 nematode larval development | GO:0030163 protein catabolic process | GO:0000003 reproduction | GO:0008340 determination of adult lifespan | GO:0006508 proteolysis | GO:0006310 DNA recombination | GO:0006281 DNA repair	GO:0005737 cytoplasm | GO:0005657 replication fork | GO:0009379 Holliday junction helicase complex	GO:0008233 peptidase activity | GO:0016887 ATPase activity | GO:0005515 protein binding | GO:0005524 ATP binding | GO:0009378 four-way junction helicase activity	-
Locus_17481_Transcript_1/1_Confidence_0.000_Length_1482	1482	gi|341888136|gb|EGT44071.1| hypothetical protein CAEBREN_13576	59	3.37e-19	103.769	GO:0006508 proteolysis	-	GO:0003676 nucleic acid binding | GO:0008270 zinc ion binding | GO:0004197 cysteine-type endopeptidase activity	-
Locus_17510_Transcript_1/1_Confidence_0.000_Length_215	215	gi|242023965|ref|XP_002432401.1| ccar1, putative	55	7.73e-06	56.658	-	-	-	-
Locus_17515_Transcript_1/1_Confidence_0.000_Length_789	789	gi|324515153|gb|ADY46107.1| Legumain, partial	250	4.99e-93	331.698	GO:0009792 embryo development ending in birth or egg hatching | GO:0006508 proteolysis	-	GO:0004197 cysteine-type endopeptidase activity	-
Locus_17531_Transcript_1/1_Confidence_0.000_Length_196	196	-	-	-	-	-	-	-	-
Locus_17535_Transcript_1/1_Confidence_0.000_Length_243	243	gi|156120144|ref|NP_001095289.1| adenylyltransferase and sulfurtransferase MOCS3	77	6.68e-18	95.2444	GO:0018192 enzyme active site formation via L-cysteine persulfide | GO:0034227 tRNA thio-modification | GO:0006777 Mo-molybdopterin cofactor biosynthetic process | GO:0002098 tRNA wobble uridine modification	GO:0005829 cytosol	GO:0016779 nucleotidyltransferase activity | GO:0004792 thiosulfate sulfurtransferase activity | GO:0046872 metal ion binding | GO:0042292 URM1 activating enzyme activity | GO:0005524 ATP binding	-
Locus_17537_Transcript_1/1_Confidence_0.000_Length_1325	1325	gi|324505634|gb|ADY42418.1| Heat shock protein 75 kDa	340	1.44e-140	489.632	GO:0006457 protein folding | GO:0006950 response to stress	GO:0005737 cytoplasm	GO:0051082 unfolded protein binding | GO:0005524 ATP binding	-
Locus_17559_Transcript_1/1_Confidence_0.000_Length_1157	1157	gi|324508688|gb|ADY43665.1| JmjC domain-containing protein 4	219	4.74e-76	276.959	-	-	-	-
Locus_17580_Transcript_1/1_Confidence_0.000_Length_1239	1239	gi|324505039|gb|ADY42170.1| TATA box-binding protein-like protein 2	244	4.61e-66	247.795	GO:0006367 transcription initiation from RNA polymerase II promoter | GO:0006355 regulation of transcription, DNA-dependent	-	GO:0003677 DNA binding	-
Locus_17614_Transcript_1/1_Confidence_0.000_Length_327	327	-	-	-	-	-	-	-	-
Locus_17649_Transcript_2/4_Confidence_0.400_Length_1357	1357	gi|170586410|ref|XP_001897972.1| YY1-associated factor 2	149	1.43e-34	152.675	-	GO:0005622 intracellular	GO:0008270 zinc ion binding	-
Locus_17664_Transcript_1/1_Confidence_0.000_Length_182	182	gi|81343227|gb|ABB71175.1| putative secreted or extracellular protein precursor	42	5.39e-16	87.6168	-	-	-	-
Locus_17667_Transcript_1/1_Confidence_0.000_Length_1784	1784	gi|268563202|ref|XP_002646874.1| C. briggsae CBR-NEP-2 protein	555	3.49e-288	980.038	GO:0006508 proteolysis	-	GO:0004222 metalloendopeptidase activity	-
Locus_17668_Transcript_1/1_Confidence_0.000_Length_651	651	gi|72001009|ref|NP_507679.2| CYtochrome P450 family member (cyp-33D3)	182	3.66e-34	149.983	GO:0055114 oxidation-reduction process | GO:0006118 electron transport	-	GO:0020037 heme binding | GO:0016712 oxidoreductase activity, acting on paired donors, with incorporation or reduction of molecular oxygen, reduced flavin or flavoprotein as one donor, and incorporation of one atom of oxygen | GO:0009055 electron carrier activity	-
Locus_17674_Transcript_1/1_Confidence_0.000_Length_896	896	gi|66362132|ref|XP_628030.1| hypothetical protein	55	0.000274	54.4147	-	-	-	-
Locus_17697_Transcript_1/1_Confidence_0.000_Length_499	499	gi|268580425|ref|XP_002645195.1| Hypothetical protein CBG16927	56	7.45e-19	100.629	GO:0040011 locomotion | GO:0040018 positive regulation of multicellular organism growth	-	-	-
Locus_17711_Transcript_1/1_Confidence_0.000_Length_1325	1325	-	-	-	-	-	-	-	-
Locus_1772_Transcript_1/1_Confidence_0.000_Length_2494	2494	gi|324504215|gb|ADY41820.1| Lon protease, partial	791	0	1182.84	GO:0007005 mitochondrion organization | GO:0006508 proteolysis | GO:0006510 ATP-dependent proteolysis	GO:0005759 mitochondrial matrix	GO:0004252 serine-type endopeptidase activity | GO:0005524 ATP binding | GO:0004176 ATP-dependent peptidase activity	3.4.21.53
Locus_17751_Transcript_1/1_Confidence_0.000_Length_1295	1295	-	-	-	-	-	-	-	-
Locus_17752_Transcript_1/1_Confidence_0.000_Length_1449	1449	gi|170582796|ref|XP_001896291.1| TolA protein	277	1.32e-46	189.915	-	-	-	-
Locus_17758_Transcript_1/1_Confidence_0.000_Length_506	506	gi|22073919|gb|AAK94490.1| PAZ/Piwi domain protein	139	4.25e-44	180.045	GO:0007126 meiosis | GO:0006417 regulation of translation | GO:0040007 growth | GO:0031047 gene silencing by RNA | GO:0002119 nematode larval development | GO:0043046 DNA methylation involved in gamete generation | GO:0034587 piRNA metabolic process | GO:0000966 RNA 5'-end processing | GO:0030718 germ-line stem cell maintenance	GO:0071546 pi-body | GO:0005634 nucleus	GO:0034584 piRNA binding	-
Locus_1777_Transcript_1/1_Confidence_0.000_Length_790	790	gi|17534841|ref|NP_497051.1| hypothetical protein K02B7.3	106	1.74e-16	93.8983	-	-	-	-
Locus_17772_Transcript_1/1_Confidence_0.000_Length_2463	2463	gi|156389675|ref|XP_001635116.1| predicted protein	218	3.62e-53	210.555	GO:0009792 embryo development ending in birth or egg hatching | GO:0002119 nematode larval development | GO:0040010 positive regulation of growth rate | GO:0006898 receptor-mediated endocytosis	-	GO:0003676 nucleic acid binding | GO:0008270 zinc ion binding	-
Locus_17823_Transcript_1/1_Confidence_0.000_Length_953	953	gi|156404199|ref|XP_001640295.1| predicted protein	224	3.65e-24	119.024	GO:0035023 regulation of Rho protein signal transduction | GO:0043087 regulation of GTPase activity	GO:0005622 intracellular	GO:0005488 binding | GO:0005089 Rho guanyl-nucleotide exchange factor activity	-
Locus_17829_Transcript_1/1_Confidence_0.000_Length_1217	1217	gi|12227171|emb|CAC21848.1| hypothetical protein	147	3.2e-17	97.0391	-	-	-	-
Locus_17834_Transcript_1/1_Confidence_0.000_Length_489	489	gi|341901089|gb|EGT57024.1| hypothetical protein CAEBREN_21704	114	2.7e-09	69.6697	-	-	-	-
Locus_17839_Transcript_1/1_Confidence_0.000_Length_1897	1897	gi|324499858|gb|ADY39949.1| Helicase	528	2.2e-131	459.122	GO:0006119 oxidative phosphorylation	GO:0005737 cytoplasm	GO:0008026 ATP-dependent helicase activity | GO:0003677 DNA binding | GO:0005524 ATP binding | GO:0000287 magnesium ion binding | GO:0004427 inorganic diphosphatase activity	-
Locus_17852_Transcript_1/1_Confidence_0.000_Length_658	658	gi|170577719|ref|XP_001894113.1| hypothetical protein Bm1_13240	68	7.5e-23	114.089	GO:0050684 regulation of mRNA processing | GO:0032956 regulation of actin cytoskeleton organization | GO:0040011 locomotion	GO:0005634 nucleus	GO:0003729 mRNA binding | GO:0000166 nucleotide binding	-
Locus_17866_Transcript_1/1_Confidence_0.000_Length_4061	4061	gi|312065187|ref|XP_003135668.1| hypothetical protein LOAG_00079	52	5.01e-14	88.5142	GO:0032880 regulation of protein localization | GO:0040011 locomotion	-	-	-
Locus_17872_Transcript_1/1_Confidence_0.000_Length_2805	2805	gi|324511007|gb|ADY44595.1| Unknown	206	5.77e-77	280.997	-	-	-	-
Locus_17874_Transcript_1/1_Confidence_0.000_Length_463	463	gi|324507308|gb|ADY43102.1| Zinc finger protein 622	81	3.77e-15	88.5142	-	GO:0005622 intracellular	GO:0008270 zinc ion binding | GO:0003676 nucleic acid binding	-
Locus_17878_Transcript_1/1_Confidence_0.000_Length_1063	1063	gi|312065466|ref|XP_003135804.1| src-associated protein SAW	302	2.4e-71	263.05	GO:0043581 mycelium development | GO:0006364 rRNA processing | GO:0009561 megagametogenesis	GO:0005730 nucleolus | GO:0080008 CUL4 RING ubiquitin ligase complex	GO:0000166 nucleotide binding	-
Locus_17879_Transcript_1/1_Confidence_0.000_Length_1866	1866	gi|359477288|ref|XP_002276160.2| PREDICTED: heat shock factor-binding protein 1-like	45	2.59e-05	58.9014	-	-	-	-
Locus_17887_Transcript_1/1_Confidence_0.000_Length_1909	1909	gi|170587537|ref|XP_001898532.1| wdc146	424	5.01e-234	800.118	GO:0018996 molting cycle, collagen and cuticulin-based cuticle | GO:0040010 positive regulation of growth rate | GO:0002119 nematode larval development | GO:0040011 locomotion	GO:0044428 nuclear part	-	-
Locus_17905_Transcript_1/1_Confidence_0.000_Length_627	627	gi|324506395|gb|ADY42733.1| Chondroitin proteoglycan-2	124	3.56e-17	95.693	GO:0006030 chitin metabolic process	GO:0005576 extracellular region	GO:0008061 chitin binding	-
Locus_17907_Transcript_1/2_Confidence_0.667_Length_582	582	-	-	-	-	-	-	-	-
Locus_17911_Transcript_1/1_Confidence_0.000_Length_409	409	-	-	-	-	-	-	-	-
Locus_17914_Transcript_1/2_Confidence_0.667_Length_275	275	gi|30315092|gb|AAP30775.1| putative gland protein G32E03	72	2.77e-20	103.321	-	-	-	-
Locus_17917_Transcript_1/1_Confidence_0.000_Length_1805	1805	gi|324513278|gb|ADY45461.1| Palmitoyltransferase	313	1.36e-142	496.363	GO:0055114 oxidation-reduction process	-	GO:0008270 zinc ion binding | GO:0032440 2-alkenal reductase [NAD(P)] activity	-
Locus_17920_Transcript_1/1_Confidence_0.000_Length_1063	1063	gi|324524029|gb|ADY48348.1| Pyridoxamine 5'-phosphate oxidase	179	5.74e-55	214.593	GO:0042823 pyridoxal phosphate biosynthetic process | GO:0055114 oxidation-reduction process | GO:0008615 pyridoxine biosynthetic process	-	GO:0004733 pyridoxamine-phosphate oxidase activity | GO:0010181 FMN binding	1.4.3.5
Locus_17963_Transcript_1/1_Confidence_0.000_Length_1328	1328	gi|324501760|gb|ADY40781.1| Vigilin	417	2.36e-139	485.594	-	-	GO:0003723 RNA binding	-
Locus_17999_Transcript_1/1_Confidence_0.000_Length_1432	1432	gi|341901498|gb|EGT57433.1| hypothetical protein CAEBREN_28048	351	2.22e-94	336.185	GO:0001714 endodermal cell fate specification | GO:0045167 asymmetric protein localization involved in cell fate determination | GO:0040010 positive regulation of growth rate | GO:0009952 anterior/posterior pattern specification | GO:0000003 reproduction | GO:0060070 canonical Wnt receptor signaling pathway | GO:0010171 body morphogenesis | GO:0009798 axis specification | GO:0002119 nematode larv…	GO:0016021 integral to membrane | GO:0005615 extracellular space | GO:0005578 proteinaceous extracellular matrix | GO:0005886 plasma membrane	GO:0005109 frizzled binding | GO:0030971 receptor tyrosine kinase binding	-
Locus_18002_Transcript_1/1_Confidence_0.000_Length_1626	1626	gi|130774478|gb|ABO32368.1| LSD1	430	2.84e-91	325.865	GO:0055114 oxidation-reduction process | GO:0034720 histone H3-K4 demethylation | GO:0006355 regulation of transcription, DNA-dependent | GO:0006349 regulation of gene expression by genetic imprinting | GO:0044030 regulation of DNA methylation | GO:0043046 DNA methylation involved in gamete generation | GO:0007275 multicellular organismal development	GO:0009536 plastid | GO:0005634 nucleus	GO:0034649 histone demethylase activity (H3-monomethyl-K4 specific) | GO:0008270 zinc ion binding | GO:0034647 histone demethylase activity (H3-trimethyl-K4 specific) | GO:0034648 histone demethylase activity (H3-dimethyl-K4 specific) | GO:0016491 oxidoreductase activity | GO:0050660 flavin adenine dinucleotide binding	-
Locus_18007_Transcript_1/1_Confidence_0.000_Length_2138	2138	gi|312080962|ref|XP_003142824.1| Sec7 domain-containing protein	312	5.98e-77	280.548	GO:0032012 regulation of ARF protein signal transduction | GO:0043087 regulation of GTPase activity	GO:0005622 intracellular	GO:0005488 binding | GO:0005086 ARF guanyl-nucleotide exchange factor activity	-
Locus_18050_Transcript_1/1_Confidence_0.000_Length_2222	2222	gi|324501404|gb|ADY40626.1| AP-2 complex subunit alpha-2	702	0	1110.6	GO:0040010 positive regulation of growth rate | GO:0040011 locomotion | GO:0006898 receptor-mediated endocytosis | GO:0006886 intracellular protein transport | GO:0009792 embryo development ending in birth or egg hatching	GO:0030131 clathrin adaptor complex | GO:0045334 clathrin-coated endocytic vesicle | GO:0005886 plasma membrane	GO:0008565 protein transporter activity | GO:0032794 GTPase activating protein binding | GO:0008022 protein C-terminus binding	-
Locus_18053_Transcript_1/1_Confidence_0.000_Length_905	905	gi|312067061|ref|XP_003136565.1| hypothetical protein LOAG_00977	290	5.63e-136	474.377	GO:0040010 positive regulation of growth rate | GO:0006915 apoptotic process | GO:0043631 RNA polyadenylation | GO:0040027 negative regulation of vulval development | GO:0040035 hermaphrodite genitalia development | GO:0010171 body morphogenesis | GO:0040011 locomotion | GO:0006351 transcription, DNA-dependent | GO:0002009 morphogenesis of an epithelium | GO:0048477 oogenesis | GO:0009792 embryo …	GO:0005634 nucleus	GO:0003723 RNA binding | GO:0004652 polynucleotide adenylyltransferase activity	-
Locus_18063_Transcript_1/1_Confidence_0.000_Length_1765	1765	gi|169781462|ref|XP_001825194.1| proline-rich, actin-associated protein Vrp1	287	4.4e-20	106.91	-	-	-	-
Locus_18066_Transcript_1/1_Confidence_0.000_Length_1351	1351	gi|341883815|gb|EGT39750.1| hypothetical protein CAEBREN_14819	308	2.27e-69	257.666	-	GO:0016021 integral to membrane	-	-
Locus_18074_Transcript_1/2_Confidence_0.667_Length_474	474	gi|359477288|ref|XP_002276160.2| PREDICTED: heat shock factor-binding protein 1-like	47	6.8e-05	55.312	-	-	-	-
Locus_18080_Transcript_1/1_Confidence_0.000_Length_217	217	gi|324500164|gb|ADY40086.1| Rap guanine nucleotide exchange factor 2	59	1.08e-18	97.0391	GO:0051056 regulation of small GTPase mediated signal transduction | GO:0008544 epidermis development | GO:0018996 molting cycle, collagen and cuticulin-based cuticle | GO:0040002 collagen and cuticulin-based cuticle development | GO:0043087 regulation of GTPase activity	GO:0060102 collagen and cuticulin-based cuticle extracellular matrix | GO:0005622 intracellular	GO:0005515 protein binding | GO:0017034 Rap guanyl-nucleotide exchange factor activity	-
Locus_18087_Transcript_1/1_Confidence_0.000_Length_353	353	gi|341899374|gb|EGT55309.1| hypothetical protein CAEBREN_32827	27	1.14e-08	66.9776	-	-	-	-
Locus_1809_Transcript_1/2_Confidence_0.333_Length_886	886	gi|242074786|ref|XP_002447329.1| hypothetical protein SORBIDRAFT_06g033040	169	1.54e-30	139.215	GO:0006807 nitrogen compound metabolic process	-	GO:0000225 N-acetylglucosaminylphosphatidylinositol deacetylase activity	-
Locus_18094_Transcript_1/1_Confidence_0.000_Length_843	843	-	-	-	-	-	-	-	-
Locus_1813_Transcript_1/1_Confidence_0.000_Length_4207	4207	gi|324503003|gb|ADY41312.1| Alpha-catulin	488	3.24e-233	797.426	GO:0007155 cell adhesion	GO:0016021 integral to membrane | GO:0015629 actin cytoskeleton	GO:0005198 structural molecule activity | GO:0045296 cadherin binding	-
Locus_18166_Transcript_1/1_Confidence_0.000_Length_2662	2662	gi|324503440|gb|ADY41498.1| Pyruvate dehydrogenase phosphatase regulatory subunit	830	#NUM!	1047.79	GO:0006546 glycine catabolic process | GO:0055114 oxidation-reduction process | GO:0006563 L-serine metabolic process | GO:0006566 threonine metabolic process	GO:0005737 cytoplasm	GO:0016491 oxidoreductase activity | GO:0004047 aminomethyltransferase activity	-
Locus_18190_Transcript_1/1_Confidence_0.000_Length_672	672	-	-	-	-	-	-	-	-
Locus_18196_Transcript_1/1_Confidence_0.000_Length_1402	1402	gi|324504503|gb|ADY41947.1| Cytoplasmic dynein 1 intermediate chain 2	408	5.29e-91	324.968	GO:0009792 embryo development ending in birth or egg hatching | GO:0002119 nematode larval development | GO:0035046 pronuclear migration | GO:0040007 growth | GO:0006898 receptor-mediated endocytosis	-	GO:0005515 protein binding	-
Locus_1822_Transcript_1/1_Confidence_0.000_Length_800	800	gi|324507589|gb|ADY43218.1| Galactosyltransferase sqv-3	240	7.29e-68	252.282	GO:0005975 carbohydrate metabolic process	-	GO:0016757 transferase activity, transferring glycosyl groups	-
Locus_1825_Transcript_2/3_Confidence_0.333_Length_1901	1901	gi|268536174|ref|XP_002633222.1| Hypothetical protein CBG05941	346	6.9e-103	364.451	GO:0006412 translation | GO:0040010 positive regulation of growth rate | GO:0006633 fatty acid biosynthetic process | GO:0008340 determination of adult lifespan | GO:0055114 oxidation-reduction process | GO:0002119 nematode larval development | GO:0006898 receptor-mediated endocytosis | GO:0009792 embryo development ending in birth or egg hatching | GO:0042254 ribosome biogenesis	GO:0016021 integral to membrane | GO:0015934 large ribosomal subunit	GO:0003723 RNA binding | GO:0003735 structural constituent of ribosome | GO:0016705 oxidoreductase activity, acting on paired donors, with incorporation or reduction of molecular oxygen	-
Locus_18256_Transcript_1/1_Confidence_0.000_Length_1146	1146	gi|170573704|ref|XP_001892568.1| hypothetical protein Bm1_05470	195	6e-92	328.108	GO:0009792 embryo development ending in birth or egg hatching | GO:0008340 determination of adult lifespan | GO:0000003 reproduction	GO:0016021 integral to membrane	-	-
Locus_18264_Transcript_1/1_Confidence_0.000_Length_1286	1286	gi|324543793|gb|ADY49669.1| Nuclear hormone receptor family member nhr-64, partial	66	2.3e-16	94.347	GO:0043401 steroid hormone mediated signaling pathway | GO:0030522 intracellular receptor mediated signaling pathway | GO:0006355 regulation of transcription, DNA-dependent	GO:0005634 nucleus	GO:0008270 zinc ion binding | GO:0005496 steroid binding | GO:0043565 sequence-specific DNA binding | GO:0003707 steroid hormone receptor activity | GO:0004879 ligand-activated sequence-specific DNA binding RNA polymerase II transcription factor activity	-
Locus_18266_Transcript_1/1_Confidence_0.000_Length_2151	2151	gi|324505819|gb|ADY42494.1| Acetolactate synthase-like protein	631	7.03e-254	866.073	GO:0009792 embryo development ending in birth or egg hatching | GO:0008152 metabolic process	GO:0016021 integral to membrane	GO:0000287 magnesium ion binding | GO:0016740 transferase activity | GO:0030976 thiamine pyrophosphate binding	-
Locus_18267_Transcript_1/1_Confidence_0.000_Length_1452	1452	gi|324503203|gb|ADY41395.1| DnaJ subfamily A member 1	385	1.35e-137	479.762	GO:0006457 protein folding | GO:0009408 response to heat	-	GO:0046872 metal ion binding | GO:0051082 unfolded protein binding | GO:0005524 ATP binding | GO:0031072 heat shock protein binding	-
Locus_1827_Transcript_1/2_Confidence_0.667_Length_783	783	gi|268553031|ref|XP_002634498.1| C. briggsae CBR-SIAH-1 protein	203	6.46e-100	354.58	GO:0007275 multicellular organismal development | GO:0016567 protein ubiquitination | GO:0006511 ubiquitin-dependent protein catabolic process	GO:0005634 nucleus	GO:0004842 ubiquitin-protein ligase activity | GO:0008270 zinc ion binding	-
Locus_18275_Transcript_1/1_Confidence_0.000_Length_2622	2622	gi|324508486|gb|ADY43581.1| Histone-lysine N-methyltransferase SUV420H2	285	3.24e-97	345.607	GO:0009792 embryo development ending in birth or egg hatching | GO:0008340 determination of adult lifespan	-	-	2.1.1.43
Locus_1828_Transcript_1/1_Confidence_0.000_Length_1516	1516	gi|345493854|ref|XP_003427164.1| PREDICTED: hypothetical protein LOC100679888	67	0.00236	52.1713	-	-	-	-
Locus_18320_Transcript_1/1_Confidence_0.000_Length_462	462	gi|324508171|gb|ADY43452.1| 32 kDa beta-galactoside-binding lectin lec-3	67	5.04e-34	148.637	-	GO:0060102 collagen and cuticulin-based cuticle extracellular matrix	GO:0005515 protein binding | GO:0016936 galactoside binding	-
Locus_18333_Transcript_1/1_Confidence_0.000_Length_542	542	gi|324517989|gb|ADY46973.1| RNA-binding protein pno-1	177	1.17e-79	287.279	GO:0040035 hermaphrodite genitalia development | GO:0009792 embryo development ending in birth or egg hatching | GO:0007276 gamete generation	GO:0005730 nucleolus	GO:0003723 RNA binding	-
Locus_18335_Transcript_1/1_Confidence_0.000_Length_309	309	gi|308492754|ref|XP_003108567.1| CRE-LPD-8 protein	44	1.41e-10	72.8105	GO:0009792 embryo development ending in birth or egg hatching | GO:0006629 lipid metabolic process | GO:0002119 nematode larval development | GO:0016226 iron-sulfur cluster assembly | GO:0040010 positive regulation of growth rate | GO:0019915 lipid storage	-	GO:0051536 iron-sulfur cluster binding | GO:0005506 iron ion binding	-
Locus_18345_Transcript_1/1_Confidence_0.000_Length_2055	2055	gi|324505508|gb|ADY42366.1| Receptor-type tyrosine-protein phosphatase-like protein	367	1.63e-80	290.868	GO:0035335 peptidyl-tyrosine dephosphorylation | GO:0006570 tyrosine metabolic process	-	GO:0004725 protein tyrosine phosphatase activity	-
Locus_18365_Transcript_1/1_Confidence_0.000_Length_701	701	-	-	-	-	-	-	-	-
Locus_18392_Transcript_1/1_Confidence_0.000_Length_1230	1230	gi|351704746|gb|EHB07665.1| hypothetical protein GW7_08078	71	6.06e-09	70.1184	-	-	-	-
Locus_18393_Transcript_1/1_Confidence_0.000_Length_661	661	gi|332708799|ref|ZP_08428770.1| serine/threonine protein kinase	76	4.3e-06	59.7988	-	-	-	-
Locus_1840_Transcript_1/1_Confidence_0.000_Length_963	963	gi|341897440|gb|EGT53375.1| hypothetical protein CAEBREN_21237	289	6.08e-102	361.311	GO:0006412 translation | GO:0042254 ribosome biogenesis	GO:0005840 ribosome	GO:0003735 structural constituent of ribosome	-
Locus_18402_Transcript_1/1_Confidence_0.000_Length_318	318	-	-	-	-	-	-	-	-
Locus_18429_Transcript_1/1_Confidence_0.000_Length_415	415	gi|312065170|ref|XP_003135660.1| hypothetical protein LOAG_00071	92	8.47e-06	58.0041	-	-	-	-
Locus_18447_Transcript_1/1_Confidence_0.000_Length_868	868	gi|170578689|ref|XP_001894505.1| Fibroblast growth factor family protein	149	1.65e-51	203.824	GO:0051781 positive regulation of cell division | GO:0045766 positive regulation of angiogenesis | GO:0002119 nematode larval development | GO:0008543 fibroblast growth factor receptor signaling pathway | GO:0030335 positive regulation of cell migration | GO:0031345 negative regulation of cell projection organization | GO:0048841 regulation of axon extension involved in axon guidance | GO:0008283…	GO:0016607 nuclear speck | GO:0005615 extracellular space | GO:0005730 nucleolus | GO:0005685 U1 snRNP | GO:0005938 cell cortex | GO:0005667 transcription factor complex	GO:0008083 growth factor activity | GO:0019901 protein kinase binding | GO:0008201 heparin binding | GO:0005104 fibroblast growth factor receptor binding | GO:0008134 transcription factor binding	-
Locus_1845_Transcript_1/1_Confidence_0.000_Length_1156	1156	gi|268536458|ref|XP_002633364.1| C. briggsae CBR-MRS-1 protein	303	5.22e-81	291.765	GO:0001937 negative regulation of endothelial cell proliferation | GO:0007267 cell-cell signaling | GO:0006954 inflammatory response | GO:0016525 negative regulation of angiogenesis | GO:0050900 leukocyte migration | GO:0051607 defense response to virus | GO:0006431 methionyl-tRNA aminoacylation | GO:0007165 signal transduction | GO:0006555 methionine metabolic process	GO:0017101 aminoacyl-tRNA synthetase multienzyme complex | GO:0005737 cytoplasm	GO:0005125 cytokine activity | GO:0004825 methionine-tRNA ligase activity | GO:0005524 ATP binding | GO:0043498 cell surface binding | GO:0000049 tRNA binding | GO:0042803 protein homodimerization activity	-
Locus_18452_Transcript_1/1_Confidence_0.000_Length_3376	3376	gi|324501756|gb|ADY40779.1| Voltage-dependent calcium channel unc-36	410	6.6e-162	560.524	GO:0035418 protein localization to synapse | GO:0018991 oviposition | GO:0070588 calcium ion transmembrane transport | GO:0043050 pharyngeal pumping | GO:0007210 serotonin receptor signaling pathway | GO:0040017 positive regulation of locomotion | GO:0051925 regulation of calcium ion transport via voltage-gated calcium channel activity	GO:0005891 voltage-gated calcium channel complex | GO:0005783 endoplasmic reticulum	GO:0005245 voltage-gated calcium channel activity	-
Locus_18466_Transcript_1/1_Confidence_0.000_Length_314	314	gi|17567621|ref|NP_509162.1| COLlagen family member (col-173)	75	1.19e-24	117.678	GO:0070208 protein heterotrimerization | GO:0007155 cell adhesion | GO:0009749 response to glucose stimulus	GO:0005615 extracellular space | GO:0043234 protein complex | GO:0042383 sarcolemma | GO:0016021 integral to membrane | GO:0005581 collagen	GO:0004867 serine-type endopeptidase inhibitor activity | GO:0005201 extracellular matrix structural constituent | GO:0042302 structural constituent of cuticle	-
Locus_1848_Transcript_1/1_Confidence_0.000_Length_4784	4784	gi|324507872|gb|ADY43328.1| Solute carrier family 12 member 2, partial	646	4.46e-285	969.718	GO:0055085 transmembrane transport | GO:0006814 sodium ion transport | GO:0006821 chloride transport	GO:0016021 integral to membrane	GO:0015377 cation:chloride symporter activity	-
Locus_18487_Transcript_1/1_Confidence_0.000_Length_1715	1715	gi|17559526|ref|NP_505451.1| hypothetical protein F11A3.1	538	2.41e-154	535.398	GO:0009851 auxin biosynthetic process | GO:0009695 jasmonic acid biosynthetic process | GO:0042967 acyl-carrier-protein biosynthetic process | GO:0009805 coumarin biosynthetic process | GO:0009809 lignin biosynthetic process | GO:0009811 stilbene biosynthetic process	GO:0005777 peroxisome | GO:0005836 fatty-acyl-CoA synthase complex	GO:0004321 fatty-acyl-CoA synthase activity | GO:0016207 4-coumarate-CoA ligase activity	-
Locus_18488_Transcript_1/1_Confidence_0.000_Length_513	513	gi|312378488|gb|EFR25050.1| hypothetical protein AND_09949	112	2.88e-09	69.6697	-	-	-	-
Locus_1849_Transcript_1/1_Confidence_0.000_Length_1006	1006	gi|341874558|gb|EGT30493.1| hypothetical protein CAEBREN_19160	90	7.25e-14	85.8221	GO:0006468 protein phosphorylation | GO:0009069 serine family amino acid metabolic process	-	GO:0005524 ATP binding | GO:0004674 protein serine/threonine kinase activity	-
Locus_18520_Transcript_1/1_Confidence_0.000_Length_594	594	gi|359788873|ref|ZP_09291839.1| hypothetical protein MAXJ12_05928	119	9.55e-47	188.569	GO:0046677 response to antibiotic | GO:0009116 nucleoside metabolic process	-	GO:0016787 hydrolase activity | GO:0016757 transferase activity, transferring glycosyl groups	-
Locus_18523_Transcript_1/1_Confidence_0.000_Length_1168	1168	gi|357612335|gb|EHJ67928.1| putative tyrosine-protein phosphatase corkscrew	206	9.45e-25	121.268	GO:0035335 peptidyl-tyrosine dephosphorylation | GO:0006570 tyrosine metabolic process	-	GO:0004725 protein tyrosine phosphatase activity	3.1.3.48
Locus_18535_Transcript_1/1_Confidence_0.000_Length_445	445	-	-	-	-	-	-	-	-
Locus_18536_Transcript_1/1_Confidence_0.000_Length_306	306	-	-	-	-	-	-	-	-
Locus_18544_Transcript_1/1_Confidence_0.000_Length_1274	1274	-	-	-	-	-	-	-	-
Locus_18547_Transcript_1/1_Confidence_0.000_Length_214	214	gi|156337146|ref|XP_001619808.1| hypothetical protein NEMVEDRAFT_v1g782	27	0.000141	52.6199	-	-	-	-
Locus_18558_Transcript_1/1_Confidence_0.000_Length_970	970	gi|324508102|gb|ADY43424.1| Vesicle-trafficking protein SEC22b	212	1.19e-94	337.082	GO:0016192 vesicle-mediated transport | GO:0015031 protein transport	GO:0000139 Golgi membrane | GO:0005789 endoplasmic reticulum membrane | GO:0016021 integral to membrane	-	-
Locus_18559_Transcript_1/1_Confidence_0.000_Length_3414	3414	gi|324504469|gb|ADY41931.1| Serine/threonine-protein kinase SIK2	336	7.28e-143	497.26	GO:0000122 negative regulation of transcription from RNA polymerase II promoter | GO:0007243 intracellular protein kinase cascade | GO:0045721 negative regulation of gluconeogenesis | GO:0055007 cardiac muscle cell differentiation | GO:0010868 negative regulation of triglyceride biosynthetic process | GO:0046777 protein autophosphorylation | GO:0010830 regulation of myotube differentiation | GO:0…	GO:0005829 cytosol | GO:0000118 histone deacetylase complex | GO:0005667 transcription factor complex	GO:0042826 histone deacetylase binding | GO:0004683 calmodulin-dependent protein kinase activity | GO:0019901 protein kinase binding | GO:0008140 cAMP response element binding protein binding | GO:0000287 magnesium ion binding | GO:0071889 14-3-3 protein binding | GO:0005524 ATP binding	2.7.11.1
Locus_18604_Transcript_1/1_Confidence_0.000_Length_1073	1073	-	-	-	-	-	-	-	-
Locus_18615_Transcript_1/1_Confidence_0.000_Length_712	712	gi|312080018|ref|XP_003142422.1| hypothetical protein LOAG_06838	112	1.41e-39	167.033	GO:0009792 embryo development ending in birth or egg hatching | GO:0007126 meiosis | GO:0046847 filopodium assembly | GO:0007165 signal transduction	GO:0005737 cytoplasm	GO:0017124 SH3 domain binding | GO:0008093 cytoskeletal adaptor activity	-
Locus_18664_Transcript_1/1_Confidence_0.000_Length_381	381	gi|324519779|gb|ADY47475.1| Cuticle collagen 34	112	1.5e-16	92.5523	-	GO:0005581 collagen | GO:0016021 integral to membrane	GO:0042302 structural constituent of cuticle	-
Locus_18706_Transcript_1/1_Confidence_0.000_Length_1141	1141	gi|340379090|ref|XP_003388060.1| PREDICTED: hypothetical protein LOC100636711	178	1.98e-08	68.3237	GO:0071777 positive regulation of cell cycle cytokinesis	GO:0005813 centrosome | GO:0000922 spindle pole | GO:0005874 microtubule	GO:0005515 protein binding	-
Locus_18723_Transcript_1/1_Confidence_0.000_Length_339	339	gi|170574576|ref|XP_001892875.1| 60S ribosomal protein L12	59	6.34e-11	74.1565	GO:0006412 translation | GO:0042254 ribosome biogenesis	GO:0005840 ribosome	GO:0003735 structural constituent of ribosome	-
Locus_1873_Transcript_1/1_Confidence_0.000_Length_4587	4587	gi|324502753|gb|ADY41209.1| Host cell factor 1	386	9.62e-165	569.946	GO:0006979 response to oxidative stress | GO:0008340 determination of adult lifespan | GO:0010038 response to metal ion | GO:0010621 negative regulation of transcription by transcription factor localization | GO:0040027 negative regulation of vulval development | GO:0043054 dauer exit	GO:0005667 transcription factor complex	GO:0008134 transcription factor binding	-
Locus_1875_Transcript_1/1_Confidence_0.000_Length_722	722	-	-	-	-	-	-	-	-
Locus_18754_Transcript_1/1_Confidence_0.000_Length_212	212	-	-	-	-	-	-	-	-
Locus_18764_Transcript_1/1_Confidence_0.000_Length_674	674	gi|2239107|emb|CAA70693.1| cathepsin L-like cysteine proteinase	24	4.4e-06	59.7988	-	-	-	-
Locus_18805_Transcript_1/1_Confidence_0.000_Length_602	602	gi|324519034|gb|ADY47270.1| Trimeric intracellular cation channel type B	60	6.79e-18	97.9364	GO:0015672 monovalent inorganic cation transport	GO:0016021 integral to membrane | GO:0005622 intracellular	GO:0005261 cation channel activity | GO:0008270 zinc ion binding	-
Locus_18828_Transcript_1/1_Confidence_0.000_Length_1654	1654	gi|260807269|ref|XP_002598431.1| hypothetical protein BRAFLDRAFT_83235	236	3.31e-38	164.341	GO:0055114 oxidation-reduction process	-	GO:0016491 oxidoreductase activity | GO:0005507 copper ion binding	-
Locus_18851_Transcript_1/1_Confidence_0.000_Length_2528	2528	gi|193207062|ref|NP_741617.2| CRiM (Cysteine RIch motor neuron protein) homolog family member (crm-1)	589	7.64e-178	613.468	GO:0033334 fin morphogenesis | GO:0040018 positive regulation of multicellular organism growth | GO:0040015 negative regulation of multicellular organism growth | GO:0001558 regulation of cell growth | GO:0018996 molting cycle, collagen and cuticulin-based cuticle | GO:0071711 basement membrane organization | GO:0000003 reproduction | GO:0007154 cell communication	GO:0016021 integral to membrane | GO:0016942 insulin-like growth factor binding protein complex	GO:0004867 serine-type endopeptidase inhibitor activity | GO:0005520 insulin-like growth factor binding	-
Locus_18860_Transcript_1/1_Confidence_0.000_Length_884	884	gi|156368902|ref|XP_001627930.1| predicted protein	123	1.05e-38	164.789	GO:0009792 embryo development ending in birth or egg hatching | GO:0010171 body morphogenesis | GO:0002119 nematode larval development | GO:0040017 positive regulation of locomotion | GO:0000003 reproduction | GO:0040007 growth | GO:0006412 translation | GO:0042254 ribosome biogenesis	GO:0005840 ribosome	GO:0003735 structural constituent of ribosome	-
Locus_18872_Transcript_1/1_Confidence_0.000_Length_1237	1237	gi|324518961|gb|ADY47251.1| Dual specificity protein phosphatase 15	150	4.59e-30	138.317	GO:0035335 peptidyl-tyrosine dephosphorylation | GO:0046330 positive regulation of JNK cascade | GO:0042127 regulation of cell proliferation | GO:0007179 transforming growth factor beta receptor signaling pathway | GO:0009792 embryo development ending in birth or egg hatching | GO:0006570 tyrosine metabolic process	GO:0005737 cytoplasm | GO:0005634 nucleus	GO:0004725 protein tyrosine phosphatase activity | GO:0008138 protein tyrosine/serine/threonine phosphatase activity	3.1.3.16 | 3.1.3.48
Locus_18874_Transcript_1/1_Confidence_0.000_Length_382	382	gi|81343227|gb|ABB71175.1| putative secreted or extracellular protein precursor	33	1.56e-11	76.3999	-	-	-	-
Locus_18887_Transcript_1/1_Confidence_0.000_Length_824	824	-	-	-	-	-	-	-	-
Locus_18894_Transcript_1/1_Confidence_0.000_Length_938	938	gi|324509793|gb|ADY44107.1| Fas apoptotic inhibitory molecule 2	231	2.18e-79	286.381	GO:0016998 cell wall macromolecule catabolic process | GO:0007165 signal transduction	GO:0016021 integral to membrane	GO:0004872 receptor activity	-
Locus_18902_Transcript_1/1_Confidence_0.000_Length_880	880	-	-	-	-	-	-	-	-
Locus_1891_Transcript_1/1_Confidence_0.000_Length_2119	2119	gi|324502005|gb|ADY40886.1| E3 ubiquitin-protein ligase Su(dx)	684	0	1206.62	GO:0008340 determination of adult lifespan | GO:0016358 dendrite development | GO:0042787 protein ubiquitination involved in ubiquitin-dependent protein catabolic process | GO:0019915 lipid storage | GO:0007413 axonal fasciculation | GO:0042176 regulation of protein catabolic process | GO:0040011 locomotion | GO:0009792 embryo development ending in birth or egg hatching	GO:0005737 cytoplasm	GO:0004842 ubiquitin-protein ligase activity | GO:0005515 protein binding	-
Locus_18928_Transcript_1/1_Confidence_0.000_Length_379	379	gi|170584540|ref|XP_001897057.1| Probable 39S ribosomal protein L35, mitochondrial precursor-like	25	5.05e-05	55.312	-	-	-	-
Locus_18958_Transcript_1/1_Confidence_0.000_Length_388	388	-	-	-	-	-	-	-	-
Locus_18963_Transcript_1/1_Confidence_0.000_Length_676	676	-	-	-	-	-	-	-	-
Locus_1901_Transcript_1/1_Confidence_0.000_Length_565	565	gi|324506020|gb|ADY42578.1| Suppressor/enhancer of lin-12 protein 9	31	3.27e-05	56.658	-	-	-	-
Locus_19012_Transcript_1/1_Confidence_0.000_Length_832	832	-	-	-	-	-	-	-	-
Locus_19015_Transcript_1/1_Confidence_0.000_Length_954	954	gi|341882141|gb|EGT38076.1| hypothetical protein CAEBREN_30150	186	1.5e-81	293.56	-	-	-	-
Locus_19029_Transcript_1/1_Confidence_0.000_Length_456	456	gi|357117859|ref|XP_003560679.1| PREDICTED: CBL-interacting protein kinase 25-like	130	4.16e-12	78.6433	-	-	-	-
Locus_1903_Transcript_1/1_Confidence_0.000_Length_859	859	gi|324512170|gb|ADY45048.1| Transmembrane emp24 domain-containing protein 7	182	1.42e-83	300.29	GO:0006810 transport	GO:0016021 integral to membrane | GO:0005783 endoplasmic reticulum | GO:0005793 endoplasmic reticulum-Golgi intermediate compartment | GO:0005794 Golgi apparatus	-	-
Locus_1904_Transcript_1/1_Confidence_0.000_Length_565	565	gi|225678538|gb|EEH16822.1| 1,2-dihydroxy-3-keto-5-methylthiopentene dioxygenase	131	4.34e-42	174.212	GO:0009086 methionine biosynthetic process | GO:0055114 oxidation-reduction process	GO:0005737 cytoplasm | GO:0005634 nucleus	GO:0046872 metal ion binding | GO:0010309 acireductone dioxygenase [iron(II)-requiring] activity	1.13.11.53
Locus_1908_Transcript_1/1_Confidence_0.000_Length_1032	1032	gi|341886773|gb|EGT42708.1| hypothetical protein CAEBREN_24519	166	3.45e-28	132.036	-	-	-	-
Locus_19083_Transcript_1/1_Confidence_0.000_Length_1704	1704	gi|312075050|ref|XP_003140244.1| calcium-binding protein	181	1.25e-21	111.845	-	-	GO:0005488 binding	-
Locus_19097_Transcript_1/2_Confidence_0.667_Length_806	806	gi|337288368|ref|YP_004627840.1| proteinase inhibitor I4 serpin	183	3.4e-28	131.587	-	-	GO:0004867 serine-type endopeptidase inhibitor activity	-
Locus_19167_Transcript_1/1_Confidence_0.000_Length_327	327	-	-	-	-	-	-	-	-
Locus_19183_Transcript_1/1_Confidence_0.000_Length_216	216	gi|324525721|gb|ADY48588.1| Transthyretin-like protein 5	45	6.36e-14	82.2327	-	GO:0005615 extracellular space	-	-
Locus_19190_Transcript_1/1_Confidence_0.000_Length_1533	1533	gi|308475075|ref|XP_003099757.1| CRE-SULP-1 protein	375	8.81e-44	181.391	GO:0055085 transmembrane transport	GO:0016021 integral to membrane	GO:0005215 transporter activity	-
Locus_19208_Transcript_1/1_Confidence_0.000_Length_1030	1030	gi|324515912|gb|ADY46354.1| Pre-mRNA-splicing factor 18	219	1.53e-57	222.22	GO:0008380 RNA splicing | GO:0006397 mRNA processing	GO:0005681 spliceosomal complex | GO:0016607 nuclear speck	-	-
Locus_19220_Transcript_1/1_Confidence_0.000_Length_434	434	gi|47551021|ref|NP_999685.1| CCAAT-binding transcription factor subunit A	83	4.39e-31	139.215	-	GO:0005634 nucleus	GO:0043565 sequence-specific DNA binding	-
Locus_19278_Transcript_1/1_Confidence_0.000_Length_429	429	gi|28194279|gb|AAO33477.1|AF473830_1 gland-specific protein g4g05	63	2.71e-17	95.2444	-	-	-	-
Locus_19368_Transcript_1/1_Confidence_0.000_Length_515	515	gi|341897386|gb|EGT53321.1| hypothetical protein CAEBREN_15726	99	8.48e-37	157.611	GO:0006662 glycerol ether metabolic process | GO:0045454 cell redox homeostasis | GO:0018401 peptidyl-proline hydroxylation to 4-hydroxy-L-proline | GO:0006525 arginine metabolic process | GO:0006560 proline metabolic process | GO:0006118 electron transport	GO:0005793 endoplasmic reticulum-Golgi intermediate compartment | GO:0009986 cell surface | GO:0005792 microsome | GO:0005788 endoplasmic reticulum lumen | GO:0005886 plasma membrane	GO:0003756 protein disulfide isomerase activity | GO:0004656 procollagen-proline 4-dioxygenase activity | GO:0009055 electron carrier activity | GO:0015035 protein disulfide oxidoreductase activity	5.3.4.1
Locus_19379_Transcript_1/1_Confidence_0.000_Length_490	490	-	-	-	-	-	-	-	-
Locus_19381_Transcript_1/1_Confidence_0.000_Length_430	430	gi|324526263|gb|ADY48649.1| Ubiquitin-conjugating enzyme E2 variant 2	138	7.12e-81	291.317	GO:0090325 regulation of locomotion involved in locomotory behavior | GO:0016567 protein ubiquitination | GO:2000008 regulation of protein localization at cell surface	GO:0043005 neuron projection | GO:0005634 nucleus | GO:0005829 cytosol	GO:0031624 ubiquitin conjugating enzyme binding | GO:0004842 ubiquitin-protein ligase activity	-
Locus_19384_Transcript_1/1_Confidence_0.000_Length_1246	1246	gi|312083359|ref|XP_003143829.1| phosphatidylethanolamine-binding protein	142	2.49e-34	151.778	-	-	-	-
Locus_19389_Transcript_1/1_Confidence_0.000_Length_215	215	gi|324501856|gb|ADY40822.1| Serine/threonine-protein kinase pelle	71	4.22e-31	134.279	GO:0006468 protein phosphorylation | GO:0032851 positive regulation of Rab GTPase activity | GO:0007178 transmembrane receptor protein serine/threonine kinase signaling pathway | GO:0009069 serine family amino acid metabolic process	GO:0005622 intracellular	GO:0005097 Rab GTPase activator activity | GO:0004872 receptor activity | GO:0005524 ATP binding | GO:0004709 MAP kinase kinase kinase activity	-
Locus_1939_Transcript_1/1_Confidence_0.000_Length_1758	1758	gi|324510435|gb|ADY44363.1| Phospholipase B-like protein 3, partial	531	6.7e-219	749.866	-	-	-	-
Locus_19390_Transcript_1/1_Confidence_0.000_Length_308	308	gi|25146613|ref|NP_741818.1| Cysteine PRotease related family member (cpr-6)	86	1.42e-18	98.3851	GO:0006508 proteolysis	GO:0005764 lysosome	GO:0004197 cysteine-type endopeptidase activity	-
Locus_19399_Transcript_1/1_Confidence_0.000_Length_385	385	gi|324505559|gb|ADY42388.1| ATP-dependent RNA helicase DDX3X	107	3.71e-53	205.171	GO:0006446 regulation of translational initiation	GO:0005840 ribosome	GO:0008026 ATP-dependent helicase activity | GO:0005524 ATP binding | GO:0003743 translation initiation factor activity	-
Locus_19411_Transcript_1/2_Confidence_0.667_Length_549	549	gi|312075866|ref|XP_003140607.1| hypothetical protein LOAG_05022	164	2.6e-44	180.942	GO:0006886 intracellular protein transport	GO:0005622 intracellular	-	-
Locus_19438_Transcript_1/1_Confidence_0.000_Length_704	704	gi|341889814|gb|EGT45749.1| CBN-HAR-1 protein	139	2.7e-39	166.136	-	-	-	-
Locus_19453_Transcript_1/1_Confidence_0.000_Length_211	211	gi|268573480|ref|XP_002641717.1| C. briggsae CBR-UNC-16 protein	50	3.19e-20	101.526	-	-	-	-
Locus_19483_Transcript_1/1_Confidence_0.000_Length_557	557	gi|170586760|ref|XP_001898147.1| SRB protein.	129	4.98e-38	161.649	GO:0045944 positive regulation of transcription from RNA polymerase II promoter | GO:0001824 blastocyst development	GO:0016592 mediator complex | GO:0005667 transcription factor complex	GO:0003713 transcription coactivator activity	-
Locus_19494_Transcript_1/1_Confidence_0.000_Length_367	367	gi|17366679|sp|Q9BN19.1|HSP6_HETGL RecName: Full=Putative esophageal gland cell secretory protein 6; Flags: Precursor	44	1.06e-17	96.1417	GO:0045454 cell redox homeostasis	-	GO:0008430 selenium binding	-
Locus_19496_Transcript_1/1_Confidence_0.000_Length_835	835	gi|324501186|gb|ADY40530.1| DNA repair protein RAD2	165	8.8e-26	123.96	GO:0009792 embryo development ending in birth or egg hatching | GO:0090305 nucleic acid phosphodiester bond hydrolysis | GO:0010224 response to UV-B | GO:0006289 nucleotide-excision repair | GO:0010213 non-photoreactive DNA repair | GO:0009408 response to heat	GO:0005634 nucleus	GO:0004519 endonuclease activity | GO:0005515 protein binding | GO:0003697 single-stranded DNA binding	-
Locus_19504_Transcript_1/1_Confidence_0.000_Length_510	510	gi|324503285|gb|ADY41429.1| Splicing factor U2AF 65 kDa subunit	168	1.32e-75	273.818	GO:0006397 mRNA processing | GO:0046660 female sex differentiation	GO:0005634 nucleus	GO:0003723 RNA binding | GO:0000166 nucleotide binding	-
Locus_19512_Transcript_1/1_Confidence_0.000_Length_1447	1447	gi|324504572|gb|ADY41973.1| 85 kDa calcium-independent phospholipase A2	440	1.26e-87	313.751	GO:0009395 phospholipid catabolic process	-	GO:0004623 phospholipase A2 activity	-
Locus_19575_Transcript_1/1_Confidence_0.000_Length_203	203	gi|40956306|gb|AAO14563.2|AF461150_1 Hsp90	67	1.35e-36	149.534	-	-	-	-
Locus_19577_Transcript_1/1_Confidence_0.000_Length_515	515	gi|341900545|gb|EGT56480.1| CBN-TBP-1 protein	99	1.95e-46	187.223	GO:0040010 positive regulation of growth rate | GO:0055114 oxidation-reduction process | GO:0008340 determination of adult lifespan | GO:0006367 transcription initiation from RNA polymerase II promoter | GO:0002119 nematode larval development | GO:0006898 receptor-mediated endocytosis | GO:0045893 positive regulation of transcription, DNA-dependent | GO:0009792 embryo development ending in birth …	GO:0005667 transcription factor complex	GO:0003680 AT DNA binding | GO:0003700 sequence-specific DNA binding transcription factor activity | GO:0032440 2-alkenal reductase [NAD(P)] activity | GO:0008134 transcription factor binding	-
Locus_19606_Transcript_1/1_Confidence_0.000_Length_319	319	gi|339253290|ref|XP_003371868.1| 4-hydroxybutyrate CoA-transferase	106	5.39e-33	143.702	GO:0006084 acetyl-CoA metabolic process | GO:0042967 acyl-carrier-protein biosynthetic process | GO:0006090 pyruvate metabolic process	-	GO:0008080 N-acetyltransferase activity | GO:0003986 acetyl-CoA hydrolase activity	-
Locus_19609_Transcript_1/1_Confidence_0.000_Length_426	426	-	-	-	-	-	-	-	-
Locus_19661_Transcript_1/1_Confidence_0.000_Length_1014	1014	gi|25152222|ref|NP_741885.1| NUCleoBindin homolog family member (nucb-1)	232	3.47e-100	355.478	GO:0006874 cellular calcium ion homeostasis | GO:0030301 cholesterol transport | GO:0006955 immune response | GO:0007165 signal transduction	GO:0005797 Golgi medial cisterna | GO:0005640 nuclear outer membrane | GO:0016021 integral to membrane | GO:0005793 endoplasmic reticulum-Golgi intermediate compartment | GO:0005783 endoplasmic reticulum	GO:0005509 calcium ion binding | GO:0003677 DNA binding | GO:0005164 tumor necrosis factor receptor binding | GO:0008158 hedgehog receptor activity	-
Locus_19677_Transcript_1/1_Confidence_0.000_Length_1620	1620	gi|324509659|gb|ADY44056.1| Carboxypeptidase E	436	1.83e-179	618.852	GO:0014055 acetylcholine secretion | GO:0006508 proteolysis | GO:0016485 protein processing	GO:0030424 axon | GO:0016021 integral to membrane | GO:0031410 cytoplasmic vesicle | GO:0043025 neuronal cell body | GO:0005578 proteinaceous extracellular matrix	GO:0004181 metallocarboxypeptidase activity | GO:0008270 zinc ion binding	-
Locus_19701_Transcript_1/1_Confidence_0.000_Length_177	177	gi|372273429|ref|NP_001243216.1| beta-galactoside alpha-2,6-sialyltransferase 1	57	1.21e-11	74.1565	GO:0006486 protein glycosylation | GO:0006508 proteolysis	GO:0031012 extracellular matrix | GO:0030173 integral to Golgi membrane	GO:0004222 metalloendopeptidase activity | GO:0008373 sialyltransferase activity | GO:0008270 zinc ion binding	-
Locus_19711_Transcript_1/1_Confidence_0.000_Length_700	700	-	-	-	-	-	-	-	-
Locus_19742_Transcript_1/1_Confidence_0.000_Length_509	509	gi|324512549|gb|ADY45196.1| DnaJ-like protein 60	124	3.07e-10	72.8105	GO:0006260 DNA replication | GO:0006457 protein folding | GO:0009408 response to heat	GO:0005737 cytoplasm	GO:0046872 metal ion binding | GO:0031072 heat shock protein binding | GO:0005524 ATP binding | GO:0051082 unfolded protein binding	-
Locus_19759_Transcript_1/2_Confidence_0.667_Length_533	533	gi|324513637|gb|ADY45597.1| Cathepsin Z	127	7.96e-63	236.129	GO:0006508 proteolysis	-	GO:0004197 cysteine-type endopeptidase activity	-
Locus_1976_Transcript_1/1_Confidence_0.000_Length_2410	2410	gi|56112372|gb|AAV71152.1| mp1	396	3.46e-236	807.297	GO:0009792 embryo development ending in birth or egg hatching | GO:0006457 protein folding | GO:0042338 cuticle development involved in collagen and cuticulin-based cuticle molting cycle | GO:0006508 proteolysis	-	GO:0051087 chaperone binding | GO:0004222 metalloendopeptidase activity | GO:0031072 heat shock protein binding | GO:0005509 calcium ion binding | GO:0008270 zinc ion binding	3.4.24.21
Locus_19770_Transcript_1/1_Confidence_0.000_Length_439	439	-	-	-	-	-	-	-	-
Locus_19771_Transcript_1/1_Confidence_0.000_Length_703	703	gi|324504874|gb|ADY42102.1| Thioredoxin domain-containing protein	208	5.62e-89	318.237	GO:0006457 protein folding | GO:0045454 cell redox homeostasis | GO:0006118 electron transport	GO:0005783 endoplasmic reticulum	GO:0015037 peptide disulfide oxidoreductase activity | GO:0003756 protein disulfide isomerase activity	-
Locus_19797_Transcript_1/1_Confidence_0.000_Length_294	294	gi|17531391|ref|NP_495863.1| PhenylAlanine Hydroxylase family member (pah-1)	98	2.42e-46	182.288	GO:0006979 response to oxidative stress | GO:0042427 serotonin biosynthetic process | GO:0055114 oxidation-reduction process | GO:0008340 determination of adult lifespan | GO:0040002 collagen and cuticulin-based cuticle development | GO:0042438 melanin biosynthetic process | GO:0006559 L-phenylalanine catabolic process | GO:0000003 reproduction | GO:0006569 tryptophan catabolic process | GO:00097…	-	GO:0004510 tryptophan 5-monooxygenase activity | GO:0005515 protein binding | GO:0016597 amino acid binding | GO:0004505 phenylalanine 4-monooxygenase activity | GO:0005506 iron ion binding	-
Locus_19801_Transcript_1/1_Confidence_0.000_Length_955	955	-	-	-	-	-	-	-	-
Locus_19806_Transcript_1/1_Confidence_0.000_Length_206	206	gi|70780322|gb|AAZ08412.1| polyubiquitin	28	1.05e-08	65.6316	-	-	-	-
Locus_19807_Transcript_1/1_Confidence_0.000_Length_993	993	gi|268529818|ref|XP_002630035.1| C. briggsae CBR-LACT-2 protein	53	6.6e-13	82.6814	-	GO:0016021 integral to membrane	-	-
Locus_19829_Transcript_1/1_Confidence_0.000_Length_275	275	-	-	-	-	-	-	-	-
Locus_19844_Transcript_1/1_Confidence_0.000_Length_425	425	gi|324520375|gb|ADY47621.1| tRNA selenocysteine 1-associated protein 1	102	1.03e-25	122.165	-	-	GO:0003676 nucleic acid binding | GO:0000166 nucleotide binding	-
Locus_1985_Transcript_1/1_Confidence_0.000_Length_1677	1677	gi|1871447|dbj|BAA08309.1| ryanodine receptor	493	9.66e-259	882.226	GO:0006629 lipid metabolic process | GO:0006874 cellular calcium ion homeostasis | GO:0070588 calcium ion transmembrane transport | GO:0007165 signal transduction	GO:0016021 integral to membrane | GO:0005622 intracellular	GO:0004872 receptor activity | GO:0005219 ryanodine-sensitive calcium-release channel activity | GO:0005509 calcium ion binding	-
Locus_19869_Transcript_1/1_Confidence_0.000_Length_428	428	-	-	-	-	-	-	-	-
Locus_19880_Transcript_1/1_Confidence_0.000_Length_276	276	gi|170587008|ref|XP_001898271.1| hypothetical protein Bm1_34115	82	5.32e-18	96.1417	-	-	-	-
Locus_199_Transcript_1/2_Confidence_0.333_Length_468	468	gi|341899374|gb|EGT55309.1| hypothetical protein CAEBREN_32827	96	2.26e-56	216.387	-	GO:0005856 cytoskeleton | GO:0005737 cytoplasm	GO:0005524 ATP binding	-
Locus_19915_Transcript_1/1_Confidence_0.000_Length_819	819	-	-	-	-	-	-	-	-
Locus_19920_Transcript_1/1_Confidence_0.000_Length_654	654	gi|324510559|gb|ADY44416.1| Unknown	116	2.65e-08	66.9776	-	-	-	-
Locus_2_Transcript_1/1_Confidence_0.000_Length_2323	2323	gi|170583409|ref|XP_001896567.1| hypothetical protein Bm1_25540	375	1.53e-24	121.716	-	-	-	-
Locus_20008_Transcript_1/1_Confidence_0.000_Length_269	269	-	-	-	-	-	-	-	-
Locus_20021_Transcript_1/1_Confidence_0.000_Length_1035	1035	gi|17506247|ref|NP_491869.1| MeDiaTor family member (mdt-18)	107	1.31e-21	110.948	GO:0007411 axon guidance | GO:0040010 positive regulation of growth rate | GO:0006357 regulation of transcription from RNA polymerase II promoter | GO:0010171 body morphogenesis | GO:0007413 axonal fasciculation | GO:0002119 nematode larval development | GO:0002009 morphogenesis of an epithelium | GO:0009792 embryo development ending in birth or egg hatching	GO:0016592 mediator complex	GO:0001104 RNA polymerase II transcription cofactor activity	-
Locus_2003_Transcript_1/1_Confidence_0.000_Length_1257	1257	gi|71996124|ref|NP_510787.2| hypothetical protein T08G2.2	333	1.6e-126	442.97	-	-	-	-
Locus_20058_Transcript_1/1_Confidence_0.000_Length_1114	1114	gi|324522347|gb|ADY48042.1| NADH dehydrogenase ubiquinone 1 alpha subcomplex subunit 5	108	1.06e-37	162.097	GO:0009792 embryo development ending in birth or egg hatching | GO:0002119 nematode larval development | GO:0040010 positive regulation of growth rate | GO:0008340 determination of adult lifespan | GO:0022904 respiratory electron transport chain	GO:0005747 mitochondrial respiratory chain complex I	GO:0016651 oxidoreductase activity, acting on NADH or NADPH	-
Locus_20070_Transcript_1/1_Confidence_0.000_Length_215	215	gi|324505795|gb|ADY42485.1| BTB/POZ domain-containing protein 10	71	4.25e-44	171.52	GO:0006813 potassium ion transport | GO:0006486 protein glycosylation | GO:0040011 locomotion | GO:0009792 embryo development ending in birth or egg hatching	GO:0008076 voltage-gated potassium channel complex | GO:0008250 oligosaccharyltransferase complex	GO:0005249 voltage-gated potassium channel activity | GO:0004576 oligosaccharyl transferase activity	-
Locus_20086_Transcript_1/1_Confidence_0.000_Length_948	948	gi|308491086|ref|XP_003107734.1| hypothetical protein CRE_12576	249	6.8e-58	223.118	-	-	-	-
Locus_2009_Transcript_1/1_Confidence_0.000_Length_1143	1143	gi|308494428|ref|XP_003109403.1| CRE-ILE-1 protein	343	9.01e-162	560.075	GO:0016192 vesicle-mediated transport | GO:0015031 protein transport	GO:0000139 Golgi membrane | GO:0005789 endoplasmic reticulum membrane | GO:0033116 endoplasmic reticulum-Golgi intermediate compartment membrane | GO:0016021 integral to membrane	GO:0005529 sugar binding | GO:0046872 metal ion binding | GO:0003677 DNA binding	-
Locus_20103_Transcript_1/1_Confidence_0.000_Length_1052	1052	gi|193209941|ref|NP_498613.2| hypothetical protein F56C9.8	135	1.65e-07	65.1829	-	-	-	-
Locus_20133_Transcript_1/1_Confidence_0.000_Length_1044	1044	gi|324524581|gb|ADY48439.1| Glutaredoxin-related protein 5	102	8.56e-47	189.915	GO:0040015 negative regulation of multicellular organism growth | GO:0045454 cell redox homeostasis | GO:0009792 embryo development ending in birth or egg hatching | GO:0040010 positive regulation of growth rate | GO:0006118 electron transport	-	GO:0009055 electron carrier activity | GO:0015035 protein disulfide oxidoreductase activity	-
Locus_2015_Transcript_1/1_Confidence_0.000_Length_1698	1698	gi|324505784|gb|ADY42480.1| Protein phosphatase 1 regulatory subunit 3B	105	2.56e-36	158.508	-	-	-	-
Locus_20152_Transcript_1/1_Confidence_0.000_Length_1431	1431	gi|308506389|ref|XP_003115377.1| CRE-CLN-3.3 protein	403	1.03e-125	440.278	GO:0008340 determination of adult lifespan | GO:0007034 vacuolar transport | GO:0046662 regulation of oviposition | GO:0015809 arginine transport | GO:0051453 regulation of intracellular pH | GO:0007040 lysosome organization	GO:0005764 lysosome | GO:0031301 integral to organelle membrane	-	-
Locus_2016_Transcript_1/1_Confidence_0.000_Length_1672	1672	gi|324504846|gb|ADY42089.1| WD repeat-containing protein	390	8.24e-97	344.261	-	-	GO:0008270 zinc ion binding | GO:0016881 acid-amino acid ligase activity	-
Locus_20171_Transcript_1/1_Confidence_0.000_Length_326	326	-	-	-	-	-	-	-	-
Locus_20228_Transcript_1/1_Confidence_0.000_Length_506	506	gi|324500865|gb|ADY40394.1| Transthyretin-like protein 5	133	7.4e-40	167.033	GO:0008340 determination of adult lifespan	GO:0005615 extracellular space	-	-
Locus_20238_Transcript_1/1_Confidence_0.000_Length_325	325	-	-	-	-	-	-	-	-
Locus_2024_Transcript_1/1_Confidence_0.000_Length_1560	1560	-	-	-	-	-	-	-	-
Locus_20251_Transcript_1/1_Confidence_0.000_Length_658	658	-	-	-	-	-	-	-	-
Locus_20299_Transcript_1/1_Confidence_0.000_Length_386	386	gi|193205005|ref|NP_495250.2| mitochondrial ProHiBitin complex family member (phb-2)	128	6.2e-70	254.974	GO:0006397 mRNA processing	GO:0016020 membrane | GO:0005634 nucleus	-	-
Locus_203_Transcript_1/1_Confidence_0.000_Length_1537	1537	gi|256483437|gb|ACU81119.1| ACC synthase-like protein	381	1.21e-240	822.103	GO:0042218 1-aminocyclopropane-1-carboxylate biosynthetic process	-	GO:0030170 pyridoxal phosphate binding | GO:0016769 transferase activity, transferring nitrogenous groups | GO:0016847 1-aminocyclopropane-1-carboxylate synthase activity	-
Locus_2031_Transcript_1/1_Confidence_0.000_Length_1754	1754	gi|312069417|ref|XP_003137672.1| hypothetical protein LOAG_02086	299	3.61e-49	197.992	GO:0006396 RNA processing	-	-	-
Locus_2032_Transcript_1/1_Confidence_0.000_Length_1173	1173	gi|170593035|ref|XP_001901270.1| Immunoglobulin I-set domain containing protein	151	9.04e-24	118.127	GO:0035023 regulation of Rho protein signal transduction | GO:0043087 regulation of GTPase activity	GO:0005622 intracellular	GO:0005089 Rho guanyl-nucleotide exchange factor activity	-
Locus_20327_Transcript_1/1_Confidence_0.000_Length_678	678	gi|340960467|gb|EGS21648.1| serine/threonine protein kinase-like protein	124	1.26e-19	103.769	GO:0006468 protein phosphorylation | GO:0007243 intracellular protein kinase cascade | GO:0009069 serine family amino acid metabolic process	-	GO:0005524 ATP binding | GO:0000287 magnesium ion binding | GO:0004674 protein serine/threonine kinase activity	-
Locus_20329_Transcript_1/1_Confidence_0.000_Length_195	195	-	-	-	-	-	-	-	-
Locus_20339_Transcript_1/1_Confidence_0.000_Length_239	239	-	-	-	-	-	-	-	-
Locus_204_Transcript_1/1_Confidence_0.000_Length_633	633	gi|324501341|gb|ADY40600.1| Inosine-5'-monophosphate dehydrogenase 1	81	6.25e-28	130.241	GO:0006177 GMP biosynthetic process | GO:0055114 oxidation-reduction process | GO:0006144 purine base metabolic process	GO:0042720 mitochondrial inner membrane peptidase complex	GO:0003938 IMP dehydrogenase activity | GO:0046872 metal ion binding | GO:0018580 nitronate monooxygenase activity	1.1.1.205
Locus_2041_Transcript_1/1_Confidence_0.000_Length_1749	1749	gi|324501452|gb|ADY40648.1| DNA topoisomerase 1	563	3.24e-280	953.566	GO:0040010 positive regulation of growth rate | GO:0055114 oxidation-reduction process | GO:0008340 determination of adult lifespan | GO:0045132 meiotic chromosome segregation | GO:0018996 molting cycle, collagen and cuticulin-based cuticle | GO:0010171 body morphogenesis | GO:0002119 nematode larval development | GO:0040011 locomotion | GO:0006898 receptor-mediated endocytosis | GO:0002009 morph…	GO:0031616 spindle pole centrosome | GO:0005730 nucleolus | GO:0000785 chromatin	GO:0003917 DNA topoisomerase type I activity | GO:0031490 chromatin DNA binding | GO:0003918 DNA topoisomerase (ATP-hydrolyzing) activity | GO:0032440 2-alkenal reductase [NAD(P)] activity	-
Locus_20414_Transcript_1/1_Confidence_0.000_Length_542	542	gi|312081279|ref|XP_003142960.1| hypothetical protein LOAG_07379	166	8.49e-19	100.629	-	GO:0005622 intracellular	GO:0008270 zinc ion binding	-
Locus_20442_Transcript_1/1_Confidence_0.000_Length_812	812	gi|193613380|ref|XP_001945600.1| PREDICTED: inhibitor of growth protein 5-like	225	5.15e-35	153.124	-	-	GO:0008270 zinc ion binding | GO:0016740 transferase activity	-
Locus_20445_Transcript_1/1_Confidence_0.000_Length_292	292	gi|32565796|ref|NP_502859.2| hypothetical protein Y73F8A.24	90	1.7e-18	97.9364	GO:0006355 regulation of transcription, DNA-dependent | GO:0006281 DNA repair	GO:0005634 nucleus	-	-
Locus_20457_Transcript_1/1_Confidence_0.000_Length_882	882	-	-	-	-	-	-	-	-
Locus_2046_Transcript_1/1_Confidence_0.000_Length_788	788	gi|324504302|gb|ADY41858.1| DnaJ subfamily C member 3	233	3.68e-98	348.748	GO:0006457 protein folding | GO:0006986 response to unfolded protein | GO:0051603 proteolysis involved in cellular protein catabolic process	GO:0005788 endoplasmic reticulum lumen | GO:0031205 endoplasmic reticulum Sec complex	GO:0051087 chaperone binding | GO:0031072 heat shock protein binding | GO:0051787 misfolded protein binding | GO:0051082 unfolded protein binding	-
Locus_20469_Transcript_1/1_Confidence_0.000_Length_552	552	gi|292623401|ref|XP_002665293.1| PREDICTED: hypothetical protein LOC100333489	61	0.00956	48.5818	-	-	-	-
Locus_2048_Transcript_1/1_Confidence_0.000_Length_9075	9075	gi|324499925|gb|ADY39980.1| Heterogeneous nuclear ribonucleoprotein U	547	4.07e-173	597.764	GO:0009792 embryo development ending in birth or egg hatching | GO:0002119 nematode larval development | GO:0042127 regulation of cell proliferation | GO:0007281 germ cell development | GO:0040020 regulation of meiosis | GO:0040010 positive regulation of growth rate | GO:0040011 locomotion | GO:0019915 lipid storage | GO:0002009 morphogenesis of an epithelium	-	GO:0003676 nucleic acid binding | GO:0008270 zinc ion binding	-
Locus_20494_Transcript_1/1_Confidence_0.000_Length_540	540	gi|341898564|gb|EGT54499.1| CBN-DAO-2 protein	110	1.9e-43	178.25	-	-	-	-
Locus_20513_Transcript_1/1_Confidence_0.000_Length_286	286	-	-	-	-	-	-	-	-
Locus_20547_Transcript_1/1_Confidence_0.000_Length_310	310	-	-	-	-	-	-	-	-
Locus_2061_Transcript_1/1_Confidence_0.000_Length_4934	4934	gi|324500398|gb|ADY40189.1| Monensin-resistant 2	1010	1.5e-306	1041.06	GO:0071688 striated muscle myosin thick filament assembly | GO:0007034 vacuolar transport | GO:0015031 protein transport	GO:0030904 retromer complex	GO:0005488 binding	-
Locus_20629_Transcript_1/1_Confidence_0.000_Length_404	404	-	-	-	-	-	-	-	-
Locus_20639_Transcript_1/1_Confidence_0.000_Length_321	321	-	-	-	-	-	-	-	-
Locus_20690_Transcript_1/1_Confidence_0.000_Length_703	703	gi|321475100|gb|EFX86064.1| phospholipase-like protein A2, group	61	0.00358	50.3766	-	-	-	-
Locus_20718_Transcript_1/1_Confidence_0.000_Length_458	458	-	-	-	-	-	-	-	-
Locus_20726_Transcript_1/1_Confidence_0.000_Length_2424	2424	gi|324518036|gb|ADY46986.1| CAMP-dependent protein kinase regulatory subunit	318	3.62e-177	611.224	GO:0040007 growth | GO:0000003 reproduction | GO:0032940 secretion by cell | GO:0018996 molting cycle, collagen and cuticulin-based cuticle | GO:0010171 body morphogenesis | GO:0002119 nematode larval development | GO:0040017 positive regulation of locomotion | GO:0007165 signal transduction | GO:0045859 regulation of protein kinase activity	GO:0005952 cAMP-dependent protein kinase complex	GO:0008603 cAMP-dependent protein kinase regulator activity | GO:0004715 non-membrane spanning protein tyrosine kinase activity	-
Locus_20758_Transcript_1/1_Confidence_0.000_Length_295	295	-	-	-	-	-	-	-	-
Locus_20785_Transcript_1/1_Confidence_0.000_Length_352	352	-	-	-	-	-	-	-	-
Locus_20795_Transcript_1/1_Confidence_0.000_Length_721	721	gi|15077111|gb|AAK83075.1| collagen	41	4.03e-16	92.5523	-	-	-	-
Locus_20798_Transcript_1/1_Confidence_0.000_Length_257	257	gi|238014838|gb|ACR38454.1| unknown	85	2.32e-52	197.094	-	-	-	-
Locus_20827_Transcript_1/1_Confidence_0.000_Length_525	525	-	-	-	-	-	-	-	-
Locus_20854_Transcript_1/1_Confidence_0.000_Length_331	331	gi|71988260|ref|NP_001021536.1| hypothetical protein K03E5.2	58	1.39e-23	114.538	-	-	-	-
Locus_20861_Transcript_1/1_Confidence_0.000_Length_705	705	gi|324513506|gb|ADY45549.1| 60S ribosomal protein L4, partial	230	5.59e-131	457.776	GO:0006412 translation | GO:0042254 ribosome biogenesis	GO:0005840 ribosome	GO:0003735 structural constituent of ribosome	-
Locus_20873_Transcript_1/1_Confidence_0.000_Length_165	165	gi|170593167|ref|XP_001901336.1| DNA-directed RNA polymerases I, II, and III 14.4 kDa polypeptide	50	4.88e-11	71.9131	GO:0006351 transcription, DNA-dependent | GO:0006144 purine base metabolic process | GO:0006206 pyrimidine base metabolic process	GO:0030880 RNA polymerase complex | GO:0005730 nucleolus	GO:0003899 DNA-directed RNA polymerase activity | GO:0003677 DNA binding	-
Locus_20876_Transcript_1/1_Confidence_0.000_Length_774	774	gi|324516250|gb|ADY46470.1| Peptidyl-prolyl cis-trans isomerase FKBP4, partial	233	5.58e-84	301.636	GO:0032312 regulation of ARF GTPase activity | GO:0000413 protein peptidyl-prolyl isomerization | GO:0006457 protein folding	GO:0005783 endoplasmic reticulum	GO:0008060 ARF GTPase activator activity | GO:0008270 zinc ion binding | GO:0003755 peptidyl-prolyl cis-trans isomerase activity	5.2.1.8
Locus_20898_Transcript_1/1_Confidence_0.000_Length_722	722	gi|268554105|ref|XP_002635040.1| C. briggsae CBR-PBS-1 protein	216	1.26e-54	212.798	GO:0009792 embryo development ending in birth or egg hatching | GO:0002119 nematode larval development | GO:0000003 reproduction | GO:0040011 locomotion | GO:0040007 growth | GO:0006915 apoptotic process | GO:0051603 proteolysis involved in cellular protein catabolic process	GO:0005737 cytoplasm | GO:0005839 proteasome core complex | GO:0005634 nucleus	GO:0004298 threonine-type endopeptidase activity	-
Locus_20939_Transcript_1/1_Confidence_0.000_Length_932	932	gi|47155879|gb|AAT11865.1| putative methyltransferase NNMT/PNMT/TEMT	255	2.19e-84	302.982	GO:0032259 methylation	-	GO:0008168 methyltransferase activity	-
Locus_2094_Transcript_1/1_Confidence_0.000_Length_1411	1411	gi|324499449|gb|ADY39763.1| Nuclear anchorage protein 1	351	1.79e-50	201.581	-	GO:0016021 integral to membrane	GO:0003779 actin binding	-
Locus_20945_Transcript_1/1_Confidence_0.000_Length_162	162	gi|308498361|ref|XP_003111367.1| hypothetical protein CRE_03924	33	0.000558	49.9279	-	-	-	-
Locus_20950_Transcript_1/1_Confidence_0.000_Length_1264	1264	gi|324510994|gb|ADY44589.1| T-complex protein 1 subunit beta	382	3.94e-195	670.898	GO:0040035 hermaphrodite genitalia development | GO:0009792 embryo development ending in birth or egg hatching | GO:0002119 nematode larval development | GO:0042026 protein refolding | GO:0040007 growth | GO:0006898 receptor-mediated endocytosis | GO:0006915 apoptotic process	GO:0005737 cytoplasm	GO:0005524 ATP binding | GO:0051082 unfolded protein binding	-
Locus_2096_Transcript_1/1_Confidence_0.000_Length_1265	1265	gi|312079795|ref|XP_003142327.1| hypothetical protein LOAG_06743	383	1.99e-103	366.246	GO:0006511 ubiquitin-dependent protein catabolic process | GO:0016579 protein deubiquitination	-	GO:0008234 cysteine-type peptidase activity | GO:0004221 ubiquitin thiolesterase activity	3.4.19.12
Locus_20963_Transcript_1/1_Confidence_0.000_Length_215	215	gi|170587320|ref|XP_001898425.1| RuvB-like 2	71	1.03e-31	136.074	-	GO:0005657 replication fork	GO:0005524 ATP binding | GO:0003678 DNA helicase activity	-
Locus_20973_Transcript_1/1_Confidence_0.000_Length_374	374	-	-	-	-	-	-	-	-
Locus_20982_Transcript_1/1_Confidence_0.000_Length_261	261	gi|357608450|gb|EHJ66017.1| hypothetical protein KGM_17509	32	0.00488	48.1332	-	-	-	-
Locus_20990_Transcript_1/1_Confidence_0.000_Length_680	680	gi|324507069|gb|ADY43004.1| Fumarate hydratase	186	2.22e-94	336.185	GO:0040010 positive regulation of growth rate | GO:0000003 reproduction | GO:0002119 nematode larval development | GO:0006898 receptor-mediated endocytosis | GO:0009792 embryo development ending in birth or egg hatching | GO:0006106 fumarate metabolic process | GO:0019643 reductive tricarboxylic acid cycle	GO:0005739 mitochondrion | GO:0045239 tricarboxylic acid cycle enzyme complex	GO:0004333 fumarate hydratase activity	-
Locus_210_Transcript_1/1_Confidence_0.000_Length_8391	8391	gi|170582914|ref|XP_001896346.1| laminin alpha chain	2069	0	2281.65	GO:0030155 regulation of cell adhesion | GO:0060113 inner ear receptor cell differentiation | GO:0045995 regulation of embryonic development | GO:0045494 photoreceptor cell maintenance | GO:0030334 regulation of cell migration | GO:0007605 sensory perception of sound | GO:0048496 maintenance of organ identity | GO:0007165 signal transduction	GO:0016021 integral to membrane | GO:0032421 stereocilium bundle | GO:0005606 laminin-1 complex | GO:0042995 cell projection | GO:0002142 stereocilia ankle link complex | GO:0016324 apical plasma membrane | GO:0005737 cytoplasm | GO:0005581 collagen | GO:0016459 myosin complex	GO:0005102 receptor binding | GO:0005518 collagen binding | GO:0017022 myosin binding	-
Locus_21035_Transcript_1/1_Confidence_0.000_Length_185	185	-	-	-	-	-	-	-	-
Locus_211_Transcript_1/2_Confidence_0.333_Length_932	932	gi|324512232|gb|ADY45072.1| LAG1 longevity assurance 5	203	5.35e-67	250.038	GO:0035556 intracellular signal transduction | GO:0006355 regulation of transcription, DNA-dependent | GO:0007568 aging | GO:0046513 ceramide biosynthetic process | GO:0006687 glycosphingolipid metabolic process | GO:0042967 acyl-carrier-protein biosynthetic process	GO:0031965 nuclear membrane | GO:0016021 integral to membrane | GO:0005789 endoplasmic reticulum membrane | GO:0005667 transcription factor complex	GO:0050291 sphingosine N-acyltransferase activity | GO:0046872 metal ion binding | GO:0043565 sequence-specific DNA binding | GO:0003700 sequence-specific DNA binding transcription factor activity	-
Locus_21102_Transcript_1/1_Confidence_0.000_Length_969	969	gi|324518773|gb|ADY47201.1| Dehydrogenase/reductase SDR family member 4	257	2.1e-96	342.915	GO:0042574 retinal metabolic process | GO:0055114 oxidation-reduction process | GO:0009636 response to toxin | GO:0034599 cellular response to oxidative stress | GO:0043066 negative regulation of apoptotic process | GO:0006691 leukotriene metabolic process | GO:0006693 prostaglandin metabolic process | GO:0042572 retinol metabolic process	GO:0005777 peroxisome | GO:0005739 mitochondrion | GO:0005635 nuclear envelope	GO:0004090 carbonyl reductase (NADPH) activity | GO:0001758 retinal dehydrogenase activity | GO:0000166 nucleotide binding	-
Locus_21183_Transcript_1/1_Confidence_0.000_Length_380	380	gi|324502642|gb|ADY41161.1| Kinesin heavy chain	126	2.42e-65	239.719	GO:0016358 dendrite development | GO:0040038 polar body extrusion after meiotic divisions | GO:0051296 establishment of meiotic spindle orientation | GO:0040010 positive regulation of growth rate | GO:0040011 locomotion | GO:0006808 regulation of nitrogen utilization | GO:0048489 synaptic vesicle transport | GO:0009792 embryo development ending in birth or egg hatching | GO:0002009 morphogenesis …	GO:0005737 cytoplasm | GO:0005874 microtubule | GO:0016938 kinesin I complex | GO:0005635 nuclear envelope	GO:0008574 plus-end-directed microtubule motor activity | GO:0005524 ATP binding | GO:0030234 enzyme regulator activity	-
Locus_21195_Transcript_1/1_Confidence_0.000_Length_767	767	gi|341882846|gb|EGT38781.1| hypothetical protein CAEBREN_21263	150	1.08e-25	123.511	GO:0006289 nucleotide-excision repair	GO:0005634 nucleus	GO:0004519 endonuclease activity | GO:0003697 single-stranded DNA binding	-
Locus_21223_Transcript_1/1_Confidence_0.000_Length_355	355	-	-	-	-	-	-	-	-
Locus_2126_Transcript_1/2_Confidence_0.333_Length_1063	1063	-	-	-	-	-	-	-	-
Locus_21274_Transcript_1/1_Confidence_0.000_Length_645	645	-	-	-	-	-	-	-	-
Locus_2128_Transcript_1/1_Confidence_0.000_Length_1363	1363	gi|324502172|gb|ADY40958.1| Plasma membrane calcium-transporting ATPase 3	327	1.21e-151	526.424	GO:0008340 determination of adult lifespan | GO:0040010 positive regulation of growth rate | GO:0040017 positive regulation of locomotion | GO:0051481 reduction of cytosolic calcium ion concentration | GO:0006754 ATP biosynthetic process | GO:0009792 embryo development ending in birth or egg hatching | GO:0002119 nematode larval development | GO:0045807 positive regulation of endocytosis | GO:007…	GO:0005624 membrane fraction | GO:0016021 integral to membrane | GO:0005886 plasma membrane | GO:0016529 sarcoplasmic reticulum	GO:0046872 metal ion binding | GO:0005388 calcium-transporting ATPase activity | GO:0005516 calmodulin binding | GO:0005524 ATP binding	-
Locus_21281_Transcript_1/1_Confidence_0.000_Length_415	415	gi|170580788|ref|XP_001895408.1| Helix-loop-helix DNA-binding domain containing protein	39	1.13e-09	70.5671	GO:0006302 double-strand break repair | GO:0006310 DNA recombination	-	GO:0003677 DNA binding	-
Locus_2129_Transcript_1/1_Confidence_0.000_Length_1121	1121	gi|324507296|gb|ADY43097.1| Ubiquitin thioesterase otubain-like protein	237	1.05e-93	333.941	GO:0071108 protein K48-linked deubiquitination | GO:0006520 cellular amino acid metabolic process | GO:0006508 proteolysis	-	GO:0004843 ubiquitin-specific protease activity | GO:0008242 omega peptidase activity	3.4.19.12
Locus_21296_Transcript_1/1_Confidence_0.000_Length_1142	1142	-	-	-	-	-	-	-	-
Locus_2137_Transcript_1/1_Confidence_0.000_Length_2152	2152	gi|324501406|gb|ADY40627.1| Phospholipase D1	492	7.4e-200	686.602	GO:0008152 metabolic process | GO:0007154 cell communication	-	GO:0035091 phosphatidylinositol binding | GO:0003824 catalytic activity	3.1.4.4
Locus_21386_Transcript_1/1_Confidence_0.000_Length_589	589	gi|324499948|gb|ADY39990.1| Glutamate synthase NADPH, partial	134	3.21e-60	228.95	GO:0006537 glutamate biosynthetic process | GO:0009792 embryo development ending in birth or egg hatching | GO:0002119 nematode larval development | GO:0040010 positive regulation of growth rate | GO:0055114 oxidation-reduction process | GO:0006118 electron transport	-	GO:0050660 flavin adenine dinucleotide binding | GO:0016040 glutamate synthase (NADH) activity | GO:0051536 iron-sulfur cluster binding | GO:0005506 iron ion binding | GO:0010181 FMN binding	-
Locus_21395_Transcript_1/1_Confidence_0.000_Length_462	462	-	-	-	-	-	-	-	-
Locus_21399_Transcript_1/1_Confidence_0.000_Length_284	284	gi|17563830|ref|NP_505966.1| hypothetical protein T04F3.4	36	0.00112	50.3766	-	-	-	-
Locus_21449_Transcript_1/1_Confidence_0.000_Length_1164	1164	gi|309364052|emb|CAP25255.2| CBR-GAR-3 protein	322	9.86e-91	324.07	GO:0040013 negative regulation of locomotion | GO:0007210 serotonin receptor signaling pathway | GO:0043051 regulation of pharyngeal pumping | GO:0007213 G-protein coupled acetylcholine receptor signaling pathway | GO:0001508 regulation of action potential | GO:0007187 G-protein signaling, coupled to cyclic nucleotide second messenger | GO:0007268 synaptic transmission	GO:0005887 integral to plasma membrane	GO:0005000 vasopressin receptor activity | GO:0016907 G-protein coupled acetylcholine receptor activity	-
Locus_2147_Transcript_1/1_Confidence_0.000_Length_1118	1118	gi|170581647|ref|XP_001895773.1| CG30390-PA	267	3.67e-71	262.601	-	-	-	-
Locus_2152_Transcript_2/2_Confidence_0.000_Length_652	652	gi|324525181|gb|ADY48517.1| RNA/RNP complex-1-interacting phosphatase	121	1.99e-17	96.5904	GO:0006370 mRNA capping | GO:0035335 peptidyl-tyrosine dephosphorylation | GO:0006570 tyrosine metabolic process	GO:0005634 nucleus	GO:0004725 protein tyrosine phosphatase activity | GO:0008138 protein tyrosine/serine/threonine phosphatase activity | GO:0004484 mRNA guanylyltransferase activity | GO:0004651 polynucleotide 5'-phosphatase activity	-
Locus_21537_Transcript_1/1_Confidence_0.000_Length_905	905	gi|324508723|gb|ADY43680.1| Homeobox protein unc-62	159	6.43e-55	214.144	-	-	-	-
Locus_21545_Transcript_1/1_Confidence_0.000_Length_365	365	gi|341893248|gb|EGT49183.1| hypothetical protein CAEBREN_01919	88	1.45e-11	76.3999	GO:0055114 oxidation-reduction process | GO:0006525 arginine metabolic process | GO:0006560 proline metabolic process | GO:0018401 peptidyl-proline hydroxylation to 4-hydroxy-L-proline	GO:0005783 endoplasmic reticulum	GO:0031418 L-ascorbic acid binding | GO:0005506 iron ion binding | GO:0004656 procollagen-proline 4-dioxygenase activity | GO:0016702 oxidoreductase activity, acting on single donors with incorporation of molecular oxygen, incorporation of two atoms of oxygen	-
Locus_21563_Transcript_1/1_Confidence_0.000_Length_343	343	gi|341882587|gb|EGT38522.1| hypothetical protein CAEBREN_12338	68	3.11e-27	126.203	GO:0040010 positive regulation of growth rate | GO:0006281 DNA repair | GO:0006309 DNA fragmentation involved in apoptotic nuclear change | GO:0006260 DNA replication | GO:0040035 hermaphrodite genitalia development | GO:0040011 locomotion | GO:0006898 receptor-mediated endocytosis | GO:0060041 retina development in camera-type eye | GO:0002009 morphogenesis of an epithelium | GO:0009792 embryo d…	GO:0005739 mitochondrion | GO:0005730 nucleolus | GO:0005654 nucleoplasm	GO:0048256 flap endonuclease activity | GO:0046872 metal ion binding | GO:0003677 DNA binding | GO:0005515 protein binding | GO:0004527 exonuclease activity	-
Locus_2157_Transcript_1/1_Confidence_0.000_Length_1735	1735	gi|312067513|ref|XP_003136778.1| actin family protein	380	7.47e-116	407.524	GO:0007010 cytoskeleton organization	GO:0005884 actin filament	GO:0005200 structural constituent of cytoskeleton	-
Locus_21577_Transcript_1/1_Confidence_0.000_Length_470	470	gi|23451867|gb|AAN32892.1|AF469063_1 secretory protein 4D06	149	1.75e-48	193.056	-	-	-	-
Locus_21603_Transcript_1/1_Confidence_0.000_Length_323	323	-	-	-	-	-	-	-	-
Locus_2163_Transcript_1/1_Confidence_0.000_Length_210	210	gi|170585036|ref|XP_001897294.1| DZF family protein	68	1.42e-16	90.3089	-	GO:0005622 intracellular	GO:0008270 zinc ion binding | GO:0003676 nucleic acid binding	-
Locus_2164_Transcript_1/1_Confidence_0.000_Length_1084	1084	gi|324502207|gb|ADY40973.1| Maltase-glucoamylase	356	7.48e-163	563.664	GO:0005975 carbohydrate metabolic process	-	GO:0030246 carbohydrate binding | GO:0004553 hydrolase activity, hydrolyzing O-glycosyl compounds	-
Locus_21644_Transcript_1/1_Confidence_0.000_Length_433	433	gi|2673880|emb|CAA75786.1| spm1 protein	132	9.37e-11	74.1565	-	-	-	-
Locus_21654_Transcript_1/1_Confidence_0.000_Length_309	309	gi|324515172|gb|ADY46111.1| Protein YIF1A	99	7.92e-38	158.059	-	GO:0016021 integral to membrane	-	-
Locus_21779_Transcript_1/2_Confidence_0.667_Length_1288	1288	gi|345495594|ref|XP_001600428.2| PREDICTED: hypothetical protein LOC100115806	307	6.37e-90	321.378	GO:0006355 regulation of transcription, DNA-dependent	GO:0005667 transcription factor complex	GO:0003700 sequence-specific DNA binding transcription factor activity | GO:0043565 sequence-specific DNA binding	-
Locus_21805_Transcript_1/1_Confidence_0.000_Length_675	675	gi|341883463|gb|EGT39398.1| hypothetical protein CAEBREN_31971	77	1.86e-11	77.2972	-	-	-	-
Locus_21846_Transcript_1/1_Confidence_0.000_Length_982	982	gi|324510685|gb|ADY44467.1| Protein lin-54	170	1.55e-75	275.164	GO:0040010 positive regulation of growth rate | GO:0006357 regulation of transcription from RNA polymerase II promoter | GO:0040027 negative regulation of vulval development | GO:0040035 hermaphrodite genitalia development | GO:0006898 receptor-mediated endocytosis | GO:0009792 embryo development ending in birth or egg hatching	GO:0000794 condensed nuclear chromosome | GO:0070176 DRM complex | GO:0030849 autosome	GO:0001046 core promoter sequence-specific DNA binding	-
Locus_21848_Transcript_1/1_Confidence_0.000_Length_941	941	gi|341875365|gb|EGT31300.1| hypothetical protein CAEBREN_00438	228	5.67e-46	187.223	GO:0007264 small GTPase mediated signal transduction | GO:0006355 regulation of transcription, DNA-dependent | GO:0006184 GTP catabolic process | GO:0015031 protein transport	GO:0016020 membrane | GO:0005667 transcription factor complex	GO:0005524 ATP binding | GO:0003924 GTPase activity | GO:0008134 transcription factor binding | GO:0005525 GTP binding	-
Locus_2188_Transcript_1/1_Confidence_0.000_Length_4561	4561	gi|324499679|gb|ADY39869.1| Talin-1	1477	0	1615.81	GO:0007016 cytoskeletal anchoring at plasma membrane | GO:0007155 cell adhesion | GO:0007165 signal transduction	GO:0005925 focal adhesion | GO:0001726 ruffle | GO:0015629 actin cytoskeleton | GO:0005899 insulin receptor complex	GO:0005200 structural constituent of cytoskeleton | GO:0003779 actin binding | GO:0005158 insulin receptor binding	-
Locus_21903_Transcript_1/1_Confidence_0.000_Length_473	473	gi|170573603|ref|XP_001892527.1| Homeobox domain containing protein	61	1.1e-21	109.602	GO:0001556 oocyte maturation | GO:0008340 determination of adult lifespan | GO:0008354 germ cell migration | GO:0006355 regulation of transcription, DNA-dependent | GO:0008544 epidermis development | GO:0009792 embryo development ending in birth or egg hatching | GO:0030728 ovulation	GO:0005667 transcription factor complex	GO:0043565 sequence-specific DNA binding | GO:0003700 sequence-specific DNA binding transcription factor activity	-
Locus_21908_Transcript_1/1_Confidence_0.000_Length_205	205	gi|312074338|ref|XP_003139926.1| FKBP-type peptidyl-prolyl cis-trans isomerase-30	24	9.39e-05	53.0686	-	-	-	-
Locus_21910_Transcript_1/1_Confidence_0.000_Length_759	759	gi|324517581|gb|ADY46861.1| Lymphocyte antigen 75	135	1.13e-20	107.359	GO:0040035 hermaphrodite genitalia development | GO:0010171 body morphogenesis | GO:0002119 nematode larval development | GO:0040018 positive regulation of multicellular organism growth | GO:0040011 locomotion | GO:0002009 morphogenesis of an epithelium	-	GO:0005488 binding	-
Locus_21957_Transcript_1/1_Confidence_0.000_Length_276	276	gi|312068162|ref|XP_003137084.1| PAR-6 protein	92	4.56e-45	177.801	GO:0040010 positive regulation of growth rate | GO:0007369 gastrulation | GO:0007163 establishment or maintenance of cell polarity | GO:0040001 establishment of mitotic spindle localization | GO:0007155 cell adhesion | GO:0002119 nematode larval development | GO:0006898 receptor-mediated endocytosis | GO:0009792 embryo development ending in birth or egg hatching | GO:0008406 gonad development | G…	GO:0016021 integral to membrane | GO:0005938 cell cortex	GO:0005515 protein binding	-
Locus_21967_Transcript_1/1_Confidence_0.000_Length_444	444	gi|308487486|ref|XP_003105938.1| hypothetical protein CRE_20304	131	1.55e-47	189.915	GO:0009792 embryo development ending in birth or egg hatching | GO:0040010 positive regulation of growth rate	GO:0016021 integral to membrane	GO:0003779 actin binding | GO:0030246 carbohydrate binding	-
Locus_2198_Transcript_1/2_Confidence_0.667_Length_2035	2035	gi|324514675|gb|ADY45948.1| Kelch domain-containing protein 3	296	1.89e-110	389.577	GO:0000003 reproduction	-	-	-
Locus_21993_Transcript_1/1_Confidence_0.000_Length_538	538	-	-	-	-	-	-	-	-
Locus_22015_Transcript_1/2_Confidence_0.667_Length_424	424	gi|324516857|gb|ADY46653.1| Phospholipase A2-like protein	72	2.35e-21	108.256	GO:0016042 lipid catabolic process | GO:0009395 phospholipid catabolic process	-	GO:0004623 phospholipase A2 activity	-
Locus_22081_Transcript_1/1_Confidence_0.000_Length_548	548	gi|324501877|gb|ADY40831.1| Calcium homeostasis endoplasmic reticulum protein	159	2.59e-44	180.942	GO:0006396 RNA processing	GO:0005622 intracellular	GO:0003723 RNA binding	-
Locus_22091_Transcript_1/1_Confidence_0.000_Length_662	662	gi|324516453|gb|ADY46534.1| Cytochrome c oxidase assembly protein COX11	166	1.6e-79	286.83	GO:0006412 translation | GO:0032259 methylation	-	GO:0005507 copper ion binding | GO:0016787 hydrolase activity | GO:0008270 zinc ion binding | GO:0008168 methyltransferase activity	-
Locus_22110_Transcript_1/1_Confidence_0.000_Length_588	588	gi|312089503|ref|XP_003146271.1| hypothetical protein LOAG_10699	87	1.82e-18	99.7311	-	-	-	-
Locus_2217_Transcript_1/1_Confidence_0.000_Length_1247	1247	gi|324500728|gb|ADY40333.1| Eukaryotic translation initiation factor 3 subunit C	414	7.74e-188	646.67	GO:0000003 reproduction | GO:0006915 apoptotic process | GO:0006446 regulation of translational initiation	GO:0005852 eukaryotic translation initiation factor 3 complex | GO:0005840 ribosome	GO:0003743 translation initiation factor activity	-
Locus_2218_Transcript_1/1_Confidence_0.000_Length_2552	2552	gi|348513609|ref|XP_003444334.1| PREDICTED: homocysteine S-methyltransferase 1-like	288	4.74e-57	222.22	GO:0032259 methylation | GO:0006555 methionine metabolic process	GO:0005886 plasma membrane	GO:0008898 homocysteine S-methyltransferase activity	-
Locus_22183_Transcript_1/1_Confidence_0.000_Length_656	656	-	-	-	-	-	-	-	-
Locus_22195_Transcript_1/1_Confidence_0.000_Length_471	471	gi|341896284|gb|EGT52219.1| hypothetical protein CAEBREN_05376	106	2.51e-44	180.493	GO:0048009 insulin-like growth factor receptor signaling pathway | GO:0050832 defense response to fungus | GO:0006744 ubiquinone biosynthetic process | GO:0008340 determination of adult lifespan | GO:0050829 defense response to Gram-negative bacterium | GO:0050830 defense response to Gram-positive bacterium	GO:0016021 integral to membrane	GO:0008412 4-hydroxybenzoate octaprenyltransferase activity	-
Locus_22199_Transcript_1/1_Confidence_0.000_Length_281	281	gi|17566856|ref|NP_505497.1| Zinc finger Transcription Factor family member (ztf-9)	54	8.91e-12	76.3999	-	GO:0005622 intracellular	GO:0008270 zinc ion binding	-
Locus_222_Transcript_1/2_Confidence_0.333_Length_1994	1994	gi|306526251|sp|P54813.2|YME1_CAEEL RecName: Full=ATP-dependent zinc metalloprotease YME1 homolog	499	6.61e-209	716.664	GO:0030163 protein catabolic process | GO:0006508 proteolysis | GO:0051301 cell division	GO:0016021 integral to membrane	GO:0046872 metal ion binding | GO:0004222 metalloendopeptidase activity | GO:0005524 ATP binding | GO:0008568 microtubule-severing ATPase activity	-
Locus_22220_Transcript_1/1_Confidence_0.000_Length_172	172	gi|324504772|gb|ADY42057.1| E3 ubiquitin-protein ligase makorin-2	37	1.74e-06	58.0041	-	-	-	-
Locus_22244_Transcript_1/1_Confidence_0.000_Length_406	406	gi|341897004|gb|EGT52939.1| CBN-TAG-320 protein	105	3.55e-45	182.288	GO:0045454 cell redox homeostasis | GO:0040007 growth | GO:0006662 glycerol ether metabolic process | GO:0002119 nematode larval development | GO:0040011 locomotion | GO:0006118 electron transport	-	GO:0009055 electron carrier activity | GO:0015035 protein disulfide oxidoreductase activity | GO:0003756 protein disulfide isomerase activity	-
Locus_22297_Transcript_1/1_Confidence_0.000_Length_641	641	gi|324504716|gb|ADY42032.1| Apoptosis-inducing factor 1	97	6.48e-21	107.807	GO:0045454 cell redox homeostasis | GO:0055114 oxidation-reduction process	GO:0005737 cytoplasm	GO:0050660 flavin adenine dinucleotide binding | GO:0016491 oxidoreductase activity | GO:0000166 nucleotide binding	-
Locus_2230_Transcript_1/1_Confidence_0.000_Length_2771	2771	gi|324512722|gb|ADY45259.1| Nuclear hormone receptor family member nhr-23	179	5.71e-59	228.053	GO:0043401 steroid hormone mediated signaling pathway | GO:0006355 regulation of transcription, DNA-dependent	GO:0005634 nucleus	GO:0008270 zinc ion binding | GO:0004887 thyroid hormone receptor activity | GO:0043565 sequence-specific DNA binding | GO:0003707 steroid hormone receptor activity	-
Locus_22346_Transcript_1/1_Confidence_0.000_Length_278	278	gi|308498455|ref|XP_003111414.1| hypothetical protein CRE_03935	84	2.86e-19	100.18	GO:0009987 cellular process	-	GO:0030145 manganese ion binding | GO:0000166 nucleotide binding | GO:0004177 aminopeptidase activity	-
Locus_22374_Transcript_1/1_Confidence_0.000_Length_596	596	gi|17506881|ref|NP_492601.1| Cytochrome C Oxidase family member (cco-1)	121	1.66e-43	178.699	GO:0009792 embryo development ending in birth or egg hatching | GO:0006629 lipid metabolic process | GO:0002119 nematode larval development | GO:0040010 positive regulation of growth rate | GO:0000003 reproduction | GO:0008340 determination of adult lifespan | GO:0019915 lipid storage | GO:0006123 mitochondrial electron transport, cytochrome c to oxygen | GO:0015992 proton transport	GO:0005740 mitochondrial envelope | GO:0045277 respiratory chain complex IV	GO:0004129 cytochrome-c oxidase activity	-
Locus_22381_Transcript_1/1_Confidence_0.000_Length_1040	1040	gi|324518225|gb|ADY47040.1| 17-beta-hydroxysteroid dehydrogenase type 6	313	1.93e-70	260.358	GO:0055114 oxidation-reduction process | GO:0042904 9-cis-retinoic acid biosynthetic process | GO:0008209 androgen metabolic process | GO:0042448 progesterone metabolic process | GO:0042572 retinol metabolic process | GO:0008210 estrogen metabolic process	GO:0030176 integral to endoplasmic reticulum membrane | GO:0005792 microsome	GO:0004745 retinol dehydrogenase activity | GO:0004022 alcohol dehydrogenase (NAD) activity | GO:0000166 nucleotide binding | GO:0047035 testosterone dehydrogenase (NAD+) activity	-
Locus_22415_Transcript_1/1_Confidence_0.000_Length_213	213	gi|268580425|ref|XP_002645195.1| Hypothetical protein CBG16927	29	1.05e-05	56.2094	-	-	-	-
Locus_22438_Transcript_1/1_Confidence_0.000_Length_1005	1005	gi|324523156|gb|ADY48198.1| Protein IMPACT	242	1.88e-55	215.939	-	-	-	-
Locus_22484_Transcript_1/1_Confidence_0.000_Length_831	831	-	-	-	-	-	-	-	-
Locus_22530_Transcript_1/1_Confidence_0.000_Length_1106	1106	gi|312066676|ref|XP_003136383.1| S-phase kinase-associated protein 1A	184	1.65e-10	75.0538	GO:0016310 phosphorylation | GO:0071805 potassium ion transmembrane transport | GO:0006511 ubiquitin-dependent protein catabolic process	GO:0016021 integral to membrane	GO:0005267 potassium channel activity | GO:0016301 kinase activity	-
Locus_22547_Transcript_1/1_Confidence_0.000_Length_203	203	gi|308510943|ref|XP_003117654.1| CRE-SUP-12 protein	44	5.31e-11	72.8105	-	-	GO:0003676 nucleic acid binding | GO:0000166 nucleotide binding	-
Locus_22554_Transcript_1/1_Confidence_0.000_Length_520	520	gi|33333845|gb|AAQ12016.1| tropomyosin	27	1.23e-06	61.1448	-	-	-	-
Locus_2261_Transcript_1/1_Confidence_0.000_Length_867	867	gi|17561814|ref|NP_503306.1| GEX Interacting protein family member (gei-7)	203	1.06e-98	350.542	GO:0006099 tricarboxylic acid cycle | GO:0006097 glyoxylate cycle | GO:0006090 pyruvate metabolic process	GO:0005737 cytoplasm	GO:0004474 malate synthase activity | GO:0004451 isocitrate lyase activity	-
Locus_2267_Transcript_1/1_Confidence_0.000_Length_1457	1457	gi|17568601|ref|NP_510144.1| Branched Chain AminoTransferase family member (bcat-1)	373	3.52e-157	544.82	GO:0009792 embryo development ending in birth or egg hatching | GO:0002119 nematode larval development | GO:0009082 branched chain family amino acid biosynthetic process	-	GO:0052654 L-leucine transaminase activity | GO:0052655 L-valine transaminase activity | GO:0052656 L-isoleucine transaminase activity	2.6.1.42
Locus_2268_Transcript_1/2_Confidence_0.333_Length_1165	1165	gi|324509966|gb|ADY44173.1| Coatomer subunit alpha	297	7.78e-146	507.131	GO:0016192 vesicle-mediated transport | GO:0040010 positive regulation of growth rate | GO:0006915 apoptotic process | GO:0000003 reproduction | GO:0032940 secretion by cell | GO:0002119 nematode larval development | GO:0040011 locomotion | GO:0016573 histone acetylation | GO:0006886 intracellular protein transport | GO:0009792 embryo development ending in birth or egg hatching | GO:0009069 serin…	GO:0030126 COPI vesicle coat | GO:0016459 myosin complex | GO:0000123 histone acetyltransferase complex	GO:0016905 myosin heavy chain kinase activity | GO:0004402 histone acetyltransferase activity | GO:0005198 structural molecule activity	-
Locus_22699_Transcript_1/1_Confidence_0.000_Length_445	445	-	-	-	-	-	-	-	-
Locus_22756_Transcript_1/1_Confidence_0.000_Length_459	459	-	-	-	-	-	-	-	-
Locus_22762_Transcript_1/1_Confidence_0.000_Length_329	329	gi|324511659|gb|ADY44849.1| Tyrosine-protein phosphatase non-receptor type 2	89	6.81e-31	137.42	GO:0035335 peptidyl-tyrosine dephosphorylation | GO:0006570 tyrosine metabolic process	-	GO:0004725 protein tyrosine phosphatase activity | GO:0050254 rhodopsin kinase activity	3.1.3.48
Locus_22763_Transcript_1/1_Confidence_0.000_Length_1242	1242	-	-	-	-	-	-	-	-
Locus_2277_Transcript_1/1_Confidence_0.000_Length_1593	1593	-	-	-	-	-	-	-	-
Locus_22795_Transcript_1/1_Confidence_0.000_Length_189	189	gi|341880215|gb|EGT36150.1| hypothetical protein CAEBREN_09824	60	1.55e-11	74.1565	-	-	-	-
Locus_2280_Transcript_1/1_Confidence_0.000_Length_2469	2469	gi|324500476|gb|ADY40225.1| Insulin-like receptor	570	1.94e-224	768.262	GO:0046777 protein autophosphorylation | GO:0008286 insulin receptor signaling pathway | GO:0051290 protein heterotetramerization	GO:0005899 insulin receptor complex	GO:0042169 SH2 domain binding | GO:0051536 iron-sulfur cluster binding | GO:0051425 PTB domain binding | GO:0043560 insulin receptor substrate binding | GO:0046872 metal ion binding | GO:0043559 insulin binding | GO:0005009 insulin-activated receptor activity | GO:0005524 ATP binding | GO:0043548 phosphatidylinositol 3-kinase binding	2.7.10.1
Locus_2288_Transcript_1/1_Confidence_0.000_Length_2132	2132	gi|324510420|gb|ADY44358.1| Protein maternal effect lethal 26	196	1.27e-92	330.352	-	-	-	-
Locus_22884_Transcript_1/1_Confidence_0.000_Length_406	406	gi|170588085|ref|XP_001898804.1| Acyltransferase family protein	67	8.78e-24	115.884	GO:0001947 heart looping | GO:0008152 metabolic process | GO:0045823 positive regulation of heart contraction	GO:0031307 integral to mitochondrial outer membrane	GO:0016746 transferase activity, transferring acyl groups	-
Locus_22900_Transcript_1/1_Confidence_0.000_Length_422	422	gi|209515337|ref|ZP_03264204.1| GCN5-related N-acetyltransferase	55	0.00102	51.2739	-	-	-	-
Locus_2292_Transcript_1/1_Confidence_0.000_Length_1425	1425	gi|170579035|ref|XP_001894648.1| serine/threonine protein phosphatase 5	286	1.17e-126	443.419	GO:0006470 protein dephosphorylation	GO:0005737 cytoplasm | GO:0005634 nucleus | GO:0008287 protein serine/threonine phosphatase complex	GO:0046872 metal ion binding | GO:0004722 protein serine/threonine phosphatase activity	-
Locus_22941_Transcript_1/1_Confidence_0.000_Length_516	516	gi|2239107|emb|CAA70693.1| cathepsin L-like cysteine proteinase	48	7.33e-24	116.781	GO:0006508 proteolysis	-	GO:0004197 cysteine-type endopeptidase activity	-
Locus_22948_Transcript_1/1_Confidence_0.000_Length_800	800	gi|348665022|gb|EGZ04858.1| hypothetical protein PHYSODRAFT_356433	94	4.07e-42	175.109	-	GO:0005739 mitochondrion	-	-
Locus_2295_Transcript_1/1_Confidence_0.000_Length_2368	2368	gi|324515664|gb|ADY46274.1| Meckelin	367	6.59e-115	404.384	-	GO:0016021 integral to membrane | GO:0035869 ciliary transition zone	-	-
Locus_22952_Transcript_1/1_Confidence_0.000_Length_262	262	gi|324501730|gb|ADY40767.1| Calcium-transporting ATPase type 2C member 1	45	2.57e-09	68.3237	GO:0006754 ATP biosynthetic process | GO:0006816 calcium ion transport	GO:0016021 integral to membrane | GO:0016529 sarcoplasmic reticulum	GO:0005388 calcium-transporting ATPase activity | GO:0046872 metal ion binding | GO:0005524 ATP binding	-
Locus_2296_Transcript_1/1_Confidence_0.000_Length_479	479	-	-	-	-	-	-	-	-
Locus_22960_Transcript_1/1_Confidence_0.000_Length_265	265	gi|312077154|ref|XP_003141178.1| small nuclear ribonucleoprotein sm d1	78	9.94e-35	147.291	GO:0009792 embryo development ending in birth or egg hatching | GO:0040027 negative regulation of vulval development | GO:0007281 germ cell development | GO:0040007 growth	GO:0043186 P granule	GO:0003676 nucleic acid binding	-
Locus_23001_Transcript_1/1_Confidence_0.000_Length_971	971	-	-	-	-	-	-	-	-
Locus_2303_Transcript_1/1_Confidence_0.000_Length_1443	1443	gi|170580620|ref|XP_001895341.1| hypothetical protein	393	1.61e-84	303.431	-	-	-	-
Locus_23042_Transcript_1/1_Confidence_0.000_Length_852	852	gi|324531380|gb|ADY49154.1| NADH dehydrogenase ubiquinone iron-sulfur protein 6	119	4.07e-52	205.619	GO:0006810 transport | GO:0040010 positive regulation of growth rate | GO:0010171 body morphogenesis | GO:0006120 mitochondrial electron transport, NADH to ubiquinone | GO:0002119 nematode larval development | GO:0042493 response to drug | GO:0009792 embryo development ending in birth or egg hatching | GO:0006118 electron transport	GO:0005747 mitochondrial respiratory chain complex I	GO:0003954 NADH dehydrogenase activity	-
Locus_23056_Transcript_1/1_Confidence_0.000_Length_254	254	gi|348502044|ref|XP_003438579.1| PREDICTED: aconitate hydratase, mitochondrial-like	62	7.76e-16	88.9629	GO:0019643 reductive tricarboxylic acid cycle | GO:0046487 glyoxylate metabolic process	-	GO:0052633 isocitrate hydro-lyase (cis-aconitate-forming) activity | GO:0052632 citrate hydro-lyase (cis-aconitate-forming) activity | GO:0003994 aconitate hydratase activity | GO:0051539 4 iron, 4 sulfur cluster binding	-
Locus_2307_Transcript_1/2_Confidence_0.333_Length_1098	1098	gi|324520166|gb|ADY47575.1| Golgi transport protein 1	127	1.06e-63	240.616	GO:0016192 vesicle-mediated transport	-	GO:0003676 nucleic acid binding | GO:0000166 nucleotide binding	-
Locus_23160_Transcript_1/2_Confidence_0.667_Length_724	724	-	-	-	-	-	-	-	-
Locus_23165_Transcript_1/1_Confidence_0.000_Length_203	203	gi|324508766|gb|ADY43697.1| Unknown	50	1.37e-13	80.8867	-	-	-	-
Locus_23263_Transcript_1/1_Confidence_0.000_Length_281	281	gi|170578701|ref|XP_001894510.1| Transthyretin-like family protein	50	2.92e-18	97.0391	-	GO:0005615 extracellular space	-	-
Locus_23333_Transcript_1/2_Confidence_0.667_Length_248	248	-	-	-	-	-	-	-	-
Locus_23364_Transcript_1/1_Confidence_0.000_Length_545	545	gi|1708558|sp|P50212.1|ISL2B_ONCTS RecName: Full=Insulin gene enhancer protein ISL-2B; Short=Islet-2B	94	2.07e-12	79.9893	GO:0007275 multicellular organismal development | GO:0006355 regulation of transcription, DNA-dependent	GO:0005667 transcription factor complex	GO:0003700 sequence-specific DNA binding transcription factor activity | GO:0043565 sequence-specific DNA binding | GO:0008270 zinc ion binding	-
Locus_23391_Transcript_1/1_Confidence_0.000_Length_350	350	gi|26422391|gb|AAN78300.1| heat shock protein 70 A	34	5.16e-12	77.7459	-	-	-	-
Locus_23393_Transcript_1/1_Confidence_0.000_Length_216	216	-	-	-	-	-	-	-	-
Locus_23426_Transcript_1/1_Confidence_0.000_Length_294	294	-	-	-	-	-	-	-	-
Locus_23437_Transcript_1/1_Confidence_0.000_Length_195	195	gi|170575052|ref|XP_001893078.1| Hypothetical 36.0 kDa protein C45G9.5 in chromosome III, putative	63	1.56e-19	98.8338	-	-	-	-
Locus_23439_Transcript_1/1_Confidence_0.000_Length_1141	1141	gi|268537340|ref|XP_002633806.1| C. briggsae CBR-GLF-1 protein	338	1.02e-162	563.216	GO:0055114 oxidation-reduction process	-	GO:0008767 UDP-galactopyranose mutase activity | GO:0016491 oxidoreductase activity	-
Locus_2352_Transcript_1/1_Confidence_0.000_Length_861	861	-	-	-	-	-	-	-	-
Locus_23539_Transcript_1/1_Confidence_0.000_Length_195	195	gi|312087830|ref|XP_003145625.1| dual specificity phosphatase	26	0.000824	49.9279	-	-	-	-
Locus_23555_Transcript_1/2_Confidence_0.667_Length_398	398	gi|170592573|ref|XP_001901039.1| ubiquitin-conjugating enzyme UBC2-1 - Arabidopsis thaliana, putative	56	4.63e-26	123.062	GO:0006513 protein monoubiquitination | GO:0070979 protein K11-linked ubiquitination	GO:0005634 nucleus	GO:0005515 protein binding | GO:0005524 ATP binding | GO:0004842 ubiquitin-protein ligase activity	-
Locus_23583_Transcript_1/1_Confidence_0.000_Length_533	533	gi|165911510|gb|ABY74339.1| SPARC precursor	114	3.42e-44	180.493	GO:0009792 embryo development ending in birth or egg hatching | GO:0002119 nematode larval development | GO:0040018 positive regulation of multicellular organism growth | GO:0040010 positive regulation of growth rate | GO:0000003 reproduction | GO:0007165 signal transduction	GO:0005615 extracellular space | GO:0005578 proteinaceous extracellular matrix	GO:0005509 calcium ion binding	-
Locus_23632_Transcript_1/1_Confidence_0.000_Length_713	713	gi|324523750|gb|ADY48293.1| Unknown	200	1.26e-87	313.751	-	-	-	-
Locus_23672_Transcript_1/1_Confidence_0.000_Length_221	221	-	-	-	-	-	-	-	-
Locus_23696_Transcript_1/1_Confidence_0.000_Length_490	490	gi|312068639|ref|XP_003137308.1| ShTK domain-containing protein	76	2.13e-30	137.42	GO:0055114 oxidation-reduction process	-	GO:0016491 oxidoreductase activity	-
Locus_23697_Transcript_1/1_Confidence_0.000_Length_176	176	-	-	-	-	-	-	-	-
Locus_2371_Transcript_1/1_Confidence_0.000_Length_1422	1422	-	-	-	-	-	-	-	-
Locus_23735_Transcript_1/1_Confidence_0.000_Length_420	420	gi|341877959|gb|EGT33894.1| hypothetical protein CAEBREN_31489	45	5.05e-12	78.1946	GO:0007275 multicellular organismal development | GO:0016567 protein ubiquitination | GO:0006511 ubiquitin-dependent protein catabolic process	GO:0005634 nucleus	GO:0005515 protein binding | GO:0004842 ubiquitin-protein ligase activity | GO:0008270 zinc ion binding	-
Locus_23746_Transcript_1/1_Confidence_0.000_Length_316	316	gi|324506639|gb|ADY42832.1| TraB domain-containing protein	77	1.36e-15	88.9629	-	-	-	-
Locus_2377_Transcript_1/1_Confidence_0.000_Length_1162	1162	-	-	-	-	-	-	-	-
Locus_23770_Transcript_1/1_Confidence_0.000_Length_329	329	-	-	-	-	-	-	-	-
Locus_2384_Transcript_1/1_Confidence_0.000_Length_8472	8472	gi|324499572|gb|ADY39820.1| Fatty acid synthase	2616	0	4322.69	GO:0006633 fatty acid biosynthetic process | GO:0055114 oxidation-reduction process | GO:0042967 acyl-carrier-protein biosynthetic process | GO:0006810 transport | GO:0006118 electron transport	GO:0005835 fatty acid synthase complex	GO:0031177 phosphopantetheine binding | GO:0004319 enoyl-[acyl-carrier-protein] reductase (NADPH, B-specific) activity | GO:0008270 zinc ion binding | GO:0000036 acyl carrier activity | GO:0004314 [acyl-carrier-protein] S-malonyltransferase activity | GO:0004316 3-oxoacyl-[acyl-carrier-protein] reductase (NADPH) activity | GO:0004320 oleoyl-[acyl-carrier-protein] hydrolase activity | GO:0003960 N…	-
Locus_23907_Transcript_1/1_Confidence_0.000_Length_232	232	-	-	-	-	-	-	-	-
Locus_2391_Transcript_1/1_Confidence_0.000_Length_309	309	-	-	-	-	-	-	-	-
Locus_2392_Transcript_1/1_Confidence_0.000_Length_1231	1231	gi|324511010|gb|ADY44596.1| Lipoyl synthase	333	4.21e-151	524.629	GO:0006412 translation | GO:0009107 lipoate biosynthetic process | GO:0042254 ribosome biogenesis	GO:0005739 mitochondrion | GO:0015934 large ribosomal subunit | GO:0009507 chloroplast	GO:0046872 metal ion binding | GO:0003735 structural constituent of ribosome | GO:0051539 4 iron, 4 sulfur cluster binding | GO:0016992 lipoate synthase activity	2.8.1.8
Locus_23982_Transcript_1/1_Confidence_0.000_Length_203	203	-	-	-	-	-	-	-	-
Locus_24005_Transcript_1/1_Confidence_0.000_Length_161	161	-	-	-	-	-	-	-	-
Locus_24022_Transcript_1/2_Confidence_0.667_Length_301	301	gi|170574576|ref|XP_001892875.1| 60S ribosomal protein L12	100	3.75e-57	212.798	GO:0009792 embryo development ending in birth or egg hatching | GO:0002119 nematode larval development | GO:0032940 secretion by cell | GO:0040010 positive regulation of growth rate | GO:0000003 reproduction | GO:0006898 receptor-mediated endocytosis | GO:0006412 translation | GO:0006915 apoptotic process | GO:0042254 ribosome biogenesis	GO:0005840 ribosome	GO:0003735 structural constituent of ribosome	-
Locus_24042_Transcript_1/1_Confidence_0.000_Length_802	802	gi|50086703|gb|AAT70232.1| unc-87	226	8.88e-152	526.873	GO:0040011 locomotion	GO:0005865 striated muscle thin filament | GO:0031674 I band	GO:0005515 protein binding	-
Locus_2405_Transcript_1/1_Confidence_0.000_Length_751	751	gi|17564046|ref|NP_505561.1| TransThyretin-Related family domain family member (ttr-46)	34	5.01e-06	59.7988	-	-	-	-
Locus_241_Transcript_1/3_Confidence_0.200_Length_472	472	gi|324503799|gb|ADY41644.1| Import receptor subunit TOM40	127	4.68e-54	209.657	GO:0055085 transmembrane transport | GO:0044070 regulation of anion transport | GO:0040010 positive regulation of growth rate | GO:0006915 apoptotic process | GO:0000003 reproduction | GO:0006626 protein targeting to mitochondrion | GO:0009792 embryo development ending in birth or egg hatching | GO:0040018 positive regulation of multicellular organism growth	GO:0005741 mitochondrial outer membrane | GO:0046930 pore complex	GO:0015288 porin activity | GO:0008308 voltage-gated anion channel activity	-
Locus_24141_Transcript_1/1_Confidence_0.000_Length_666	666	gi|350591630|ref|XP_003358656.2| PREDICTED: E3 ubiquitin-protein ligase RNF13-like	79	0.000947	52.1713	-	-	-	-
Locus_24147_Transcript_1/1_Confidence_0.000_Length_894	894	gi|17555284|ref|NP_498423.1| NADH Ubiquinone oxidoreductase Fe-S protein family member (nduf-2.2)	272	6.29e-127	444.316	GO:0008340 determination of adult lifespan | GO:0051276 chromosome organization | GO:0040007 growth | GO:0000003 reproduction | GO:0006120 mitochondrial electron transport, NADH to ubiquinone | GO:0002119 nematode larval development | GO:0042493 response to drug | GO:0006898 receptor-mediated endocytosis | GO:0009792 embryo development ending in birth or egg hatching	GO:0005694 chromosome	GO:0048038 quinone binding | GO:0051287 NAD binding | GO:0016651 oxidoreductase activity, acting on NADH or NADPH | GO:0005524 ATP binding	-
Locus_24225_Transcript_1/1_Confidence_0.000_Length_370	370	-	-	-	-	-	-	-	-
Locus_24229_Transcript_1/1_Confidence_0.000_Length_261	261	gi|251752774|dbj|BAH83642.1| AP-2	85	1.06e-24	116.781	GO:0006355 regulation of transcription, DNA-dependent	GO:0005667 transcription factor complex	GO:0003700 sequence-specific DNA binding transcription factor activity | GO:0003677 DNA binding	-
Locus_24236_Transcript_1/1_Confidence_0.000_Length_234	234	-	-	-	-	-	-	-	-
Locus_24264_Transcript_1/1_Confidence_0.000_Length_889	889	gi|148299222|gb|ABQ58115.1| acetylcholinesterase 3	264	4.77e-152	527.77	GO:0043058 regulation of backward locomotion | GO:0001507 acetylcholine catabolic process in synaptic cleft | GO:0000003 reproduction | GO:0050879 multicellular organismal movement | GO:0019695 choline metabolic process | GO:0035188 hatching | GO:0002119 nematode larval development | GO:0046486 glycerolipid metabolic process	GO:0030054 cell junction | GO:0043083 synaptic cleft | GO:0016021 integral to membrane | GO:0005886 plasma membrane	GO:0004091 carboxylesterase activity | GO:0046983 protein dimerization activity | GO:0003990 acetylcholinesterase activity	-
Locus_2428_Transcript_1/1_Confidence_0.000_Length_2347	2347	gi|324501745|gb|ADY40774.1| Unknown	156	9.75e-45	184.98	-	-	-	-
Locus_2430_Transcript_1/1_Confidence_0.000_Length_592	592	gi|268566993|ref|XP_002639864.1| C. briggsae CBR-AHA-1 protein	115	7.69e-53	206.965	GO:0040010 positive regulation of growth rate | GO:0030522 intracellular receptor mediated signaling pathway | GO:0045944 positive regulation of transcription from RNA polymerase II promoter | GO:0010171 body morphogenesis | GO:0009410 response to xenobiotic stimulus | GO:0040017 positive regulation of locomotion	GO:0005667 transcription factor complex	GO:0001085 RNA polymerase II transcription factor binding | GO:0004871 signal transducer activity | GO:0004872 receptor activity | GO:0043565 sequence-specific DNA binding | GO:0003700 sequence-specific DNA binding transcription factor activity	-
Locus_24303_Transcript_1/1_Confidence_0.000_Length_359	359	gi|5457299|emb|CAA70477.2| SEC-2 protein	26	0.00557	48.5818	-	-	-	-
Locus_24336_Transcript_1/1_Confidence_0.000_Length_1198	1198	gi|334312928|ref|XP_001372405.2| PREDICTED: carboxylesterase 3-like	263	8.57e-37	159.405	GO:0046486 glycerolipid metabolic process	-	GO:0003990 acetylcholinesterase activity | GO:0080031 methyl salicylate esterase activity | GO:0004091 carboxylesterase activity | GO:0080032 methyl jasmonate esterase activity | GO:0080030 methyl indole-3-acetate esterase activity	-
Locus_2450_Transcript_1/1_Confidence_0.000_Length_3251	3251	gi|170592845|ref|XP_001901175.1| Gut on exterior protein 2	1028	0	1376.67	GO:0048675 axon extension | GO:0030032 lamellipodium assembly | GO:0008360 regulation of cell shape | GO:0031529 ruffle organization	GO:0030054 cell junction | GO:0005845 mRNA cap binding complex | GO:0045202 synapse | GO:0019717 synaptosome | GO:0048471 perinuclear region of cytoplasm | GO:0030027 lamellipodium	GO:0051015 actin filament binding | GO:0005522 profilin binding	-
Locus_2451_Transcript_1/1_Confidence_0.000_Length_985	985	gi|324513395|gb|ADY45505.1| Riboflavin transporter 2	170	6.92e-44	180.942	-	-	-	-
Locus_24532_Transcript_1/1_Confidence_0.000_Length_209	209	gi|8571915|gb|AAF76926.1|AF159591_1 hypothetical esophageal gland cell secretory protein 12	69	4.39e-44	171.071	-	-	-	-
Locus_24546_Transcript_1/1_Confidence_0.000_Length_271	271	-	-	-	-	-	-	-	-
Locus_24567_Transcript_1/1_Confidence_0.000_Length_188	188	gi|32442452|gb|AAP82284.1| Pah	62	1.24e-31	134.279	GO:0042427 serotonin biosynthetic process | GO:0042221 response to chemical stimulus | GO:0006559 L-phenylalanine catabolic process | GO:0055114 oxidation-reduction process | GO:0000162 tryptophan biosynthetic process | GO:0006571 tyrosine biosynthetic process | GO:0009094 L-phenylalanine biosynthetic process	-	GO:0004505 phenylalanine 4-monooxygenase activity | GO:0005506 iron ion binding | GO:0004510 tryptophan 5-monooxygenase activity | GO:0016597 amino acid binding	-
Locus_2458_Transcript_1/1_Confidence_0.000_Length_2702	2702	gi|170595781|ref|XP_001902517.1| B-box zinc finger family protein	331	1.05e-93	333.941	-	GO:0005622 intracellular	GO:0008270 zinc ion binding	-
Locus_24595_Transcript_1/1_Confidence_0.000_Length_491	491	gi|198436889|ref|XP_002130286.1| PREDICTED: similar to Serine/threonine-protein kinase DCLK3 (Doublecortin-like and CAM kinase-like 3) (Doublecortin-like kinase 3)	140	0.00321	49.9279	-	-	-	-
Locus_24686_Transcript_1/1_Confidence_0.000_Length_161	161	gi|100913222|gb|ABF69502.1| ribosomal protein L27a	53	4.31e-30	127.998	GO:0006412 translation | GO:0042254 ribosome biogenesis	GO:0005840 ribosome	GO:0016787 hydrolase activity | GO:0003735 structural constituent of ribosome	-
Locus_247_Transcript_1/1_Confidence_0.000_Length_507	507	gi|324514560|gb|ADY45909.1| Prohibitin complex protein 2	157	3.8e-76	275.613	-	GO:0016020 membrane	-	-
Locus_2473_Transcript_1/1_Confidence_0.000_Length_1524	1524	-	-	-	-	-	-	-	-
Locus_24755_Transcript_2/2_Confidence_0.000_Length_1003	1003	-	-	-	-	-	-	-	-
Locus_24779_Transcript_1/1_Confidence_0.000_Length_591	591	-	-	-	-	-	-	-	-
Locus_2480_Transcript_1/1_Confidence_0.000_Length_1557	1557	gi|170578719|ref|XP_001894516.1| Sec7 domain containing protein	213	1.91e-69	258.115	GO:0009846 pollen germination | GO:0032012 regulation of ARF protein signal transduction | GO:0043087 regulation of GTPase activity	GO:0005737 cytoplasm | GO:0090406 pollen tube	GO:0005488 binding | GO:0005086 ARF guanyl-nucleotide exchange factor activity	-
Locus_24863_Transcript_1/1_Confidence_0.000_Length_555	555	gi|270003248|gb|EEZ99695.1| hypothetical protein TcasGA2_TC002455	74	8.75e-14	84.4761	GO:0045494 photoreceptor cell maintenance | GO:0007608 sensory perception of smell | GO:0006812 cation transport	GO:0005622 intracellular | GO:0017071 intracellular cyclic nucleotide activated cation channel complex	GO:0005221 intracellular cyclic nucleotide activated cation channel activity	-
Locus_2489_Transcript_1/1_Confidence_0.000_Length_2286	2286	gi|324502509|gb|ADY41105.1| ETSous factor	148	8.8e-40	169.725	GO:0006355 regulation of transcription, DNA-dependent	GO:0005667 transcription factor complex	GO:0003700 sequence-specific DNA binding transcription factor activity | GO:0043565 sequence-specific DNA binding	-
Locus_2491_Transcript_1/1_Confidence_0.000_Length_1284	1284	gi|206994223|emb|CAB04655.2| Protein PHO-8	344	9.91e-61	232.091	GO:0006771 riboflavin metabolic process | GO:0019497 hexachlorocyclohexane metabolic process	GO:0005576 extracellular region	GO:0003993 acid phosphatase activity	3.1.3.2
Locus_24987_Transcript_1/1_Confidence_0.000_Length_224	224	gi|268565631|ref|XP_002639504.1| Hypothetical protein CBG04106	31	1.25e-07	62.4909	-	-	-	-
Locus_25001_Transcript_1/2_Confidence_0.667_Length_320	320	-	-	-	-	-	-	-	-
Locus_25067_Transcript_1/1_Confidence_0.000_Length_339	339	-	-	-	-	-	-	-	-
Locus_25124_Transcript_1/1_Confidence_0.000_Length_565	565	gi|170592176|ref|XP_001900845.1| Beta-centractin	174	4.2e-104	368.489	-	GO:0005856 cytoskeleton | GO:0005737 cytoplasm	GO:0005524 ATP binding	-
Locus_25261_Transcript_1/1_Confidence_0.000_Length_812	812	-	-	-	-	-	-	-	-
Locus_25361_Transcript_1/2_Confidence_0.667_Length_506	506	-	-	-	-	-	-	-	-
Locus_25444_Transcript_1/1_Confidence_0.000_Length_297	297	-	-	-	-	-	-	-	-
Locus_25459_Transcript_1/1_Confidence_0.000_Length_626	626	gi|341883046|gb|EGT38981.1| hypothetical protein CAEBREN_11086	40	1.69e-07	64.2856	-	-	-	-
Locus_25520_Transcript_1/1_Confidence_0.000_Length_406	406	-	-	-	-	-	-	-	-
Locus_25528_Transcript_1/1_Confidence_0.000_Length_345	345	-	-	-	-	-	-	-	-
Locus_25562_Transcript_1/1_Confidence_0.000_Length_235	235	-	-	-	-	-	-	-	-
Locus_2561_Transcript_1/1_Confidence_0.000_Length_878	878	gi|348557222|ref|XP_003464419.1| PREDICTED: complement C1q tumor necrosis factor-related protein 7-like	71	0.00336	50.8252	-	-	-	-
Locus_25627_Transcript_1/1_Confidence_0.000_Length_278	278	-	-	-	-	-	-	-	-
Locus_25634_Transcript_1/1_Confidence_0.000_Length_624	624	-	-	-	-	-	-	-	-
Locus_25663_Transcript_1/1_Confidence_0.000_Length_230	230	-	-	-	-	-	-	-	-
Locus_2569_Transcript_1/1_Confidence_0.000_Length_2111	2111	-	-	-	-	-	-	-	-
Locus_25693_Transcript_1/1_Confidence_0.000_Length_376	376	-	-	-	-	-	-	-	-
Locus_25772_Transcript_1/1_Confidence_0.000_Length_581	581	-	-	-	-	-	-	-	-
Locus_25790_Transcript_1/1_Confidence_0.000_Length_246	246	-	-	-	-	-	-	-	-
Locus_2594_Transcript_1/1_Confidence_0.000_Length_937	937	gi|341904337|gb|EGT60170.1| hypothetical protein CAEBREN_31556	190	3.8e-15	89.8602	-	-	-	-
Locus_25964_Transcript_1/1_Confidence_0.000_Length_329	329	-	-	-	-	-	-	-	-
Locus_25975_Transcript_1/1_Confidence_0.000_Length_256	256	gi|303291416|ref|XP_003064993.1| predicted protein	82	7.65e-22	107.807	GO:0007165 signal transduction	-	GO:0004872 receptor activity | GO:0004497 monooxygenase activity	-
Locus_26_Transcript_1/1_Confidence_0.000_Length_4493	4493	gi|1545805|dbj|BAA10929.1| cytochrome P450 like_TBP	229	6.73e-50	201.581	-	-	-	-
Locus_26028_Transcript_1/2_Confidence_1.000_Length_274	274	gi|354614484|ref|ZP_09032345.1| flagellar basal body-associated protein FliL	67	9.37e-15	85.8221	-	-	-	-
Locus_26052_Transcript_1/1_Confidence_0.000_Length_283	283	gi|16080237|ref|NP_391064.1| bacteriophage SPP1 receptor	86	6.24e-05	54.4147	-	-	-	-
Locus_26115_Transcript_1/1_Confidence_0.000_Length_302	302	gi|23451848|gb|AAN32884.1|AF469055_1 cellulase ENG-5	30	4.63e-09	67.875	-	-	-	-
Locus_26174_Transcript_1/1_Confidence_0.000_Length_437	437	gi|170585868|ref|XP_001897704.1| Choline O-acetyltransferase	136	3.2e-46	185.877	GO:0055085 transmembrane transport | GO:0015893 drug transport | GO:0015870 acetylcholine transport | GO:0043051 regulation of pharyngeal pumping | GO:0007271 synaptic transmission, cholinergic | GO:0002119 nematode larval development | GO:0040012 regulation of locomotion | GO:0006937 regulation of muscle contraction | GO:0046928 regulation of neurotransmitter secretion	GO:0043005 neuron projection | GO:0030285 integral to synaptic vesicle membrane | GO:0005887 integral to plasma membrane	GO:0005277 acetylcholine transmembrane transporter activity | GO:0015238 drug transmembrane transporter activity | GO:0016746 transferase activity, transferring acyl groups	-
Locus_2624_Transcript_1/1_Confidence_0.000_Length_1206	1206	gi|324514195|gb|ADY45790.1| Phosphorylase b kinase gamma catalytic chain	348	1.29e-149	519.694	GO:0006468 protein phosphorylation | GO:0035556 intracellular signal transduction | GO:0005978 glycogen biosynthetic process | GO:0009069 serine family amino acid metabolic process	GO:0005964 phosphorylase kinase complex	GO:0005516 calmodulin binding | GO:0005509 calcium ion binding | GO:0004689 phosphorylase kinase activity | GO:0005524 ATP binding	2.7.11.1
Locus_26251_Transcript_1/1_Confidence_0.000_Length_669	669	gi|324504256|gb|ADY41838.1| Protein-L-isoaspartate O-methyltransferase domain-containing protein 1	203	3.58e-66	246.898	GO:0035556 intracellular signal transduction | GO:0032259 methylation | GO:0006479 protein methylation | GO:0046500 S-adenosylmethionine metabolic process	GO:0005737 cytoplasm	GO:0004719 protein-L-isoaspartate (D-aspartate) O-methyltransferase activity	-
Locus_2628_Transcript_1/1_Confidence_0.000_Length_1315	1315	gi|25152678|ref|NP_510509.2| hypothetical protein F09B12.3	432	3.38e-174	601.353	-	-	-	-
Locus_2659_Transcript_1/1_Confidence_0.000_Length_3848	3848	gi|17531757|ref|NP_496283.1| Cell-death-Related Nuclease family member (crn-3)	361	2.7e-98	349.196	GO:0040010 positive regulation of growth rate | GO:0006396 RNA processing | GO:0006309 DNA fragmentation involved in apoptotic nuclear change | GO:0002119 nematode larval development | GO:0006898 receptor-mediated endocytosis | GO:0009792 embryo development ending in birth or egg hatching | GO:0043277 apoptotic cell clearance	GO:0000176 nuclear exosome (RNase complex)	GO:0003676 nucleic acid binding | GO:0008408 3'-5' exonuclease activity | GO:0000166 nucleotide binding	-
Locus_2680_Transcript_1/1_Confidence_0.000_Length_1238	1238	gi|324501379|gb|ADY40617.1| RNA exonuclease 1	273	1.14e-106	377.014	GO:0051252 regulation of RNA metabolic process	GO:0005634 nucleus	GO:0003676 nucleic acid binding | GO:0004523 ribonuclease H activity | GO:0004527 exonuclease activity	-
Locus_2698_Transcript_1/1_Confidence_0.000_Length_517	517	gi|348581854|ref|XP_003476692.1| PREDICTED: cytochrome b-c1 complex subunit 1, mitochondrial-like	152	4.62e-31	139.664	GO:0006508 proteolysis	-	GO:0004222 metalloendopeptidase activity | GO:0008270 zinc ion binding	-
Locus_270_Transcript_1/1_Confidence_0.000_Length_211	211	gi|324513752|gb|ADY45636.1| 60S ribosomal protein L7	69	4.18e-30	131.139	GO:0006412 translation | GO:0042254 ribosome biogenesis	GO:0005840 ribosome	GO:0003735 structural constituent of ribosome	-
Locus_2707_Transcript_1/1_Confidence_0.000_Length_979	979	gi|17532335|ref|NP_497039.1| Temporarily Assigned Gene name family member (tag-297)	308	2.07e-180	621.993	GO:0002119 nematode larval development | GO:0018996 molting cycle, collagen and cuticulin-based cuticle | GO:0040007 growth | GO:0040011 locomotion	-	-	-
Locus_2712_Transcript_1/2_Confidence_0.333_Length_1639	1639	gi|170577408|ref|XP_001893993.1| Flavoprotein	215	2.88e-101	359.067	GO:0006457 protein folding | GO:0050821 protein stabilization	GO:0005788 endoplasmic reticulum lumen	GO:0005529 sugar binding | GO:0005509 calcium ion binding | GO:0051082 unfolded protein binding	4.1.1.36
Locus_2715_Transcript_1/1_Confidence_0.000_Length_990	990	gi|324514425|gb|ADY45865.1| Unknown	187	2.3e-53	209.657	-	-	-	-
Locus_274_Transcript_1/1_Confidence_0.000_Length_759	759	gi|268557018|ref|XP_002636498.1| Hypothetical protein CBG23171	191	8.81e-100	354.132	GO:0006890 retrograde vesicle-mediated transport, Golgi to ER | GO:0035964 COPI-coated vesicle budding | GO:0034205 beta-amyloid formation | GO:0009792 embryo development ending in birth or egg hatching | GO:0015031 protein transport	GO:0016021 integral to membrane | GO:0030137 COPI-coated vesicle | GO:0030658 transport vesicle membrane | GO:0033116 endoplasmic reticulum-Golgi intermediate compartment membrane | GO:0042470 melanosome | GO:0030140 trans-Golgi network transport vesicle | GO:0070765 gamma-secretase complex | GO:0005789 endoplasmic reticulum membrane	GO:0005515 protein binding	-
Locus_275_Transcript_1/1_Confidence_0.000_Length_963	963	gi|312066526|ref|XP_003136312.1| glycosyl hydrolase family 31 protein	299	3.1e-109	385.539	GO:0005975 carbohydrate metabolic process	-	GO:0030246 carbohydrate binding | GO:0033919 glucan 1,3-alpha-glucosidase activity	-
Locus_2754_Transcript_1/1_Confidence_0.000_Length_1352	1352	gi|268575102|ref|XP_002642530.1| C. briggsae CBR-CCDC-55 protein	313	1.03e-48	196.197	GO:0009792 embryo development ending in birth or egg hatching | GO:0002119 nematode larval development | GO:0040010 positive regulation of growth rate | GO:0006898 receptor-mediated endocytosis | GO:0040039 inductive cell migration	-	GO:0003676 nucleic acid binding | GO:0000166 nucleotide binding	-
Locus_2757_Transcript_1/1_Confidence_0.000_Length_581	581	-	-	-	-	-	-	-	-
Locus_2764_Transcript_1/1_Confidence_0.000_Length_4710	4710	gi|170589253|ref|XP_001899388.1| Sec23/Sec24 trunk domain containing protein	731	2.33e-312	1060.35	GO:0055114 oxidation-reduction process | GO:0006355 regulation of transcription, DNA-dependent	GO:0005634 nucleus	GO:0003677 DNA binding | GO:0005524 ATP binding | GO:0016740 transferase activity | GO:0004386 helicase activity | GO:0032440 2-alkenal reductase [NAD(P)] activity	-
Locus_2768_Transcript_1/1_Confidence_0.000_Length_1073	1073	gi|324511901|gb|ADY44944.1| Cytochrome c-type heme lyase	213	1.64e-99	353.234	GO:0040010 positive regulation of growth rate | GO:0055114 oxidation-reduction process | GO:0008340 determination of adult lifespan | GO:0000003 reproduction | GO:0018996 molting cycle, collagen and cuticulin-based cuticle | GO:0009887 organ morphogenesis | GO:0002119 nematode larval development | GO:0006898 receptor-mediated endocytosis | GO:0009792 embryo development ending in birth or egg hatc…	GO:0005743 mitochondrial inner membrane	GO:0046872 metal ion binding | GO:0016491 oxidoreductase activity | GO:0004408 holocytochrome-c synthase activity	4.4.1.17
Locus_2775_Transcript_1/1_Confidence_0.000_Length_1429	1429	gi|25143874|ref|NP_741082.1| ALdehyde deHydrogenase family member (alh-11)	143	1.49e-44	183.634	GO:0055114 oxidation-reduction process | GO:0006544 glycine metabolic process | GO:0006563 L-serine metabolic process | GO:0006566 threonine metabolic process	GO:0005737 cytoplasm	GO:0008802 betaine-aldehyde dehydrogenase activity	-
Locus_2776_Transcript_1/1_Confidence_0.000_Length_2812	2812	gi|17542008|ref|NP_501064.1| proteasome Regulatory Particle, Non-ATPase-like family member (rpn-1)	520	2.87e-143	498.606	GO:0009792 embryo development ending in birth or egg hatching | GO:0042176 regulation of protein catabolic process | GO:0002119 nematode larval development | GO:0000003 reproduction | GO:0008340 determination of adult lifespan | GO:0040007 growth | GO:0050790 regulation of catalytic activity | GO:0006915 apoptotic process	GO:0000502 proteasome complex	GO:0005488 binding | GO:0030234 enzyme regulator activity	-
Locus_2785_Transcript_1/1_Confidence_0.000_Length_1960	1960	gi|170585738|ref|XP_001897639.1| GRP1 binding protein	239	1.25e-54	214.593	-	GO:0005856 cytoskeleton	GO:0005488 binding	-
Locus_2792_Transcript_1/1_Confidence_0.000_Length_3560	3560	gi|339237423|ref|XP_003380266.1| putative PDZ domain protein	234	4.67e-60	231.643	-	-	-	-
Locus_2794_Transcript_1/2_Confidence_0.333_Length_2200	2200	gi|324518724|gb|ADY47186.1| 28S ribosomal protein S29, partial	355	8.93e-110	387.334	GO:0009792 embryo development ending in birth or egg hatching | GO:0002119 nematode larval development | GO:0040007 growth | GO:0006915 apoptotic process	GO:0005761 mitochondrial ribosome | GO:0015935 small ribosomal subunit	-	-
Locus_283_Transcript_1/1_Confidence_0.000_Length_460	460	gi|145516294|ref|XP_001444041.1| hypothetical protein	96	6.82e-29	132.485	GO:0009792 embryo development ending in birth or egg hatching | GO:0006163 purine nucleotide metabolic process | GO:0033555 multicellular organismal response to stress | GO:0055114 oxidation-reduction process | GO:0006144 purine base metabolic process	GO:0016021 integral to membrane	GO:0004385 guanylate kinase activity | GO:0016491 oxidoreductase activity | GO:0000166 nucleotide binding	-
Locus_2844_Transcript_1/1_Confidence_0.000_Length_1306	1306	gi|308462025|ref|XP_003093299.1| CRE-CLPP-1 protein	171	1.34e-85	307.02	GO:0040010 positive regulation of growth rate | GO:0040035 hermaphrodite genitalia development | GO:0006508 proteolysis | GO:0010171 body morphogenesis | GO:0002119 nematode larval development | GO:0040017 positive regulation of locomotion | GO:0006898 receptor-mediated endocytosis | GO:0030163 protein catabolic process | GO:0009792 embryo development ending in birth or egg hatching | GO:0040018 …	GO:0005759 mitochondrial matrix	GO:0005524 ATP binding | GO:0004252 serine-type endopeptidase activity	-
Locus_2853_Transcript_1/1_Confidence_0.000_Length_1246	1246	gi|170581354|ref|XP_001895648.1| Pre-mRNA cleavage complex II protein Clp1	373	9.56e-160	553.345	GO:0000398 nuclear mRNA splicing, via spliceosome | GO:0002119 nematode larval development | GO:0007507 heart development | GO:0006910 phagocytosis, recognition | GO:0002221 pattern recognition receptor signaling pathway | GO:0040015 negative regulation of multicellular organism growth | GO:0051260 protein homooligomerization | GO:0045736 negative regulation of cyclin-dependent protein kinase act…	GO:0005654 nucleoplasm | GO:0000214 tRNA-intron endonuclease complex | GO:0005737 cytoplasm | GO:0016021 integral to membrane | GO:0005581 collagen | GO:0005730 nucleolus	GO:0005044 scavenger receptor activity | GO:0051736 ATP-dependent polyribonucleotide 5'-hydroxyl-kinase activity | GO:0046404 ATP-dependent polydeoxyribonucleotide 5'-hydroxyl-kinase activity | GO:0004861 cyclin-dependent protein kinase inhibitor activity | GO:0005534 galactose binding | GO:0017069 snRNA binding | GO:0046872 metal ion binding | GO:0005515 protein binding | GO:0030169 low-density …	-
Locus_2856_Transcript_1/1_Confidence_0.000_Length_1367	1367	gi|324502476|gb|ADY41090.1| Rho GTPase-activating protein syd-1	182	2.41e-46	189.018	GO:0055085 transmembrane transport | GO:0007165 signal transduction	GO:0005743 mitochondrial inner membrane | GO:0016021 integral to membrane	GO:0005488 binding | GO:0005215 transporter activity	-
Locus_287_Transcript_1/2_Confidence_0.333_Length_1362	1362	gi|170589445|ref|XP_001899484.1| Leucine Rich Repeat family protein	402	7.27e-96	341.12	GO:0006470 protein dephosphorylation	GO:0016021 integral to membrane	GO:0019834 phospholipase A2 inhibitor activity | GO:0004721 phosphoprotein phosphatase activity	-
Locus_2871_Transcript_1/1_Confidence_0.000_Length_1843	1843	-	-	-	-	-	-	-	-
Locus_2872_Transcript_1/1_Confidence_0.000_Length_977	977	gi|170577402|ref|XP_001893990.1| Ground-like domain containing protein	84	4.01e-11	76.8486	-	-	-	-
Locus_2914_Transcript_1/1_Confidence_0.000_Length_850	850	gi|324507626|gb|ADY43231.1| Phospholipase B1, membrane-associated	166	3e-74	271.126	GO:0019915 lipid storage | GO:0006629 lipid metabolic process	GO:0016021 integral to membrane	GO:0016788 hydrolase activity, acting on ester bonds	-
Locus_2917_Transcript_1/1_Confidence_0.000_Length_2523	2523	gi|312091706|ref|XP_003147077.1| CCR4-NOT transcription complex component	239	7.57e-126	440.727	GO:0009792 embryo development ending in birth or egg hatching | GO:0000003 reproduction | GO:0040017 positive regulation of locomotion | GO:0040010 positive regulation of growth rate	-	GO:0003723 RNA binding | GO:0000166 nucleotide binding | GO:0008270 zinc ion binding	-
Locus_2937_Transcript_1/1_Confidence_0.000_Length_5867	5867	gi|324499811|gb|ADY39929.1| Histone-lysine N-methyltransferase trr	518	1.39e-162	562.767	GO:0032259 methylation	GO:0005634 nucleus	GO:0003677 DNA binding | GO:0008270 zinc ion binding | GO:0008168 methyltransferase activity	-
Locus_2943_Transcript_1/1_Confidence_0.000_Length_2403	2403	gi|324501741|gb|ADY40772.1| AP-1 complex subunit beta-1	785	0	1322.83	GO:0009792 embryo development ending in birth or egg hatching | GO:0002119 nematode larval development | GO:0000003 reproduction | GO:0006886 intracellular protein transport | GO:0040007 growth | GO:0006898 receptor-mediated endocytosis | GO:0006915 apoptotic process	GO:0030131 clathrin adaptor complex	GO:0005488 binding | GO:0008565 protein transporter activity	-
Locus_2949_Transcript_1/1_Confidence_0.000_Length_749	749	gi|324514747|gb|ADY45974.1| Protein MAK16	235	6.08e-102	361.311	GO:0040035 hermaphrodite genitalia development | GO:0009792 embryo development ending in birth or egg hatching | GO:0002119 nematode larval development | GO:0040010 positive regulation of growth rate | GO:0006412 translation | GO:0042254 ribosome biogenesis	GO:0005730 nucleolus | GO:0005840 ribosome	GO:0003735 structural constituent of ribosome	-
Locus_295_Transcript_1/1_Confidence_0.000_Length_477	477	gi|170061235|ref|XP_001866147.1| cyclopentanol dehydrogenase	108	2.76e-35	152.675	GO:0009239 enterobactin biosynthetic process | GO:0055114 oxidation-reduction process	-	GO:0004022 alcohol dehydrogenase (NAD) activity | GO:0008667 2,3-dihydro-2,3-dihydroxybenzoate dehydrogenase activity | GO:0000166 nucleotide binding	-
Locus_2968_Transcript_1/1_Confidence_0.000_Length_578	578	gi|324528430|gb|ADY48915.1| Fatty acid-binding protein 3	120	1.9e-39	166.136	GO:0006810 transport	-	GO:0008289 lipid binding | GO:0005215 transporter activity	-
Locus_2987_Transcript_1/1_Confidence_0.000_Length_1315	1315	gi|306518492|dbj|BAJ17132.1| aryl hydrocarbon receptor nuclear translocator	192	1.16e-46	189.915	GO:0007165 signal transduction | GO:0006355 regulation of transcription, DNA-dependent	GO:0005667 transcription factor complex	GO:0004872 receptor activity | GO:0003700 sequence-specific DNA binding transcription factor activity | GO:0004871 signal transducer activity | GO:0003677 DNA binding	-
Locus_2989_Transcript_1/1_Confidence_0.000_Length_1161	1161	gi|17570149|ref|NP_509516.1| TWiK family of potassium channels family member (twk-18)	321	7.66e-89	317.789	GO:0035556 intracellular signal transduction | GO:0006887 exocytosis | GO:0048278 vesicle docking | GO:0071805 potassium ion transmembrane transport | GO:0040011 locomotion | GO:0006936 muscle contraction | GO:0009395 phospholipid catabolic process | GO:0046339 diacylglycerol metabolic process	GO:0005737 cytoplasm | GO:0008076 voltage-gated potassium channel complex	GO:0004435 phosphatidylinositol phospholipase C activity | GO:0015271 outward rectifier potassium channel activity	-
Locus_3_Transcript_1/1_Confidence_0.000_Length_1456	1456	gi|268536092|ref|XP_002633181.1| Hypothetical protein CBG05894	279	1.5e-81	293.56	GO:0055085 transmembrane transport | GO:0044070 regulation of anion transport	GO:0005743 mitochondrial inner membrane | GO:0016021 integral to membrane | GO:0005741 mitochondrial outer membrane	GO:0005488 binding | GO:0008308 voltage-gated anion channel activity	-
Locus_3005_Transcript_1/1_Confidence_0.000_Length_1882	1882	gi|324503627|gb|ADY41573.1| Exocyst complex component 2	584	2.76e-207	711.279	GO:0006915 apoptotic process | GO:0008406 gonad development | GO:0009792 embryo development ending in birth or egg hatching | GO:0016477 cell migration | GO:0048477 oogenesis	-	-	-
Locus_3027_Transcript_1/1_Confidence_0.000_Length_3142	3142	gi|324501008|gb|ADY40454.1| Exportin-5	647	1.59e-121	426.369	GO:0006886 intracellular protein transport	GO:0005829 cytosol	GO:0005488 binding | GO:0008565 protein transporter activity	-
Locus_303_Transcript_1/1_Confidence_0.000_Length_791	791	gi|312088369|ref|XP_003145835.1| hypothetical protein LOAG_10260	111	4.27e-26	124.857	-	-	GO:0008289 lipid binding	-
Locus_3033_Transcript_1/1_Confidence_0.000_Length_2236	2236	gi|324508506|gb|ADY43590.1| Ribosome biogenesis protein BOP1	591	3.98e-247	843.64	GO:0040010 positive regulation of growth rate | GO:0051726 regulation of cell cycle | GO:0040035 hermaphrodite genitalia development | GO:0000463 maturation of LSU-rRNA from tricistronic rRNA transcript (SSU-rRNA, 5.8S rRNA, LSU-rRNA) | GO:0002119 nematode larval development | GO:0006898 receptor-mediated endocytosis | GO:0009792 embryo development ending in birth or egg hatching	GO:0070545 PeBoW complex | GO:0005654 nucleoplasm	-	-
Locus_3037_Transcript_1/1_Confidence_0.000_Length_1063	1063	gi|340372169|ref|XP_003384617.1| PREDICTED: nucleoporin seh1-like	198	7.55e-33	146.842	-	-	-	-
Locus_3047_Transcript_1/1_Confidence_0.000_Length_1532	1532	gi|126143295|gb|ABN80093.1| 5' nucleotidase	372	3.62e-25	123.062	-	-	-	-
Locus_3052_Transcript_1/1_Confidence_0.000_Length_2436	2436	gi|341898990|gb|EGT54925.1| CBN-TSP-9 protein	209	5.61e-58	224.912	-	GO:0016021 integral to membrane	-	-
Locus_3056_Transcript_1/1_Confidence_0.000_Length_2022	2022	gi|341891851|gb|EGT47786.1| CBN-ADS-1 protein	580	6.89e-239	816.27	GO:0009792 embryo development ending in birth or egg hatching | GO:0002119 nematode larval development | GO:0008610 lipid biosynthetic process | GO:0040007 growth | GO:0055114 oxidation-reduction process | GO:0046486 glycerolipid metabolic process | GO:0006040 amino sugar metabolic process	GO:0005730 nucleolus | GO:0005777 peroxisome | GO:0005886 plasma membrane | GO:0005739 mitochondrion	GO:0050660 flavin adenine dinucleotide binding | GO:0008609 alkylglycerone-phosphate synthase activity | GO:0008762 UDP-N-acetylmuramate dehydrogenase activity	2.5.1.26
Locus_3087_Transcript_1/2_Confidence_0.333_Length_1000	1000	gi|324517884|gb|ADY46946.1| Dr1-associated corepressor	69	4.26e-26	125.306	-	GO:0005634 nucleus	GO:0043565 sequence-specific DNA binding	-
Locus_3103_Transcript_1/1_Confidence_0.000_Length_1087	1087	gi|324503926|gb|ADY41695.1| CCR4-NOT transcription complex subunit 3	206	9.29e-93	330.8	GO:0040035 hermaphrodite genitalia development | GO:0009792 embryo development ending in birth or egg hatching | GO:0002119 nematode larval development | GO:0008340 determination of adult lifespan | GO:0040007 growth | GO:0006355 regulation of transcription, DNA-dependent	GO:0005634 nucleus	-	-
Locus_3107_Transcript_1/1_Confidence_0.000_Length_1225	1225	-	-	-	-	-	-	-	-
Locus_3113_Transcript_1/2_Confidence_0.333_Length_1078	1078	gi|241627751|ref|XP_002408115.1| hypothetical protein IscW_ISCW006908	110	2.97e-18	100.18	-	-	-	-
Locus_3134_Transcript_1/1_Confidence_0.000_Length_1423	1423	gi|324515016|gb|ADY46063.1| Cyclin-like protein	203	1.73e-92	329.903	GO:0006367 transcription initiation from RNA polymerase II promoter | GO:0000079 regulation of cyclin-dependent protein kinase activity	GO:0005669 transcription factor TFIID complex	GO:0019901 protein kinase binding	-
Locus_3137_Transcript_1/1_Confidence_0.000_Length_521	521	gi|341887127|gb|EGT43062.1| hypothetical protein CAEBREN_24385	116	1.73e-15	89.8602	-	-	-	-
Locus_3150_Transcript_1/1_Confidence_0.000_Length_2338	2338	gi|324509002|gb|ADY43793.1| Unknown, partial	167	5.08e-37	161.2	-	-	-	-
Locus_3155_Transcript_1/1_Confidence_0.000_Length_331	331	-	-	-	-	-	-	-	-
Locus_3159_Transcript_1/1_Confidence_0.000_Length_1123	1123	gi|324512620|gb|ADY45223.1| Oxalate:formate antiporter	196	1.72e-87	313.302	GO:0055085 transmembrane transport	GO:0016021 integral to membrane	-	-
Locus_3197_Transcript_1/1_Confidence_0.000_Length_1762	1762	gi|341878826|gb|EGT34761.1| CBN-TAG-235 protein	298	5.56e-63	239.27	GO:0016573 histone acetylation | GO:0042967 acyl-carrier-protein biosynthetic process	GO:0000123 histone acetyltransferase complex	GO:0004402 histone acetyltransferase activity	-
Locus_3218_Transcript_1/1_Confidence_0.000_Length_471	471	gi|358056457|dbj|GAA97631.1| hypothetical protein E5Q_04309	76	4.17e-07	62.4909	-	-	-	-
Locus_3233_Transcript_1/1_Confidence_0.000_Length_1520	1520	gi|312088079|ref|XP_003145721.1| hypothetical protein LOAG_10146	104	2.26e-31	142.804	-	-	-	-
Locus_3237_Transcript_1/3_Confidence_0.400_Length_674	674	-	-	-	-	-	-	-	-
Locus_327_Transcript_1/1_Confidence_0.000_Length_2893	2893	gi|324503540|gb|ADY41537.1| Coatomer subunit beta	949	0	1584.41	GO:0016192 vesicle-mediated transport | GO:0008340 determination of adult lifespan | GO:0000003 reproduction | GO:0032940 secretion by cell | GO:0030903 notochord development | GO:0006886 intracellular protein transport	GO:0030126 COPI vesicle coat	GO:0005488 binding | GO:0005198 structural molecule activity	-
Locus_3288_Transcript_1/1_Confidence_0.000_Length_1853	1853	gi|312067945|ref|XP_003136982.1| WD repeats and SOF1 domain-containing protein	446	2.87e-190	654.746	GO:0007276 gamete generation | GO:0040010 positive regulation of growth rate | GO:0040035 hermaphrodite genitalia development | GO:0002119 nematode larval development | GO:0046854 phosphatidylinositol phosphorylation | GO:0040039 inductive cell migration | GO:0006898 receptor-mediated endocytosis | GO:0016573 histone acetylation | GO:0009792 embryo development ending in birth or egg hatching | GO…	GO:0000123 histone acetyltransferase complex	GO:0004402 histone acetyltransferase activity	-
Locus_3328_Transcript_1/1_Confidence_0.000_Length_378	378	gi|301603754|ref|XP_002931546.1| PREDICTED: collagen alpha-1(II) chain-like	82	0.0082	48.1332	-	-	-	-
Locus_3355_Transcript_1/1_Confidence_0.000_Length_1549	1549	gi|351706951|gb|EHB09870.1| Prostatic acid phosphatase	353	2.12e-39	167.93	GO:0006771 riboflavin metabolic process | GO:0019497 hexachlorocyclohexane metabolic process	-	GO:0003993 acid phosphatase activity	-
Locus_3378_Transcript_1/1_Confidence_0.000_Length_1701	1701	gi|324507386|gb|ADY43133.1| Tropomodulin	381	1.04e-172	596.418	GO:0045214 sarcomere organization | GO:0051694 pointed-end actin filament capping	GO:0005865 striated muscle thin filament	GO:0051015 actin filament binding | GO:0005523 tropomyosin binding	-
Locus_3388_Transcript_1/2_Confidence_0.333_Length_660	660	gi|324531746|gb|ADY49187.1| 60S ribosomal protein L11, partial	32	8.8e-07	62.0422	-	-	-	-
Locus_3392_Transcript_1/2_Confidence_0.333_Length_943	943	gi|324511666|gb|ADY44852.1| Kelch domain-containing protein 1	201	7.51e-26	124.408	-	-	-	-
Locus_3399_Transcript_1/1_Confidence_0.000_Length_1792	1792	gi|312075767|ref|XP_003140563.1| TK protein kinase	336	4.12e-136	474.826	GO:0007411 axon guidance | GO:0018991 oviposition | GO:0006898 receptor-mediated endocytosis | GO:0007517 muscle organ development | GO:0006915 apoptotic process | GO:0008284 positive regulation of cell proliferation | GO:0009792 embryo development ending in birth or egg hatching | GO:0006468 protein phosphorylation | GO:0002119 nematode larval development | GO:0031344 regulation of cell projecti…	GO:0016021 integral to membrane | GO:0005886 plasma membrane	GO:0004674 protein serine/threonine kinase activity | GO:0005007 fibroblast growth factor-activated receptor activity | GO:0005524 ATP binding	2.7.10.1
Locus_3402_Transcript_1/1_Confidence_0.000_Length_5412	5412	gi|347968268|ref|XP_312283.5| AGAP002644-PA	897	8.93e-293	995.293	GO:0006754 ATP biosynthetic process | GO:0016125 sterol metabolic process | GO:0015914 phospholipid transport | GO:0006812 cation transport | GO:0032502 developmental process | GO:0015917 aminophospholipid transport	GO:0016021 integral to membrane	GO:0015662 ATPase activity, coupled to transmembrane movement of ions, phosphorylative mechanism | GO:0005524 ATP binding | GO:0000287 magnesium ion binding | GO:0004012 phospholipid-translocating ATPase activity	3.6.3.1
Locus_344_Transcript_1/1_Confidence_0.000_Length_2417	2417	gi|324516812|gb|ADY46642.1| NipSnap protein	243	2.7e-98	349.196	GO:0046903 secretion | GO:0016311 dephosphorylation | GO:0040007 growth | GO:0002119 nematode larval development | GO:0065002 intracellular protein transmembrane transport | GO:0006898 receptor-mediated endocytosis | GO:0009792 embryo development ending in birth or egg hatching | GO:0030728 ovulation	GO:0055037 recycling endosome | GO:0016324 apical plasma membrane	GO:0016791 phosphatase activity	-
Locus_345_Transcript_1/1_Confidence_0.000_Length_860	860	gi|324522537|gb|ADY48076.1| LysM and peptidoglycan-binding domain-containing protein 3	103	1.23e-10	75.0538	GO:0016998 cell wall macromolecule catabolic process	-	-	-
Locus_3466_Transcript_1/1_Confidence_0.000_Length_974	974	gi|330789560|ref|XP_003282867.1| hypothetical protein DICPUDRAFT_146480	208	1.77e-17	97.4878	-	-	-	-
Locus_3473_Transcript_1/1_Confidence_0.000_Length_2145	2145	gi|341887613|gb|EGT43548.1| CBN-SOS-1 protein	587	5.85e-119	417.844	GO:0006334 nucleosome assembly | GO:0035023 regulation of Rho protein signal transduction | GO:0043087 regulation of GTPase activity	GO:0000786 nucleosome | GO:0005634 nucleus	GO:0005089 Rho guanyl-nucleotide exchange factor activity | GO:0003677 DNA binding	-
Locus_3486_Transcript_1/1_Confidence_0.000_Length_5761	5761	gi|324499649|gb|ADY39855.1| Disco-interacting protein 2 C	855	0	1339.88	GO:0042318 penicillin biosynthetic process	GO:0005667 transcription factor complex	GO:0008134 transcription factor binding | GO:0050564 N-(5-amino-5-carboxypentanoyl)-L-cysteinyl-D-valine synthase activity	-
Locus_3514_Transcript_1/1_Confidence_0.000_Length_740	740	gi|308462468|ref|XP_003093517.1| hypothetical protein CRE_27869	234	2.49e-85	306.123	GO:0010171 body morphogenesis | GO:0006355 regulation of transcription, DNA-dependent	GO:0016021 integral to membrane	GO:0003677 DNA binding	-
Locus_3522_Transcript_1/1_Confidence_0.000_Length_3004	3004	gi|300175972|emb|CBK22189.2| unnamed protein product	259	1.34e-34	154.021	GO:0006461 protein complex assembly | GO:0008154 actin polymerization or depolymerization	GO:0015629 actin cytoskeleton	GO:0005083 small GTPase regulator activity | GO:0016787 hydrolase activity	1.6.5.3
Locus_3525_Transcript_1/1_Confidence_0.000_Length_708	708	gi|2463096|emb|CAA74206.1| serine proteinase	126	4.61e-24	118.127	-	-	-	-
Locus_3532_Transcript_1/1_Confidence_0.000_Length_893	893	gi|321173545|gb|ADW77535.1| pectate lyase	249	4.61e-127	444.765	GO:0007047 cellular cell wall organization | GO:0000272 polysaccharide catabolic process	GO:0005576 extracellular region	GO:0004553 hydrolase activity, hydrolyzing O-glycosyl compounds | GO:0030570 pectate lyase activity | GO:0030248 cellulose binding	4.2.2.2
Locus_3533_Transcript_1/1_Confidence_0.000_Length_999	999	-	-	-	-	-	-	-	-
Locus_3536_Transcript_1/1_Confidence_0.000_Length_2314	2314	gi|308511531|ref|XP_003117948.1| CRE-GGR-2 protein	323	2.14e-158	548.858	GO:0006811 ion transport	GO:0016021 integral to membrane | GO:0030054 cell junction | GO:0045211 postsynaptic membrane | GO:0005886 plasma membrane	GO:0005230 extracellular ligand-gated ion channel activity	-
Locus_3547_Transcript_1/1_Confidence_0.000_Length_816	816	gi|325192775|emb|CCA27181.1| PREDICTED: similar to calmodulin putative	119	5.52e-06	59.7988	-	-	-	-
Locus_3553_Transcript_1/1_Confidence_0.000_Length_2487	2487	gi|321173553|gb|ADW77539.1| SPRY domain containing protein	300	6.78e-182	626.928	-	-	GO:0008270 zinc ion binding	-
Locus_3574_Transcript_1/2_Confidence_0.333_Length_4793	4793	gi|324503313|gb|ADY41442.1| Rap1 GTPase-activating protein 1	394	1.36e-189	652.503	GO:0043547 positive regulation of GTPase activity | GO:0032318 regulation of Ras GTPase activity	GO:0005829 cytosol | GO:0005624 membrane fraction	GO:0017016 Ras GTPase binding | GO:0042803 protein homodimerization activity | GO:0005096 GTPase activator activity	-
Locus_3592_Transcript_1/1_Confidence_0.000_Length_854	854	gi|324516671|gb|ADY46600.1| 39S ribosomal protein L3	228	8.13e-87	311.059	GO:0006412 translation | GO:0042254 ribosome biogenesis	GO:0005840 ribosome	GO:0003735 structural constituent of ribosome | GO:0019843 rRNA binding	-
Locus_3615_Transcript_1/1_Confidence_0.000_Length_2747	2747	gi|170585502|ref|XP_001897522.1| Zinc knuckle family protein	299	8.04e-124	433.996	GO:0009792 embryo development ending in birth or egg hatching | GO:0001703 gastrulation with mouth forming first | GO:0006397 mRNA processing	GO:0005634 nucleus	GO:0003676 nucleic acid binding | GO:0008270 zinc ion binding | GO:0000166 nucleotide binding	-
Locus_3630_Transcript_1/1_Confidence_0.000_Length_223	223	-	-	-	-	-	-	-	-
Locus_3648_Transcript_1/1_Confidence_0.000_Length_724	724	gi|30315090|gb|AAP30774.1| putative gland protein G30E03	181	1.21e-60	230.745	-	-	-	-
Locus_365_Transcript_1/1_Confidence_0.000_Length_1216	1216	-	-	-	-	-	-	-	-
Locus_3653_Transcript_1/1_Confidence_0.000_Length_1337	1337	gi|312069174|ref|XP_003137559.1| hypothetical protein LOAG_01973	208	1.38e-63	240.616	-	-	-	-
Locus_3665_Transcript_1/1_Confidence_0.000_Length_752	752	gi|356537618|ref|XP_003537323.1| PREDICTED: calmodulin-like protein 1-like	93	0.00999	49.0305	-	-	-	-
Locus_3669_Transcript_1/1_Confidence_0.000_Length_2272	2272	gi|312075612|ref|XP_003140494.1| hypothetical protein LOAG_04909	651	1.4e-256	875.047	GO:0055085 transmembrane transport | GO:0007165 signal transduction	GO:0005576 extracellular region | GO:0016021 integral to membrane	GO:0005179 hormone activity | GO:0005215 transporter activity	-
Locus_3670_Transcript_1/1_Confidence_0.000_Length_1791	1791	gi|268534074|ref|XP_002632167.1| C. briggsae CBR-CAT-2 protein	483	2.13e-153	532.257	GO:0006979 response to oxidative stress | GO:0055114 oxidation-reduction process | GO:0008340 determination of adult lifespan | GO:0040002 collagen and cuticulin-based cuticle development | GO:0042438 melanin biosynthetic process | GO:0006559 L-phenylalanine catabolic process | GO:0000003 reproduction | GO:0006569 tryptophan catabolic process | GO:0009792 embryo development ending in birth or egg…	-	GO:0004510 tryptophan 5-monooxygenase activity | GO:0005515 protein binding | GO:0016597 amino acid binding | GO:0004505 phenylalanine 4-monooxygenase activity | GO:0005506 iron ion binding	-
Locus_3673_Transcript_1/1_Confidence_0.000_Length_794	794	gi|324522539|gb|ADY48077.1| NADH dehydrogenase ubiquinone iron-sulfur protein 7	150	1.51e-69	257.217	GO:0040035 hermaphrodite genitalia development | GO:0010171 body morphogenesis | GO:0006120 mitochondrial electron transport, NADH to ubiquinone | GO:0002119 nematode larval development | GO:0009792 embryo development ending in birth or egg hatching | GO:0040018 positive regulation of multicellular organism growth | GO:0006744 ubiquinone biosynthetic process | GO:0006814 sodium ion transport | GO…	GO:0005747 mitochondrial respiratory chain complex I	GO:0048038 quinone binding | GO:0008137 NADH dehydrogenase (ubiquinone) activity | GO:0046872 metal ion binding | GO:0051539 4 iron, 4 sulfur cluster binding	-
Locus_3680_Transcript_1/1_Confidence_0.000_Length_2254	2254	gi|324499974|gb|ADY40002.1| Syntaxin-binding protein 5-like protein	270	5.13e-70	260.358	GO:0009792 embryo development ending in birth or egg hatching | GO:0002119 nematode larval development | GO:0016082 synaptic vesicle priming | GO:0040011 locomotion | GO:0040007 growth | GO:0006898 receptor-mediated endocytosis	GO:0031201 SNARE complex	-	-
Locus_369_Transcript_1/1_Confidence_0.000_Length_1472	1472	gi|324506095|gb|ADY42610.1| Unknown, partial	359	8.53e-122	427.266	GO:0006457 protein folding | GO:0006950 response to stress | GO:0055114 oxidation-reduction process	-	GO:0032440 2-alkenal reductase [NAD(P)] activity | GO:0051082 unfolded protein binding | GO:0005524 ATP binding	-
Locus_3713_Transcript_1/1_Confidence_0.000_Length_1865	1865	gi|324503904|gb|ADY41686.1| Carnitine O-acetyltransferase	536	3.29e-154	534.949	GO:0040011 locomotion	-	GO:0016746 transferase activity, transferring acyl groups	-
Locus_3736_Transcript_1/1_Confidence_0.000_Length_1706	1706	gi|344294411|ref|XP_003418911.1| PREDICTED: LOW QUALITY PROTEIN: histone-lysine N-methyltransferase SETD1A-like	50	0.00268	52.1713	-	-	-	-
Locus_3741_Transcript_1/1_Confidence_0.000_Length_698	698	gi|54873551|gb|AAV41030.1| furin	117	2.37e-24	119.024	GO:0006508 proteolysis	GO:0005576 extracellular region | GO:0016021 integral to membrane | GO:0005886 plasma membrane	GO:0004252 serine-type endopeptidase activity	-
Locus_3754_Transcript_1/1_Confidence_0.000_Length_2174	2174	gi|341892269|gb|EGT48204.1| hypothetical protein CAEBREN_25939	229	1.37e-67	253.179	GO:0001522 pseudouridine synthesis	-	GO:0003723 RNA binding | GO:0009982 pseudouridine synthase activity	-
Locus_378_Transcript_1/1_Confidence_0.000_Length_405	405	gi|308485086|ref|XP_003104742.1| hypothetical protein CRE_24016	72	1.55e-21	108.705	-	GO:0016020 membrane	-	-
Locus_3785_Transcript_1/1_Confidence_0.000_Length_2034	2034	gi|25149479|ref|NP_741551.1| DM (Doublesex/MAB-3) Domain family member (dmd-7)	98	5.28e-41	173.314	GO:0007548 sex differentiation | GO:0006355 regulation of transcription, DNA-dependent	GO:0005667 transcription factor complex	GO:0003700 sequence-specific DNA binding transcription factor activity | GO:0043565 sequence-specific DNA binding	-
Locus_3796_Transcript_1/1_Confidence_0.000_Length_2106	2106	gi|324508533|gb|ADY43602.1| Insulin gene enhancer protein isl-2b	162	6.13e-38	163.892	GO:0006355 regulation of transcription, DNA-dependent | GO:0007588 excretion | GO:0002119 nematode larval development | GO:0040011 locomotion | GO:0060323 head morphogenesis | GO:0035262 gonad morphogenesis | GO:0060465 pharynx development	GO:0005667 transcription factor complex	GO:0008270 zinc ion binding | GO:0043565 sequence-specific DNA binding | GO:0003700 sequence-specific DNA binding transcription factor activity	-
Locus_3798_Transcript_1/1_Confidence_0.000_Length_858	858	gi|324505274|gb|ADY42269.1| Peroxidase mlt-7	64	2.51e-26	125.754	GO:0055114 oxidation-reduction process | GO:0006979 response to oxidative stress | GO:0006804 peroxidase reaction	-	GO:0020037 heme binding | GO:0004601 peroxidase activity	-
Locus_3834_Transcript_1/1_Confidence_0.000_Length_2136	2136	gi|312073556|ref|XP_003139573.1| hypothetical protein LOAG_03988	453	1.29e-149	519.694	-	-	-	-
Locus_3838_Transcript_1/1_Confidence_0.000_Length_1894	1894	gi|312077870|ref|XP_003141491.1| hypothetical protein LOAG_05903	386	2.19e-84	302.982	GO:0007154 cell communication	-	GO:0035091 phosphatidylinositol binding	-
Locus_386_Transcript_1/1_Confidence_0.000_Length_2113	2113	gi|324504054|gb|ADY41751.1| General vesicular transport factor p115	659	1.73e-228	781.722	GO:0048280 vesicle fusion with Golgi apparatus | GO:0032940 secretion by cell | GO:0006886 intracellular protein transport | GO:0019915 lipid storage | GO:0006898 receptor-mediated endocytosis | GO:0040039 inductive cell migration	GO:0000139 Golgi membrane	GO:0005488 binding | GO:0008565 protein transporter activity	-
Locus_3868_Transcript_1/1_Confidence_0.000_Length_674	674	gi|324504644|gb|ADY42004.1| Phosphatidylinositol-binding clathrin assembly protein unc-11	179	1.56e-106	376.566	GO:0048268 clathrin coat assembly | GO:0055114 oxidation-reduction process	GO:0030118 clathrin coat	GO:0005545 1-phosphatidylinositol binding | GO:0030276 clathrin binding | GO:0032440 2-alkenal reductase [NAD(P)] activity	-
Locus_3872_Transcript_1/1_Confidence_0.000_Length_2654	2654	gi|312082537|ref|XP_003143485.1| anion exchange protein	683	4.66e-226	773.646	GO:0007271 synaptic transmission, cholinergic | GO:0006821 chloride transport | GO:0032228 regulation of synaptic transmission, GABAergic | GO:0046685 response to arsenic-containing substance | GO:0040018 positive regulation of multicellular organism growth | GO:0015701 bicarbonate transport	GO:0005887 integral to plasma membrane	GO:0005452 inorganic anion exchanger activity | GO:0015108 chloride transmembrane transporter activity	-
Locus_3904_Transcript_1/1_Confidence_0.000_Length_433	433	gi|170592192|ref|XP_001900853.1| ethe1-prov protein	119	3.52e-40	167.482	GO:0006090 pyruvate metabolic process	-	GO:0004416 hydroxyacylglutathione hydrolase activity	-
Locus_3915_Transcript_1/1_Confidence_0.000_Length_666	666	gi|312084650|ref|XP_003144361.1| hypothetical protein LOAG_08783	190	1.97e-32	144.599	GO:0040010 positive regulation of growth rate | GO:0008340 determination of adult lifespan | GO:0007528 neuromuscular junction development | GO:0040002 collagen and cuticulin-based cuticle development | GO:0050714 positive regulation of protein secretion | GO:0000003 reproduction | GO:0010171 body morphogenesis | GO:0002119 nematode larval development | GO:0040039 inductive cell migration | GO:00…	GO:0016021 integral to membrane | GO:0060102 collagen and cuticulin-based cuticle extracellular matrix | GO:0005605 basal lamina | GO:0031594 neuromuscular junction | GO:0005587 collagen type IV	GO:0005488 binding | GO:0042302 structural constituent of cuticle | GO:0005201 extracellular matrix structural constituent	-
Locus_3925_Transcript_1/2_Confidence_0.667_Length_614	614	gi|308500670|ref|XP_003112520.1| hypothetical protein CRE_30656	110	7.08e-24	117.23	GO:0040010 positive regulation of growth rate | GO:0000003 reproduction | GO:0002119 nematode larval development | GO:0006898 receptor-mediated endocytosis | GO:0006351 transcription, DNA-dependent | GO:0009792 embryo development ending in birth or egg hatching | GO:0006144 purine base metabolic process | GO:0006206 pyrimidine base metabolic process	GO:0005730 nucleolus	GO:0003899 DNA-directed RNA polymerase activity | GO:0008270 zinc ion binding | GO:0003676 nucleic acid binding	-
Locus_3946_Transcript_1/3_Confidence_0.333_Length_1968	1968	gi|83282423|ref|XP_729764.1| hypothetical protein	110	8e-30	138.317	-	-	-	-
Locus_397_Transcript_1/1_Confidence_0.000_Length_673	673	gi|321460795|gb|EFX71833.1| hypothetical protein DAPPUDRAFT_308675	193	1.56e-05	58.0041	-	-	-	-
Locus_3971_Transcript_1/1_Confidence_0.000_Length_2548	2548	gi|324513983|gb|ADY45720.1| Transcription enhancer factor-like protein egl-44	215	3.6e-77	281.446	GO:0045944 positive regulation of transcription from RNA polymerase II promoter | GO:0007275 multicellular organismal development	GO:0005667 transcription factor complex	GO:0046872 metal ion binding | GO:0003677 DNA binding | GO:0003700 sequence-specific DNA binding transcription factor activity	-
Locus_3986_Transcript_1/2_Confidence_0.333_Length_1079	1079	gi|324501233|gb|ADY40550.1| Histone deacetylase 4	200	2.36e-25	123.062	-	-	GO:0016787 hydrolase activity	-
Locus_3996_Transcript_1/2_Confidence_0.500_Length_2406	2406	gi|324517916|gb|ADY46954.1| Protein phosphatase methylesterase 1	286	2.56e-105	372.527	GO:0040010 positive regulation of growth rate | GO:0008340 determination of adult lifespan | GO:0006367 transcription initiation from RNA polymerase II promoter | GO:0006482 protein demethylation | GO:0000003 reproduction | GO:0010171 body morphogenesis | GO:0002119 nematode larval development | GO:0040011 locomotion | GO:0006898 receptor-mediated endocytosis | GO:0009792 embryo development endin…	GO:0005673 transcription factor TFIIE complex | GO:0005840 ribosome	GO:0003743 translation initiation factor activity | GO:0051721 protein phosphatase 2A binding | GO:0004091 carboxylesterase activity | GO:0051722 protein C-terminal methylesterase activity	-
Locus_4038_Transcript_1/1_Confidence_0.000_Length_581	581	-	-	-	-	-	-	-	-
Locus_4043_Transcript_1/1_Confidence_0.000_Length_231	231	gi|324508766|gb|ADY43697.1| Unknown	24	0.00403	48.1332	-	-	-	-
Locus_4052_Transcript_1/1_Confidence_0.000_Length_1724	1724	gi|170595546|ref|XP_001902425.1| hypothetical protein Bm1_54835	108	1.34e-30	140.561	-	-	-	-
Locus_4071_Transcript_1/1_Confidence_0.000_Length_1085	1085	gi|312066806|ref|XP_003136445.1| hypothetical protein LOAG_00857	94	5.98e-43	178.25	-	-	GO:0008270 zinc ion binding	-
Locus_4112_Transcript_2/3_Confidence_0.333_Length_8400	8400	gi|341875919|gb|EGT31854.1| hypothetical protein CAEBREN_02144	2161	0	1767.92	GO:0007050 cell cycle arrest | GO:0031581 hemidesmosome assembly | GO:0007584 response to nutrient | GO:0007565 female pregnancy | GO:0030855 epithelial cell differentiation | GO:0006921 cellular component disassembly involved in apoptosis	GO:0005626 insoluble fraction | GO:0005829 cytosol | GO:0045111 intermediate filament cytoskeleton | GO:0043292 contractile fiber | GO:0005925 focal adhesion | GO:0030056 hemidesmosome | GO:0048471 perinuclear region of cytoplasm | GO:0016324 apical plasma membrane | GO:0042383 sarcolemma	GO:0047485 protein N-terminus binding | GO:0008307 structural constituent of muscle | GO:0005509 calcium ion binding | GO:0003779 actin binding | GO:0005200 structural constituent of cytoskeleton	-
Locus_4115_Transcript_1/2_Confidence_0.667_Length_1384	1384	gi|33413642|gb|AAN08587.1| putative esophageal gland cell secretory protein 21	423	4.32e-124	434.894	GO:0009792 embryo development ending in birth or egg hatching | GO:0002119 nematode larval development | GO:0000003 reproduction | GO:0040007 growth | GO:0006898 receptor-mediated endocytosis | GO:0006771 riboflavin metabolic process | GO:0019497 hexachlorocyclohexane metabolic process	GO:0016021 integral to membrane	GO:0003993 acid phosphatase activity	-
Locus_4121_Transcript_1/1_Confidence_0.000_Length_2282	2282	gi|324507676|gb|ADY43249.1| Spermatogenesis-associated protein 13	591	1.64e-146	509.374	GO:0035023 regulation of Rho protein signal transduction | GO:0043087 regulation of GTPase activity	GO:0005622 intracellular	GO:0005089 Rho guanyl-nucleotide exchange factor activity	-
Locus_4127_Transcript_1/1_Confidence_0.000_Length_1509	1509	gi|170580054|ref|XP_001895093.1| RhoGAP domain containing protein	255	1.02e-115	407.076	GO:0007165 signal transduction	GO:0005622 intracellular	-	-
Locus_4129_Transcript_1/1_Confidence_0.000_Length_2133	2133	gi|312087100|ref|XP_003145337.1| hypothetical protein LOAG_09759	522	3.25e-191	657.887	GO:0006506 GPI anchor biosynthetic process	GO:0005789 endoplasmic reticulum membrane | GO:0019861 flagellum | GO:0016021 integral to membrane	GO:0005488 binding | GO:0016746 transferase activity, transferring acyl groups	-
Locus_4152_Transcript_1/1_Confidence_0.000_Length_1216	1216	gi|2463096|emb|CAA74206.1| serine proteinase	316	1.18e-70	261.255	-	-	-	-
Locus_417_Transcript_1/1_Confidence_0.000_Length_2264	2264	gi|341880262|gb|EGT36197.1| hypothetical protein CAEBREN_22689	366	1.32e-55	217.734	GO:0006508 proteolysis	GO:0016020 membrane	GO:0004222 metalloendopeptidase activity	-
Locus_4177_Transcript_1/1_Confidence_0.000_Length_3085	3085	gi|170584534|ref|XP_001897054.1| Fes/CIP4 homology domain containing protein	334	4.14e-94	335.287	GO:0007165 signal transduction	GO:0005622 intracellular	GO:0004872 receptor activity	-
Locus_4190_Transcript_1/1_Confidence_0.000_Length_659	659	gi|308481873|ref|XP_003103141.1| hypothetical protein CRE_25698	208	8.6e-26	123.511	GO:0009792 embryo development ending in birth or egg hatching | GO:0007165 signal transduction	GO:0005622 intracellular	GO:0005515 protein binding	-
Locus_4214_Transcript_1/1_Confidence_0.000_Length_1212	1212	gi|295979943|emb|CBL87061.1| Protein HOT-2, isoform a	122	4.64e-33	147.74	-	-	-	-
Locus_4223_Transcript_1/1_Confidence_0.000_Length_279	279	gi|195997107|ref|XP_002108422.1| expressed hypothetical protein	23	0.0015	49.9279	-	-	-	-
Locus_4250_Transcript_1/2_Confidence_0.667_Length_619	619	gi|308473950|ref|XP_003099198.1| hypothetical protein CRE_28832	69	6.96e-09	68.7724	-	-	-	-
Locus_4265_Transcript_1/1_Confidence_0.000_Length_729	729	-	-	-	-	-	-	-	-
Locus_4269_Transcript_1/1_Confidence_0.000_Length_1706	1706	gi|260837382|ref|XP_002613683.1| hypothetical protein BRAFLDRAFT_250354	156	0.000156	56.2094	-	-	-	-
Locus_427_Transcript_1/1_Confidence_0.000_Length_949	949	gi|324511835|gb|ADY44921.1| Ski oncogene	65	3.31e-13	83.5787	-	GO:0005634 nucleus	GO:0046332 SMAD binding | GO:0000166 nucleotide binding	-
Locus_4278_Transcript_1/1_Confidence_0.000_Length_837	837	gi|268580423|ref|XP_002645194.1| Hypothetical protein CBG16926	246	4.46e-102	361.759	-	-	-	-
Locus_4285_Transcript_1/1_Confidence_0.000_Length_1782	1782	gi|312086016|ref|XP_003144911.1| hypothetical protein LOAG_09335	282	2.63e-13	84.9248	-	-	-	-
Locus_4319_Transcript_1/1_Confidence_0.000_Length_1200	1200	gi|170585498|ref|XP_001897520.1| hypothetical protein	76	6.03e-22	112.294	-	-	-	-
Locus_434_Transcript_1/1_Confidence_0.000_Length_3461	3461	gi|324501103|gb|ADY40496.1| Protein KIAA0664	619	9.46e-244	832.423	GO:0009792 embryo development ending in birth or egg hatching | GO:0006446 regulation of translational initiation	GO:0005840 ribosome	GO:0003743 translation initiation factor activity	-
Locus_4375_Transcript_1/1_Confidence_0.000_Length_589	589	gi|1709136|sp|P53021.2|MSP1_GLORO RecName: Full=Major sperm protein 1	126	7.12e-81	291.317	-	GO:0005856 cytoskeleton | GO:0031143 pseudopodium | GO:0005737 cytoplasm	GO:0005198 structural molecule activity	-
Locus_440_Transcript_1/1_Confidence_0.000_Length_5400	5400	gi|341884897|gb|EGT40832.1| hypothetical protein CAEBREN_30438	1387	0	1688.05	GO:0006351 transcription, DNA-dependent | GO:0006144 purine base metabolic process | GO:0006206 pyrimidine base metabolic process	GO:0005730 nucleolus	GO:0003899 DNA-directed RNA polymerase activity | GO:0003677 DNA binding | GO:0008270 zinc ion binding	2.7.7.6
Locus_4404_Transcript_1/1_Confidence_0.000_Length_1841	1841	-	-	-	-	-	-	-	-
Locus_4460_Transcript_1/1_Confidence_0.000_Length_765	765	gi|170580439|ref|XP_001895265.1| acyl carrier protein, mitochondrial precursor	100	1.23e-36	158.059	GO:0006633 fatty acid biosynthetic process | GO:0006810 transport | GO:0042967 acyl-carrier-protein biosynthetic process	-	GO:0031177 phosphopantetheine binding | GO:0000036 acyl carrier activity | GO:0048037 cofactor binding	6.1.1.13
Locus_4468_Transcript_1/3_Confidence_0.333_Length_1258	1258	-	-	-	-	-	-	-	-
Locus_4495_Transcript_1/1_Confidence_0.000_Length_550	550	gi|170586838|ref|XP_001898186.1| AMME syndrome candidate gene 1 protein homolog	108	2.49e-38	162.546	-	-	-	-
Locus_4525_Transcript_1/1_Confidence_0.000_Length_1015	1015	gi|170589948|ref|XP_001899735.1| JNK-associated leucine-zipper protein	314	1.15e-111	393.615	GO:0030421 defecation | GO:0018991 oviposition | GO:0046328 regulation of JNK cascade | GO:0048489 synaptic vesicle transport | GO:0016310 phosphorylation | GO:0040011 locomotion	GO:0030424 axon | GO:0044297 cell body | GO:0005737 cytoplasm | GO:0005871 kinesin complex	GO:0019894 kinesin binding | GO:0005078 MAP-kinase scaffold activity | GO:0030159 receptor signaling complex scaffold activity | GO:0016301 kinase activity | GO:0019901 protein kinase binding	-
Locus_454_Transcript_1/1_Confidence_0.000_Length_1737	1737	gi|324511661|gb|ADY44850.1| Cytochrome c1, heme protein	262	7.52e-121	424.125	GO:0040035 hermaphrodite genitalia development | GO:0009792 embryo development ending in birth or egg hatching | GO:0002119 nematode larval development | GO:0018991 oviposition | GO:0040010 positive regulation of growth rate | GO:0008340 determination of adult lifespan | GO:0040019 positive regulation of embryonic development | GO:0006118 electron transport	GO:0016021 integral to membrane	GO:0009055 electron carrier activity | GO:0020037 heme binding	-
Locus_4549_Transcript_1/1_Confidence_0.000_Length_766	766	-	-	-	-	-	-	-	-
Locus_4599_Transcript_1/1_Confidence_0.000_Length_694	694	-	-	-	-	-	-	-	-
Locus_46_Transcript_1/1_Confidence_0.000_Length_192	192	-	-	-	-	-	-	-	-
Locus_462_Transcript_1/2_Confidence_0.667_Length_1875	1875	gi|170574840|ref|XP_001892989.1| hypothetical protein Bm1_07595	115	1.31e-26	127.998	-	-	-	-
Locus_4626_Transcript_1/1_Confidence_0.000_Length_1126	1126	gi|324515480|gb|ADY46216.1| Warthog protein 4	169	1.46e-49	198.44	GO:0016540 protein autoprocessing | GO:0016539 intein-mediated protein splicing | GO:0007367 segment polarity determination | GO:0007267 cell-cell signaling | GO:0006508 proteolysis	GO:0005886 plasma membrane | GO:0005576 extracellular region	GO:0008233 peptidase activity	-
Locus_466_Transcript_1/1_Confidence_0.000_Length_2066	2066	gi|324511674|gb|ADY44854.1| RNA-binding protein Musashi Rbp6	309	4.34e-129	451.495	-	GO:0005737 cytoplasm	GO:0003676 nucleic acid binding | GO:0000166 nucleotide binding	-
Locus_4670_Transcript_1/1_Confidence_0.000_Length_593	593	gi|324509410|gb|ADY43961.1| Cuticle collagen 13	167	1.1e-44	182.288	-	GO:0005581 collagen	GO:0042302 structural constituent of cuticle	-
Locus_4694_Transcript_1/1_Confidence_0.000_Length_1279	1279	gi|324514401|gb|ADY45855.1| Cleavage stimulation factor subunit 2	276	1.93e-83	299.842	GO:0000003 reproduction | GO:0040027 negative regulation of vulval development | GO:0006898 receptor-mediated endocytosis | GO:0009792 embryo development ending in birth or egg hatching | GO:0016246 RNA interference	GO:0016607 nuclear speck	GO:0003676 nucleic acid binding | GO:0000166 nucleotide binding	-
Locus_4733_Transcript_1/1_Confidence_0.000_Length_1597	1597	gi|341899530|gb|EGT55465.1| hypothetical protein CAEBREN_32333	462	5.45e-158	547.512	GO:0006865 amino acid transport | GO:0040011 locomotion	GO:0016021 integral to membrane	GO:0008270 zinc ion binding	-
Locus_4738_Transcript_1/1_Confidence_0.000_Length_1302	1302	gi|123412829|ref|XP_001304161.1| trichohyalin	357	4.09e-42	176.006	GO:0006508 proteolysis	GO:0031012 extracellular matrix	GO:0004222 metalloendopeptidase activity | GO:0008270 zinc ion binding	-
Locus_4744_Transcript_1/1_Confidence_0.000_Length_489	489	-	-	-	-	-	-	-	-
Locus_475_Transcript_1/1_Confidence_0.000_Length_4755	4755	gi|312081742|ref|XP_003143155.1| hypothetical protein LOAG_07574	91	3.58e-20	108.705	-	-	-	-
Locus_4755_Transcript_1/1_Confidence_0.000_Length_1986	1986	gi|71981217|ref|NP_001021151.1| Biogenic Amine Synthesis related family member (bas-1)	370	9.67e-123	430.407	GO:0031987 locomotion involved in locomotory behavior | GO:0052314 phytoalexin metabolic process | GO:0071363 cellular response to growth factor stimulus | GO:0018991 oviposition | GO:0071312 cellular response to alkaloid | GO:0015842 synaptic vesicle amine transport | GO:0010259 multicellular organismal aging | GO:0033076 isoquinoline alkaloid metabolic process | GO:0042427 serotonin biosyntheti…	GO:0043025 neuronal cell body | GO:0030424 axon | GO:0008021 synaptic vesicle | GO:0005625 soluble fraction	GO:0050174 phenylalanine decarboxylase activity | GO:0016597 amino acid binding | GO:0019904 protein domain specific binding | GO:0030170 pyridoxal phosphate binding | GO:0004058 aromatic-L-amino-acid decarboxylase activity	-
Locus_4760_Transcript_1/1_Confidence_0.000_Length_745	745	-	-	-	-	-	-	-	-
Locus_4776_Transcript_1/1_Confidence_0.000_Length_423	423	-	-	-	-	-	-	-	-
Locus_4780_Transcript_1/1_Confidence_0.000_Length_489	489	-	-	-	-	-	-	-	-
Locus_4788_Transcript_1/1_Confidence_0.000_Length_774	774	gi|83282427|ref|XP_729766.1| hypothetical protein	92	3.42e-22	112.294	-	-	-	-
Locus_480_Transcript_1/1_Confidence_0.000_Length_4416	4416	gi|170577032|ref|XP_001893855.1| Viral A-type inclusion protein repeat containing protein	1341	6.96e-155	537.192	GO:0006606 protein import into nucleus	GO:0005643 nuclear pore	-	-
Locus_4809_Transcript_1/1_Confidence_0.000_Length_2249	2249	gi|324499809|gb|ADY39928.1| Chromodomain-helicase-DNA-binding protein 3	710	0	1148.29	GO:0040027 negative regulation of vulval development | GO:0040007 growth | GO:0006355 regulation of transcription, DNA-dependent | GO:0046580 negative regulation of Ras protein signal transduction | GO:0009792 embryo development ending in birth or egg hatching | GO:0001709 cell fate determination | GO:0006338 chromatin remodeling | GO:0048557 embryonic digestive tract morphogenesis | GO:0040035 h…	GO:0000118 histone deacetylase complex | GO:0000785 chromatin | GO:0005657 replication fork	GO:0005515 protein binding | GO:0008270 zinc ion binding | GO:0008026 ATP-dependent helicase activity | GO:0016740 transferase activity | GO:0003677 DNA binding | GO:0003682 chromatin binding | GO:0005524 ATP binding | GO:0003678 DNA helicase activity	-
Locus_4826_Transcript_1/1_Confidence_0.000_Length_808	808	-	-	-	-	-	-	-	-
Locus_4835_Transcript_1/2_Confidence_0.667_Length_693	693	gi|356542678|ref|XP_003539793.1| PREDICTED: superoxide dismutase	136	6.63e-41	171.071	GO:0006801 superoxide metabolic process | GO:0055114 oxidation-reduction process	GO:0005737 cytoplasm	GO:0046872 metal ion binding | GO:0004784 superoxide dismutase activity	1.15.1.1
Locus_485_Transcript_1/1_Confidence_0.000_Length_1391	1391	gi|241672125|ref|XP_002411450.1| ribonucleotide reductase, alpha subunit, putative	450	1.27e-233	798.772	GO:0055114 oxidation-reduction process | GO:0009263 deoxyribonucleotide biosynthetic process | GO:0006915 apoptotic process | GO:0040007 growth | GO:0006260 DNA replication | GO:0040035 hermaphrodite genitalia development | GO:0002119 nematode larval development | GO:0040017 positive regulation of locomotion | GO:0009792 embryo development ending in birth or egg hatching | GO:0006144 purine base …	GO:0005971 ribonucleoside-diphosphate reductase complex	GO:0004748 ribonucleoside-diphosphate reductase activity | GO:0005524 ATP binding	1.17.4.1
Locus_4875_Transcript_1/1_Confidence_0.000_Length_1731	1731	gi|312078589|ref|XP_003141804.1| hypothetical protein LOAG_06220	194	6.37e-40	169.725	GO:0043087 regulation of GTPase activity	-	GO:0005085 guanyl-nucleotide exchange factor activity | GO:0051020 GTPase binding | GO:0005525 GTP binding	-
Locus_4877_Transcript_1/1_Confidence_0.000_Length_183	183	gi|308465846|ref|XP_003095180.1| CRE-LGC-52 protein	34	1.05e-05	55.7607	-	-	-	-
Locus_4917_Transcript_1/2_Confidence_0.667_Length_1377	1377	gi|312085654|ref|XP_003144765.1| doublecortin family protein	284	7.46e-49	196.646	GO:0035556 intracellular signal transduction	GO:0005622 intracellular	-	-
Locus_4921_Transcript_1/2_Confidence_0.667_Length_1590	1590	gi|309359073|emb|CAR99887.1| hypothetical protein CBG_27608	32	4.1e-05	58.0041	-	-	-	-
Locus_494_Transcript_1/1_Confidence_0.000_Length_1974	1974	gi|324510293|gb|ADY44303.1| Integrin-linked protein kinase	464	1.48e-254	868.317	GO:0048662 negative regulation of smooth muscle cell proliferation | GO:0032956 regulation of actin cytoskeleton organization | GO:0002119 nematode larval development | GO:0008284 positive regulation of cell proliferation | GO:0045669 positive regulation of osteoblast differentiation | GO:0050775 positive regulation of dendrite morphogenesis | GO:0071688 striated muscle myosin thick filament asse…	GO:0043198 dendritic shaft | GO:0005925 focal adhesion | GO:0055120 striated muscle dense body | GO:0043034 costamere | GO:0005829 cytosol | GO:0005911 cell-cell junction | GO:0031430 M band | GO:0001725 stress fiber | GO:0043025 neuronal cell body | GO:0008305 integrin complex | GO:0043195 terminal button	GO:0004871 signal transducer activity | GO:0004674 protein serine/threonine kinase activity | GO:0017124 SH3 domain binding | GO:0005178 integrin binding | GO:0004623 phospholipase A2 activity | GO:0005524 ATP binding | GO:0019901 protein kinase binding | GO:0004715 non-membrane spanning protein tyrosine kinase activity	2.7.11.1
Locus_4958_Transcript_1/1_Confidence_0.000_Length_1219	1219	-	-	-	-	-	-	-	-
Locus_4966_Transcript_1/1_Confidence_0.000_Length_1695	1695	gi|324511286|gb|ADY44705.1| Glycosyltransferase	380	1.15e-111	393.615	GO:0000003 reproduction | GO:0040007 growth | GO:0009058 biosynthetic process | GO:0006898 receptor-mediated endocytosis | GO:0002119 nematode larval development | GO:0040011 locomotion	GO:0016021 integral to membrane	GO:0016740 transferase activity	-
Locus_497_Transcript_1/1_Confidence_0.000_Length_825	825	gi|312081772|ref|XP_003143168.1| hypothetical protein LOAG_07588	249	9.22e-88	314.199	-	GO:0005622 intracellular	GO:0008270 zinc ion binding	-
Locus_500_Transcript_1/1_Confidence_0.000_Length_993	993	gi|170589259|ref|XP_001899391.1| Beige/BEACH domain containing protein	244	1.23e-49	198.44	-	-	GO:0046872 metal ion binding	-
Locus_5027_Transcript_1/1_Confidence_0.000_Length_1045	1045	gi|308487262|ref|XP_003105827.1| CRE-MLT-8 protein	248	6.64e-167	577.125	-	-	-	-
Locus_5033_Transcript_1/1_Confidence_0.000_Length_553	553	-	-	-	-	-	-	-	-
Locus_5037_Transcript_1/1_Confidence_0.000_Length_1365	1365	gi|324500127|gb|ADY40070.1| Unknown	291	3.47e-100	355.478	GO:0009792 embryo development ending in birth or egg hatching | GO:0045216 cell-cell junction organization | GO:0040010 positive regulation of growth rate | GO:0040011 locomotion	GO:0043296 apical junction complex | GO:0005913 cell-cell adherens junction | GO:0016021 integral to membrane	GO:0008092 cytoskeletal protein binding | GO:0008270 zinc ion binding	-
Locus_5045_Transcript_1/1_Confidence_0.000_Length_2205	2205	-	-	-	-	-	-	-	-
Locus_5062_Transcript_1/1_Confidence_0.000_Length_625	625	gi|167524835|ref|XP_001746753.1| hypothetical protein	45	4.02e-06	59.7988	-	-	-	-
Locus_5063_Transcript_1/1_Confidence_0.000_Length_1088	1088	gi|170574580|ref|XP_001892877.1| YjeF-related protein, C-terminus containing protein	189	3.06e-43	179.147	-	-	-	-
Locus_5089_Transcript_1/1_Confidence_0.000_Length_2237	2237	gi|324506995|gb|ADY42973.1| 3-phosphoinositide-dependent protein kinase 1	425	7.84e-151	523.732	GO:0006468 protein phosphorylation | GO:0007611 learning or memory | GO:0040024 dauer larval development | GO:0050920 regulation of chemotaxis | GO:0007165 signal transduction | GO:0009069 serine family amino acid metabolic process	GO:0030424 axon | GO:0043025 neuronal cell body | GO:0005634 nucleus	GO:0005524 ATP binding | GO:0004713 protein tyrosine kinase activity | GO:0004697 protein kinase C activity	2.7.11.1
Locus_5093_Transcript_1/1_Confidence_0.000_Length_356	356	gi|348688175|gb|EGZ27989.1| hypothetical protein PHYSODRAFT_284169	53	9.4e-06	57.5554	-	-	-	-
Locus_5108_Transcript_1/1_Confidence_0.000_Length_2070	2070	gi|309359442|emb|CAP33130.2| hypothetical protein CBG_14678	453	5.56e-173	597.315	GO:0006468 protein phosphorylation | GO:0006813 potassium ion transport | GO:0009069 serine family amino acid metabolic process	GO:0016021 integral to membrane	GO:0005516 calmodulin binding | GO:0004674 protein serine/threonine kinase activity | GO:0005524 ATP binding | GO:0016286 small conductance calcium-activated potassium channel activity	-
Locus_5123_Transcript_1/1_Confidence_0.000_Length_1176	1176	-	-	-	-	-	-	-	-
Locus_5142_Transcript_1/1_Confidence_0.000_Length_2016	2016	gi|341883252|gb|EGT39187.1| hypothetical protein CAEBREN_30571	590	7.3e-190	653.4	GO:0006518 peptide metabolic process | GO:0055114 oxidation-reduction process	GO:0016020 membrane	GO:0005507 copper ion binding | GO:0004504 peptidylglycine monooxygenase activity	1.14.17.3
Locus_5143_Transcript_1/1_Confidence_0.000_Length_1602	1602	gi|308478327|ref|XP_003101375.1| hypothetical protein CRE_13508	306	3.88e-138	481.556	GO:0006629 lipid metabolic process | GO:0019915 lipid storage | GO:0007216 metabotropic glutamate receptor signaling pathway	GO:0005886 plasma membrane | GO:0016021 integral to membrane	GO:0004965 GABA-B receptor activity	-
Locus_5144_Transcript_1/1_Confidence_0.000_Length_338	338	-	-	-	-	-	-	-	-
Locus_5158_Transcript_1/1_Confidence_0.000_Length_1615	1615	-	-	-	-	-	-	-	-
Locus_5198_Transcript_1/1_Confidence_0.000_Length_1310	1310	gi|256016579|emb|CAR63585.1| putative MAD-Like family member	133	8.13e-20	105.564	GO:0009792 embryo development ending in birth or egg hatching | GO:0048147 negative regulation of fibroblast proliferation | GO:0008340 determination of adult lifespan | GO:0006355 regulation of transcription, DNA-dependent	GO:0005634 nucleus	GO:0043565 sequence-specific DNA binding | GO:0046982 protein heterodimerization activity	-
Locus_5217_Transcript_1/1_Confidence_0.000_Length_618	618	gi|312067333|ref|XP_003136693.1| SEL-9 protein	83	4.54e-30	136.971	GO:0006810 transport	GO:0016021 integral to membrane	-	-
Locus_5222_Transcript_1/1_Confidence_0.000_Length_483	483	gi|268579397|ref|XP_002644681.1| Hypothetical protein CBG14666	96	3.06e-42	174.212	GO:0018991 oviposition | GO:0008340 determination of adult lifespan | GO:0040035 hermaphrodite genitalia development | GO:0040011 locomotion	-	-	-
Locus_5231_Transcript_1/1_Confidence_0.000_Length_1087	1087	gi|341893206|gb|EGT49141.1| hypothetical protein CAEBREN_07566	100	6.24e-11	76.3999	-	GO:0045298 tubulin complex	GO:0008017 microtubule binding	-
Locus_5235_Transcript_1/2_Confidence_0.333_Length_343	343	gi|30315090|gb|AAP30774.1| putative gland protein G30E03	114	6.05e-49	191.71	-	-	-	-
Locus_5265_Transcript_1/1_Confidence_0.000_Length_2082	2082	gi|170591284|ref|XP_001900400.1| Zinc finger, C2H2 type family protein	379	1.8e-169	585.65	-	GO:0005622 intracellular	GO:0008270 zinc ion binding	-
Locus_5284_Transcript_1/1_Confidence_0.000_Length_463	463	-	-	-	-	-	-	-	-
Locus_5315_Transcript_1/1_Confidence_0.000_Length_1123	1123	gi|72039431|ref|XP_797171.1| PREDICTED: similar to Tbnl protein	64	1.19e-06	62.4909	-	-	-	-
Locus_534_Transcript_1/2_Confidence_0.667_Length_1873	1873	gi|212659378|ref|NP_509684.2| hypothetical protein ZC374.2	419	1.01e-105	373.874	-	-	-	-
Locus_5396_Transcript_1/1_Confidence_0.000_Length_487	487	-	-	-	-	-	-	-	-
Locus_5411_Transcript_1/1_Confidence_0.000_Length_2534	2534	gi|324505715|gb|ADY42451.1| Leishmanolysin-like peptidase	629	1.64e-282	961.193	GO:0007067 mitosis | GO:0007155 cell adhesion | GO:0006508 proteolysis | GO:0051301 cell division	GO:0005737 cytoplasm | GO:0016020 membrane	GO:0004222 metalloendopeptidase activity | GO:0008270 zinc ion binding	-
Locus_5416_Transcript_2/3_Confidence_0.333_Length_3092	3092	gi|27227551|gb|AAN85571.1| class II beta tubulin isotype	440	2.19e-267	910.941	GO:0040018 positive regulation of multicellular organism growth | GO:0040011 locomotion | GO:0031122 cytoplasmic microtubule organization | GO:0006184 GTP catabolic process | GO:0050974 detection of mechanical stimulus involved in sensory perception | GO:0051258 protein polymerization | GO:0009792 embryo development ending in birth or egg hatching | GO:0002009 morphogenesis of an epithelium | GO:…	GO:0043005 neuron projection | GO:0005737 cytoplasm | GO:0005874 microtubule | GO:0043025 neuronal cell body	GO:0005198 structural molecule activity | GO:0005515 protein binding | GO:0005525 GTP binding | GO:0042277 peptide binding | GO:0003924 GTPase activity	-
Locus_5418_Transcript_1/1_Confidence_0.000_Length_2045	2045	gi|324508502|gb|ADY43588.1| Sphingomyelin phosphodiesterase 1	517	6.3e-174	600.456	GO:0046513 ceramide biosynthetic process | GO:0008340 determination of adult lifespan | GO:0006685 sphingomyelin catabolic process | GO:0006687 glycosphingolipid metabolic process	GO:0005576 extracellular region	GO:0004767 sphingomyelin phosphodiesterase activity	-
Locus_5458_Transcript_1/2_Confidence_0.333_Length_559	559	-	-	-	-	-	-	-	-
Locus_5464_Transcript_1/1_Confidence_0.000_Length_662	662	gi|268579793|ref|XP_002644879.1| Hypothetical protein CBG05060	19	0.000941	52.1713	-	-	-	-
Locus_5495_Transcript_1/2_Confidence_0.333_Length_520	520	-	-	-	-	-	-	-	-
Locus_5496_Transcript_1/1_Confidence_0.000_Length_1300	1300	gi|341882913|gb|EGT38848.1| hypothetical protein CAEBREN_05508	136	4.25e-20	106.461	-	GO:0016021 integral to membrane	-	-
Locus_5503_Transcript_1/1_Confidence_0.000_Length_1738	1738	gi|340923859|gb|EGS18762.1| hypothetical protein CTHT_0053710	239	2.63e-06	62.0422	-	-	-	-
Locus_5505_Transcript_1/1_Confidence_0.000_Length_1115	1115	gi|312066229|ref|XP_003136171.1| mediator complex subunit rgr-1	200	3.8e-39	166.584	GO:0006357 regulation of transcription from RNA polymerase II promoter	GO:0016592 mediator complex	GO:0001104 RNA polymerase II transcription cofactor activity	-
Locus_556_Transcript_1/1_Confidence_0.000_Length_2167	2167	gi|308512293|ref|XP_003118329.1| CRE-GEI-15 protein	287	4.83e-33	148.637	-	-	-	-
Locus_5561_Transcript_1/1_Confidence_0.000_Length_1689	1689	gi|195393856|ref|XP_002055569.1| GJ18716	79	0.00141	53.0686	-	-	-	-
Locus_5566_Transcript_1/1_Confidence_0.000_Length_499	499	gi|341875931|gb|EGT31866.1| hypothetical protein CAEBREN_09399	63	4.51e-16	91.6549	-	-	-	-
Locus_5606_Transcript_1/1_Confidence_0.000_Length_1254	1254	gi|260947180|ref|XP_002617887.1| hypothetical protein CLUG_01347	35	0.0176	49.0305	-	-	-	-
Locus_561_Transcript_1/1_Confidence_0.000_Length_3633	3633	gi|17542494|ref|NP_500617.1| hypothetical protein T22B11.5	978	0	1722.6	GO:0040010 positive regulation of growth rate | GO:0008340 determination of adult lifespan | GO:0008033 tRNA processing | GO:0006099 tricarboxylic acid cycle | GO:0002119 nematode larval development | GO:0006096 glycolysis | GO:0009792 embryo development ending in birth or egg hatching | GO:0006554 lysine catabolic process | GO:0006568 tryptophan metabolic process | GO:0051252 regulation of RNA m…	GO:0031966 mitochondrial membrane | GO:0005759 mitochondrial matrix | GO:0045252 oxoglutarate dehydrogenase complex	GO:0030976 thiamine pyrophosphate binding | GO:0004591 oxoglutarate dehydrogenase (succinyl-transferring) activity | GO:0004540 ribonuclease activity	1.2.4.2
Locus_5612_Transcript_1/1_Confidence_0.000_Length_3157	3157	gi|341888942|gb|EGT44877.1| hypothetical protein CAEBREN_31087	768	8.13e-270	919.017	GO:0009792 embryo development ending in birth or egg hatching | GO:0055085 transmembrane transport | GO:0000003 reproduction | GO:0006821 chloride transport	GO:0016021 integral to membrane	GO:0005247 voltage-gated chloride channel activity	-
Locus_5617_Transcript_1/1_Confidence_0.000_Length_682	682	-	-	-	-	-	-	-	-
Locus_5654_Transcript_1/2_Confidence_0.333_Length_2182	2182	gi|268574344|ref|XP_002642149.1| C. briggsae CBR-TRP-1 protein	461	6.23e-211	723.394	GO:0070588 calcium ion transmembrane transport | GO:0007165 signal transduction	GO:0016021 integral to membrane	GO:0004872 receptor activity | GO:0005262 calcium channel activity | GO:0016740 transferase activity	-
Locus_5691_Transcript_1/1_Confidence_0.000_Length_535	535	gi|30315092|gb|AAP30775.1| putative gland protein G32E03	160	2.62e-43	177.801	-	-	-	-
Locus_573_Transcript_1/1_Confidence_0.000_Length_297	297	-	-	-	-	-	-	-	-
Locus_574_Transcript_1/2_Confidence_0.667_Length_1937	1937	gi|324503118|gb|ADY41360.1| Crooked neck-like protein 1	634	0	1133.93	GO:0000381 regulation of alternative nuclear mRNA splicing, via spliceosome | GO:0000003 reproduction | GO:0051298 centrosome duplication | GO:0007417 central nervous system development | GO:0040007 growth | GO:0007443 Malpighian tubule morphogenesis | GO:0007405 neuroblast proliferation | GO:0018996 molting cycle, collagen and cuticulin-based cuticle | GO:0008347 glial cell migration | GO:004866…	GO:0072686 mitotic spindle | GO:0016607 nuclear speck | GO:0071011 precatalytic spliceosome | GO:0071013 catalytic step 2 spliceosome | GO:0005813 centrosome	GO:0005488 binding	-
Locus_5742_Transcript_1/1_Confidence_0.000_Length_1556	1556	gi|30315084|gb|AAP30771.1| putative gland protein G23G11	352	2.81e-175	604.943	-	-	-	-
Locus_5753_Transcript_1/1_Confidence_0.000_Length_727	727	gi|170593539|ref|XP_001901521.1| Protein kinase domain containing protein	157	1.39e-64	242.411	GO:0008340 determination of adult lifespan | GO:0030709 border follicle cell delamination | GO:0018107 peptidyl-threonine phosphorylation | GO:0016325 oocyte microtubule cytoskeleton organization | GO:0007052 mitotic spindle organization | GO:0040017 positive regulation of locomotion | GO:0008356 asymmetric cell division | GO:0007391 dorsal closure | GO:0043065 positive regulation of apoptotic pr…	GO:0005634 nucleus | GO:0005938 cell cortex	GO:0004713 protein tyrosine kinase activity | GO:0004674 protein serine/threonine kinase activity | GO:0005516 calmodulin binding | GO:0005524 ATP binding	-
Locus_5761_Transcript_1/1_Confidence_0.000_Length_1201	1201	gi|115534742|ref|NP_506862.2| hypothetical protein F21A3.3	250	5.92e-82	294.906	-	-	GO:0005509 calcium ion binding	-
Locus_5763_Transcript_1/2_Confidence_0.333_Length_278	278	-	-	-	-	-	-	-	-
Locus_5787_Transcript_1/2_Confidence_0.333_Length_1321	1321	gi|324508982|gb|ADY43787.1| Serine/threonine-protein kinase Nek7	335	9.35e-98	347.401	GO:0006468 protein phosphorylation	-	GO:0005524 ATP binding | GO:0004672 protein kinase activity	-
Locus_58_Transcript_1/1_Confidence_0.000_Length_584	584	gi|170591430|ref|XP_001900473.1| Chitin binding Peritrophin-A domain containing protein	122	3.43e-18	98.8338	GO:0006915 apoptotic process | GO:0000003 reproduction | GO:0006030 chitin metabolic process	GO:0005576 extracellular region	GO:0008061 chitin binding	-
Locus_581_Transcript_1/1_Confidence_0.000_Length_2689	2689	gi|324499692|gb|ADY39875.1| Serine/threonine-protein kinase par-1	671	2.41e-107	379.258	GO:0001764 neuron migration | GO:0006468 protein phosphorylation | GO:0016055 Wnt receptor signaling pathway | GO:0007243 intracellular protein kinase cascade | GO:0000226 microtubule cytoskeleton organization | GO:0009069 serine family amino acid metabolic process	GO:0015630 microtubule cytoskeleton | GO:0005737 cytoplasm | GO:0005886 plasma membrane	GO:0004674 protein serine/threonine kinase activity | GO:0005546 phosphatidylinositol-4,5-bisphosphate binding | GO:0005524 ATP binding | GO:0000287 magnesium ion binding | GO:0050321 tau-protein kinase activity | GO:0001786 phosphatidylserine binding | GO:0070300 phosphatidic acid binding	2.7.11.1
Locus_5918_Transcript_1/2_Confidence_0.333_Length_710	710	gi|170587320|ref|XP_001898425.1| RuvB-like 2	197	6.8e-93	331.249	GO:0040010 positive regulation of growth rate | GO:0032508 DNA duplex unwinding | GO:0000910 cytokinesis | GO:0040035 hermaphrodite genitalia development | GO:0002119 nematode larval development | GO:0040011 locomotion | GO:0006898 receptor-mediated endocytosis | GO:0009792 embryo development ending in birth or egg hatching | GO:0016246 RNA interference	GO:0005730 nucleolus | GO:0009507 chloroplast | GO:0005657 replication fork	GO:0003678 DNA helicase activity | GO:0005524 ATP binding | GO:0005515 protein binding	-
Locus_5919_Transcript_1/2_Confidence_0.333_Length_512	512	gi|312066619|ref|XP_003136356.1| golgi vesicular membrane trafficking protein p18	49	2.79e-13	82.6814	-	-	-	-
Locus_5940_Transcript_1/1_Confidence_0.000_Length_1107	1107	gi|2463096|emb|CAA74206.1| serine proteinase	337	4.63e-85	305.226	-	-	-	-
Locus_5963_Transcript_1/1_Confidence_0.000_Length_1095	1095	gi|324509349|gb|ADY43936.1| Glutamate dehydrogenase 1	364	2.05e-217	744.93	GO:0006520 cellular amino acid metabolic process | GO:0000003 reproduction | GO:0040010 positive regulation of growth rate | GO:0055114 oxidation-reduction process | GO:0006118 electron transport	-	GO:0000166 nucleotide binding | GO:0016639 oxidoreductase activity, acting on the CH-NH2 group of donors, NAD or NADP as acceptor	1.4.1.3
Locus_5965_Transcript_1/2_Confidence_0.667_Length_1219	1219	-	-	-	-	-	-	-	-
Locus_5974_Transcript_1/2_Confidence_0.333_Length_886	886	-	-	-	-	-	-	-	-
Locus_5985_Transcript_1/1_Confidence_0.000_Length_911	911	gi|322366540|gb|ADW95344.1| Wnt5	181	7.05e-47	189.915	GO:0016055 Wnt receptor signaling pathway | GO:0007275 multicellular organismal development | GO:0010508 positive regulation of autophagy	GO:0005578 proteinaceous extracellular matrix	GO:0005102 receptor binding	-
Locus_6006_Transcript_1/1_Confidence_0.000_Length_295	295	-	-	-	-	-	-	-	-
Locus_6021_Transcript_2/2_Confidence_0.000_Length_326	326	gi|312079194|ref|XP_003142069.1| hydroxyacyl-coenzyme A dehydrogenase	105	2.78e-09	68.7724	GO:0055114 oxidation-reduction process | GO:0006550 isoleucine catabolic process | GO:0006552 leucine catabolic process | GO:0006554 lysine catabolic process | GO:0006568 tryptophan metabolic process | GO:0006574 valine catabolic process | GO:0006633 fatty acid biosynthetic process | GO:0018874 benzoate metabolic process	-	GO:0070403 NAD+ binding | GO:0003857 3-hydroxyacyl-CoA dehydrogenase activity	-
Locus_6048_Transcript_1/1_Confidence_0.000_Length_3439	3439	gi|324499679|gb|ADY39869.1| Talin-1	908	0	1223.22	GO:0007016 cytoskeletal anchoring at plasma membrane | GO:0007155 cell adhesion | GO:0007165 signal transduction	GO:0005925 focal adhesion | GO:0001726 ruffle | GO:0015629 actin cytoskeleton | GO:0005899 insulin receptor complex	GO:0005200 structural constituent of cytoskeleton | GO:0003779 actin binding | GO:0005158 insulin receptor binding	-
Locus_6076_Transcript_1/1_Confidence_0.000_Length_424	424	gi|324508847|gb|ADY43732.1| 5'-AMP-activated protein kinase catalytic subunit alpha-2	24	0.00194	50.3766	-	-	-	-
Locus_6079_Transcript_1/2_Confidence_0.333_Length_335	335	gi|145279867|emb|CAM84513.1| transthyretin-like protein 4 precursor	51	3.32e-18	97.4878	-	GO:0005615 extracellular space	-	-
Locus_6095_Transcript_1/1_Confidence_0.000_Length_728	728	gi|256091883|ref|XP_002581749.1| hypothetical protein	69	3.03e-12	79.9893	-	-	-	-
Locus_6098_Transcript_1/2_Confidence_0.333_Length_700	700	gi|324518367|gb|ADY47081.1| GPN-loop GTPase 1	185	9.1e-78	280.997	GO:0040035 hermaphrodite genitalia development | GO:0009792 embryo development ending in birth or egg hatching | GO:0002119 nematode larval development | GO:0040010 positive regulation of growth rate | GO:0006898 receptor-mediated endocytosis | GO:0007264 small GTPase mediated signal transduction	-	GO:0005525 GTP binding | GO:0005515 protein binding | GO:0005524 ATP binding | GO:0003924 GTPase activity	-
Locus_6107_Transcript_1/1_Confidence_0.000_Length_560	560	-	-	-	-	-	-	-	-
Locus_614_Transcript_1/2_Confidence_0.333_Length_1241	1241	gi|170575660|ref|XP_001893329.1| Pex2 / Pex12 amino terminal region family protein	243	1.48e-41	174.212	GO:0007031 peroxisome organization	GO:0005778 peroxisomal membrane	GO:0008270 zinc ion binding	-
Locus_6142_Transcript_1/1_Confidence_0.000_Length_3232	3232	gi|268567019|ref|XP_002639870.1| C. briggsae CBR-IRS-2 protein	705	2.38e-191	658.335	GO:0006428 isoleucyl-tRNA aminoacylation | GO:0009097 isoleucine biosynthetic process | GO:0009098 leucine biosynthetic process | GO:0009099 valine biosynthetic process	GO:0005737 cytoplasm	GO:0005524 ATP binding | GO:0004822 isoleucine-tRNA ligase activity | GO:0008270 zinc ion binding	6.1.1.5
Locus_6177_Transcript_1/1_Confidence_0.000_Length_753	753	gi|324511159|gb|ADY44653.1| Unknown, partial	185	4.27e-16	92.5523	-	-	-	-
Locus_6194_Transcript_1/1_Confidence_0.000_Length_379	379	-	-	-	-	-	-	-	-
Locus_6199_Transcript_1/1_Confidence_0.000_Length_1758	1758	gi|324509347|gb|ADY43935.1| Unknown	377	5.77e-109	384.642	GO:0001522 pseudouridine synthesis	GO:0005829 cytosol	GO:0003723 RNA binding | GO:0009982 pseudouridine synthase activity	-
Locus_6204_Transcript_1/1_Confidence_0.000_Length_1445	1445	gi|324510450|gb|ADY44369.1| tRNA-dihydrouridine synthase-like protein	164	3.32e-51	203.824	GO:0055114 oxidation-reduction process | GO:0006915 apoptotic process | GO:0008033 tRNA processing | GO:0000003 reproduction | GO:0018996 molting cycle, collagen and cuticulin-based cuticle | GO:0002119 nematode larval development | GO:0006898 receptor-mediated endocytosis | GO:0015991 ATP hydrolysis coupled proton transport | GO:0015986 ATP synthesis coupled proton transport | GO:0006119 oxidati…	GO:0016021 integral to membrane | GO:0033180 proton-transporting V-type ATPase, V1 domain | GO:0045259 proton-transporting ATP synthase complex	GO:0046933 hydrogen ion transporting ATP synthase activity, rotational mechanism | GO:0017150 tRNA dihydrouridine synthase activity | GO:0046961 proton-transporting ATPase activity, rotational mechanism | GO:0050660 flavin adenine dinucleotide binding	-
Locus_6211_Transcript_1/1_Confidence_0.000_Length_1228	1228	gi|341891405|gb|EGT47340.1| hypothetical protein CAEBREN_25989	128	2.31e-49	197.992	GO:0006098 pentose-phosphate shunt	GO:0005737 cytoplasm	GO:0004801 sedoheptulose-7-phosphate:D-glyceraldehyde-3-phosphate glyceronetransferase activity	2.2.1.2
Locus_6215_Transcript_1/1_Confidence_0.000_Length_437	437	gi|324508881|gb|ADY43745.1| 40S ribosomal protein S4	143	3.37e-80	289.073	GO:0000022 mitotic spindle elongation | GO:0051298 centrosome duplication | GO:0006412 translation | GO:0042254 ribosome biogenesis	GO:0005811 lipid particle | GO:0022627 cytosolic small ribosomal subunit	GO:0003735 structural constituent of ribosome | GO:0003723 RNA binding	-
Locus_622_Transcript_1/1_Confidence_0.000_Length_477	477	gi|312085484|ref|XP_003144697.1| hypothetical protein LOAG_09121	120	9.26e-49	193.954	-	-	-	-
Locus_6254_Transcript_1/1_Confidence_0.000_Length_449	449	-	-	-	-	-	-	-	-
Locus_6276_Transcript_1/1_Confidence_0.000_Length_833	833	gi|324506283|gb|ADY42686.1| Oxysterol-binding protein 2	251	5.09e-108	381.501	GO:0006869 lipid transport | GO:0009792 embryo development ending in birth or egg hatching	-	GO:0033868 Goodpasture-antigen-binding protein kinase activity	-
Locus_6280_Transcript_1/2_Confidence_0.333_Length_521	521	-	-	-	-	-	-	-	-
Locus_629_Transcript_1/1_Confidence_0.000_Length_4209	4209	gi|324499699|gb|ADY39878.1| Leucine-rich repeat serine/threonine-protein kinase 1	389	7.88e-109	384.193	GO:0006468 protein phosphorylation | GO:0007264 small GTPase mediated signal transduction | GO:0009069 serine family amino acid metabolic process	GO:0005622 intracellular	GO:0005525 GTP binding | GO:0005524 ATP binding | GO:0004674 protein serine/threonine kinase activity	2.7.11.1
Locus_6294_Transcript_1/1_Confidence_0.000_Length_649	649	gi|324509566|gb|ADY44020.1| DnaJ subfamily A member 2	142	8.65e-46	185.877	GO:0006457 protein folding | GO:0009408 response to heat	-	GO:0046872 metal ion binding | GO:0051082 unfolded protein binding | GO:0005524 ATP binding | GO:0031072 heat shock protein binding	-
Locus_630_Transcript_1/1_Confidence_0.000_Length_1217	1217	gi|115534513|ref|NP_503050.2| hypothetical protein C52D10.1	303	1.03e-77	281.894	-	-	-	-
Locus_6305_Transcript_1/2_Confidence_0.333_Length_520	520	-	-	-	-	-	-	-	-
Locus_6322_Transcript_1/1_Confidence_0.000_Length_659	659	gi|282160513|gb|ACY01917.1| calreticulin 1	218	1.13e-143	499.952	GO:0002119 nematode larval development | GO:0006457 protein folding | GO:0031581 hemidesmosome assembly | GO:0006950 response to stress | GO:0030421 defecation | GO:0040011 locomotion | GO:0012501 programmed cell death | GO:0048609 multicellular organismal reproductive process	GO:0005788 endoplasmic reticulum lumen	GO:0005529 sugar binding | GO:0005509 calcium ion binding | GO:0051082 unfolded protein binding	-
Locus_6333_Transcript_1/1_Confidence_0.000_Length_1547	1547	gi|324506245|gb|ADY42670.1| ATPase family AAA domain-containing protein 3-B	498	6.32e-268	912.736	GO:0016049 cell growth | GO:0043066 negative regulation of apoptotic process	GO:0005743 mitochondrial inner membrane	GO:0005524 ATP binding | GO:0017111 nucleoside-triphosphatase activity	-
Locus_6340_Transcript_1/1_Confidence_0.000_Length_549	549	gi|17553476|ref|NP_499777.1| hypothetical protein F45G2.10	134	6.03e-59	224.912	-	-	GO:0005515 protein binding	-
Locus_6367_Transcript_1/1_Confidence_0.000_Length_413	413	gi|324504918|gb|ADY42119.1| 3'(2'),5'-bisphosphate nucleotidase 1	79	9.4e-25	119.024	GO:0046854 phosphatidylinositol phosphorylation | GO:0006790 sulfur compound metabolic process	-	GO:0008441 3'(2'),5'-bisphosphate nucleotidase activity	-
Locus_6397_Transcript_1/1_Confidence_0.000_Length_939	939	gi|324514114|gb|ADY45765.1| Peptidyl-prolyl cis-trans isomerase FKBP14	224	5.69e-99	351.44	GO:0006457 protein folding | GO:0000413 protein peptidyl-prolyl isomerization	GO:0016020 membrane	GO:0003755 peptidyl-prolyl cis-trans isomerase activity | GO:0005509 calcium ion binding | GO:0005528 FK506 binding	5.2.1.8
Locus_6406_Transcript_1/1_Confidence_0.000_Length_408	408	gi|324511007|gb|ADY44595.1| Unknown	131	8.57e-23	112.743	-	-	-	-
Locus_6410_Transcript_1/1_Confidence_0.000_Length_851	851	gi|312069580|ref|XP_003137748.1| hypothetical protein LOAG_02162	221	6.54e-57	219.977	GO:0031047 gene silencing by RNA	GO:0016442 RNA-induced silencing complex	GO:0016788 hydrolase activity, acting on ester bonds | GO:0003676 nucleic acid binding	-
Locus_6415_Transcript_1/1_Confidence_0.000_Length_2102	2102	-	-	-	-	-	-	-	-
Locus_642_Transcript_1/1_Confidence_0.000_Length_1460	1460	gi|268553955|ref|XP_002634965.1| Hypothetical protein CBG13501	298	3.78e-118	415.152	GO:0009116 nucleoside metabolic process | GO:0006144 purine base metabolic process | GO:0006206 pyrimidine base metabolic process | GO:0006769 nicotinamide metabolic process | GO:0046497 nicotinate nucleotide metabolic process	-	GO:0004731 purine-nucleoside phosphorylase activity	2.4.2.1
Locus_6460_Transcript_1/1_Confidence_0.000_Length_1018	1018	gi|268619120|gb|ACZ13336.1| malate dehydrogenase	321	8.32e-149	517.002	GO:0044262 cellular carbohydrate metabolic process | GO:0006108 malate metabolic process | GO:0006090 pyruvate metabolic process | GO:0019643 reductive tricarboxylic acid cycle | GO:0046487 glyoxylate metabolic process	-	GO:0030060 L-malate dehydrogenase activity | GO:0000166 nucleotide binding	1.1.1.37
Locus_6466_Transcript_1/1_Confidence_0.000_Length_2636	2636	gi|324505452|gb|ADY42343.1| Vacuolar protein sorting-associated protein 35	461	2.51e-184	635.004	-	-	-	-
Locus_6468_Transcript_1/1_Confidence_0.000_Length_525	525	-	-	-	-	-	-	-	-
Locus_6476_Transcript_1/1_Confidence_0.000_Length_304	304	gi|330802401|ref|XP_003289206.1| hypothetical protein DICPUDRAFT_88400	75	0.000898	50.8252	-	-	-	-
Locus_6494_Transcript_1/1_Confidence_0.000_Length_891	891	gi|324503265|gb|ADY41421.1| Tetratricopeptide repeat protein 7B	283	2.64e-71	262.601	-	-	GO:0005488 binding	-
Locus_6500_Transcript_1/1_Confidence_0.000_Length_508	508	gi|312078584|ref|XP_003141802.1| hypothetical protein LOAG_06218	72	4.41e-30	136.523	GO:0009792 embryo development ending in birth or egg hatching | GO:0002119 nematode larval development | GO:0008654 phospholipid biosynthetic process | GO:0000003 reproduction | GO:0040007 growth | GO:0006412 translation | GO:0042254 ribosome biogenesis	GO:0015935 small ribosomal subunit | GO:0009507 chloroplast | GO:0016020 membrane | GO:0005739 mitochondrion	GO:0003735 structural constituent of ribosome | GO:0016780 phosphotransferase activity, for other substituted phosphate groups | GO:0019843 rRNA binding	-
Locus_655_Transcript_1/1_Confidence_0.000_Length_3106	3106	gi|324508929|gb|ADY43765.1| Forkhead box protein N4	141	3.7e-52	207.863	GO:0006355 regulation of transcription, DNA-dependent	GO:0005667 transcription factor complex	GO:0003700 sequence-specific DNA binding transcription factor activity | GO:0043565 sequence-specific DNA binding	-
Locus_657_Transcript_1/1_Confidence_0.000_Length_1772	1772	gi|324509590|gb|ADY44029.1| Ubiquilin-1	410	2.98e-126	442.073	GO:0043161 proteasomal ubiquitin-dependent protein catabolic process | GO:0006289 nucleotide-excision repair	GO:0005829 cytosol	GO:0003684 damaged DNA binding	-
Locus_6620_Transcript_1/1_Confidence_0.000_Length_1547	1547	gi|17537479|ref|NP_497111.1| hypothetical protein Y53F4B.25	149	1.09e-45	187.223	-	GO:0016021 integral to membrane	-	-
Locus_67_Transcript_1/1_Confidence_0.000_Length_640	640	gi|268533190|ref|XP_002631723.1| Hypothetical protein CBG20924	165	2.51e-90	322.724	GO:0070254 mucus secretion	GO:0005783 endoplasmic reticulum | GO:0005739 mitochondrion	GO:0002163 alpha-dystroglycan binding	-
Locus_671_Transcript_1/1_Confidence_0.000_Length_2551	2551	gi|256820558|ref|YP_003141837.1| 5-methyltetrahydropteroyltriglutamate/homocysteine S-methyltransferase	757	3.22e-228	780.825	GO:0009086 methionine biosynthetic process | GO:0032259 methylation	-	GO:0008270 zinc ion binding | GO:0003871 5-methyltetrahydropteroyltriglutamate-homocysteine S-methyltransferase activity	2.1.1.14
Locus_6737_Transcript_1/1_Confidence_0.000_Length_1182	1182	gi|170583272|ref|XP_001896505.1| Tumor protein D52 family protein	84	1.45e-20	107.807	-	-	-	-
Locus_6752_Transcript_1/1_Confidence_0.000_Length_474	474	-	-	-	-	-	-	-	-
Locus_6763_Transcript_1/1_Confidence_0.000_Length_1049	1049	gi|324510889|gb|ADY44548.1| Pleiotropic regulator 1	327	1.45e-145	506.234	GO:0018996 molting cycle, collagen and cuticulin-based cuticle | GO:0009792 embryo development ending in birth or egg hatching | GO:0000003 reproduction | GO:0040007 growth | GO:0002119 nematode larval development | GO:0040011 locomotion | GO:0009069 serine family amino acid metabolic process | GO:0016310 phosphorylation	GO:0016459 myosin complex	GO:0016905 myosin heavy chain kinase activity	-
Locus_6786_Transcript_1/1_Confidence_0.000_Length_870	870	gi|307187769|gb|EFN72741.1| Aspartyl-tRNA synthetase, mitochondrial	96	1.28e-19	104.218	GO:0006422 aspartyl-tRNA aminoacylation | GO:0006522 alanine metabolic process | GO:0006531 aspartate metabolic process	GO:0005737 cytoplasm	GO:0003676 nucleic acid binding | GO:0005524 ATP binding | GO:0004815 aspartate-tRNA ligase activity	-
Locus_6788_Transcript_1/1_Confidence_0.000_Length_316	316	gi|324506276|gb|ADY42684.1| Corepressor interacting with RBPJ 1	82	1.56e-43	175.109	GO:0040035 hermaphrodite genitalia development | GO:0009792 embryo development ending in birth or egg hatching | GO:0010171 body morphogenesis | GO:0002119 nematode larval development | GO:0001703 gastrulation with mouth forming first | GO:0007281 germ cell development | GO:0040007 growth | GO:0048477 oogenesis	GO:0005634 nucleus	GO:0043621 protein self-association	-
Locus_6861_Transcript_1/1_Confidence_0.000_Length_1137	1137	gi|268567832|ref|XP_002647883.1| Hypothetical protein CBG23714	254	2.96e-37	160.751	GO:0030259 lipid glycosylation	GO:0016021 integral to membrane	GO:0030246 carbohydrate binding | GO:0016758 transferase activity, transferring hexosyl groups	-
Locus_6904_Transcript_1/1_Confidence_0.000_Length_2307	2307	gi|341890849|gb|EGT46784.1| CBN-TAG-147 protein	467	3.54e-115	405.281	-	GO:0005856 cytoskeleton | GO:0005634 nucleus | GO:0005737 cytoplasm	-	-
Locus_6930_Transcript_1/1_Confidence_0.000_Length_538	538	gi|308512585|ref|XP_003118475.1| CRE-HEX-1 protein	174	3.2e-71	260.358	GO:0001525 angiogenesis | GO:0001575 globoside metabolic process | GO:0006027 glycosaminoglycan catabolic process | GO:0006040 amino sugar metabolic process	GO:0005764 lysosome	GO:0004563 beta-N-acetylhexosaminidase activity | GO:0043169 cation binding	-
Locus_694_Transcript_1/1_Confidence_0.000_Length_586	586	gi|324525721|gb|ADY48588.1| Transthyretin-like protein 5	77	1.25e-23	116.332	GO:0006265 DNA topological change	GO:0005615 extracellular space | GO:0005694 chromosome	GO:0003918 DNA topoisomerase (ATP-hydrolyzing) activity | GO:0005524 ATP binding	-
Locus_6947_Transcript_1/1_Confidence_0.000_Length_4329	4329	gi|324502219|gb|ADY40978.1| Integrin alpha pat-2	880	0	1178.8	GO:0001764 neuron migration | GO:0018991 oviposition | GO:0007160 cell-matrix adhesion | GO:0040007 growth | GO:0006898 receptor-mediated endocytosis | GO:0007229 integrin-mediated signaling pathway | GO:0040039 inductive cell migration | GO:0009792 embryo development ending in birth or egg hatching | GO:0002009 morphogenesis of an epithelium | GO:0033631 cell-cell adhesion mediated by integrin |…	GO:0005925 focal adhesion | GO:0005624 membrane fraction | GO:0008305 integrin complex | GO:0009897 external side of plasma membrane	GO:0043236 laminin binding | GO:0042802 identical protein binding | GO:0004872 receptor activity	-
Locus_6968_Transcript_1/1_Confidence_0.000_Length_1423	1423	gi|325119395|emb|CBZ54948.1| Smc ABC ATpase, related	134	5.46e-06	60.6961	-	-	-	-
Locus_700_Transcript_1/1_Confidence_0.000_Length_511	511	gi|170591410|ref|XP_001900463.1| Hypothetical 47.9 kDa protein B0303.3 in chromosome III, putative	167	5.1e-64	239.27	GO:0006635 fatty acid beta-oxidation | GO:0009792 embryo development ending in birth or egg hatching | GO:0006550 isoleucine catabolic process | GO:0006552 leucine catabolic process | GO:0006574 valine catabolic process | GO:0006633 fatty acid biosynthetic process | GO:0006699 bile acid biosynthetic process | GO:0018874 benzoate metabolic process | GO:0042967 acyl-carrier-protein biosynthetic pro…	GO:0005743 mitochondrial inner membrane | GO:0016507 fatty acid beta-oxidation multienzyme complex | GO:0042645 mitochondrial nucleoid	GO:0051287 NAD binding | GO:0016508 long-chain-enoyl-CoA hydratase activity | GO:0000062 fatty-acyl-CoA binding | GO:0003988 acetyl-CoA C-acyltransferase activity | GO:0003857 3-hydroxyacyl-CoA dehydrogenase activity | GO:0005515 protein binding | GO:0016509 long-chain-3-hydroxyacyl-CoA dehydrogenase activity | GO:0004300 enoyl-CoA hydratase activity	-
Locus_711_Transcript_1/1_Confidence_0.000_Length_5978	5978	gi|309362580|emb|CAP27881.2| CBR-HMR-1 protein	912	1.87e-241	824.795	GO:0003384 apical constriction involved in gastrulation | GO:0007016 cytoskeletal anchoring at plasma membrane | GO:0007156 homophilic cell adhesion | GO:0000003 reproduction | GO:0043053 dauer entry | GO:0010171 body morphogenesis | GO:0007413 axonal fasciculation | GO:0006898 receptor-mediated endocytosis | GO:0042074 cell migration involved in gastrulation | GO:0009792 embryo development endin…	GO:0016021 integral to membrane | GO:0005913 cell-cell adherens junction | GO:0016342 catenin complex	GO:0008013 beta-catenin binding | GO:0005509 calcium ion binding | GO:0070097 delta-catenin binding	-
[truncated: 96 more rows]
