# Supplementary material for: De Novo Transcriptome Sequencing and Analysis of the Cereal Cyst Nematode, Heterodera avenae
Source: PLoS One. 2014 May 6;9(5):e96311. doi: 10.1371/journal.pone.0096311 (PMC4011697; doi:10.1371/journal.pone.0096311)
Supplement: Table S8 — Details of all the CAZymes in the H. avenae transcriptome with blast and enzymes commission result. (XLS) [file pone.0096311.s010.xls]

## Sheet: Sheet1
Sequence name	Cazy families	pfam domains	best hit to NR	Enzyme
Locus_1101_Transcript_1/1_Confidence_0.000_Length_1840	GH47	PA/Peptidase_M28	gi|324504010|gb|ADY41731.1| Glutamate carboxypeptidase 2	0
Locus_3602_Transcript_1/1_Confidence_0.000_Length_1255	GT1	DAGAT	gi|327267049|ref|XP_003218315.1| PREDICTED: 2-acylglycerol O-acyltransferase 1-like	0
Locus_12260_Transcript_1/1_Confidence_0.000_Length_257	GH30	Glyco_hydro_30	gi|290980861|ref|XP_002673150.1| O-Glycosyl hydrolase family 30	0
Locus_5263_Transcript_1/1_Confidence_0.000_Length_1247	GT31	Galactosyl_T	gi|322785837|gb|EFZ12456.1| hypothetical protein SINV_07593	0
Locus_16546_Transcript_1/1_Confidence_0.000_Length_715	CBM32	Metallophos/Metallophos_C	gi|324508652|gb|ADY43649.1| Iron/zinc purple acid phosphatase-like protein	0
Locus_2109_Transcript_1/1_Confidence_0.000_Length_1757	GT1	FYVE	gi|115770453|ref|XP_789966.2| PREDICTED: similar to rabaptin-5	0
Locus_7962_Transcript_1/1_Confidence_0.000_Length_547	GH3	SNF	gi|324505725|gb|ADY42455.1| Sodium-dependent acetylcholine transporter	0
Locus_10706_Transcript_1/1_Confidence_0.000_Length_392	GT49	SDF	gi|324511070|gb|ADY44620.1| Excitatory amino acid transporter	0
Locus_1809_Transcript_1/2_Confidence_0.333_Length_886	CE14	PIG-L	gi|242074786|ref|XP_002447329.1| hypothetical protein SORBIDRAFT_06g033040	0
Locus_17243_Transcript_1/1_Confidence_0.000_Length_692	CE4	Peptidase_C14	gi|5305337|gb|AAD41595.1|AF071505_1 cell death protein CED-3	0
Locus_1770_Transcript_1/1_Confidence_0.000_Length_2959	GH18	tRNA-synt_1/tRNA-synt_1g/tRNA-synt_1_2/Anticodon_1	gi|260810764|ref|XP_002600118.1| hypothetical protein BRAFLDRAFT_66627	6.1.1.9
Locus_1646_Transcript_1/1_Confidence_0.000_Length_771	GH84	Peptidase_M24	gi|324519184|gb|ADY47307.1| Proliferation-associated protein 2G4, partial	0
Locus_22055_Transcript_1/1_Confidence_0.000_Length_290	GH38	Glyco_hydro_38	gi|345490572|ref|XP_003426403.1| PREDICTED: lysosomal alpha-mannosidase-like isoform 2	0
Locus_2275_Transcript_1/1_Confidence_0.000_Length_2218	CBM13	Astacin	gi|324511107|gb|ADY44635.1| Zinc metalloproteinase nas-30	3.4.24.21
Locus_4720_Transcript_1/1_Confidence_0.000_Length_2364	GT41	Acetyltransf_1	gi|324520679|gb|ADY47693.1| N-alpha-acetyltransferase 30, NatC catalytic subunit	2.3.1.88
Locus_15885_Transcript_1/1_Confidence_0.000_Length_293	GT34	p450	gi|58293942|gb|AAW69914.1| cytochrome P450 CYP6BB1v5	0
Locus_2636_Transcript_1/1_Confidence_0.000_Length_2883	CE10	DPPIV_N/Peptidase_S9	gi|324503043|gb|ADY41328.1| Dipeptidyl peptidase family member 1	0
Locus_12917_Transcript_1/1_Confidence_0.000_Length_957	GH38	Alpha-mann_mid	gi|324503641|gb|ADY41578.1| Lysosomal alpha-mannosidase	0
Locus_9520_Transcript_1/1_Confidence_0.000_Length_709	CE9	Amidohydro_4	gi|268571589|ref|XP_002641092.1| Hypothetical protein CBG17472	3.5.2.7
Locus_20143_Transcript_1/1_Confidence_0.000_Length_500	GH43	SRF-TF	gi|7509194|pir||T26328 hypothetical protein W10D5.1 - Caenorhabditis elegans	0
Locus_3876_Transcript_1/1_Confidence_0.000_Length_276	GT34	p450	gi|170591122|ref|XP_001900320.1| Cytochrome P450 family protein	0
Locus_3400_Transcript_1/1_Confidence_0.000_Length_740	CBM50	Peptidase_M14	gi|324508515|gb|ADY43594.1| Carboxypeptidase A2	0
Locus_15795_Transcript_1/1_Confidence_0.000_Length_771	GT48	RVT_1	gi|341902993|gb|EGT58928.1| hypothetical protein CAEBREN_19301	2.7.7.49
Locus_2943_Transcript_1/1_Confidence_0.000_Length_2403	GT31	Adaptin_N/Cnd1	gi|324501741|gb|ADY40772.1| AP-1 complex subunit beta-1	0
Locus_20828_Transcript_1/1_Confidence_0.000_Length_935	GT34	p450	gi|25145343|ref|NP_501480.2| CYtochrome P450 family member (cyp-33E1)	0
Locus_827_Transcript_1/1_Confidence_0.000_Length_532	CE11	Helicase_C	gi|328769192|gb|EGF79236.1| hypothetical protein BATDEDRAFT_35392	3.6.4.13
Locus_600_Transcript_1/1_Confidence_0.000_Length_1461	GT50	Mannosyl_trans	gi|324505859|gb|ADY42512.1| GPI mannosyltransferase 1	0
Locus_7802_Transcript_1/1_Confidence_0.000_Length_458	GH3	SNF	gi|324505725|gb|ADY42455.1| Sodium-dependent acetylcholine transporter	0
Locus_1255_Transcript_2/2_Confidence_0.333_Length_1062	GT41	TPR_11/TPR_11	gi|170596326|ref|XP_001902724.1| TPR Domain containing protein	0
Locus_2227_Transcript_1/1_Confidence_0.000_Length_2366	CE11	DEAD/Helicase_C/RQC	gi|341891934|gb|EGT47869.1| hypothetical protein CAEBREN_30811	3.6.4.12
Locus_9574_Transcript_1/1_Confidence_0.000_Length_1182	GH92	adh_short/adh_short_C2	gi|324514271|gb|ADY45813.1| 17-beta-hydroxysteroid dehydrogenase type 6	0
Locus_16075_Transcript_1/1_Confidence_0.000_Length_1983	GH38	Glyco_hydro_38C	gi|324501649|gb|ADY40731.1| Alpha-mannosidase 2	0
Locus_2205_Transcript_1/1_Confidence_0.000_Length_509	CBM50	An_peroxidase	gi|17537877|ref|NP_494777.1| MoLTing defective family member (mlt-7)	0
Locus_2901_Transcript_1/1_Confidence_0.000_Length_883	GT7	Glyco_transf_7N/Glyco_transf_7C	gi|17510623|ref|NP_490872.1| BT (Bacillus thuringiensis) toxin REsistant family member (bre-4)	0
Locus_2221_Transcript_1/1_Confidence_0.000_Length_1445	CBM2	Peptidase_S8/P_proprotein	gi|312074264|ref|XP_003139892.1| hypothetical protein LOAG_04307	0
Locus_21248_Transcript_1/1_Confidence_0.000_Length_231	AA3	GMC_oxred_N	gi|341890443|gb|EGT46378.1| hypothetical protein CAEBREN_03750	0
Locus_3936_Transcript_1/1_Confidence_0.000_Length_4176	GT2	Myosin_head/Myosin_tail_1/Myosin_tail_1/Myosin_tail_1	gi|341876588|gb|EGT32523.1| CBN-UNC-54 protein	0
Locus_6930_Transcript_1/1_Confidence_0.000_Length_538	GH20	Glyco_hydro_20	gi|308512585|ref|XP_003118475.1| CRE-HEX-1 protein	0
Locus_1261_Transcript_1/1_Confidence_0.000_Length_746	CBM48	DnaJ	gi|2494151|sp|Q45552.1|DNAJ_GEOSE RecName: Full=Chaperone protein DnaJ	0
Locus_1359_Transcript_1/1_Confidence_0.000_Length_2367	GT57	Alg6_Alg8/Endonuclease_5	gi|170572163|ref|XP_001892008.1| hypothetical protein Bm1_02530	2.4.1.265
Locus_1852_Transcript_1/1_Confidence_0.000_Length_4159	GT2	Chitin_synth_2/Glyco_tranf_2_3/Glyco_trans_2_3	gi|11640954|gb|AAG39382.1|AF288618_1 chitin synthase	0
Locus_25055_Transcript_1/1_Confidence_0.000_Length_451	GT34	p450	gi|344289835|ref|XP_003416646.1| PREDICTED: cytochrome P450 3A12-like	0
Locus_18735_Transcript_1/1_Confidence_0.000_Length_1848	AA6	Flavodoxin_1/FAD_binding_1	gi|324510014|gb|ADY44193.1| NADPH-dependent diflavin oxidoreductase 1	0
Locus_3710_Transcript_1/1_Confidence_0.000_Length_395	GT31	Gal-bind_lectin	gi|2213875|gb|AAB61596.1| galectin	0
Locus_19295_Transcript_2/2_Confidence_0.333_Length_1571	CBM50	Peptidase_M14	gi|321464553|gb|EFX75560.1| hypothetical protein DAPPUDRAFT_199303	0
Locus_24890_Transcript_1/1_Confidence_0.000_Length_597	CE11	Helicase_C	gi|324505747|gb|ADY42465.1| Pre-mRNA-splicing factor ATP-dependent RNA helicase	0
Locus_18363_Transcript_1/1_Confidence_0.000_Length_546	GT2	Myosin_head	gi|324502712|gb|ADY41192.1| Myosin-Ie	0
Locus_16959_Transcript_1/1_Confidence_0.000_Length_1485	CBM48	DnaJ	gi|324506762|gb|ADY42879.1| DnaJ subfamily C member 21	0
Locus_19815_Transcript_1/1_Confidence_0.000_Length_280	GT1	Alg14	gi|341890899|gb|EGT46834.1| hypothetical protein CAEBREN_18905	0
Locus_19677_Transcript_1/1_Confidence_0.000_Length_1620	CBM50	Peptidase_M14/CarboxypepD_reg	gi|324509659|gb|ADY44056.1| Carboxypeptidase E	0
Locus_13748_Transcript_1/1_Confidence_0.000_Length_1481	GT48	MFS_1	gi|71997647|ref|NP_001024936.1| abnormal CATecholamine distribution family member (cat-1)	0
Locus_16245_Transcript_1/1_Confidence_0.000_Length_2104	GH37	Trehalase	gi|324507579|gb|ADY43213.1| Trehalase	3.2.1.28
Locus_18313_Transcript_1/1_Confidence_0.000_Length_1392	GT34	p450	gi|343082193|gb|ADB22437.2| DAF-9	0
Locus_1697_Transcript_1/2_Confidence_0.667_Length_4980	GT24	UDP-g_GGTase	gi|170586532|ref|XP_001898033.1| UDP-glucose:Glycoprotein Glucosyltransferase containing protein	0
Locus_19760_Transcript_1/1_Confidence_0.000_Length_2033	GH38	Glyco_hydro_38/Alpha-mann_mid	gi|115533228|ref|NP_001041136.1| Alpha MANnosidase family member (aman-2)	0
Locus_11018_Transcript_1/1_Confidence_0.000_Length_801	GT47	Exostosin	gi|170583869|ref|XP_001896766.1| exostosin-1	0
Locus_4064_Transcript_1/1_Confidence_0.000_Length_728	GT54	Glyco_transf_54	gi|221115773|ref|XP_002161788.1| PREDICTED: similar to predicted protein	0
Locus_24866_Transcript_2/2_Confidence_0.000_Length_444	GT90	Thioredoxin	gi|345483915|ref|XP_001602650.2| PREDICTED: thioredoxin-2-like	0
Locus_12069_Transcript_1/1_Confidence_0.000_Length_502	GH18	tRNA-synt_1	gi|334187718|ref|NP_568337.4| valyl-tRNA synthetase	0
Locus_860_Transcript_1/3_Confidence_0.400_Length_3373	GH84	NAGidase	gi|324502796|gb|ADY41227.1| Protein NCOAT	0
Locus_2517_Transcript_1/1_Confidence_0.000_Length_575	GH32	PfkB	gi|91088847|ref|XP_970872.1| PREDICTED: similar to CG11255 CG11255-PB	0
Locus_7204_Transcript_1/1_Confidence_0.000_Length_2304	GH18	Glyco_hydro_18	gi|268578771|ref|XP_002644368.1| C. briggsae CBR-CHT-1 protein	3.2.1.14
Locus_17093_Transcript_1/1_Confidence_0.000_Length_895	GT66	Pro_isomerase	gi|307180571|gb|EFN68527.1| Peptidyl-prolyl cis-trans isomerase 5	5.2.1.8
Locus_21932_Transcript_1/1_Confidence_0.000_Length_245	CE11	DEAD	gi|312084719|ref|XP_003144390.1| ATP-dependent RNA helicase DDX18	0
Locus_1941_Transcript_2/2_Confidence_0.333_Length_1425	GH29	Alpha_L_fucos	gi|309358356|emb|CAP34201.2| hypothetical protein CBG_16208	3.2.1.51
Locus_4575_Transcript_1/1_Confidence_0.000_Length_513	CBM16	Phospholip_B	gi|312090612|ref|XP_003146679.1| hypothetical protein LOAG_11109	0
Locus_25959_Transcript_1/1_Confidence_0.000_Length_519	GH5	Cellulase	gi|354549493|gb|AER27803.1| beta-1,4-endoglucanase	0
Locus_7247_Transcript_1/1_Confidence_0.000_Length_314	GH72	YchF-GTPase_C	gi|268561774|ref|XP_002646525.1| C. briggsae CBR-TAG-210 protein	0
Locus_3683_Transcript_1/1_Confidence_0.000_Length_1832	GT55	Ank_2/Ank_4/Ank_2/Ank_2/Ank_2	gi|324500335|gb|ADY40160.1| Protein phosphatase 1 regulatory inhibitor subunit 16B	0
Locus_1321_Transcript_1/1_Confidence_0.000_Length_1841	CBM13/GT2	Glycos_transf_2/Ricin_B_lectin	gi|324505926|gb|ADY42538.1| N-acetylgalactosaminyltransferase 7	2.4.1.41
Locus_11145_Transcript_1/1_Confidence_0.000_Length_219	GT34	p450	gi|308507449|ref|XP_003115908.1| CRE-CYP-33C12 protein	0
Locus_11391_Transcript_1/1_Confidence_0.000_Length_1427	GH23	Lig_chan-Glu_bd/SBP_bac_3/Lig_chan/SBP_bac_3	gi|324502353|gb|ADY41036.1| Glutamate receptor 1	0
Locus_17299_Transcript_1/1_Confidence_0.000_Length_754	GH76	ADH_N	gi|324512101|gb|ADY45022.1| Alcohol dehydrogenase class-3	0
Locus_21933_Transcript_1/1_Confidence_0.000_Length_170	CE11	DEAD	gi|341884230|gb|EGT40165.1| hypothetical protein CAEBREN_22590	3.6.4.13
Locus_3448_Transcript_1/1_Confidence_0.000_Length_2576	GH37	Trehalase	gi|170587416|ref|XP_001898472.1| Trehalase family protein	3.2.1.28
Locus_2357_Transcript_1/1_Confidence_0.000_Length_1749	GT31	Adaptin_N	gi|260829661|ref|XP_002609780.1| hypothetical protein BRAFLDRAFT_58684	0
Locus_18042_Transcript_1/2_Confidence_0.667_Length_774	GT4	ABC2_membrane	gi|341881722|gb|EGT37657.1| hypothetical protein CAEBREN_19674	0
Locus_1391_Transcript_1/1_Confidence_0.000_Length_1110	GT31	Gal-bind_lectin/Gal-bind_lectin	gi|324515890|gb|ADY46347.1| 32 kDa beta-galactoside-binding lectin	0
Locus_10378_Transcript_1/1_Confidence_0.000_Length_716	GH31	Glyco_hydro_31	gi|324502207|gb|ADY40973.1| Maltase-glucoamylase	0
Locus_2304_Transcript_1/4_Confidence_0.333_Length_2298	GT48	Sugar_tr	gi|359767375|ref|ZP_09271164.1| putative inositol transporter	1.6.5.3
Locus_12712_Transcript_2/2_Confidence_0.000_Length_925	CBM47	Lectin_C	0	0
Locus_8495_Transcript_1/1_Confidence_0.000_Length_1584	CE1	Lactamase_B/Beta-Casp	gi|170581110|ref|XP_001895540.1| cleavage and polyadenylation specificity factor	0
Locus_8733_Transcript_1/1_Confidence_0.000_Length_1191	GH72	MMR_HSR1	gi|324515570|gb|ADY46246.1| GTP-binding protein	0
Locus_18290_Transcript_1/2_Confidence_0.667_Length_1666	GT34	p450	gi|324512329|gb|ADY45110.1| Cytochrome P450 4C1	0
Locus_2408_Transcript_1/2_Confidence_0.667_Length_3683	CE11	DEAD	gi|170578892|ref|XP_001894585.1| DEAD/DEAH box helicase family protein	3.6.4.13
Locus_19900_Transcript_1/1_Confidence_0.000_Length_1047	CE11	Helicase_C/DUF4217	gi|66802950|ref|XP_635318.1| hypothetical protein DDB_G0291588	3.6.4.13
Locus_5314_Transcript_1/1_Confidence_0.000_Length_2474	GT7	CHGN	gi|324507235|gb|ADY43071.1| Chondroitin sulfate synthase 2, partial	0
Locus_17857_Transcript_1/1_Confidence_0.000_Length_1246	GT76	Mannosyl_trans2	gi|268567742|ref|XP_002640069.1| Hypothetical protein CBG12553	0
Locus_4358_Transcript_1/1_Confidence_0.000_Length_1623	GH116	DUF608	gi|324500616|gb|ADY40283.1| Non-lysosomal glucosylceramidase	0
Locus_12904_Transcript_1/1_Confidence_0.000_Length_341	GH3	Beta-lactamase	gi|324514928|gb|ADY46033.1| Beta-lactamase domain-containing protein 2, partial	0
Locus_6142_Transcript_1/1_Confidence_0.000_Length_3232	GH18	tRNA-synt_1	gi|268567019|ref|XP_002639870.1| C. briggsae CBR-IRS-2 protein	6.1.1.5
Locus_1703_Transcript_1/1_Confidence_0.000_Length_2378	GT48	MFS_1	gi|324508087|gb|ADY43418.1| MFS-type transporter C6orf192	0
Locus_4124_Transcript_1/1_Confidence_0.000_Length_1841	GH2	DS	gi|170579188|ref|XP_001894718.1| deoxyhypusine synthase	2.5.1.46
Locus_13392_Transcript_1/1_Confidence_0.000_Length_319	GH47	Glyco_hydro_47	gi|324506063|gb|ADY42596.1| Endoplasmic reticulum mannosyl-oligosaccharide 1,2-alpha-mannosidase	0
Locus_22346_Transcript_1/1_Confidence_0.000_Length_278	GH84	Peptidase_M24	gi|308498455|ref|XP_003111414.1| hypothetical protein CRE_03935	0
Locus_16058_Transcript_1/1_Confidence_0.000_Length_1893	CE11	DEAD/Helicase_C	gi|324507413|gb|ADY43143.1| ATP-dependent RNA helicase DDX17	3.6.4.13
Locus_6484_Transcript_1/2_Confidence_0.333_Length_1071	GT87	NUDIX	gi|324512043|gb|ADY44998.1| NADH pyrophosphatase	3.6.1.22
Locus_17181_Transcript_1/1_Confidence_0.000_Length_1259	GT41	Rab5-bind/TPR_12/TPR_12	gi|324502934|gb|ADY41282.1| Kinesin light chain	0
Locus_18414_Transcript_1/1_Confidence_0.000_Length_574	GT31	Adaptin_N	gi|324503950|gb|ADY41704.1| Coatomer subunit gamma	0
Locus_2279_Transcript_1/1_Confidence_0.000_Length_5586	GT2	Myosin_head/Myosin_tail_1/Myosin_tail_1/Myosin_tail_1/Myosin_tail_1/Myosin_tail_1/Myosin_tail_1/Myosin_tail_1	gi|17561652|ref|NP_505094.1| MYOsin heavy chain structural genes family member (myo-5)	0
Locus_662_Transcript_1/1_Confidence_0.000_Length_2384	GT66	STT3	gi|324501573|gb|ADY40698.1| Oligosaccharyl transferase subunit STT3	0
Locus_445_Transcript_1/1_Confidence_0.000_Length_6143	CE11	Helicase_C/dsRNA_bind/PAZ/Ribonuclease_3/Ribonuclease_3	gi|324500060|gb|ADY40039.1| Endoribonuclease dcr-1	0
Locus_1992_Transcript_1/1_Confidence_0.000_Length_2193	CBM13	Astacin	gi|324510612|gb|ADY44438.1| Zinc metalloproteinase nas-10	0
Locus_563_Transcript_1/1_Confidence_0.000_Length_176	GT2	Aminotran_3	gi|324506886|gb|ADY42927.1| Ornithine aminotransferase	0
Locus_4027_Transcript_1/1_Confidence_0.000_Length_1725	GH18	Glyco_hydro_18	gi|324504451|gb|ADY41923.1| Chitinase-like protein, partial	0
Locus_4980_Transcript_1/1_Confidence_0.000_Length_921	GT90	Thioredoxin	gi|324509357|gb|ADY43939.1| Protein disulfide-isomerase A4	0
Locus_3535_Transcript_1/2_Confidence_0.333_Length_1465	GT48	Sugar_tr/MFS_1	gi|220910901|ref|YP_002486210.1| sugar transporter	0
Locus_10227_Transcript_2/3_Confidence_0.333_Length_1543	GT48	RVT_1	gi|270015547|gb|EFA11995.1| hypothetical protein TcasGA2_TC005145	0
Locus_2732_Transcript_1/1_Confidence_0.000_Length_1283	GT48	AA_permease_2/AA_permease	gi|324505832|gb|ADY42499.1| Y+L amino acid transporter 2	0
Locus_1689_Transcript_1/1_Confidence_0.000_Length_1541	GH84	Peptidase_M24	gi|170588553|ref|XP_001899038.1| initiation factor 2-associated protein.	3.4.11.18
Locus_9298_Transcript_1/1_Confidence_0.000_Length_637	GT58	ALG3	gi|324509361|gb|ADY43940.1| Dolichyl-P-Man:Man(5)GlcNAc(2)-PP-dolichyl mannosyltransferase	0
Locus_21102_Transcript_1/1_Confidence_0.000_Length_969	GH92	adh_short/adh_short_C2	gi|324518773|gb|ADY47201.1| Dehydrogenase/reductase SDR family member 4	0
Locus_4372_Transcript_1/1_Confidence_0.000_Length_1806	GT10	Glyco_transf_10	gi|268532396|ref|XP_002631326.1| C. briggsae CBR-FUT-1 protein	0
Locus_16531_Transcript_1/1_Confidence_0.000_Length_551	GH47	Glyco_hydro_47	gi|324506383|gb|ADY42728.1| Mannosyl-oligosaccharide alpha-1,2-mannosidase isoform A	0
Locus_13864_Transcript_1/1_Confidence_0.000_Length_1083	GH5	Cellulase	gi|226433073|gb|ACO55952.1| beta-1,4-endoglucanase	3.2.1.4
Locus_65_Transcript_1/1_Confidence_0.000_Length_710	GT7	Glyco_transf_7N	gi|308498551|ref|XP_003111462.1| CRE-BRE-4 protein	0
Locus_26141_Transcript_1/1_Confidence_0.000_Length_365	CBM50	CAP	gi|14211968|gb|AAK55116.1| venom allergen-like protein	0
Locus_17124_Transcript_1/1_Confidence_0.000_Length_329	GT66	Pro_isomerase	gi|345494466|ref|XP_003427298.1| PREDICTED: peptidyl-prolyl cis-trans isomerase B-like	5.2.1.8
Locus_17899_Transcript_1/1_Confidence_0.000_Length_364	GH3	SNF	gi|324505725|gb|ADY42455.1| Sodium-dependent acetylcholine transporter	0
Locus_2164_Transcript_1/1_Confidence_0.000_Length_1084	GH31	Glyco_hydro_31	gi|324502207|gb|ADY40973.1| Maltase-glucoamylase	0
Locus_19409_Transcript_1/1_Confidence_0.000_Length_257	GH47	Glyco_hydro_47	gi|194906583|ref|XP_001981396.1| GG12040	0
Locus_8577_Transcript_1/1_Confidence_0.000_Length_464	GH47	Glyco_hydro_47	gi|312082843|ref|XP_003143612.1| hypothetical protein LOAG_08032	0
Locus_17668_Transcript_1/1_Confidence_0.000_Length_651	GT34	p450	gi|72001009|ref|NP_507679.2| CYtochrome P450 family member (cyp-33D3)	0
Locus_16604_Transcript_1/1_Confidence_0.000_Length_1332	CBM13	Astacin	gi|341886082|gb|EGT42017.1| CBN-NAS-6 protein	0
Locus_78_Transcript_1/1_Confidence_0.000_Length_1775	CE11	DEAD/Helicase_C	gi|312372785|gb|EFR20671.1| hypothetical protein AND_19720	3.6.4.13
Locus_16286_Transcript_1/1_Confidence_0.000_Length_951	GT34	p450	gi|93278147|gb|ABF06552.1| CYP4BJ1	0
Locus_493_Transcript_1/1_Confidence_0.000_Length_1617	GH31	TraB	0	0
Locus_17351_Transcript_1/1_Confidence_0.000_Length_385	GT57	Alg6_Alg8	gi|170591118|ref|XP_001900318.1| Probable dolichyl pyrophosphate Man9GlcNAc2 alpha-1,3-glucosyltransferase	0
Locus_2711_Transcript_1/1_Confidence_0.000_Length_1086	GT16	MGAT2	gi|324502668|gb|ADY41172.1| Alpha-1,6-mannosyl-glycoprotein 2-beta-N-acetylglucosaminyltransferase	0
Locus_1407_Transcript_1/1_Confidence_0.000_Length_1496	CE11	DEAD	gi|341900628|gb|EGT56563.1| CBN-CGH-1 protein	3.6.4.13
Locus_3119_Transcript_1/1_Confidence_0.000_Length_3280	GH3	SNF	gi|308461313|ref|XP_003092950.1| CRE-SNF-11 protein	0
Locus_7597_Transcript_1/1_Confidence_0.000_Length_1599	GT2	His_Phos_1	0	0
Locus_5_Transcript_1/2_Confidence_0.333_Length_1931	GT48	MFS_1	gi|17536337|ref|NP_495354.1| hypothetical protein T19D12.10	0
Locus_19965_Transcript_1/1_Confidence_0.000_Length_1557	GH18	tRNA-synt_1	gi|324501796|gb|ADY40796.1| Leucyl-tRNA synthetase	6.1.1.4
Locus_3669_Transcript_1/1_Confidence_0.000_Length_2272	GT48	OATP/MFS_1	gi|312075612|ref|XP_003140494.1| hypothetical protein LOAG_04909	0
Locus_1970_Transcript_2/2_Confidence_0.333_Length_393	GH47	Mmp37	gi|339248387|ref|XP_003373181.1| N-acetyltransferase	0
Locus_9098_Transcript_1/1_Confidence_0.000_Length_1639	CBM50	An_peroxidase	gi|324516106|gb|ADY46421.1| Peroxidase mlt-7, partial	0
Locus_17800_Transcript_1/1_Confidence_0.000_Length_1059	GT90	Filamin/Filamin	gi|339262620|ref|XP_003367315.1| putative filamin/ABP280 repeat-containing domain protein	0
Locus_9412_Transcript_1/1_Confidence_0.000_Length_1905	GT48	MFS_1	gi|341898691|gb|EGT54626.1| hypothetical protein CAEBREN_12515	0
Locus_11582_Transcript_2/3_Confidence_0.333_Length_1097	GT31	Fringe	gi|324512061|gb|ADY45005.1| Fringe glycosyltransferase	0
Locus_6724_Transcript_1/1_Confidence_0.000_Length_1378	GT66	Pro_isomerase/RRM_1	gi|324511081|gb|ADY44625.1| Peptidyl-prolyl cis-trans isomerase-like protein 4	5.2.1.8
Locus_766_Transcript_1/1_Confidence_0.000_Length_1629	GT2	Glycos_transf_2	gi|17553826|ref|NP_499504.1| GLYcosylation related family member (gly-8)	2.4.1.41
Locus_6238_Transcript_1/1_Confidence_0.000_Length_332	CBM13	HSP70	gi|12044387|gb|AAG47839.1|AF318605_1 heat shock protein 70	0
Locus_17132_Transcript_1/1_Confidence_0.000_Length_2279	CBM50	Peptidase_M14	gi|324513529|gb|ADY45558.1| Carboxypeptidase A2	0
Locus_5592_Transcript_1/3_Confidence_0.333_Length_5276	GT2	Myosin_head/Myosin_head/RhoGAP	gi|170585484|ref|XP_001897513.1| Heavy chain, unconventional myosin protein 7	0
Locus_10430_Transcript_1/1_Confidence_0.000_Length_752	GT1	FYVE	gi|268530936|ref|XP_002630594.1| C. briggsae CBR-AKA-1 protein	0
Locus_20186_Transcript_1/1_Confidence_0.000_Length_1194	GH27	MIP	gi|324517085|gb|ADY46722.1| Aquaporin-10	0
Locus_12279_Transcript_1/1_Confidence_0.000_Length_584	GH30	Glyco_hydro_30	gi|324510738|gb|ADY44488.1| Glucosylceramidase	0
Locus_14898_Transcript_1/1_Confidence_0.000_Length_1378	GH32	Glyco_hydro_32N	gi|190894377|ref|YP_001984670.1| beta-fructofuranosidase	0
Locus_15306_Transcript_1/1_Confidence_0.000_Length_458	CBM50	CAP	gi|14211968|gb|AAK55116.1| venom allergen-like protein	0
Locus_8448_Transcript_1/1_Confidence_0.000_Length_803	GH130	FAD_binding_6/NAD_binding_1	gi|67970439|dbj|BAE01562.1| unnamed protein product	1.6.2.2
Locus_6405_Transcript_1/1_Confidence_0.000_Length_251	GH29	Alpha_L_fucos	gi|71997700|ref|NP_510020.2| hypothetical protein W03G11.3	0
Locus_939_Transcript_2/2_Confidence_0.000_Length_1369	AA7	FAD_binding_4	gi|324511708|gb|ADY44867.1| D-2-hydroxyglutarate dehydrogenase	0
Locus_4350_Transcript_1/1_Confidence_0.000_Length_338	CE11	Helicase_C	gi|170578325|ref|XP_001894363.1| Helicase conserved C-terminal domain containing protein	0
Locus_20551_Transcript_1/1_Confidence_0.000_Length_248	GT10	Glyco_transf_10	gi|324511211|gb|ADY44672.1| Alpha-(1,3)-fucosyltransferase C	0
Locus_15310_Transcript_1/1_Confidence_0.000_Length_290	GH38	Glyco_hydro_38	gi|345490572|ref|XP_003426403.1| PREDICTED: lysosomal alpha-mannosidase-like isoform 2	0
Locus_8126_Transcript_1/1_Confidence_0.000_Length_926	GT1	PH	gi|324503507|gb|ADY41524.1| Serine/threonine-protein kinase akt-1	0
Locus_4308_Transcript_1/1_Confidence_0.000_Length_6895	CE11	SNF2_N/Helicase_C	gi|324499657|gb|ADY39859.1| Chromodomain-helicase-DNA-binding protein 8	3.6.4.12 | 1.6.5.3
Locus_11155_Transcript_1/1_Confidence_0.000_Length_206	GH47	Glyco_hydro_47	gi|221120593|ref|XP_002165962.1| PREDICTED: similar to predicted protein	0
Locus_18944_Transcript_1/1_Confidence_0.000_Length_1241	GT48	Sugar_tr	gi|341896379|gb|EGT52314.1| hypothetical protein CAEBREN_04243	0
Locus_112_Transcript_1/1_Confidence_0.000_Length_6230	GH33/CBM57	Cadherin/Cadherin/Cadherin/Laminin_G_2	gi|324499734|gb|ADY39894.1| Cadherin-4, partial	0
Locus_20492_Transcript_1/1_Confidence_0.000_Length_1155	CBM13	Astacin	gi|308491981|ref|XP_003108181.1| CRE-NAS-14 protein	0
Locus_16239_Transcript_1/1_Confidence_0.000_Length_1398	GH1	PMI_typeI	gi|324515778|gb|ADY46313.1| Mannose-6-phosphate isomerase	5.3.1.8
Locus_2616_Transcript_1/1_Confidence_0.000_Length_316	CBM13	HSP70	gi|324508968|gb|ADY43782.1| 78 kDa glucose-regulated protein	0
Locus_1363_Transcript_1/1_Confidence_0.000_Length_825	CBM50	An_peroxidase	gi|17537877|ref|NP_494777.1| MoLTing defective family member (mlt-7)	0
Locus_817_Transcript_1/1_Confidence_0.000_Length_2204	GT35	Phosphorylase	gi|32566204|ref|NP_872117.1| hypothetical protein T22F3.3	2.4.1.1
Locus_2337_Transcript_1/1_Confidence_0.000_Length_640	GT34	p450	gi|72001484|ref|NP_507688.2| CYtochrome P450 family member (cyp-42A1)	0
Locus_5280_Transcript_1/2_Confidence_0.333_Length_2203	GH3	SNF	gi|17555248|ref|NP_499043.1| DopAmine transporter family member (dat-1)	0
Locus_7666_Transcript_1/1_Confidence_0.000_Length_2849	GT5	GAF/PDEase_I	gi|353526317|sp|P91119.3|PDE5_CAEEL RecName: Full=Probable 3',5'-cyclic phosphodiesterase pde-5	3.1.4.17
Locus_412_Transcript_1/1_Confidence_0.000_Length_2319	GT48	MFS_1	gi|324508682|gb|ADY43662.1| Sialin	1.6.5.3
Locus_7476_Transcript_1/1_Confidence_0.000_Length_1003	GT66	Pro_isomerase	gi|312081310|ref|XP_003142973.1| cyclophilin	5.2.1.8
Locus_21144_Transcript_1/1_Confidence_0.000_Length_446	GT4	Acyltransferase	gi|341903133|gb|EGT59068.1| hypothetical protein CAEBREN_28319	0
Locus_8277_Transcript_3/3_Confidence_0.200_Length_351	CE10	FMO-like	gi|241802176|ref|XP_002414517.1| flavin-containing monooxygenase, putative	0
Locus_16117_Transcript_1/1_Confidence_0.000_Length_945	CE1	Esterase	gi|324520619|gb|ADY47680.1| S-formylglutathione hydrolase	0
Locus_22244_Transcript_1/1_Confidence_0.000_Length_406	GT90	Thioredoxin	gi|341897004|gb|EGT52939.1| CBN-TAG-320 protein	0
Locus_3360_Transcript_1/1_Confidence_0.000_Length_1933	GT55	Ank_2/Ank_2/Ank_4/Ank_2	gi|324501541|gb|ADY40684.1| KN motif and ankyrin repeat domain-containing protein 1	0
Locus_4766_Transcript_1/1_Confidence_0.000_Length_2590	GH13	Alpha-amylase	gi|324506274|gb|ADY42683.1| Oligo-1,6-glucosidase	1.6.5.3
Locus_4443_Transcript_1/2_Confidence_0.333_Length_1874	GT90	zf-C3HC4_3	gi|324513172|gb|ADY45421.1| RING finger protein 157, partial	0
Locus_10208_Transcript_1/1_Confidence_0.000_Length_248	GT10	Glyco_transf_10	gi|312079956|ref|XP_003142395.1| fucosyl transferase	0
Locus_8770_Transcript_1/1_Confidence_0.000_Length_759	GT2	His_Phos_1	gi|324521362|gb|ADY47839.1| Serine/threonine-protein phosphatase Pgam5, partial	3.1.3.16
Locus_12849_Transcript_1/1_Confidence_0.000_Length_755	GT1	FYVE	gi|308502876|ref|XP_003113622.1| CRE-AKA-1 protein	0
Locus_5056_Transcript_1/1_Confidence_0.000_Length_3729	CBM50	I-set/I-set/An_peroxidase	gi|324501010|gb|ADY40455.1| Peroxidasin	1.11.1.7
Locus_18171_Transcript_1/1_Confidence_0.000_Length_1264	CE11	DEAD	gi|312066551|ref|XP_003136324.1| RNA helicase	3.6.4.13
Locus_8813_Transcript_1/1_Confidence_0.000_Length_1167	GT41	Acetyltransf_1	gi|324507863|gb|ADY43324.1| Myosin regulatory light chain	0
Locus_6745_Transcript_1/1_Confidence_0.000_Length_2584	CBM57	Cadherin	gi|71980534|ref|NP_001021110.1| CAlSYntenin/Alcadein homolog family member (casy-1)	0
Locus_17839_Transcript_1/1_Confidence_0.000_Length_1897	CE11	Helicase_C	gi|324499858|gb|ADY39949.1| Helicase	0
Locus_4595_Transcript_1/1_Confidence_0.000_Length_406	GH37	Trehalase	gi|324508374|gb|ADY43535.1| Trehalase	0
Locus_916_Transcript_1/1_Confidence_0.000_Length_1635	GT1	PH	gi|324514955|gb|ADY46042.1| Oxysterol-binding protein-related protein 11, partial	0
Locus_19879_Transcript_1/1_Confidence_0.000_Length_1960	CBM13	HSP70	gi|324501422|gb|ADY40634.1| Hypoxia up-regulated protein 1	0
Locus_12581_Transcript_1/1_Confidence_0.000_Length_504	GT43	Glyco_transf_43	gi|170590586|ref|XP_001900053.1| gactosylgalactosylxylosylprotein 3-beta-glucuronosyltransferase	0
Locus_3959_Transcript_1/1_Confidence_0.000_Length_2997	GH132	C1_1/CNH	gi|324500078|gb|ADY40047.1| Serine/threonine-protein kinase MRCK beta	0
Locus_9512_Transcript_1/1_Confidence_0.000_Length_427	CBM21	CBM_21	gi|324505784|gb|ADY42480.1| Protein phosphatase 1 regulatory subunit 3B	0
Locus_3990_Transcript_1/1_Confidence_0.000_Length_876	GT87	NUDIX	gi|328712036|ref|XP_001948238.2| PREDICTED: diphosphoinositol polyphosphate phosphohydrolase 2-like isoform 1	0
Locus_1806_Transcript_1/1_Confidence_0.000_Length_1142	CBM13/GT2	Glycos_transf_2/Ricin_B_lectin	gi|170589103|ref|XP_001899313.1| glycosyl transferase, group 2 family protein	2.4.1.41
Locus_7993_Transcript_1/2_Confidence_0.333_Length_2046	GT48	Sugar_tr	gi|309362490|emb|CAP27983.2| hypothetical protein CBG_08087	0
Locus_5371_Transcript_2/2_Confidence_0.333_Length_1402	GT64	Glyco_transf_64	gi|268574688|ref|XP_002642323.1| C. briggsae CBR-RIB-2 protein	0
Locus_3240_Transcript_1/1_Confidence_0.000_Length_1332	GH37	Trehalase	gi|324507579|gb|ADY43213.1| Trehalase	0
Locus_19226_Transcript_1/1_Confidence_0.000_Length_1547	GT48	MFS_1	gi|170581481|ref|XP_001895700.1| Major Facilitator Superfamily protein	0
Locus_1252_Transcript_1/1_Confidence_0.000_Length_2835	GT48	MFS_1/PTR2	gi|341887166|gb|EGT43101.1| hypothetical protein CAEBREN_30646	0
Locus_13337_Transcript_1/1_Confidence_0.000_Length_294	GT34	p450	gi|355560479|gb|EHH17165.1| hypothetical protein EGK_13498	0
Locus_18050_Transcript_1/1_Confidence_0.000_Length_2222	GT31	Adaptin_N/Alpha_adaptinC2/Alpha_adaptin_C	gi|324501404|gb|ADY40626.1| AP-2 complex subunit alpha-2	0
Locus_4853_Transcript_1/1_Confidence_0.000_Length_1613	GT31	Fringe	gi|25149885|ref|NP_499293.2| hypothetical protein C38H2.2	2.4.1.122
Locus_3406_Transcript_1/2_Confidence_0.667_Length_529	AA3	DAO	gi|17565764|ref|NP_503730.1| hypothetical protein Y45G12B.3	0
Locus_6395_Transcript_1/1_Confidence_0.000_Length_705	GT4	Glycos_transf_1/Glyco_trans_1_4	gi|170590340|ref|XP_001899930.1| N-acetylglucosaminyl-phosphatidylinositol biosynthetic protein, putative	0
Locus_4686_Transcript_1/1_Confidence_0.000_Length_229	CBM13	FRG1	gi|170595719|ref|XP_001902493.1| FRG1 protein homolog	0
Locus_2015_Transcript_1/1_Confidence_0.000_Length_1698	CBM21	CBM_21	gi|324505784|gb|ADY42480.1| Protein phosphatase 1 regulatory subunit 3B	0
Locus_657_Transcript_1/1_Confidence_0.000_Length_1772	AA10	ubiquitin	gi|324509590|gb|ADY44029.1| Ubiquilin-1	0
Locus_944_Transcript_1/1_Confidence_0.000_Length_1254	GT50	Cyclin_N/Cyclin_C	gi|324503516|gb|ADY41527.1| G2/mitotic-specific cyclin-B3	0
Locus_1081_Transcript_1/1_Confidence_0.000_Length_2251	CE11	DEAD/Helicase_C/DBP10CT	gi|341892664|gb|EGT48599.1| hypothetical protein CAEBREN_09605	3.6.4.13
Locus_5248_Transcript_1/1_Confidence_0.000_Length_731	GH92	adh_short/KR/adh_short_C2	gi|2492744|sp|Q59787.1|DHSO_RHOSH RecName: Full=Sorbitol dehydrogenase; AltName: Full=L-iditol 2-dehydrogenase; AltName: Full=Polyol dehydrogenase	0
Locus_5289_Transcript_1/1_Confidence_0.000_Length_1277	GH18	Na_Ca_ex	gi|115534227|ref|NP_499147.3| Na/Ca eXchangers family member (ncx-7)	0
Locus_18790_Transcript_1/1_Confidence_0.000_Length_350	GH18	Na_Ca_ex	gi|341893241|gb|EGT49176.1| CBN-NCX-1 protein	0
Locus_24099_Transcript_1/1_Confidence_0.000_Length_227	GT9	CTP_transf_2	gi|324502637|gb|ADY41159.1| Ethanolamine-phosphate cytidylyltransferase	0
Locus_18622_Transcript_1/1_Confidence_0.000_Length_720	GT57	WAC_Acf1_DNA_bd	gi|291227755|ref|XP_002733848.1| PREDICTED: hypothetical protein	0
Locus_628_Transcript_1/1_Confidence_0.000_Length_372	CE11	Helicase_C	gi|324502932|gb|ADY41281.1| ATP-dependent RNA helicase cgh-1	3.6.4.13
Locus_18320_Transcript_1/1_Confidence_0.000_Length_462	GT31	Gal-bind_lectin	gi|324508171|gb|ADY43452.1| 32 kDa beta-galactoside-binding lectin lec-3	0
Locus_2304_Transcript_2/4_Confidence_0.333_Length_3394	GT48	Sugar_tr	gi|359767375|ref|ZP_09271164.1| putative inositol transporter	1.6.5.3
Locus_16597_Transcript_1/1_Confidence_0.000_Length_321	GT2	Aminotran_3	gi|324506886|gb|ADY42927.1| Ornithine aminotransferase	0
Locus_746_Transcript_1/1_Confidence_0.000_Length_2086	GT48	MFS_1	gi|324512157|gb|ADY45043.1| Unknown, partial	0
Locus_3593_Transcript_1/1_Confidence_0.000_Length_2292	CE11	DEAD/Helicase_C	gi|170593039|ref|XP_001901272.1| DEAD	3.6.4.13
Locus_25721_Transcript_1/1_Confidence_0.000_Length_626	GT31	Galactosyl_T	gi|260825333|ref|XP_002607621.1| hypothetical protein BRAFLDRAFT_208010	0
Locus_19930_Transcript_1/1_Confidence_0.000_Length_506	CBM48	DnaJ	gi|324517042|gb|ADY46710.1| Cysteine string protein	0
Locus_1244_Transcript_2/2_Confidence_0.333_Length_753	GT50	PIG-U	0	0
Locus_3016_Transcript_1/2_Confidence_0.333_Length_622	GH92	adh_short_C2	gi|338533060|ref|YP_004666394.1| short chain dehydrogenase	0
Locus_16434_Transcript_1/1_Confidence_0.000_Length_717	GH20	Glyco_hydro_20	gi|324528561|gb|ADY48924.1| Hexosaminidase D, partial	0
Locus_1633_Transcript_1/2_Confidence_0.667_Length_3304	GT1	PH/ArfGap/Ank_2/Ank_2	gi|324505153|gb|ADY42220.1| Arf-GAP with coiled-coil, ANK repeat and PH domain-containing protein 2	0
Locus_23178_Transcript_1/1_Confidence_0.000_Length_597	GH92	adh_short/adh_short_C2	gi|170591170|ref|XP_001900343.1| oxidoreductase, short chain dehydrogenase/reductase family protein	0
Locus_17542_Transcript_1/1_Confidence_0.000_Length_2584	CBM50	An_peroxidase	gi|324505274|gb|ADY42269.1| Peroxidase mlt-7	0
Locus_17256_Transcript_1/1_Confidence_0.000_Length_1412	GH85	Glyco_hydro_85	gi|324510305|gb|ADY44307.1| Cytosolic endo-beta-N-acetylglucosaminidase	0
Locus_416_Transcript_1/1_Confidence_0.000_Length_1672	GT90	CH/CH/Filamin	gi|196016379|ref|XP_002118042.1| hypothetical protein TRIADDRAFT_62084	0
Locus_16432_Transcript_1/1_Confidence_0.000_Length_1814	CBM13	HSP70	gi|324501422|gb|ADY40634.1| Hypoxia up-regulated protein 1	0
Locus_1614_Transcript_1/1_Confidence_0.000_Length_902	GT20	Ctr	gi|133901670|ref|NP_001076608.1| hypothetical protein K12C11.7	0
Locus_2674_Transcript_1/1_Confidence_0.000_Length_998	CBM50	An_peroxidase	gi|324506236|gb|ADY42667.1| Peroxidase mlt-7, partial	0
Locus_2908_Transcript_1/1_Confidence_0.000_Length_1163	GT50	Cyclin_N	gi|324512855|gb|ADY45308.1| G2/mitotic-specific cyclin-B	0
Locus_12408_Transcript_1/1_Confidence_0.000_Length_708	GT34	p450	gi|341874782|gb|EGT30717.1| hypothetical protein CAEBREN_08589	0
Locus_8156_Transcript_1/1_Confidence_0.000_Length_1984	GT90	Filamin	gi|324499625|gb|ADY39843.1| Filamin-C	0
Locus_17677_Transcript_1/1_Confidence_0.000_Length_2752	GT90	Neuralized/Neuralized/zf-C3HC4_3/zf-C3HC4_2	gi|324502644|gb|ADY41162.1| Protein neuralized	0
Locus_23714_Transcript_1/1_Confidence_0.000_Length_656	CBM48	DnaJ	gi|328866795|gb|EGG15178.1| hypothetical protein DFA_10004	0
Locus_6484_Transcript_2/2_Confidence_0.000_Length_1080	GT87	NUDIX	gi|324512043|gb|ADY44998.1| NADH pyrophosphatase	3.6.1.22
Locus_3411_Transcript_1/1_Confidence_0.000_Length_775	GT49	SDF	gi|324513836|gb|ADY45667.1| Sodium-dependent excitatory amino acid transporter glt-6, partial	0
Locus_14562_Transcript_1/1_Confidence_0.000_Length_2050	CE11	DEAD/rRNA_proc-arch	gi|312079065|ref|XP_003142013.1| hypothetical protein LOAG_06429	3.6.4.13
Locus_19646_Transcript_1/1_Confidence_0.000_Length_772	GH10/CBM1	SprT-like	gi|91080035|ref|XP_972573.1| PREDICTED: similar to Zinc finger RAD18 domain-containing protein C1orf124	0
Locus_1870_Transcript_1/1_Confidence_0.000_Length_1161	GT48	Sugar_tr	gi|309362490|emb|CAP27983.2| hypothetical protein CBG_08087	0
Locus_13564_Transcript_1/1_Confidence_0.000_Length_567	GT41	Acetyltransf_1	gi|324530305|gb|ADY49086.1| Diamine acetyltransferase 2	0
Locus_2327_Transcript_1/1_Confidence_0.000_Length_2519	GT20	Glyco_transf_20	gi|324501512|gb|ADY40672.1| Alpha,alpha-trehalose-phosphate synthase UDP-forming 2	0
Locus_4057_Transcript_1/1_Confidence_0.000_Length_1074	GH116	GBA2_N	gi|324500616|gb|ADY40283.1| Non-lysosomal glucosylceramidase	0
Locus_23307_Transcript_1/1_Confidence_0.000_Length_268	CBM13	FRG1	gi|170595719|ref|XP_001902493.1| FRG1 protein homolog	0
Locus_1696_Transcript_1/1_Confidence_0.000_Length_3036	GT55	BTB/Ank_2/Ank_2/Ank_2/Ank_4	gi|324501068|gb|ADY40481.1| Ankyrin repeat and FYVE domain-containing protein 1	0
Locus_753_Transcript_1/1_Confidence_0.000_Length_1820	GT48	AA_permease_2/AA_permease	gi|324510183|gb|ADY44261.1| Y+L amino acid transporter 2	0
Locus_9422_Transcript_1/1_Confidence_0.000_Length_535	CBM48	DnaJ	gi|353243669|emb|CCA75182.1| related to DnaJ protein	0
Locus_924_Transcript_1/1_Confidence_0.000_Length_1520	CE11	Helicase_C	gi|312066551|ref|XP_003136324.1| RNA helicase	3.6.4.13
Locus_6180_Transcript_1/1_Confidence_0.000_Length_2286	CE4	ATP-grasp_4/CPSase_L_D2/ATP-grasp/Dala_Dala_lig_C/Biotin_carb_C/HMGL-like	gi|341904465|gb|EGT60298.1| CBN-PYC-1 protein	0
Locus_19803_Transcript_1/1_Confidence_0.000_Length_358	GT48	Sugar_tr	gi|324508583|gb|ADY43622.1| Proton myo-inositol cotransporter	0
Locus_3429_Transcript_1/1_Confidence_0.000_Length_666	GT1	FYVE	gi|312074893|ref|XP_003140174.1| Plekhf2 protein	0
Locus_2035_Transcript_1/1_Confidence_0.000_Length_1363	GT3	Glycogen_syn	gi|13506789|gb|AAK28335.1| glycogen synthase	0
Locus_17613_Transcript_1/1_Confidence_0.000_Length_2253	GT1	UDPGT	gi|324504413|gb|ADY41907.1| UDP-glucuronosyltransferase ugt-50	0
Locus_4303_Transcript_1/1_Confidence_0.000_Length_1840	GT48	AA_permease_2/AA_permease	gi|324510183|gb|ADY44261.1| Y+L amino acid transporter 2	0
Locus_16266_Transcript_1/1_Confidence_0.000_Length_565	CBM13	Astacin	gi|313233691|emb|CBY09861.1| unnamed protein product	0
Locus_3815_Transcript_1/1_Confidence_0.000_Length_1599	GH30	Glyco_hydro_30	gi|324510738|gb|ADY44488.1| Glucosylceramidase	0
Locus_21198_Transcript_1/1_Confidence_0.000_Length_751	GH72	MMR_HSR1	gi|124024977|ref|YP_001014093.1| tRNA modification GTPase TrmE	0
Locus_2648_Transcript_1/1_Confidence_0.000_Length_784	GH76	ADH_N/ADH_zinc_N	gi|324512101|gb|ADY45022.1| Alcohol dehydrogenase class-3	1.1.1.1
Locus_5361_Transcript_1/1_Confidence_0.000_Length_2031	GH43	SRF-TF	gi|268567714|ref|XP_002640062.1| C. briggsae CBR-UNC-120 protein	0
Locus_4026_Transcript_1/1_Confidence_0.000_Length_2684	CE11	SNF2_N/Helicase_C	gi|312071167|ref|XP_003138483.1| hypothetical protein LOAG_02898	3.6.4.12
Locus_2447_Transcript_1/1_Confidence_0.000_Length_3085	CE11	DEAD/Helicase_C	gi|341889852|gb|EGT45787.1| hypothetical protein CAEBREN_01169	3.6.4.12
Locus_12921_Transcript_1/1_Confidence_0.000_Length_230	GT30	Methyltransf_4	gi|344267526|ref|XP_003405617.1| PREDICTED: LOW QUALITY PROTEIN: tRNA (guanine-N(7)-)-methyltransferase-like	0
Locus_4969_Transcript_1/1_Confidence_0.000_Length_1203	CBM20	EF_hand_5/EF_hand_5/EF_hand_6	gi|312085829|ref|XP_003144835.1| hypothetical protein LOAG_09259	0
Locus_6328_Transcript_1/1_Confidence_0.000_Length_1379	GT90	Thioredoxin	gi|324509716|gb|ADY44074.1| Protein disulfide-isomerase TMX3	0
Locus_15366_Transcript_1/1_Confidence_0.000_Length_7978	GT48	RVT_1	gi|308462409|ref|XP_003093488.1| hypothetical protein CRE_26779	2.7.7.49
Locus_8420_Transcript_1/1_Confidence_0.000_Length_1707	GH30	Glyco_hydro_30	gi|324510738|gb|ADY44488.1| Glucosylceramidase	0
Locus_19611_Transcript_1/1_Confidence_0.000_Length_276	GH29	Alpha_L_fucos	gi|115676796|ref|XP_796773.2| PREDICTED: hypothetical protein	0
Locus_11119_Transcript_1/1_Confidence_0.000_Length_673	CE11	DEAD	gi|312097317|ref|XP_003148938.1| hypothetical protein LOAG_13381	3.6.4.13
Locus_5880_Transcript_1/1_Confidence_0.000_Length_1561	GH1	PMI_typeI	gi|324512136|gb|ADY45035.1| Mannose-6-phosphate isomerase	0
Locus_1697_Transcript_2/2_Confidence_0.333_Length_4967	GT24	UDP-g_GGTase	gi|170586532|ref|XP_001898033.1| UDP-glucose:Glycoprotein Glucosyltransferase containing protein	0
Locus_9860_Transcript_1/1_Confidence_0.000_Length_571	GT41	TPR_11	gi|324517528|gb|ADY46848.1| STIP1y and U box-containing protein 1	0
Locus_7193_Transcript_1/1_Confidence_0.000_Length_2073	GT48	Sugar_tr/MFS_1	gi|312086737|ref|XP_003145195.1| hypothetical protein LOAG_09617	0
Locus_3991_Transcript_1/1_Confidence_0.000_Length_1771	CBM22	Peptidase_M84/Reprolysin_4/Reprolysin/Reprolysin_3/Disintegrin/ADAM_CR	gi|324502253|gb|ADY40992.1| Disintegrin and metalloproteinase domain-containing protein 19	0
Locus_7_Transcript_1/1_Confidence_0.000_Length_979	CE11	Helicase_C	gi|324506146|gb|ADY42632.1| ATP-dependent RNA helicase DDX4	3.6.4.13
Locus_23530_Transcript_1/1_Confidence_0.000_Length_634	GH18	tRNA-synt_1	gi|255579057|ref|XP_002530379.1| valyl-tRNA synthetase, putative	6.1.1.9
Locus_18066_Transcript_1/1_Confidence_0.000_Length_1351	GT34	DUF273	gi|341883815|gb|EGT39750.1| hypothetical protein CAEBREN_14819	0
Locus_22232_Transcript_1/1_Confidence_0.000_Length_263	CE11	DEAD	gi|168023770|ref|XP_001764410.1| predicted protein	0
Locus_24980_Transcript_1/1_Confidence_0.000_Length_416	GH109	GFO_IDH_MocA	gi|47550751|ref|NP_999900.1| dihydrodiol dehydrogenase (dimeric), like	0
Locus_8502_Transcript_1/1_Confidence_0.000_Length_314	GT2	His_Phos_1	gi|341880688|gb|EGT36623.1| hypothetical protein CAEBREN_23820	0
Locus_7728_Transcript_1/1_Confidence_0.000_Length_2156	GT48	Sugar_tr/MFS_1	gi|324504622|gb|ADY41995.1| Organic cation transporter-like protein	0
Locus_6147_Transcript_1/1_Confidence_0.000_Length_905	GT1	FYVE	gi|324501068|gb|ADY40481.1| Ankyrin repeat and FYVE domain-containing protein 1	0
Locus_20280_Transcript_1/1_Confidence_0.000_Length_769	GH1	Polysacc_synt_2/Epimerase/3Beta_HSD	gi|324510967|gb|ADY44577.1| Rhamnose biosynthetic enzyme 2	0
Locus_22833_Transcript_1/1_Confidence_0.000_Length_248	GH84	Peptidase_M24	gi|91092262|ref|XP_967283.1| PREDICTED: similar to methionine aminopeptidase	0
Locus_2688_Transcript_1/1_Confidence_0.000_Length_2243	GH84	Peptidase_M24	gi|324505242|gb|ADY42256.1| Xaa-Pro aminopeptidase 1	0
Locus_16578_Transcript_1/2_Confidence_0.667_Length_1595	GT48	Sugar_tr	gi|308487056|ref|XP_003105724.1| hypothetical protein CRE_17958	0
Locus_1309_Transcript_1/1_Confidence_0.000_Length_1292	GT11	Apyrase	gi|312067754|ref|XP_003136892.1| calcium activated nucleotidase 1	0
Locus_526_Transcript_1/1_Confidence_0.000_Length_2404	CE11	SNF2_N/Helicase_C	gi|312079660|ref|XP_003142270.1| transcription activator	3.6.4.12
Locus_521_Transcript_1/2_Confidence_0.333_Length_1013	GT7	Glyco_transf_7N/Glyco_transf_7C	gi|148238243|ref|NP_001088777.1| uncharacterized protein LOC496041	0
Locus_8826_Transcript_1/1_Confidence_0.000_Length_401	GT34	p450	gi|341886011|gb|EGT41946.1| hypothetical protein CAEBREN_17928	0
Locus_3389_Transcript_1/1_Confidence_0.000_Length_1076	GT31	Gal-bind_lectin/Gal-bind_lectin	gi|7542332|gb|AAF63405.1|AF105968_1 galectin	0
Locus_5703_Transcript_1/1_Confidence_0.000_Length_1936	CE11	DEAD	gi|170582192|ref|XP_001896019.1| helicase	3.6.4.13
Locus_16899_Transcript_1/1_Confidence_0.000_Length_777	GT27/CBM13	Col_cuticle_N	gi|7619741|emb|CAB88204.1| putative cuticular collagen	0
Locus_1976_Transcript_1/1_Confidence_0.000_Length_2410	CBM13	Astacin/CUB	gi|56112372|gb|AAV71152.1| mp1	3.4.24.21
Locus_22882_Transcript_1/1_Confidence_0.000_Length_286	GT4	Acyltransferase	gi|312102867|ref|XP_003150017.1| hypothetical protein LOAG_14472	0
Locus_8281_Transcript_1/1_Confidence_0.000_Length_458	GT66	Pro_isomerase	gi|312083829|ref|XP_003144025.1| hypothetical protein LOAG_08445	5.2.1.8
Locus_6336_Transcript_1/1_Confidence_0.000_Length_817	GT34	p450	gi|72001484|ref|NP_507688.2| CYtochrome P450 family member (cyp-42A1)	0
Locus_1143_Transcript_1/1_Confidence_0.000_Length_1376	CBM57	Cadherin	gi|170584276|ref|XP_001896931.1| Cadherin domain containing protein	0
Locus_21335_Transcript_1/1_Confidence_0.000_Length_215	CBM54	Transglut_core	gi|224045388|ref|XP_002197572.1| PREDICTED: N-glycanase 1 isoform 2	0
Locus_13798_Transcript_1/1_Confidence_0.000_Length_278	GT2	tRNA-synt_1e	gi|157105607|ref|XP_001648945.1| cysteinyl-tRNA synthetase	6.1.1.16
Locus_5493_Transcript_2/3_Confidence_0.333_Length_2971	GT48	MFS_1	gi|170585872|ref|XP_001897706.1| vesicular acetylcholine transporter unc-17	0
Locus_3091_Transcript_3/3_Confidence_0.333_Length_1200	GT90	Thioredoxin/Thioredoxin	gi|324501602|gb|ADY40710.1| DnaJ subfamily C member 10	0
Locus_1639_Transcript_1/1_Confidence_0.000_Length_4149	CE11	DEAD/Helicase_C	gi|324502503|gb|ADY41102.1| Helicase POLQ-like protein	3.6.4.12
Locus_223_Transcript_1/1_Confidence_0.000_Length_2020	GT35	Phosphorylase	gi|324501938|gb|ADY40857.1| Glycogen phosphorylase	2.4.1.1
Locus_20540_Transcript_1/1_Confidence_0.000_Length_310	GH35	Glyco_hydro_35	gi|324507659|gb|ADY43243.1| Beta-galactosidase	0
Locus_7520_Transcript_1/1_Confidence_0.000_Length_1023	GH84	Peptidase_M24	gi|158286795|ref|XP_308929.4| AGAP006817-PA	0
Locus_16143_Transcript_1/1_Confidence_0.000_Length_2197	GH18	tRNA-synt_1g/tRNA-synt_1/tRNA-synt_1	gi|324503594|gb|ADY41558.1| Leucyl-tRNA synthetase	6.1.1.4
Locus_3373_Transcript_1/1_Confidence_0.000_Length_1652	GT10	Glyco_transf_10	gi|170594655|ref|XP_001902079.1| Fucosyl transferase family protein	0
Locus_18610_Transcript_1/1_Confidence_0.000_Length_702	GH92	adh_short/adh_short_C2	gi|2492744|sp|Q59787.1|DHSO_RHOSH RecName: Full=Sorbitol dehydrogenase; AltName: Full=L-iditol 2-dehydrogenase; AltName: Full=Polyol dehydrogenase	0
Locus_18388_Transcript_1/1_Confidence_0.000_Length_1097	GH35	Glyco_hydro_35	gi|324509196|gb|ADY43870.1| Beta-galactosidase	0
Locus_13622_Transcript_1/1_Confidence_0.000_Length_278	GT2	tRNA-synt_1e	gi|157105607|ref|XP_001648945.1| cysteinyl-tRNA synthetase	6.1.1.16
Locus_512_Transcript_1/1_Confidence_0.000_Length_1005	AA3	Pyr_redox/Pyr_redox_2/Pyr_redox_dim	gi|309355736|emb|CAP38335.2| hypothetical protein CBG_21577	1.8.1.4
Locus_6052_Transcript_1/1_Confidence_0.000_Length_2132	GH3	SNF	gi|308473095|ref|XP_003098773.1| CRE-MOD-5 protein	0
Locus_4668_Transcript_1/1_Confidence_0.000_Length_1680	CBM13	Astacin	gi|341887795|gb|EGT43730.1| CBN-NAS-9 protein	3.4.24.21
Locus_16565_Transcript_1/1_Confidence_0.000_Length_1013	CBM13	PI-PLC-X	gi|268536096|ref|XP_002633183.1| C. briggsae CBR-PLC-4 protein	0
Locus_3490_Transcript_1/1_Confidence_0.000_Length_1220	CBM50	Propep_M14/Peptidase_M14	gi|324508515|gb|ADY43594.1| Carboxypeptidase A2	0
Locus_15011_Transcript_1/1_Confidence_0.000_Length_459	CE10	FMO-like	gi|341881847|gb|EGT37782.1| hypothetical protein CAEBREN_29039	0
Locus_1941_Transcript_1/2_Confidence_0.667_Length_1465	GH29	Alpha_L_fucos	gi|309358356|emb|CAP34201.2| hypothetical protein CBG_16208	3.2.1.51
Locus_5871_Transcript_1/1_Confidence_0.000_Length_1759	GT26	Sulfate_transp/STAS	gi|324506210|gb|ADY42658.1| Sulfate permease family protein 3	0
Locus_16699_Transcript_1/1_Confidence_0.000_Length_1398	GT1	DAGAT	gi|348551424|ref|XP_003461530.1| PREDICTED: 2-acylglycerol O-acyltransferase 2-like	0
Locus_15281_Transcript_1/1_Confidence_0.000_Length_380	GT34	p450	gi|357135619|ref|XP_003569406.1| PREDICTED: secologanin synthase-like	0
Locus_2194_Transcript_1/1_Confidence_0.000_Length_733	GT14	Branch	gi|341893653|gb|EGT49588.1| hypothetical protein CAEBREN_16662	0
Locus_4177_Transcript_1/1_Confidence_0.000_Length_3085	GH132	FCH	gi|170584534|ref|XP_001897054.1| Fes/CIP4 homology domain containing protein	0
Locus_4432_Transcript_1/1_Confidence_0.000_Length_932	GH35	Glyco_hydro_35	gi|312090917|ref|XP_003146794.1| hypothetical protein LOAG_11223	0
Locus_19899_Transcript_1/1_Confidence_0.000_Length_934	GT48	MFS_1	gi|324509437|gb|ADY43970.1| MFS-type transporter	0
Locus_7479_Transcript_1/1_Confidence_0.000_Length_1906	GT48	AA_permease_2/AA_permease	gi|7497994|pir||T15226 hypothetical protein C55C2.5 - Caenorhabditis elegans	0
Locus_38_Transcript_1/1_Confidence_0.000_Length_1179	CE11	DEAD/Helicase_C	gi|170578338|ref|XP_001894368.1| ATP-dependent helicase DDX48	3.6.4.13
Locus_2046_Transcript_1/1_Confidence_0.000_Length_788	CBM48	DnaJ	gi|324504302|gb|ADY41858.1| DnaJ subfamily C member 3	0
Locus_7370_Transcript_3/3_Confidence_0.000_Length_714	GT49	SDF	gi|268537186|ref|XP_002633729.1| C. briggsae CBR-GLT-3 protein	0
Locus_19639_Transcript_1/1_Confidence_0.000_Length_723	GH63	Glyco_hydro_63	gi|324503745|gb|ADY41621.1| Mannosyl-oligosaccharide glucosidase	0
Locus_16837_Transcript_1/1_Confidence_0.000_Length_1292	GH65	Hydrolase_like2/Hydrolase	gi|324503853|gb|ADY41667.1| Calcium-transporting ATPase sarcoplasmic/endoplasmic reticulum type, partial	3.6.3.8
Locus_11536_Transcript_1/1_Confidence_0.000_Length_1560	GT48	MFS_1	gi|308502127|ref|XP_003113248.1| CRE-EAT-4 protein	0
Locus_3603_Transcript_1/1_Confidence_0.000_Length_765	GH30	Glyco_hydro_30	gi|170586296|ref|XP_001897915.1| O-Glycosyl hydrolase family 30 protein	0
Locus_4828_Transcript_1/1_Confidence_0.000_Length_836	CBM32	Oxidored_molyb/Mo-co_dimer	gi|71992535|ref|NP_001024735.1| hypothetical protein H13N06.4	0
Locus_4468_Transcript_2/3_Confidence_0.333_Length_1699	GT2	His_Phos_1	0	0
Locus_2835_Transcript_1/1_Confidence_0.000_Length_1637	GT34	p450	gi|341875113|gb|EGT31048.1| hypothetical protein CAEBREN_04660	0
Locus_15226_Transcript_1/2_Confidence_0.333_Length_3930	GH38	rve	gi|341900940|gb|EGT56875.1| hypothetical protein CAEBREN_08551	0
Locus_3454_Transcript_1/1_Confidence_0.000_Length_1154	GT13	GNT-I	gi|324507223|gb|ADY43065.1| Alpha-1,3-mannosyl-glycoprotein 2-beta-N-acetylglucosaminyltransferase	0
Locus_2285_Transcript_1/1_Confidence_0.000_Length_2396	GT90	Thioredoxin/Evr1_Alr	gi|268536686|ref|XP_002633478.1| Hypothetical protein CBG06249	0
Locus_12648_Transcript_1/1_Confidence_0.000_Length_320	CE11	Helicase_C	gi|170582010|ref|XP_001895938.1| ATP-dependent RNA helicase DDX18	0
Locus_369_Transcript_1/1_Confidence_0.000_Length_1472	CBM13	HSP70/HSP70	gi|324506095|gb|ADY42610.1| Unknown, partial	0
Locus_16921_Transcript_1/1_Confidence_0.000_Length_2505	CE11	DEAD	gi|324501737|gb|ADY40770.1| ATP-dependent RNA helicase DDX58	0
Locus_17606_Transcript_1/1_Confidence_0.000_Length_1325	GH20	Glyco_hydro_20	gi|268578603|ref|XP_002644284.1| C. briggsae CBR-HEX-1 protein	0
Locus_8366_Transcript_1/1_Confidence_0.000_Length_1787	GT92	Asp_protease	gi|170586378|ref|XP_001897956.1| UBA/TS-N domain containing protein	0
Locus_21916_Transcript_1/1_Confidence_0.000_Length_552	CE11	DEAD	gi|341902886|gb|EGT58821.1| hypothetical protein CAEBREN_15104	3.6.4.13
Locus_1809_Transcript_2/2_Confidence_0.333_Length_598	CE14	PIG-L	gi|242074786|ref|XP_002447329.1| hypothetical protein SORBIDRAFT_06g033040	0
Locus_705_Transcript_1/1_Confidence_0.000_Length_1349	CE11	Helicase_C	gi|324501030|gb|ADY40465.1| Transcription termination factor 2	0
Locus_2978_Transcript_1/1_Confidence_0.000_Length_544	GH72	MMR_HSR1	gi|170580844|ref|XP_001895431.1| Autoantigen NGP-1	0
Locus_8792_Transcript_1/1_Confidence_0.000_Length_1603	GT48	MFS_1	gi|324510154|gb|ADY44251.1| Transporter	0
Locus_6864_Transcript_1/1_Confidence_0.000_Length_1868	GH72	MMR_HSR1	gi|170581280|ref|XP_001895615.1| GTP-binding/GTP1/OBG domian containing protein	0
Locus_13438_Transcript_1/1_Confidence_0.000_Length_199	GH47	Glyco_hydro_47	gi|328698828|ref|XP_001946858.2| PREDICTED: mannosyl-oligosaccharide alpha-1,2-mannosidase isoform A-like	0
Locus_4381_Transcript_1/1_Confidence_0.000_Length_1879	GT25	TPT	gi|341879620|gb|EGT35555.1| hypothetical protein CAEBREN_14696	0
Locus_2320_Transcript_1/1_Confidence_0.000_Length_1890	GH85	PUB	gi|170027730|ref|XP_001841750.1| UBX domain-containing protein 1	0
Locus_1396_Transcript_1/1_Confidence_0.000_Length_1103	GT1	FYVE	gi|324503212|gb|ADY41399.1| RUN and FYVE domain-containing protein 2	0
Locus_22690_Transcript_1/1_Confidence_0.000_Length_170	GT31	Gal-bind_lectin	gi|324518380|gb|ADY47086.1| 32 kDa beta-galactoside-binding lectin	0
Locus_3199_Transcript_1/1_Confidence_0.000_Length_2368	GT39	MIR/RYDR_ITPR	gi|170588189|ref|XP_001898856.1| cation channel family protein	0
Locus_3232_Transcript_1/1_Confidence_0.000_Length_1295	GT31	Galactosyl_T	gi|324517586|gb|ADY46863.1| Beta-1,3-galactosyltransferase 1	0
Locus_16760_Transcript_1/1_Confidence_0.000_Length_665	GT1	UDPGT	gi|324509455|gb|ADY43978.1| UDP-glucuronosyltransferase ugt-58	0
Locus_18267_Transcript_1/1_Confidence_0.000_Length_1452	CBM48	DnaJ/DnaJ_CXXCXGXG/DnaJ_C	gi|324503203|gb|ADY41395.1| DnaJ subfamily A member 1	0
Locus_16057_Transcript_1/1_Confidence_0.000_Length_1171	GT3	Glycogen_syn	gi|13506789|gb|AAK28335.1| glycogen synthase	0
Locus_3129_Transcript_1/1_Confidence_0.000_Length_1371	CBM16	Phospholip_B	gi|25152678|ref|NP_510509.2| hypothetical protein F09B12.3	0
Locus_8800_Transcript_1/1_Confidence_0.000_Length_766	CE11	Helicase_C	gi|324499931|gb|ADY39982.1| ATP-dependent RNA helicase DDX4	3.6.4.13
Locus_16165_Transcript_1/1_Confidence_0.000_Length_3003	GT2	Myosin_head/Myosin_tail_1	gi|324500207|gb|ADY40105.1| Myosin heavy chain	0
Locus_11364_Transcript_1/1_Confidence_0.000_Length_407	GT41	Glyco_transf_41	gi|170571769|ref|XP_001891856.1| UDP-N-acetylglucosamine--peptide N-acetylglucosaminyltransferase	0
Locus_17306_Transcript_1/1_Confidence_0.000_Length_323	AA10	Rad60-SLD/ubiquitin	gi|325181623|emb|CCA16073.1| polyubiquitin putative	0
Locus_14212_Transcript_1/1_Confidence_0.000_Length_314	CE1	Abhydrolase_2	gi|341898202|gb|EGT54137.1| hypothetical protein CAEBREN_19431	0
Locus_5592_Transcript_2/3_Confidence_0.333_Length_5916	GT2	Myosin_head/Myosin_head/RhoGAP	gi|170585484|ref|XP_001897513.1| Heavy chain, unconventional myosin protein 7	0
Locus_6332_Transcript_1/1_Confidence_0.000_Length_1084	AA3	Pyr_redox_2	gi|324499948|gb|ADY39990.1| Glutamate synthase NADPH, partial	0
Locus_17020_Transcript_1/1_Confidence_0.000_Length_177	GH63	Glyco_hydro_63	gi|268536242|ref|XP_002633256.1| Hypothetical protein CBG05981	0
Locus_3091_Transcript_2/3_Confidence_0.333_Length_3017	GT90/CBM48	DnaJ/Thioredoxin/Thioredoxin/Thioredoxin/Thioredoxin	gi|324501602|gb|ADY40710.1| DnaJ subfamily C member 10	0
Locus_2003_Transcript_1/1_Confidence_0.000_Length_1257	GT34	DUF273	gi|71996124|ref|NP_510787.2| hypothetical protein T08G2.2	0
Locus_17465_Transcript_1/1_Confidence_0.000_Length_1163	GT4	Abhydrolase_5/Abhydrolase_6/Abhydrolase_1	gi|324511754|gb|ADY44887.1| Epoxide hydrolase 4	0
Locus_2027_Transcript_1/1_Confidence_0.000_Length_2232	GH72	MMR_HSR1	gi|312082897|ref|XP_003143635.1| hypothetical protein LOAG_08056	0
Locus_20331_Transcript_1/1_Confidence_0.000_Length_936	GT92	Asp_protease	gi|7503574|pir||T25770 hypothetical protein F46F11.1 - Caenorhabditis elegans	0
Locus_18166_Transcript_1/1_Confidence_0.000_Length_2662	AA3	DAO/GCV_T/GCV_T_C	gi|324503440|gb|ADY41498.1| Pyruvate dehydrogenase phosphatase regulatory subunit	0
Locus_253_Transcript_1/1_Confidence_0.000_Length_687	CBM13	HSP70	gi|324506732|gb|ADY42867.1| Heat shock 70 kDa protein F	0
Locus_19576_Transcript_1/1_Confidence_0.000_Length_629	GT58	Gaa1	gi|324508566|gb|ADY43616.1| Glycosylphosphatidylinositol anchor attachment 1 protein	0
Locus_23443_Transcript_1/1_Confidence_0.000_Length_164	GH47	Glyco_hydro_47	gi|170583902|ref|XP_001896779.1| Glycosyl hydrolase family 47 protein	0
Locus_745_Transcript_1/1_Confidence_0.000_Length_1069	GT83	PAP2	gi|268562814|ref|XP_002646784.1| Hypothetical protein CBG18435	3.1.3.4
Locus_19359_Transcript_1/1_Confidence_0.000_Length_951	GT2	tRNA-synt_1e	gi|324509893|gb|ADY44145.1| Cysteinyl-tRNA synthetase	0
Locus_594_Transcript_1/1_Confidence_0.000_Length_1931	GH47	Glyco_hydro_47	gi|71984873|ref|NP_501802.2| hypothetical protein C47E12.3	0
Locus_18312_Transcript_1/1_Confidence_0.000_Length_1292	GT9	PNK3P/AAA_33	gi|324512422|gb|ADY45147.1| Unknown	0
Locus_447_Transcript_1/1_Confidence_0.000_Length_1029	CE11	DEAD/Helicase_C	gi|312085225|ref|XP_003144594.1| hypothetical protein LOAG_09017	3.6.4.13
Locus_13523_Transcript_1/1_Confidence_0.000_Length_273	GH47	Glyco_hydro_47	gi|324504959|gb|ADY42137.1| ER degradation-enhancing alpha-mannosidase	0
Locus_12837_Transcript_1/1_Confidence_0.000_Length_1477	GT48	Sugar_tr	gi|312086601|ref|XP_003145141.1| sugar transporter	0
Locus_16355_Transcript_1/1_Confidence_0.000_Length_1165	CE11	DEAD	gi|324504342|gb|ADY41874.1| Werner syndrome ATP-dependent helicase 1	3.6.4.12
Locus_2933_Transcript_1/1_Confidence_0.000_Length_514	GT34	p450	gi|341902906|gb|EGT58841.1| CBN-CYP-33C11 protein	0
Locus_16405_Transcript_1/1_Confidence_0.000_Length_1939	GT2	Aminotran_3	gi|324509770|gb|ADY44097.1| Alanine--glyoxylate aminotransferase 2-like protein	0
Locus_12752_Transcript_1/1_Confidence_0.000_Length_255	GT57	Alg6_Alg8	gi|346473231|gb|AEO36460.1| hypothetical protein	0
Locus_3668_Transcript_1/1_Confidence_0.000_Length_202	CBM13	HSP70	gi|12044387|gb|AAG47839.1|AF318605_1 heat shock protein 70	0
Locus_3475_Transcript_1/1_Confidence_0.000_Length_778	GT41	Acetyltransf_1	gi|170578681|ref|XP_001894503.1| N-terminal acetyltransferase complex ARD1 subunit homolog, putative	2.3.1.88
Locus_1883_Transcript_1/1_Confidence_0.000_Length_1996	GT48	MFS_1	gi|17567337|ref|NP_509296.1| hypothetical protein F27D9.2	0
Locus_4617_Transcript_1/1_Confidence_0.000_Length_1839	GT10	Glyco_transf_10	gi|268532396|ref|XP_002631326.1| C. briggsae CBR-FUT-1 protein	0
Locus_7089_Transcript_1/1_Confidence_0.000_Length_1283	GT10	Glyco_transf_10	gi|268532396|ref|XP_002631326.1| C. briggsae CBR-FUT-1 protein	0
Locus_16939_Transcript_1/1_Confidence_0.000_Length_498	GT2	HATPase_c	gi|17556919|ref|NP_498928.1| Pyruvate DeHydogenase Kinase family member (pdhk-2)	0
Locus_2698_Transcript_1/1_Confidence_0.000_Length_517	GH12	Peptidase_M16	gi|348581854|ref|XP_003476692.1| PREDICTED: cytochrome b-c1 complex subunit 1, mitochondrial-like	0
Locus_17499_Transcript_1/1_Confidence_0.000_Length_1773	GT48	Sugar_tr/MFS_1	gi|350265095|ref|YP_004876402.1| major myo-inositol transporter IolT	0
Locus_7230_Transcript_2/2_Confidence_0.333_Length_1109	GT55	Ank_2/Ank_4/Ank_2/Ank_2/Ank_2/Ank_4/Ank_2/Ank_2	gi|115615204|ref|XP_001198470.1| PREDICTED: similar to ankyrin 2,3/unc44	0
Locus_20904_Transcript_1/1_Confidence_0.000_Length_940	CE11	Helicase_C	gi|324505328|gb|ADY42291.1| ATP-dependent RNA helicase DDX27	3.6.4.13
Locus_2956_Transcript_1/1_Confidence_0.000_Length_241	GH29	Alpha_L_fucos	gi|312075535|ref|XP_003140460.1| alpha-L-fucosidase	0
Locus_11202_Transcript_1/1_Confidence_0.000_Length_415	CBM50	Peptidase_M14	gi|324520853|gb|ADY47726.1| Carboxypeptidase B	0
Locus_7055_Transcript_1/1_Confidence_0.000_Length_1606	CE9	Amidohydro_1	gi|17539558|ref|NP_501797.1| DiHydroPyrimidinase family member (dhp-2)	3.5.2.2
Locus_17533_Transcript_1/1_Confidence_0.000_Length_1537	GT4	Acyltransferase	gi|324512438|gb|ADY45153.1| Glycerol-3-phosphate acyltransferase 3	0
Locus_8399_Transcript_1/1_Confidence_0.000_Length_754	CBM48	CBM_48	gi|170572299|ref|XP_001892057.1| 1,4-alpha-glucan branching enzyme	2.4.1.18
Locus_18042_Transcript_2/2_Confidence_0.333_Length_751	GT4	ABC2_membrane	gi|341881722|gb|EGT37657.1| hypothetical protein CAEBREN_19674	0
Locus_9670_Transcript_1/1_Confidence_0.000_Length_1864	GT49	SDF	gi|324511070|gb|ADY44620.1| Excitatory amino acid transporter	0
Locus_711_Transcript_1/1_Confidence_0.000_Length_5978	CBM57	Cadherin/Cadherin_C	gi|309362580|emb|CAP27881.2| CBR-HMR-1 protein	0
Locus_10544_Transcript_1/1_Confidence_0.000_Length_1608	GT48	Sugar_tr	gi|324512239|gb|ADY45075.1| Unknown	0
Locus_1019_Transcript_1/1_Confidence_0.000_Length_1356	GT14	Branch	gi|149408563|ref|XP_001513586.1| PREDICTED: beta-1,3-galactosyl-O-glycosyl-glycoprotein beta-1,6-N-acetylglucosaminyltransferase 4	0
Locus_15049_Transcript_1/1_Confidence_0.000_Length_3355	GT48/GH38	RVT_1/rve	gi|341902993|gb|EGT58928.1| hypothetical protein CAEBREN_19301	2.7.7.49
Locus_450_Transcript_1/1_Confidence_0.000_Length_395	GT31	Gal-bind_lectin	gi|2213875|gb|AAB61596.1| galectin	0
Locus_16455_Transcript_1/1_Confidence_0.000_Length_1390	CE11	DEAD/Helicase_C	gi|324505355|gb|ADY42303.1| ATP-dependent RNA helicase DDX23	3.6.4.13
Locus_9844_Transcript_2/2_Confidence_0.333_Length_3069	GT47/GT64	Exostosin/Glyco_transf_64	gi|324504498|gb|ADY41945.1| Exostosin-2	2.4.1.223
Locus_21225_Transcript_1/1_Confidence_0.000_Length_202	CE11	DEAD	gi|341900203|gb|EGT56138.1| hypothetical protein CAEBREN_02977	0
Locus_13133_Transcript_1/1_Confidence_0.000_Length_286	GH72	MMR_HSR1	gi|170593209|ref|XP_001901357.1| GTP-binding protein W08E3.3	0
Locus_22181_Transcript_1/1_Confidence_0.000_Length_806	CE10	FMO-like	gi|170593573|ref|XP_001901538.1| Flavin-binding monooxygenase-like family protein	0
Locus_17736_Transcript_1/1_Confidence_0.000_Length_255	GT57	Alg6_Alg8	gi|346473231|gb|AEO36460.1| hypothetical protein	0
Locus_15244_Transcript_1/1_Confidence_0.000_Length_642	AA10	ubiquitin	0	0
Locus_14819_Transcript_1/1_Confidence_0.000_Length_209	CE11	DEAD	gi|170579138|ref|XP_001894695.1| ATP-dependent RNA helicase An3	0
Locus_14241_Transcript_1/1_Confidence_0.000_Length_195	GT31	Gal-bind_lectin	gi|71994822|ref|NP_509650.3| gaLECtin family member (lec-7)	0
Locus_1560_Transcript_1/1_Confidence_0.000_Length_940	GH17	MFS_2	gi|341874627|gb|EGT30562.1| hypothetical protein CAEBREN_04487	0
Locus_3444_Transcript_1/1_Confidence_0.000_Length_2355	CE11	Helicase_C/HA2	gi|313247110|emb|CBY35937.1| unnamed protein product	3.6.4.13
Locus_17412_Transcript_1/1_Confidence_0.000_Length_980	GT87	NUDIX	gi|357612826|gb|EHJ68188.1| hypothetical protein KGM_07298	0
Locus_5500_Transcript_1/1_Confidence_0.000_Length_1647	GT48	Sugar_tr/MFS_1	gi|294500232|ref|YP_003563932.1| myo-inositol transporter IolT	0
Locus_17689_Transcript_1/1_Confidence_0.000_Length_3021	GH99	L27_1/PDZ/PDZ/PDZ/Guanylate_kin	gi|324503598|gb|ADY41560.1| Disks large 1 tumor suppressor protein	0
Locus_20073_Transcript_1/1_Confidence_0.000_Length_517	GT48	MFS_1	gi|341888341|gb|EGT44276.1| CBN-VNUT-1 protein	0
Locus_17930_Transcript_1/1_Confidence_0.000_Length_1638	CE11	Helicase_C	gi|268534132|ref|XP_002632196.1| Hypothetical protein CBG07062	3.6.4.13
Locus_5419_Transcript_1/1_Confidence_0.000_Length_941	CBM13	Astacin	gi|324520973|gb|ADY47755.1| Zinc metalloproteinase nas-5	0
Locus_12961_Transcript_1/1_Confidence_0.000_Length_1637	CE11	DEAD	gi|170046392|ref|XP_001850751.1| ATP-dependent RNA helicase vasa	3.6.4.13
Locus_2740_Transcript_2/2_Confidence_0.000_Length_2572	GH12	Peptidase_M16/Peptidase_M16_C	gi|312067542|ref|XP_003136792.1| peptidase M16 inactive domain-containing protein	0
Locus_5489_Transcript_1/1_Confidence_0.000_Length_609	CBM50	An_peroxidase	gi|312107989|ref|XP_003151030.1| hypothetical protein LOAG_15492	0
Locus_1259_Transcript_1/1_Confidence_0.000_Length_3958	CE11	SNF2_N/Helicase_C	gi|268571107|ref|XP_002640935.1| C. briggsae CBR-SSL-1 protein	3.6.4.12
Locus_22814_Transcript_1/1_Confidence_0.000_Length_352	GT31	Adaptin_N	gi|324503950|gb|ADY41704.1| Coatomer subunit gamma	0
Locus_4905_Transcript_1/1_Confidence_0.000_Length_377	GT49	SDF	gi|324513836|gb|ADY45667.1| Sodium-dependent excitatory amino acid transporter glt-6, partial	0
Locus_2887_Transcript_1/1_Confidence_0.000_Length_630	GH29	Alpha_L_fucos	gi|321464632|gb|EFX75639.1| hypothetical protein DAPPUDRAFT_55824	0
Locus_3660_Transcript_1/1_Confidence_0.000_Length_353	CBM48	DnaJ	gi|209489427|gb|ACI49189.1| hypothetical protein Csp3_JD02.017	0
Locus_3016_Transcript_2/2_Confidence_0.000_Length_626	GH92	adh_short_C2	gi|148668897|gb|ABR01564.1| unknown	0
Locus_5179_Transcript_1/1_Confidence_0.000_Length_1793	CE10	COesterase/Abhydrolase_3	gi|324506272|gb|ADY42682.1| Neuroligin-4, Y-linked	0
Locus_14949_Transcript_1/1_Confidence_0.000_Length_1229	AA10	ubiquitin	gi|356564406|ref|XP_003550445.1| PREDICTED: uncharacterized protein LOC100783611	0
Locus_2403_Transcript_1/1_Confidence_0.000_Length_574	GT66	Pro_isomerase	gi|308510246|ref|XP_003117306.1| CRE-CYN-4 protein	0
Locus_10979_Transcript_1/1_Confidence_0.000_Length_366	GT66	Pro_isomerase	gi|3483078|emb|CAA04389.1| cyclophilin 4	0
Locus_19503_Transcript_1/1_Confidence_0.000_Length_631	GT8	Glyco_transf_8	gi|324505226|gb|ADY42251.1| Glycogenin-1, partial	0
Locus_4811_Transcript_1/1_Confidence_0.000_Length_750	GT31	Adaptin_N	gi|324500205|gb|ADY40104.1| AP-2 complex subunit alpha	0
Locus_5860_Transcript_1/1_Confidence_0.000_Length_1302	CBM50	Peptidase_M14	gi|268563286|ref|XP_002638801.1| Hypothetical protein CBG05158	0
Locus_22368_Transcript_1/1_Confidence_0.000_Length_501	CBM50	CAP	gi|14211968|gb|AAK55116.1| venom allergen-like protein	0
Locus_442_Transcript_1/2_Confidence_0.333_Length_1203	CBM48	DnaJ/DnaJ_CXXCXGXG/DnaJ_C	gi|324512195|gb|ADY45057.1| DnaJ dnj-10	0
Locus_20317_Transcript_1/1_Confidence_0.000_Length_1112	GT34	p450	gi|355782979|gb|EHH64900.1| hypothetical protein EGM_18231	0
Locus_10697_Transcript_1/1_Confidence_0.000_Length_2238	GT48	MFS_1	gi|308510600|ref|XP_003117483.1| hypothetical protein CRE_02240	0
Locus_21143_Transcript_1/1_Confidence_0.000_Length_1211	CBM48	DnaJ	gi|324515786|gb|ADY46316.1| DnaJ subfamily B member 12	0
Locus_18908_Transcript_1/1_Confidence_0.000_Length_1365	GT2	Myosin_head	gi|268569998|ref|XP_002640668.1| C. briggsae CBR-UNC-54 protein	0
Locus_4954_Transcript_1/1_Confidence_0.000_Length_1254	GT31	Galactosyl_T	gi|268558172|ref|XP_002637076.1| Hypothetical protein CBG09575	0
Locus_18284_Transcript_1/1_Confidence_0.000_Length_890	GT1	FYVE	gi|324505334|gb|ADY42294.1| Rabenosyn-5	0
Locus_1327_Transcript_1/1_Confidence_0.000_Length_1945	CE10	COesterase	gi|324508074|gb|ADY43412.1| Gut esterase 1	0
Locus_4025_Transcript_1/1_Confidence_0.000_Length_1012	GH18	Na_Ca_ex	gi|115533320|ref|NP_001041182.1| Na/Ca eXchangers family member (ncx-1)	0
Locus_12084_Transcript_1/1_Confidence_0.000_Length_1036	GH85	DUF862	gi|324506554|gb|ADY42796.1| PPPDE peptidase domain-containing protein 1	0
Locus_19828_Transcript_1/1_Confidence_0.000_Length_543	GH47	Mmp37	gi|298708545|emb|CBJ49178.1| conserved unknown protein	0
Locus_22166_Transcript_1/1_Confidence_0.000_Length_403	CBM13	HSP70	gi|17541098|ref|NP_503068.1| Heat Shock Protein family member (hsp-1)	0
Locus_218_Transcript_1/2_Confidence_0.333_Length_1788	CBM13	HSP70	gi|324506732|gb|ADY42867.1| Heat shock 70 kDa protein F	0
Locus_8552_Transcript_1/1_Confidence_0.000_Length_854	AA4	FAD-oxidase_C	gi|17534361|ref|NP_496465.1| hypothetical protein F54D5.12	0
Locus_7218_Transcript_1/1_Confidence_0.000_Length_1849	CE11	Helicase_C	gi|324505126|gb|ADY42208.1| TFIIH basal transcription factor complex helicase XPB subunit	3.6.4.12
Locus_19499_Transcript_1/1_Confidence_0.000_Length_3691	GH132	C1_1/C2/DUF1041/Membr_traf_MHD/C2	gi|324499970|gb|ADY40000.1| Phorbol ester/diacylglycerol-binding protein unc-13	0
Locus_9866_Transcript_1/1_Confidence_0.000_Length_688	GH20	AP_endonuc_2	gi|268529846|ref|XP_002630049.1| C. briggsae CBR-APN-1 protein	0
Locus_9081_Transcript_1/1_Confidence_0.000_Length_610	GT41	Sulfotransfer_2	gi|170584694|ref|XP_001897129.1| Heparan sulfate 2-O-sulfotransferase protein	0
Locus_6726_Transcript_1/1_Confidence_0.000_Length_956	GH37	Trehalase	gi|324508374|gb|ADY43535.1| Trehalase	0
Locus_18129_Transcript_1/1_Confidence_0.000_Length_1305	GT48	Sugar_tr/MFS_1	gi|295705585|ref|YP_003598660.1| myo-inositol transporter IolT	0
Locus_18758_Transcript_1/1_Confidence_0.000_Length_1716	GH33	Laminin_G_2/Laminin_G_1	gi|324499439|gb|ADY39758.1| Basement membrane proteoglycan	0
Locus_21614_Transcript_1/1_Confidence_0.000_Length_1192	CE4	OHCU_decarbox	gi|221198267|ref|ZP_03571313.1| ohcu decarboxylase	0
Locus_17561_Transcript_1/1_Confidence_0.000_Length_3053	GH38	Glyco_hydro_38/Alpha-mann_mid/Glyco_hydro_38C	gi|324503641|gb|ADY41578.1| Lysosomal alpha-mannosidase	0
Locus_3792_Transcript_1/1_Confidence_0.000_Length_2718	GT50	Cyclin_N	gi|324504903|gb|ADY42113.1| G1/S-specific cyclin-D1	0
Locus_7993_Transcript_2/2_Confidence_0.333_Length_1809	GT48	Sugar_tr	gi|309362490|emb|CAP27983.2| hypothetical protein CBG_08087	0
Locus_5339_Transcript_1/1_Confidence_0.000_Length_1897	AA3	DAO	gi|341887240|gb|EGT43175.1| hypothetical protein CAEBREN_04134	0
Locus_2628_Transcript_1/1_Confidence_0.000_Length_1315	CBM16	Phospholip_B	gi|25152678|ref|NP_510509.2| hypothetical protein F09B12.3	0
Locus_1042_Transcript_2/2_Confidence_0.333_Length_945	GH5	Gln-synt_N/Gln-synt_C	gi|268534854|ref|XP_002632560.1| C. briggsae CBR-GLN-3 protein	0
Locus_10776_Transcript_1/1_Confidence_0.000_Length_182	GH37	Trehalase	gi|324503110|gb|ADY41357.1| Trehalase	0
Locus_17350_Transcript_1/1_Confidence_0.000_Length_1568	GT87	NUDIX	gi|17509257|ref|NP_493209.1| NuDiX family member (ndx-1)	0
Locus_19643_Transcript_1/1_Confidence_0.000_Length_728	CE11	Helicase_C	gi|324500369|gb|ADY40175.1| ATP-dependent RNA helicase A	0
Locus_8974_Transcript_1/1_Confidence_0.000_Length_402	GH15	Glyco_hydro_15	gi|324501418|gb|ADY40633.1| Phosphorylase b kinase regulatory subunit alpha	0
Locus_16409_Transcript_1/1_Confidence_0.000_Length_1287	GH27	MIP	gi|308469793|ref|XP_003097133.1| CRE-AQP-2 protein	0
Locus_8470_Transcript_1/1_Confidence_0.000_Length_314	GH72	YchF-GTPase_C	gi|268561774|ref|XP_002646525.1| C. briggsae CBR-TAG-210 protein	0
Locus_3558_Transcript_1/1_Confidence_0.000_Length_2484	GH3	SNF	gi|341885608|gb|EGT41543.1| CBN-SNF-12 protein	0
Locus_4225_Transcript_1/1_Confidence_0.000_Length_5593	GT1	FYVE/Cpn60_TCP1/PIP5K	gi|324500665|gb|ADY40306.1| 1-phosphatidylinositol-3-phosphate 5-kinase	0
Locus_3787_Transcript_1/1_Confidence_0.000_Length_1274	CE11	DEAD/Helicase_C	gi|324503844|gb|ADY41663.1| ATP-dependent RNA helicase DDX10	3.6.4.13
Locus_10782_Transcript_1/1_Confidence_0.000_Length_1036	GH38	Glyco_hydro_38	gi|324503641|gb|ADY41578.1| Lysosomal alpha-mannosidase	0
Locus_19955_Transcript_1/1_Confidence_0.000_Length_626	GH99	Guanylate_kin	gi|268560686|ref|XP_002646267.1| Hypothetical protein CBG11972	0
Locus_1847_Transcript_1/1_Confidence_0.000_Length_1490	GT55	Ank_2/Ank_2/Ank_2/Ank_2/Ank_2/Ank_4/Ank_2/Ank_2/Ank_2	gi|157106769|ref|XP_001649474.1| ankyrin 2,3/unc44	0
Locus_25340_Transcript_1/1_Confidence_0.000_Length_345	GT48	Sugar_tr	gi|17534703|ref|NP_493981.1| hypothetical protein H17B01.1	0
Locus_14420_Transcript_1/1_Confidence_0.000_Length_278	CE10	FMO-like	gi|312085382|ref|XP_003144657.1| FMO-4 protein	0
Locus_23_Transcript_1/1_Confidence_0.000_Length_286	GT4	Acyltransferase	gi|312102867|ref|XP_003150017.1| hypothetical protein LOAG_14472	0
Locus_210_Transcript_1/1_Confidence_0.000_Length_8391	GH33	Laminin_EGF/Laminin_EGF/Laminin_EGF/Laminin_B/Laminin_EGF/Laminin_EGF/Laminin_I/EzrA/Laminin_II/Laminin_G_2/Laminin_G_1/Laminin_G_2/Laminin_G_2/Laminin_G_1	gi|170582914|ref|XP_001896346.1| laminin alpha chain	0
Locus_1042_Transcript_1/2_Confidence_0.667_Length_952	GH5	Gln-synt_N/Gln-synt_C	gi|268534854|ref|XP_002632560.1| C. briggsae CBR-GLN-3 protein	0
Locus_980_Transcript_1/1_Confidence_0.000_Length_2051	CE10	COesterase	gi|324508074|gb|ADY43412.1| Gut esterase 1	0
Locus_17172_Transcript_1/1_Confidence_0.000_Length_1509	GT25	Glyco_transf_25	gi|324508587|gb|ADY43624.1| Glycosyltransferase 25 family member	0
Locus_10301_Transcript_1/1_Confidence_0.000_Length_355	GH47	Mmp37	gi|17510507|ref|NP_491034.1| hypothetical protein Y71F9B.2	0
Locus_24583_Transcript_1/1_Confidence_0.000_Length_352	GH132	C1_1	gi|324505022|gb|ADY42163.1| Protein kinase C-like 1	0
Locus_6559_Transcript_1/1_Confidence_0.000_Length_844	GT20	Ctr	0	0
Locus_13990_Transcript_1/1_Confidence_0.000_Length_1661	CBM2	Peptidase_S8/P_proprotein	gi|14537990|gb|AAK66762.1|AF386073_1 proprotein convertase 2	0
Locus_4456_Transcript_1/1_Confidence_0.000_Length_883	GT9	CTP_transf_2	gi|170589299|ref|XP_001899411.1| Chain A, Crystal Structure Of NmnNAMN ADENYLYLTRANSFERASE COMPLEXED With Nad.	2.7.7.18 | 2.7.7.1
Locus_12707_Transcript_1/1_Confidence_0.000_Length_1864	AA10	ubiquitin	gi|297805150|ref|XP_002870459.1| polyubiquitin	0
Locus_2815_Transcript_1/1_Confidence_0.000_Length_1095	CE11	SNF2_N/Helicase_C	gi|170579417|ref|XP_001894822.1| SNF2 family N-terminal domain containing protein	0
Locus_21142_Transcript_1/1_Confidence_0.000_Length_559	GT43	Glyco_transf_43	gi|324509938|gb|ADY44162.1| Glucuronosyltransferase sqv-8	0
Locus_284_Transcript_1/1_Confidence_0.000_Length_1451	CE11	DEAD	gi|341876171|gb|EGT32106.1| hypothetical protein CAEBREN_19765	3.6.4.13
Locus_1709_Transcript_1/1_Confidence_0.000_Length_1025	CBM48	DnaJ	gi|324508275|gb|ADY43497.1| DnaJ dnj-2	0
Locus_1393_Transcript_1/1_Confidence_0.000_Length_722	GT30	NAD_binding_2/6PGD	gi|308492630|ref|XP_003108505.1| hypothetical protein CRE_11045	0
Locus_1025_Transcript_1/1_Confidence_0.000_Length_1387	CE11	DEAD/Helicase_C	gi|67423413|dbj|BAD99524.1| VASA RNA helicase	3.6.4.13
Locus_17753_Transcript_1/1_Confidence_0.000_Length_1526	GT48	AA_permease_2	gi|324510183|gb|ADY44261.1| Y+L amino acid transporter 2	0
Locus_17201_Transcript_1/1_Confidence_0.000_Length_1374	GT1	DAGAT	gi|344282044|ref|XP_003412785.1| PREDICTED: acyl-CoA wax alcohol acyltransferase 1-like	0
Locus_4182_Transcript_1/1_Confidence_0.000_Length_3857	CE11	DEAD	gi|324501737|gb|ADY40770.1| ATP-dependent RNA helicase DDX58	0
Locus_2482_Transcript_1/1_Confidence_0.000_Length_747	CE10	FMO-like	gi|308507913|ref|XP_003116140.1| hypothetical protein CRE_09007	0
Locus_16116_Transcript_1/1_Confidence_0.000_Length_1275	AA3	Pyr_redox_2	gi|170589804|ref|XP_001899663.1| Pyridine nucleotide-disulphide oxidoreductase family protein	0
Locus_3430_Transcript_1/1_Confidence_0.000_Length_964	AA3	GMC_oxred_N	gi|170589309|ref|XP_001899416.1| GMC oxidoreductase family protein	0
Locus_13116_Transcript_1/1_Confidence_0.000_Length_328	CBM13	HSP70	gi|12044387|gb|AAG47839.1|AF318605_1 heat shock protein 70	0
Locus_14996_Transcript_1/1_Confidence_0.000_Length_944	GH5	Cellulase	gi|3098607|gb|AAC15708.1| beta-1,4-endoglucanase-2 precursor	3.2.1.4
Locus_17554_Transcript_1/1_Confidence_0.000_Length_1683	GT48	MFS_1	gi|312082124|ref|XP_003143314.1| hippocampus abundant transcript 1a	0
Locus_21327_Transcript_1/1_Confidence_0.000_Length_1267	GT2	Glyco_tranf_2_3/Glyco_trans_2_3	gi|324512025|gb|ADY44991.1| Beta-1,4-mannosyltransferase bre-3	0
Locus_16370_Transcript_1/1_Confidence_0.000_Length_1773	GH132	C1_1/C1_1/C2/Pkinase_Tyr/Pkinase	gi|324504854|gb|ADY42093.1| Protein kinase C-like 2	2.7.11.13 | 2.7.11.1
Locus_17806_Transcript_1/1_Confidence_0.000_Length_276	GT50	PIG-U	gi|324511178|gb|ADY44660.1| Phosphatidylinositol glycan anchor biosynthesis class U protein	0
Locus_5696_Transcript_1/1_Confidence_0.000_Length_616	GT27/CBM13	Col_cuticle_N	gi|324515226|gb|ADY46130.1| Cuticle collagen 12	0
Locus_24787_Transcript_1/1_Confidence_0.000_Length_323	GT49	SDF	gi|268529360|ref|XP_002629806.1| C. briggsae CBR-GLT-5 protein	0
Locus_275_Transcript_1/1_Confidence_0.000_Length_963	GH31	Gal_mutarotas_2	gi|312066526|ref|XP_003136312.1| glycosyl hydrolase family 31 protein	0
Locus_14491_Transcript_1/1_Confidence_0.000_Length_790	CBM20	EF_hand_5	gi|308512589|ref|XP_003118477.1| CRE-CAL-5 protein	0
Locus_429_Transcript_1/1_Confidence_0.000_Length_2218	GT51	FHA	gi|324506136|gb|ADY42628.1| Unknown	0
Locus_18143_Transcript_1/1_Confidence_0.000_Length_180	GT7	Glyco_transf_7N	gi|324510222|gb|ADY44277.1| Beta-1,4-N-acetylgalactosaminyltransferase bre-4	0
Locus_6210_Transcript_1/1_Confidence_0.000_Length_1013	GT4	NTP_transferase	gi|324511955|gb|ADY44963.1| Mannose-1-phosphate guanyltransferase beta	0
Locus_988_Transcript_2/2_Confidence_0.000_Length_3312	GH18	tRNA-synt_1/tRNA-synt_1g/Anticodon_1	gi|324501997|gb|ADY40882.1| Isoleucyl-tRNA synthetase, partial	6.1.1.5
Locus_4530_Transcript_1/1_Confidence_0.000_Length_901	GT58	Gaa1	gi|324508566|gb|ADY43616.1| Glycosylphosphatidylinositol anchor attachment 1 protein	0
Locus_513_Transcript_1/2_Confidence_0.333_Length_2320	CE11	DEAD/Helicase_C	gi|65306809|gb|AAY41942.1| vasa-like protein	3.6.4.13
Locus_13170_Transcript_1/1_Confidence_0.000_Length_278	CE9	Glucosamine_iso	gi|302916859|ref|XP_003052240.1| predicted protein	0
Locus_7309_Transcript_1/1_Confidence_0.000_Length_1044	GH38	Glyco_hydro_38C	gi|324503641|gb|ADY41578.1| Lysosomal alpha-mannosidase	0
Locus_332_Transcript_2/2_Confidence_0.000_Length_834	GT66	Pro_isomerase	gi|323453152|gb|EGB09024.1| hypothetical protein AURANDRAFT_7665, partial	5.2.1.8
Locus_4635_Transcript_1/1_Confidence_0.000_Length_206	GH47	Glyco_hydro_47	gi|221120593|ref|XP_002165962.1| PREDICTED: similar to predicted protein	0
Locus_25276_Transcript_1/1_Confidence_0.000_Length_263	CE10	FMO-like	gi|341881847|gb|EGT37782.1| hypothetical protein CAEBREN_29039	0
Locus_1633_Transcript_2/2_Confidence_0.333_Length_3279	GT1	PH/ArfGap/Ank_2/Ank_2	gi|324505153|gb|ADY42220.1| Arf-GAP with coiled-coil, ANK repeat and PH domain-containing protein 2	0
Locus_2740_Transcript_1/2_Confidence_0.333_Length_2577	GH12	Peptidase_M16/Peptidase_M16_C	gi|312067542|ref|XP_003136792.1| peptidase M16 inactive domain-containing protein	0
Locus_10024_Transcript_1/1_Confidence_0.000_Length_269	GH37	Trehalase	gi|324507579|gb|ADY43213.1| Trehalase	0
Locus_10473_Transcript_1/1_Confidence_0.000_Length_1241	GT50	Cyclin_N	gi|324518409|gb|ADY47095.1| Cyclin-K	0
Locus_1129_Transcript_1/1_Confidence_0.000_Length_1262	GH65	Hydrolase	gi|324503467|gb|ADY41510.1| Copper-transporting ATPase 2	0
Locus_494_Transcript_1/1_Confidence_0.000_Length_1974	GT55	Ank_2/Ank_4/Ank_2/Ank_4/Ank_2/Pkinase_Tyr/Pkinase	gi|324510293|gb|ADY44303.1| Integrin-linked protein kinase	2.7.11.1
Locus_5099_Transcript_1/1_Confidence_0.000_Length_1904	GT48	Sugar_tr/MFS_1	gi|220911719|ref|YP_002487028.1| sugar transporter	0
Locus_9086_Transcript_1/1_Confidence_0.000_Length_1484	GT1	UDPGT	gi|324512886|gb|ADY45320.1| UDP-glucuronosyltransferase ugt-50, partial	0
Locus_9297_Transcript_1/1_Confidence_0.000_Length_724	CBM13	FRG1	gi|324500793|gb|ADY40363.1| Protein FRG1	0
Locus_24141_Transcript_1/1_Confidence_0.000_Length_666	GH47	PA	gi|350591630|ref|XP_003358656.2| PREDICTED: E3 ubiquitin-protein ligase RNF13-like	0
Locus_1197_Transcript_1/1_Confidence_0.000_Length_3161	CBM48	DnaJ/Sec63	gi|312077333|ref|XP_003141258.1| Sec63 domain-containing protein	0
Locus_22008_Transcript_1/1_Confidence_0.000_Length_548	GH72	MMR_HSR1	gi|324510673|gb|ADY44462.1| GTPase 1	0
Locus_1488_Transcript_1/1_Confidence_0.000_Length_3831	GT57	DDT	gi|324499748|gb|ADY39900.1| Nucleosome-remodeling factor subunit NURF301-like protein	0
Locus_24668_Transcript_1/1_Confidence_0.000_Length_185	CBM50	An_peroxidase	gi|17537877|ref|NP_494777.1| MoLTing defective family member (mlt-7)	0
Locus_16653_Transcript_1/1_Confidence_0.000_Length_714	GT4	Abhydrolase_6/Abhydrolase_1	gi|324511344|gb|ADY44729.1| Abhydrolase domain-containing protein 4	0
Locus_18139_Transcript_1/1_Confidence_0.000_Length_992	GH27	MIP	gi|308511593|ref|XP_003117979.1| CRE-AQP-7 protein	0
Locus_6573_Transcript_1/1_Confidence_0.000_Length_825	GT55	Ank_2/Ank_4/Ank_2	gi|170585598|ref|XP_001897569.1| Ankyrin repeat containing protein	0
Locus_11963_Transcript_1/1_Confidence_0.000_Length_878	CBM20	EF_hand_5	gi|324516722|gb|ADY46615.1| Calmodulin-like protein	0
Locus_17084_Transcript_1/1_Confidence_0.000_Length_235	GT1	UDPGT	gi|324511503|gb|ADY44786.1| UDP-glucuronosyltransferase	0
Locus_12221_Transcript_1/1_Confidence_0.000_Length_1979	GH37	Trehalase	gi|308486729|ref|XP_003105561.1| CRE-TRE-4 protein	0
Locus_5493_Transcript_1/3_Confidence_0.333_Length_1832	GT48	MFS_1	gi|170585872|ref|XP_001897706.1| vesicular acetylcholine transporter unc-17	0
Locus_17309_Transcript_1/1_Confidence_0.000_Length_196	CE11	Helicase_C	gi|170579441|ref|XP_001894832.1| Helicase conserved C-terminal domain containing protein	0
Locus_21869_Transcript_1/1_Confidence_0.000_Length_690	CE1	Abhydrolase_2	gi|341898202|gb|EGT54137.1| hypothetical protein CAEBREN_19431	0
Locus_4490_Transcript_1/1_Confidence_0.000_Length_1398	GT48	MFS_1	gi|371571184|emb|CCF23429.1| Protein T10C6.6, isoform f	0
Locus_302_Transcript_1/1_Confidence_0.000_Length_3571	GH132	C1_1/C1_1/Pkinase_Tyr/Pkinase	gi|324502578|gb|ADY41134.1| Serine/threonine-protein kinase dkf-1	2.7.11.1
Locus_10444_Transcript_1/1_Confidence_0.000_Length_805	GT48	MFS_1	gi|341893166|gb|EGT49101.1| hypothetical protein CAEBREN_21575	0
Locus_18191_Transcript_1/1_Confidence_0.000_Length_1273	GH15	Glyco_hydro_15	gi|351064651|emb|CCD73138.1| Protein Y67D8A.2, isoform a	0
Locus_21636_Transcript_1/1_Confidence_0.000_Length_411	GT57	Alg6_Alg8	gi|345482364|ref|XP_003424581.1| PREDICTED: dolichyl pyrophosphate Man9GlcNAc2 alpha-1,3-glucosyltransferase-like	0
Locus_8428_Transcript_1/1_Confidence_0.000_Length_911	GH3	SNF	gi|324503533|gb|ADY41534.1| Sodium-dependent neutral amino acid transporter B(0)AT1	0
Locus_12302_Transcript_1/1_Confidence_0.000_Length_722	GT4	Ubie_methyltran/Methyltransf_31/Methyltransf_18/Methyltransf_25/Methyltransf_11	gi|324513254|gb|ADY45451.1| Ubiquinone biosynthesis methyltransferase coq-5	2.1.1.201 | 2.1.1.163
Locus_16096_Transcript_1/1_Confidence_0.000_Length_2585	CE11	SNF2_N/Helicase_C	gi|170585466|ref|XP_001897504.1| SNF2 family N-terminal domain containing protein	3.6.4.12
Locus_8679_Transcript_1/1_Confidence_0.000_Length_523	GT2	His_Phos_1	0	0
Locus_3970_Transcript_1/1_Confidence_0.000_Length_318	GT66	Pro_isomerase	gi|170575431|ref|XP_001893239.1| cyclophilin-type peptidyl-prolyl cis-trans isomerase-12, Bmcyp-12	0
Locus_13563_Transcript_1/1_Confidence_0.000_Length_344	GT48	Sugar_tr	gi|324508364|gb|ADY43531.1| Solute carrier family 2	0
Locus_396_Transcript_1/1_Confidence_0.000_Length_914	GT48	Sugar_tr	gi|324518042|gb|ADY46987.1| Proton myo-inositol cotransporter	0
Locus_5719_Transcript_1/1_Confidence_0.000_Length_1165	GH27	MIP	gi|324519939|gb|ADY47521.1| Aquaporin-8	0
Locus_1256_Transcript_1/1_Confidence_0.000_Length_1189	GH31	TraB	0	0
Locus_19779_Transcript_1/1_Confidence_0.000_Length_860	GH132	C1_1	gi|312067828|ref|XP_003136927.1| AGC/PKC/IOTA protein kinase	0
Locus_845_Transcript_1/1_Confidence_0.000_Length_1391	AA3	Pyr_redox_2/Pyr_redox/Pyr_redox_dim	gi|373842093|gb|AEY77128.1| glutathione reductase	1.8.1.7
Locus_19399_Transcript_1/1_Confidence_0.000_Length_385	CE11	DEAD	gi|324505559|gb|ADY42388.1| ATP-dependent RNA helicase DDX3X	0
Locus_13763_Transcript_1/1_Confidence_0.000_Length_365	GT34	p450	gi|1699021|gb|AAB37340.1| cytochrome P450 monooxygenase	0
Locus_1237_Transcript_1/1_Confidence_0.000_Length_868	CE11	DEAD	gi|324506599|gb|ADY42814.1| Eukaryotic initiation factor 4A	3.6.4.13
Locus_2534_Transcript_1/1_Confidence_0.000_Length_810	AA6	Ribonuc_L-PSP	gi|89266953|emb|CAJ81383.1| heat-responsive protein 12	0
Locus_18090_Transcript_1/1_Confidence_0.000_Length_1089	GT55	Ank_2/Ank_4/Ank_2	gi|28274852|gb|AAO25691.1| ankyrin repeat protein E4_2	0
Locus_20531_Transcript_1/1_Confidence_0.000_Length_614	GH31	Glyco_hydro_31	gi|324502484|gb|ADY41094.1| Neutral alpha-glucosidase AB	0
Locus_22876_Transcript_1/1_Confidence_0.000_Length_715	GT2	Myosin_N/Myosin_head	gi|308477855|ref|XP_003101140.1| CRE-MYO-2 protein	0
Locus_18822_Transcript_1/1_Confidence_0.000_Length_2793	CBM13	PI-PLC-X/PI-PLC-Y/C2	gi|268565425|ref|XP_002647328.1| C. briggsae CBR-EGL-8 protein	3.1.4.11
Locus_9572_Transcript_1/1_Confidence_0.000_Length_1699	CBM13	Astacin/CUB	gi|308489408|ref|XP_003106897.1| CRE-NAS-38 protein	3.4.24.21
Locus_1247_Transcript_1/1_Confidence_0.000_Length_2147	GT87	DCP2/NUDIX	gi|324501164|gb|ADY40520.1| MRNA-decapping enzyme 2	0
Locus_19742_Transcript_1/1_Confidence_0.000_Length_509	CBM48	DnaJ	gi|324512549|gb|ADY45196.1| DnaJ-like protein 60	0
Locus_11794_Transcript_1/1_Confidence_0.000_Length_672	PL3	Pectate_lyase	gi|291173162|gb|ADD82848.1| pectate lyase 1	0
Locus_1416_Transcript_1/1_Confidence_0.000_Length_857	CE11	DEAD/Helicase_C	gi|170575198|ref|XP_001893141.1| DEAD/DEAH box helicase family protein	3.6.4.13
Locus_18271_Transcript_1/1_Confidence_0.000_Length_705	GT66	Pro_isomerase	gi|112434096|gb|ABI18377.1| cyclophilin	0
Locus_1955_Transcript_1/1_Confidence_0.000_Length_1341	GH5	Choline_kinase	gi|357607247|gb|EHJ65402.1| hypothetical protein KGM_05435	0
Locus_7643_Transcript_1/1_Confidence_0.000_Length_1095	GT48	RVT_1	gi|67625699|tpe|CAJ00235.1| TPA: endonuclease-reverse transcriptase	0
Locus_1225_Transcript_1/1_Confidence_0.000_Length_9055	GH23/GH33	Laminin_EGF/Laminin_EGF/Laminin_EGF/Laminin_EGF/VSP/Laminin_EGF/Laminin_EGF/Laminin_EGF/DUF3584/Laminin_II/Laminin_G_2/Laminin_G_2/Laminin_G_1/Laminin_G_2/Laminin_G_1/Laminin_G_2/Laminin_G_1	gi|324499520|gb|ADY39795.1| Laminin-like protein epi-1	0
Locus_6187_Transcript_1/1_Confidence_0.000_Length_1320	GH76	ADH_zinc_N	gi|312084017|ref|XP_003144101.1| hypothetical protein LOAG_08522	0
Locus_4833_Transcript_1/1_Confidence_0.000_Length_1280	GT34	p450	gi|308460689|ref|XP_003092646.1| hypothetical protein CRE_02665	0
Locus_15303_Transcript_1/1_Confidence_0.000_Length_1490	GH76	ADH_N/ADH_zinc_N	gi|324512101|gb|ADY45022.1| Alcohol dehydrogenase class-3	0
Locus_15308_Transcript_1/1_Confidence_0.000_Length_2045	GH38	rve	gi|341901036|gb|EGT56971.1| hypothetical protein CAEBREN_28621	0
Locus_2527_Transcript_1/1_Confidence_0.000_Length_2114	CE11	Helicase_C	gi|312072073|ref|XP_003138899.1| hypothetical protein LOAG_03314	0
Locus_1069_Transcript_1/1_Confidence_0.000_Length_1573	CE11	DEAD/Helicase_C	gi|309360868|emb|CAP30554.2| hypothetical protein CBG_11408	3.6.4.13
Locus_11383_Transcript_1/1_Confidence_0.000_Length_225	CE10	COesterase	gi|324508122|gb|ADY43432.1| Gut esterase 1	0
Locus_1986_Transcript_2/3_Confidence_0.333_Length_1630	CBM13	Astacin	gi|341903437|gb|EGT59372.1| hypothetical protein CAEBREN_13696	0
Locus_10712_Transcript_1/1_Confidence_0.000_Length_738	GH35	Glyco_hydro_35	gi|72000600|ref|NP_505849.2| hypothetical protein T19B10.3	0
Locus_15452_Transcript_1/1_Confidence_0.000_Length_364	GH5	Cellulase	gi|226433073|gb|ACO55952.1| beta-1,4-endoglucanase	0
Locus_11992_Transcript_1/1_Confidence_0.000_Length_5247	GH23/GT2	Myosin_head/Myosin_tail_1/Myosin_tail_1/DUF3584/Myosin_tail_1	gi|324499917|gb|ADY39976.1| Myosin-3	0
Locus_8509_Transcript_1/1_Confidence_0.000_Length_829	GT83	PAP2	gi|324506457|gb|ADY42757.1| Unknown	0
Locus_16585_Transcript_1/1_Confidence_0.000_Length_1446	GT2	Myosin_head/Myosin_TH1	gi|324502712|gb|ADY41192.1| Myosin-Ie	0
Locus_14662_Transcript_1/1_Confidence_0.000_Length_196	GT2	Aminotran_3	gi|324506886|gb|ADY42927.1| Ornithine aminotransferase	0
Locus_15124_Transcript_1/1_Confidence_0.000_Length_277	GT31	Gal-bind_lectin	gi|324517449|gb|ADY46825.1| 32 kDa beta-galactoside-binding lectin lec-3	0
Locus_5067_Transcript_1/1_Confidence_0.000_Length_1467	GT48	MFS_1	gi|170581481|ref|XP_001895700.1| Major Facilitator Superfamily protein	0
Locus_10355_Transcript_1/1_Confidence_0.000_Length_310	GH35	Glyco_hydro_35	gi|324507659|gb|ADY43243.1| Beta-galactosidase	0
Locus_3425_Transcript_1/1_Confidence_0.000_Length_562	GH99	Guanylate_kin	gi|167534061|ref|XP_001748709.1| hypothetical protein	0
Locus_5580_Transcript_1/1_Confidence_0.000_Length_239	GT10	Glyco_transf_10	0	0
Locus_23892_Transcript_1/1_Confidence_0.000_Length_753	GH18	AhpC-TSA/Redoxin/1-cysPrx_C	gi|270271349|gb|ACZ67203.1| peroxiredoxin	1.11.1.15
Locus_2877_Transcript_1/1_Confidence_0.000_Length_1204	CE11	Helicase_C	gi|312070562|ref|XP_003138204.1| dead box protein 15	3.6.4.13
Locus_7307_Transcript_1/1_Confidence_0.000_Length_1015	GH132	SH2/C1_1/RhoGAP	gi|312071227|ref|XP_003138511.1| RhoGAP domain-containing protein	0
Locus_18650_Transcript_1/1_Confidence_0.000_Length_303	GH37	Trehalase	gi|324512560|gb|ADY45200.1| Trehalase	0
Locus_7614_Transcript_1/1_Confidence_0.000_Length_1436	GH56	Glyco_hydro_56	gi|324516157|gb|ADY46439.1| Hyaluronidase-1, partial	0
Locus_4855_Transcript_1/1_Confidence_0.000_Length_1492	GT48	MFS_1	gi|341898873|gb|EGT54808.1| hypothetical protein CAEBREN_28107	0
Locus_4468_Transcript_1/3_Confidence_0.333_Length_1258	GT2	His_Phos_1	0	0
Locus_6694_Transcript_1/1_Confidence_0.000_Length_1018	CE10	COesterase/Abhydrolase_3	gi|324516851|gb|ADY46651.1| Cholinesterase, partial	0
Locus_7230_Transcript_1/2_Confidence_0.333_Length_1180	GT55	Ank_2/Ank_4/Ank_2/Ank_2/Ank_2/Ank_4/Ank_2/Ank_2	gi|115615204|ref|XP_001198470.1| PREDICTED: similar to ankyrin 2,3/unc44	0
Locus_2684_Transcript_1/1_Confidence_0.000_Length_4021	GT48	AA_permease/AA_permease/AA_permease_2	gi|324501197|gb|ADY40535.1| Solute carrier family 12 member 4	0
Locus_3354_Transcript_1/1_Confidence_0.000_Length_2432	GT55	Ank_2/Ank_2/Ank_2/Ank_2/Ank_2/Ank_2/Ank_4/Ank_2/Ank_4/Ank_2/Ank_5/ZU5	gi|242024511|ref|XP_002432671.1| ankyrin-1, putative	0
Locus_9757_Transcript_1/1_Confidence_0.000_Length_385	CBM13	Astacin	gi|347326927|gb|AEO80031.1| hatching enzyme	0
Locus_6450_Transcript_1/1_Confidence_0.000_Length_1047	GH3	SNF	gi|324503533|gb|ADY41534.1| Sodium-dependent neutral amino acid transporter B(0)AT1	0
Locus_2384_Transcript_1/1_Confidence_0.000_Length_8472	GT2/GH76/GT4	ketoacyl-synt/Ketoacyl-synt_C/Acyl_transf_1/ADH_zinc_N/ADH_zinc_N_2/adh_short/KR/Thioesterase	gi|324499572|gb|ADY39820.1| Fatty acid synthase	0
Locus_616_Transcript_1/1_Confidence_0.000_Length_4461	GH35	Gal_Lectin	gi|307185986|gb|EFN71774.1| Latrophilin-3	0
Locus_17581_Transcript_1/1_Confidence_0.000_Length_1672	GT13	GNT-I	gi|312079942|ref|XP_003142389.1| hypothetical protein LOAG_06805	2.4.1.101
Locus_1876_Transcript_1/1_Confidence_0.000_Length_2580	CE10	HSL_N/Abhydrolase_3	gi|324504323|gb|ADY41867.1| Hormone-sensitive lipase	0
Locus_6614_Transcript_1/1_Confidence_0.000_Length_772	GT13	GNT-I	gi|312068526|ref|XP_003137255.1| hypothetical protein LOAG_01669	0
Locus_7991_Transcript_2/2_Confidence_0.000_Length_899	GH92	adh_short/adh_short_C2	gi|17562910|ref|NP_503754.1| DeHydrogenases, Short chain family member (dhs-15)	0
Locus_42_Transcript_1/2_Confidence_0.333_Length_1656	GT48	MFS_1/Sugar_tr	gi|309360095|emb|CAP31819.2| hypothetical protein CBG_12925	0
Locus_3195_Transcript_1/1_Confidence_0.000_Length_1101	CE11	DEAD	gi|328866692|gb|EGG15075.1| putative RNA helicase	3.6.4.13
Locus_3714_Transcript_1/1_Confidence_0.000_Length_473	GT2	Myosin_head	gi|308499965|ref|XP_003112168.1| CRE-HUM-1 protein	0
Locus_20049_Transcript_1/1_Confidence_0.000_Length_739	AA3	DAO	gi|324503210|gb|ADY41398.1| Glycerol-3-phosphate dehydrogenase	0
Locus_860_Transcript_3/3_Confidence_0.000_Length_3638	GH84	NAGidase	gi|324502796|gb|ADY41227.1| Protein NCOAT	0
Locus_19210_Transcript_1/1_Confidence_0.000_Length_1961	CBM13	HSP70/MreB_Mbl	gi|341880553|gb|EGT36488.1| hypothetical protein CAEBREN_14120	0
Locus_16869_Transcript_1/1_Confidence_0.000_Length_2942	GT48	MFS_1/MFS_1	gi|324507461|gb|ADY43162.1| Monocarboxylate transporter 12	1.6.5.3
Locus_11524_Transcript_1/1_Confidence_0.000_Length_823	GH2	Glyco_hydro_2_C	gi|324508656|gb|ADY43651.1| Beta-glucuronidase	0
Locus_20247_Transcript_1/1_Confidence_0.000_Length_278	CE10	FMO-like	gi|312085382|ref|XP_003144657.1| FMO-4 protein	0
Locus_9289_Transcript_1/1_Confidence_0.000_Length_1764	GH1	Polysacc_synt_2/Epimerase/3Beta_HSD	gi|324506961|gb|ADY42959.1| Rhamnose biosynthetic enzyme 1	0
Locus_15226_Transcript_2/2_Confidence_0.333_Length_3562	GH38	rve	gi|341900940|gb|EGT56875.1| hypothetical protein CAEBREN_08551	0
Locus_7370_Transcript_2/3_Confidence_0.333_Length_3845	GT49	SDF/SDF	gi|324512784|gb|ADY45281.1| Sodium-dependent excitatory amino acid transporter glt-3, partial	0
Locus_18436_Transcript_1/1_Confidence_0.000_Length_1235	CE10	COesterase	gi|148299222|gb|ABQ58115.1| acetylcholinesterase 3	0
Locus_16330_Transcript_1/1_Confidence_0.000_Length_1765	GT55	Ank_2/Ank_5/Ank_4/Ank_2	gi|324502224|gb|ADY40980.1| Apoptotic enhancer 1 protein	0
Locus_1157_Transcript_1/1_Confidence_0.000_Length_322	GH31	Glyco_hydro_31	gi|324502484|gb|ADY41094.1| Neutral alpha-glucosidase AB	0
Locus_920_Transcript_1/1_Confidence_0.000_Length_1312	GT2	Myosin_head	gi|324499835|gb|ADY39939.1| Myosin heavy chain	0
Locus_10477_Transcript_1/1_Confidence_0.000_Length_1309	CE11	SNF2_N/Helicase_C	gi|312071855|ref|XP_003138800.1| hypothetical protein LOAG_03215	3.6.4.12
Locus_20794_Transcript_1/1_Confidence_0.000_Length_1063	GT66	RRM_1/RRM_6/Pro_isomerase	gi|324522371|gb|ADY48048.1| Peptidyl-prolyl cis-trans isomerase E, partial	5.2.1.8
Locus_3983_Transcript_1/1_Confidence_0.000_Length_1393	GH18	Na_Ca_ex	gi|324503729|gb|ADY41614.1| Sodium/calcium exchanger 1	0
Locus_20519_Transcript_1/1_Confidence_0.000_Length_1430	GT34	DUF273	gi|268566283|ref|XP_002639681.1| Hypothetical protein CBG12400	0
Locus_21838_Transcript_1/1_Confidence_0.000_Length_672	GT34	p450	gi|260826219|ref|XP_002608063.1| hypothetical protein BRAFLDRAFT_120879	0
Locus_25539_Transcript_1/1_Confidence_0.000_Length_382	CBM35	PBP	gi|8117174|dbj|BAA96354.1| phosphatidyl-ethanolamine-binding protein	0
Locus_1057_Transcript_1/1_Confidence_0.000_Length_2936	GT48	MFS_1	gi|115661713|ref|XP_001202198.1| PREDICTED: similar to myosin light polypeptide 5 regulatory	0
Locus_16501_Transcript_1/1_Confidence_0.000_Length_1559	CBM13	HSP70	gi|22135552|gb|AAM93256.1| heat shock protein 70-C	0
Locus_21037_Transcript_1/1_Confidence_0.000_Length_978	GH27	MIP	gi|324511965|gb|ADY44968.1| Aquaporin-3	0
Locus_2442_Transcript_1/1_Confidence_0.000_Length_848	CBM13	HSP70	gi|12044387|gb|AAG47839.1|AF318605_1 heat shock protein 70	0
Locus_4313_Transcript_1/1_Confidence_0.000_Length_1978	GH32	Glyco_hydro_32N	gi|365183642|emb|CCF00491.1| putative beta-fructofuranosidase/sucrose hydrolase	0
Locus_19190_Transcript_1/1_Confidence_0.000_Length_1533	GT26	STAS	gi|308475075|ref|XP_003099757.1| CRE-SULP-1 protein	0
Locus_18938_Transcript_1/1_Confidence_0.000_Length_2493	CBM32	F5_F8_type_C	gi|324504979|gb|ADY42146.1| Epithelial discoidin domain-containing receptor 1	0
Locus_1831_Transcript_1/1_Confidence_0.000_Length_2475	AA6/GH130	Flavodoxin_1/FAD_binding_1/NAD_binding_1	gi|324507957|gb|ADY43365.1| NADPH--cytochrome P450 reductase	1.6.2.4
Locus_4809_Transcript_1/1_Confidence_0.000_Length_2249	CE11	Helicase_C/DUF1087/DUF1086/CHDCT2	gi|324499809|gb|ADY39928.1| Chromodomain-helicase-DNA-binding protein 3	0
Locus_2976_Transcript_1/1_Confidence_0.000_Length_717	GT66	Pro_isomerase	gi|170581692|ref|XP_001895794.1| cyclophilin-type peptidyl-prolyl cis-trans isomerase-4, Bmcyp-4	0
Locus_12872_Transcript_1/1_Confidence_0.000_Length_265	CE10	COesterase	gi|341878642|gb|EGT34577.1| hypothetical protein CAEBREN_28719	0
Locus_3030_Transcript_1/1_Confidence_0.000_Length_1960	GT2	Glycos_transf_2	gi|324510655|gb|ADY44456.1| N-acetylgalactosaminyltransferase 9	0
Locus_1535_Transcript_1/1_Confidence_0.000_Length_1048	GH32	PfkB	gi|312093968|ref|XP_003147865.1| hypothetical protein LOAG_12304	0
Locus_5250_Transcript_1/1_Confidence_0.000_Length_2013	GH5	Gln-synt_C	gi|359789351|ref|ZP_09292299.1| glutamine synthetase	6.3.1.2
Locus_24336_Transcript_1/1_Confidence_0.000_Length_1198	CE10	COesterase	gi|334312928|ref|XP_001372405.2| PREDICTED: carboxylesterase 3-like	0
Locus_443_Transcript_1/1_Confidence_0.000_Length_801	GH103	Aldose_epim	gi|110632812|ref|YP_673020.1| aldose 1-epimerase	0
Locus_15061_Transcript_1/1_Confidence_0.000_Length_175	GT34	p450	gi|324516630|gb|ADY46586.1| Cytochrome P450 cyp-13B1	0
Locus_7124_Transcript_1/1_Confidence_0.000_Length_504	GT66	Pro_isomerase	gi|324506330|gb|ADY42706.1| Triosephosphate isomerase	5.2.1.8
Locus_18095_Transcript_1/1_Confidence_0.000_Length_1553	GH16	TIR_2	gi|312083865|ref|XP_003144040.1| toll and interleukin 1 receptor domain-containing protein isoform f	0
Locus_1538_Transcript_1/1_Confidence_0.000_Length_2398	GT31	Adaptin_N	gi|324503812|gb|ADY41648.1| AP-1 complex subunit gamma-1	0
Locus_9045_Transcript_1/1_Confidence_0.000_Length_552	CE10	FMO-like	gi|374297589|ref|YP_005047780.1| unnamed protein product	0
Locus_21226_Transcript_1/1_Confidence_0.000_Length_208	CE11	DEAD	gi|339238901|ref|XP_003381005.1| putative DEAD/DEAH box helicase	3.6.4.13
Locus_6001_Transcript_1/1_Confidence_0.000_Length_2214	AA1	Cu-oxidase_3/Cu-oxidase/Cu-oxidase_2	gi|308460352|ref|XP_003092481.1| hypothetical protein CRE_30482	0
Locus_3419_Transcript_1/1_Confidence_0.000_Length_1045	GT43	Glyco_transf_43	gi|324509938|gb|ADY44162.1| Glucuronosyltransferase sqv-8	2.4.1.135
Locus_1618_Transcript_1/1_Confidence_0.000_Length_910	GT20	Ctr/Ctr	gi|268565971|ref|XP_002639599.1| Hypothetical protein CBG12308	0
Locus_10432_Transcript_1/1_Confidence_0.000_Length_1991	CE11	DEAD/Helicase_C	gi|170593171|ref|XP_001901338.1| Bloom's syndrome protein homolog	3.6.4.12
Locus_10499_Transcript_1/1_Confidence_0.000_Length_397	GH63	Glyco_hydro_63	gi|157132662|ref|XP_001662599.1| mannosyl-oligosaccharide glucosidase	0
Locus_17778_Transcript_1/1_Confidence_0.000_Length_4838	CBM13	PI-PLC-X/SH2/SH2/PI-PLC-Y/C2	gi|324501079|gb|ADY40486.1| 1-phosphatidylinositol-4,5-bisphosphate phosphodiesterase gamma-1	3.1.4.11
Locus_11979_Transcript_1/1_Confidence_0.000_Length_2689	CBM6	Phosphodiest	gi|324505569|gb|ADY42392.1| GPI ethanolamine phosphate transferase 3, partial	0
Locus_3856_Transcript_1/1_Confidence_0.000_Length_2464	CE10	COesterase	gi|324508074|gb|ADY43412.1| Gut esterase 1	0
Locus_23344_Transcript_1/1_Confidence_0.000_Length_556	CE10	FMO-like/Pyr_redox_3	gi|17555726|ref|NP_499356.1| Flavin-containing MonoOxygenase family member (fmo-3)	0
Locus_19979_Transcript_1/1_Confidence_0.000_Length_1784	GT1	UDPGT	gi|309361648|emb|CAP29539.2| CBR-UGT-60 protein	0
Locus_14536_Transcript_1/1_Confidence_0.000_Length_221	CBM13	HSP70	gi|110433182|gb|ABG74349.1| heat shock protein	0
Locus_17171_Transcript_1/1_Confidence_0.000_Length_899	GT2	Aminotran_3	gi|17541228|ref|NP_501862.1| GABA TransAminase family member (gta-1)	0
Locus_5887_Transcript_1/1_Confidence_0.000_Length_822	GT48	AA_permease_2	gi|324510183|gb|ADY44261.1| Y+L amino acid transporter 2	0
Locus_19295_Transcript_1/2_Confidence_0.667_Length_1590	CBM50	Peptidase_M14	gi|321464553|gb|EFX75560.1| hypothetical protein DAPPUDRAFT_199303	0
Locus_11507_Transcript_1/1_Confidence_0.000_Length_1306	GH3	SNF	gi|312082614|ref|XP_003143517.1| hypothetical protein LOAG_07937	0
Locus_9844_Transcript_1/2_Confidence_0.667_Length_3067	GT47/GT64	Exostosin/Glyco_transf_64	gi|324504498|gb|ADY41945.1| Exostosin-2	2.4.1.223
Locus_3934_Transcript_1/1_Confidence_0.000_Length_706	CBM57	Kelch_1/Kelch_1/Kelch_1	gi|324505363|gb|ADY42307.1| Kelch-like protein 18	0
Locus_6058_Transcript_1/1_Confidence_0.000_Length_1726	GT48	MFS_1	gi|17562692|ref|NP_507831.1| hypothetical protein M162.5	0
Locus_8121_Transcript_1/1_Confidence_0.000_Length_572	GT34	p450	gi|341886011|gb|EGT41946.1| hypothetical protein CAEBREN_17928	0
Locus_4944_Transcript_1/1_Confidence_0.000_Length_1959	GH132	C1_1/DAGK_cat/DAGK_acc	gi|242021937|ref|XP_002431399.1| Diacylglycerol kinase beta, putative	2.7.1.107
Locus_9096_Transcript_1/1_Confidence_0.000_Length_1170	GT31	Gal-bind_lectin/Gal-bind_lectin	gi|324519587|gb|ADY47422.1| 32 kDa beta-galactoside-binding lectin	0
Locus_8931_Transcript_1/1_Confidence_0.000_Length_341	CBM16	Phospholip_B	gi|324509314|gb|ADY43921.1| Phospholipase B-like protein 2	0
Locus_18224_Transcript_1/1_Confidence_0.000_Length_930	GT48	MFS_1	gi|341880041|gb|EGT35976.1| hypothetical protein CAEBREN_30719	0
Locus_16529_Transcript_1/1_Confidence_0.000_Length_225	CBM13	HSP70	gi|12044387|gb|AAG47839.1|AF318605_1 heat shock protein 70	0
Locus_3739_Transcript_1/1_Confidence_0.000_Length_1406	GH30	Glyco_hydro_30	gi|170586296|ref|XP_001897915.1| O-Glycosyl hydrolase family 30 protein	0
Locus_9426_Transcript_1/1_Confidence_0.000_Length_1413	GH37	Trehalase	gi|332078368|emb|CCA65633.1| Protein TRE-3, isoform b	3.2.1.28
Locus_476_Transcript_1/1_Confidence_0.000_Length_7538	CE4	CPSase_sm_chain/GATase/CPSase_L_chain/CPSase_L_D2/CPSase_L_D3/CPSase_L_chain/CPSase_L_D2/ATP-grasp_4/OTCace_N/OTCace	gi|341890451|gb|EGT46386.1| CBN-PYR-1 protein	0
Locus_15404_Transcript_1/1_Confidence_0.000_Length_432	GH5	Cellulase	gi|226433073|gb|ACO55952.1| beta-1,4-endoglucanase	0
Locus_26065_Transcript_1/1_Confidence_0.000_Length_410	GH99	Guanylate_kin	gi|324500447|gb|ADY40211.1| Unknown	0
Locus_24264_Transcript_1/1_Confidence_0.000_Length_889	CE10	COesterase	gi|148299222|gb|ABQ58115.1| acetylcholinesterase 3	0
Locus_2967_Transcript_1/1_Confidence_0.000_Length_2244	GH3	SNF	gi|341880129|gb|EGT36064.1| hypothetical protein CAEBREN_29746	0
Locus_189_Transcript_1/1_Confidence_0.000_Length_1076	CBM50	An_peroxidase	gi|341903689|gb|EGT59624.1| hypothetical protein CAEBREN_08426	0
Locus_521_Transcript_2/2_Confidence_0.000_Length_1074	GT7	Glyco_transf_7N/Glyco_transf_7C	gi|198435187|ref|XP_002129444.1| PREDICTED: similar to beta 4 galactosyltransferase	0
Locus_17400_Transcript_1/1_Confidence_0.000_Length_1782	CE10	DPPIV_N	gi|324502563|gb|ADY41127.1| Dipeptidyl peptidase 8	0
Locus_4032_Transcript_1/1_Confidence_0.000_Length_3190	GH132	C1_1/RA/DAGK_cat/DAGK_acc	gi|324502233|gb|ADY40984.1| Diacylglycerol kinase theta	2.7.1.107
Locus_1645_Transcript_1/1_Confidence_0.000_Length_439	GT10	Glyco_transf_10	gi|170594655|ref|XP_001902079.1| Fucosyl transferase family protein	0
Locus_3496_Transcript_1/1_Confidence_0.000_Length_1224	GH32	PfkB	gi|308510368|ref|XP_003117367.1| hypothetical protein CRE_02120	0
Locus_5592_Transcript_3/3_Confidence_0.333_Length_725	GT2	Myosin_head	gi|324499946|gb|ADY39989.1| Myosin-IXb	0
Locus_9027_Transcript_1/1_Confidence_0.000_Length_774	GT26	STAS	gi|268557124|ref|XP_002636551.1| Hypothetical protein CBG23241	0
Locus_4156_Transcript_1/1_Confidence_0.000_Length_1116	GT31	Galactosyl_T	gi|260825331|ref|XP_002607620.1| hypothetical protein BRAFLDRAFT_207854	0
Locus_6182_Transcript_1/1_Confidence_0.000_Length_463	GH5	Gln-synt_C	gi|115532978|ref|NP_001041009.1| GLutamiNe synthetase (glutamate-ammonia ligase) family member (gln-3)	0
Locus_2618_Transcript_1/1_Confidence_0.000_Length_2123	GT2	Glyco_tranf_2_3/Glyco_transf_21	gi|324512592|gb|ADY45213.1| Ceramide glucosyltransferase	0
Locus_11971_Transcript_1/1_Confidence_0.000_Length_227	GT31	Galactosyl_T	gi|71983740|ref|NP_493088.2| hypothetical protein F14B6.4	0
Locus_16356_Transcript_1/1_Confidence_0.000_Length_1626	GH35	PRP1_N	gi|324503304|gb|ADY41438.1| Pre-mRNA-processing factor 6	0
Locus_12889_Transcript_1/1_Confidence_0.000_Length_711	GH47	Glyco_hydro_47	gi|324506063|gb|ADY42596.1| Endoplasmic reticulum mannosyl-oligosaccharide 1,2-alpha-mannosidase	0
Locus_23553_Transcript_1/1_Confidence_0.000_Length_843	CBM6	Phosphodiest	gi|341874193|gb|EGT30128.1| hypothetical protein CAEBREN_12554	0
Locus_18828_Transcript_1/1_Confidence_0.000_Length_1654	AA1	Cu-oxidase_3/Cu-oxidase	gi|260807269|ref|XP_002598431.1| hypothetical protein BRAFLDRAFT_83235	0
Locus_4978_Transcript_1/1_Confidence_0.000_Length_1892	CE11	Helicase_C/HA2	gi|341877950|gb|EGT33885.1| CBN-SMGL-2 protein	3.6.4.13
Locus_1420_Transcript_1/1_Confidence_0.000_Length_1198	CBM48	DnaJ/DnaJ_C	gi|324512405|gb|ADY45140.1| DnaJ dnj-20	0
Locus_12395_Transcript_1/1_Confidence_0.000_Length_608	GT90	Thioredoxin	gi|268577815|ref|XP_002643890.1| Hypothetical protein CBG02142	0
Locus_677_Transcript_1/1_Confidence_0.000_Length_1610	GH65	Hydrolase/Hydrolase_6/Hydrolase_like	gi|17558880|ref|NP_504511.1| hypothetical protein C53A3.2	0
Locus_20490_Transcript_1/1_Confidence_0.000_Length_264	GT58	ALG3	gi|324509361|gb|ADY43940.1| Dolichyl-P-Man:Man(5)GlcNAc(2)-PP-dolichyl mannosyltransferase	0
Locus_1254_Transcript_1/1_Confidence_0.000_Length_3183	GH1	AMP-binding/PP-binding/Epimerase/NAD_binding_4/Polysacc_synt_2/3Beta_HSD	gi|170589826|ref|XP_001899674.1| oxidoreductase, short chain dehydrogenase/reductase family protein	0
Locus_23367_Transcript_1/1_Confidence_0.000_Length_215	CBM54	Transglut_core	gi|224045388|ref|XP_002197572.1| PREDICTED: N-glycanase 1 isoform 2	0
Locus_14417_Transcript_1/1_Confidence_0.000_Length_196	CE11	Helicase_C	gi|170579441|ref|XP_001894832.1| Helicase conserved C-terminal domain containing protein	0
Locus_16576_Transcript_1/1_Confidence_0.000_Length_1725	AA3	DAO	gi|324504691|gb|ADY42024.1| FAD-dependent oxidoreductase domain-containing protein 1	0
Locus_16775_Transcript_1/1_Confidence_0.000_Length_1765	GT48	AA_permease_2/AA_permease	gi|324507613|gb|ADY43226.1| Large neutral amino acids transporter small subunit 1	0
Locus_16587_Transcript_1/1_Confidence_0.000_Length_1624	GH17	MFS_2	gi|324513716|gb|ADY45625.1| Transmembrane protein 180, partial	0
Locus_8657_Transcript_1/1_Confidence_0.000_Length_1254	GT41	Glyco_transf_41	gi|170571769|ref|XP_001891856.1| UDP-N-acetylglucosamine--peptide N-acetylglucosaminyltransferase	0
Locus_18164_Transcript_1/1_Confidence_0.000_Length_1042	GT48	MFS_1	gi|308489636|ref|XP_003107011.1| hypothetical protein CRE_17083	0
Locus_16311_Transcript_1/1_Confidence_0.000_Length_1512	GH1	NAD_binding_10/Polysacc_synt_2/Epimerase/3Beta_HSD/NAD_binding_4/Epimerase_Csub	gi|312065291|ref|XP_003135719.1| UDP galactose 4'-epimerase	5.1.3.2
Locus_8814_Transcript_1/1_Confidence_0.000_Length_477	GT2	His_Phos_1	gi|324523838|gb|ADY48310.1| Protein UBASH3A	0
Locus_7214_Transcript_1/1_Confidence_0.000_Length_989	GH19	Glyco_hydro_19	gi|268558516|ref|XP_002637249.1| Hypothetical protein CBG18928	0
Locus_19028_Transcript_1/1_Confidence_0.000_Length_1315	CE10	COesterase	gi|4106401|gb|AAD02835.1| acetylcholinesterase precursor	0
Locus_9590_Transcript_1/2_Confidence_0.667_Length_386	CE1	Abhydrolase_2	gi|308474210|ref|XP_003099327.1| CRE-ATH-1 protein	0
Locus_6430_Transcript_1/1_Confidence_0.000_Length_333	GT48	Sugar_tr	gi|308464189|ref|XP_003094363.1| CRE-HMIT-1.1 protein	0
Locus_114_Transcript_1/1_Confidence_0.000_Length_4762	CBM50/GH32	An_peroxidase/Ferric_reduct/FAD_binding_8/NAD_binding_6	gi|119675665|gb|AAY84711.2| dual oxidase	1.6.3.1
Locus_23977_Transcript_1/1_Confidence_0.000_Length_464	GT34	p450	gi|328699494|ref|XP_001949502.2| PREDICTED: probable cytochrome P450 305a1-like	0
Locus_18258_Transcript_1/1_Confidence_0.000_Length_1062	CE10	COesterase	gi|324512134|gb|ADY45034.1| Cholinesterase, partial	0
Locus_4674_Transcript_1/1_Confidence_0.000_Length_1459	GT1	C5-epim_C	gi|324507039|gb|ADY42993.1| D-glucuronyl C5-epimerase	0
Locus_10236_Transcript_1/1_Confidence_0.000_Length_1598	GT48	Sugar_tr	gi|268536602|ref|XP_002633436.1| Hypothetical protein CBG06204	0
Locus_1784_Transcript_1/1_Confidence_0.000_Length_1604	GT20	Glyco_transf_20	gi|324500486|gb|ADY40229.1| Alpha,alpha-trehalose-phosphate synthase UDP-forming 1	0
Locus_24535_Transcript_1/1_Confidence_0.000_Length_217	GT34	p450	gi|225709670|gb|ACO10681.1| Cytochrome P450 3A24	0
Locus_6896_Transcript_1/1_Confidence_0.000_Length_722	CE11	DEAD	gi|291230627|ref|XP_002735268.1| PREDICTED: DEAD (Asp-Glu-Ala-Asp) box polypeptide 47-like	3.6.4.13
Locus_17422_Transcript_1/1_Confidence_0.000_Length_329	GT34	p450	gi|25145343|ref|NP_501480.2| CYtochrome P450 family member (cyp-33E1)	0
Locus_13412_Transcript_1/1_Confidence_0.000_Length_379	GH47	Glyco_hydro_47	gi|341904424|gb|EGT60257.1| hypothetical protein CAEBREN_29796	0
Locus_442_Transcript_2/2_Confidence_0.000_Length_1207	CBM48	DnaJ/DnaJ_CXXCXGXG/DnaJ_C	gi|324512195|gb|ADY45057.1| DnaJ dnj-10	0
Locus_16115_Transcript_1/1_Confidence_0.000_Length_194	GH35	Glyco_hydro_35	gi|344288159|ref|XP_003415818.1| PREDICTED: beta-galactosidase-like	0
Locus_11435_Transcript_1/1_Confidence_0.000_Length_961	GT2	6PF2K/AAA_33/His_Phos_1	gi|324507707|gb|ADY43262.1| 6-phosphofructo-2-kinase/fructose-2,6-biphosphatase	3.1.3.46
Locus_16111_Transcript_1/1_Confidence_0.000_Length_1199	GT90	Thioredoxin/Calsequestrin/Thioredoxin_6	gi|324509357|gb|ADY43939.1| Protein disulfide-isomerase A4	5.3.4.1
Locus_16389_Transcript_1/1_Confidence_0.000_Length_511	CE11	DEAD	gi|312067818|ref|XP_003136922.1| Ddx49-A-prov protein	3.6.4.13
Locus_10403_Transcript_1/1_Confidence_0.000_Length_1095	GT1	UDPGT	gi|324521054|gb|ADY47772.1| UDP-glucuronosyltransferase, partial	0
Locus_17553_Transcript_1/1_Confidence_0.000_Length_1819	GH18	Glyco_hydro_18	0	0
Locus_3532_Transcript_1/1_Confidence_0.000_Length_893	PL3	Pectate_lyase	gi|321173545|gb|ADW77535.1| pectate lyase	4.2.2.2
Locus_2345_Transcript_1/1_Confidence_0.000_Length_551	GH32	PfkB	gi|324505612|gb|ADY42410.1| Pseudouridine-metabolizing protein	0
Locus_6729_Transcript_1/1_Confidence_0.000_Length_699	GH103	Aldose_epim	gi|110632812|ref|YP_673020.1| aldose 1-epimerase	0
Locus_17687_Transcript_1/1_Confidence_0.000_Length_1694	CBM22	Reprolysin_4/Peptidase_M84/Reprolysin/Reprolysin_2/Reprolysin_3	gi|341876727|gb|EGT32662.1| hypothetical protein CAEBREN_20099	0
Locus_12966_Transcript_1/1_Confidence_0.000_Length_551	GH47	Glyco_hydro_47	gi|324506383|gb|ADY42728.1| Mannosyl-oligosaccharide alpha-1,2-mannosidase isoform A	0
Locus_513_Transcript_2/2_Confidence_0.333_Length_2215	CE11	DEAD/Helicase_C	gi|65306809|gb|AAY41942.1| vasa-like protein	3.6.4.13
Locus_6615_Transcript_1/1_Confidence_0.000_Length_1635	GT48	MFS_1	gi|268570651|ref|XP_002640800.1| Hypothetical protein CBG15681	0
Locus_16303_Transcript_1/1_Confidence_0.000_Length_348	GT50	Cyclin_N	gi|341898198|gb|EGT54133.1| CBN-CYE-1 protein	0
Locus_24866_Transcript_1/2_Confidence_0.667_Length_311	GT90	Thioredoxin	gi|345483915|ref|XP_001602650.2| PREDICTED: thioredoxin-2-like	0
Locus_1255_Transcript_1/2_Confidence_0.667_Length_1081	GT41	TPR_11/TPR_11	gi|170596326|ref|XP_001902724.1| TPR Domain containing protein	0
Locus_880_Transcript_1/1_Confidence_0.000_Length_1544	GH47	Glyco_hydro_47	gi|324500635|gb|ADY40292.1| ER degradation-enhancing alpha-mannosidase	0
Locus_17077_Transcript_1/1_Confidence_0.000_Length_3186	AA3	Pyr_redox_2/DHO_dh	gi|324501269|gb|ADY40567.1| Dihydropyrimidine dehydrogenase NADP+	1.3.1.2
Locus_3056_Transcript_1/1_Confidence_0.000_Length_2022	AA4/AA7	FAD_binding_4/FAD-oxidase_C	gi|341891851|gb|EGT47786.1| CBN-ADS-1 protein	2.5.1.26
Locus_661_Transcript_1/1_Confidence_0.000_Length_1734	GT50	Cyclin_N	gi|326918748|ref|XP_003205650.1| PREDICTED: cyclin-I-like	0
Locus_6721_Transcript_1/1_Confidence_0.000_Length_1708	GT34	p450	gi|324512329|gb|ADY45110.1| Cytochrome P450 4C1	0
Locus_1986_Transcript_1/3_Confidence_0.333_Length_1493	CBM13	Astacin	gi|341903437|gb|EGT59372.1| hypothetical protein CAEBREN_13696	3.4.24.21
Locus_12414_Transcript_1/1_Confidence_0.000_Length_2173	GH31	Glyco_hydro_31	gi|348527284|ref|XP_003451149.1| PREDICTED: uncharacterized family 31 glucosidase KIAA1161-like	0
Locus_10986_Transcript_1/1_Confidence_0.000_Length_2174	GT60	2OG-FeII_Oxy_3/Ofd1_CTDD	gi|312089083|ref|XP_003146112.1| hypothetical protein LOAG_10540	0
Locus_7763_Transcript_1/1_Confidence_0.000_Length_1095	GT48	RVT_1	gi|308482143|ref|XP_003103275.1| hypothetical protein CRE_27617	0
Locus_14779_Transcript_1/1_Confidence_0.000_Length_308	GT31	ICln_channel	0	0
Locus_758_Transcript_1/1_Confidence_0.000_Length_243	GT48	Sugar_tr	gi|17534703|ref|NP_493981.1| hypothetical protein H17B01.1	0
Locus_14108_Transcript_1/1_Confidence_0.000_Length_513	GH47	Glyco_hydro_47	gi|17544494|ref|NP_501577.1| hypothetical protein ZC410.3	0
Locus_22123_Transcript_1/1_Confidence_0.000_Length_299	GT51	FHA	gi|341876651|gb|EGT32586.1| hypothetical protein CAEBREN_23825	0
Locus_8933_Transcript_1/1_Confidence_0.000_Length_1534	CE10	FMO-like	gi|156552969|ref|XP_001603494.1| PREDICTED: flavin-containing monooxygenase FMO GS-OX3-like	0
Locus_10390_Transcript_1/1_Confidence_0.000_Length_1160	GH84	AMP_N/Peptidase_M24	gi|312088154|ref|XP_003145749.1| hypothetical protein LOAG_10174	0
Locus_4712_Transcript_1/1_Confidence_0.000_Length_649	GT31	Adaptin_N	gi|115532936|ref|NP_001040988.1| hypothetical protein T14G10.5	0
Locus_9016_Transcript_1/1_Confidence_0.000_Length_1631	GT48	Sugar_tr	gi|348538515|ref|XP_003456736.1| PREDICTED: solute carrier family 2, facilitated glucose transporter member 9-like	0
Locus_16562_Transcript_1/1_Confidence_0.000_Length_1617	GT1	UDPGT	gi|324513998|gb|ADY45727.1| UDP-glucuronosyltransferase ugt-47, partial	0
Locus_18073_Transcript_1/1_Confidence_0.000_Length_3049	GH132	C1_1/Pkinase/Pkinase_Tyr	gi|324502135|gb|ADY40941.1| Serine/threonine-protein kinase dkf-2	2.7.11.1 | 1.6.5.3
Locus_14713_Transcript_1/1_Confidence_0.000_Length_278	CE9	Glucosamine_iso	gi|302916859|ref|XP_003052240.1| predicted protein	0
Locus_7860_Transcript_1/1_Confidence_0.000_Length_727	GT31	Galactosyl_T	gi|312086713|ref|XP_003145185.1| hypothetical protein LOAG_09610	0
Locus_1385_Transcript_1/1_Confidence_0.000_Length_2121	GT48	MFS_1	gi|341878571|gb|EGT34506.1| hypothetical protein CAEBREN_23953	1.6.5.3
Locus_3023_Transcript_1/1_Confidence_0.000_Length_1611	GT1	RhoGEF/FYVE	gi|17538844|ref|NP_501455.1| Temporarily Assigned Gene name family member (tag-77)	0
Locus_5337_Transcript_1/1_Confidence_0.000_Length_616	GT31	Galactosyl_T	gi|260825333|ref|XP_002607621.1| hypothetical protein BRAFLDRAFT_208010	0
Locus_21121_Transcript_1/1_Confidence_0.000_Length_212	CBM13	HSP70	gi|12044387|gb|AAG47839.1|AF318605_1 heat shock protein 70	0
Locus_17509_Transcript_1/1_Confidence_0.000_Length_5185	CE11	DEAD/Sec63/DEAD	gi|324499841|gb|ADY39942.1| U5 small nuclear ribonucleoprotein 200 kDa helicase	3.6.4.13
Locus_703_Transcript_1/1_Confidence_0.000_Length_1574	CE11	DEAD/Helicase_C	gi|324499931|gb|ADY39982.1| ATP-dependent RNA helicase DDX4	3.6.4.13
Locus_16074_Transcript_1/1_Confidence_0.000_Length_2557	GT66	STT3	gi|321474003|gb|EFX84969.1| hypothetical protein DAPPUDRAFT_300830	0
Locus_10163_Transcript_1/1_Confidence_0.000_Length_248	CBM50	An_peroxidase	gi|341882341|gb|EGT38276.1| hypothetical protein CAEBREN_31275	0
Locus_6540_Transcript_1/1_Confidence_0.000_Length_1654	GT48	MFS_1	gi|17557432|ref|NP_503682.1| hypothetical protein C01B4.8	0
Locus_24189_Transcript_1/1_Confidence_0.000_Length_672	GT34	p450	gi|260826219|ref|XP_002608063.1| hypothetical protein BRAFLDRAFT_120879	0
Locus_14621_Transcript_1/1_Confidence_0.000_Length_254	CBM13	FRG1	gi|312088298|ref|XP_003145806.1| hypothetical protein LOAG_10231	0
Locus_10541_Transcript_1/1_Confidence_0.000_Length_981	CBM48	DnaJ	gi|312070929|ref|XP_003138373.1| DnaJ domain-containing protein	0
Locus_15202_Transcript_1/1_Confidence_0.000_Length_160	GH47	Glyco_hydro_47	gi|312067530|ref|XP_003136786.1| hypothetical protein LOAG_01198	0
Locus_16518_Transcript_1/1_Confidence_0.000_Length_262	GT1	DAGAT	gi|324516178|gb|ADY46448.1| 2-acylglycerol O-acyltransferase 2	0
Locus_164_Transcript_1/1_Confidence_0.000_Length_1533	GT48	MFS_1	gi|324508087|gb|ADY43418.1| MFS-type transporter C6orf192	0
Locus_360_Transcript_1/1_Confidence_0.000_Length_2547	GH3	SNF	gi|324505826|gb|ADY42497.1| Sodium- and chloride-dependent GABA transporter ine	0
Locus_22524_Transcript_1/1_Confidence_0.000_Length_336	CBM13	HSP70	gi|324604904|dbj|BAJ78982.1| heat shock protein 70	0
Locus_5280_Transcript_2/2_Confidence_0.000_Length_2215	GH3	SNF	gi|17555248|ref|NP_499043.1| DopAmine transporter family member (dat-1)	0
Locus_17267_Transcript_1/1_Confidence_0.000_Length_2760	GT66	Pro_isomerase	gi|324508254|gb|ADY43487.1| Peptidylprolyl isomerase domain and WD repeat-containing protein 1	5.2.1.8
Locus_2087_Transcript_1/1_Confidence_0.000_Length_1938	CE11	DEAD/Helicase_C	gi|324507437|gb|ADY43153.1| ATP-dependent RNA helicase DDX52	3.6.4.13
Locus_1659_Transcript_2/2_Confidence_0.000_Length_1866	CBM13	Astacin	gi|308506501|ref|XP_003115433.1| CRE-NAS-9 protein	0
Locus_25824_Transcript_2/2_Confidence_0.333_Length_358	GH5	Cellulase	gi|3098607|gb|AAC15708.1| beta-1,4-endoglucanase-2 precursor	0
Locus_16046_Transcript_1/1_Confidence_0.000_Length_2599	GT31	Adaptin_N	gi|312070403|ref|XP_003138130.1| hypothetical protein LOAG_02545	0
Locus_6782_Transcript_1/1_Confidence_0.000_Length_462	GH13	dCMP_cyt_deam_1	gi|324529700|gb|ADY49034.1| Guanine deaminase	0
Locus_4385_Transcript_1/1_Confidence_0.000_Length_1291	CE10	Abhydrolase_3	gi|17567059|ref|NP_509437.1| hypothetical protein F16F9.4	0
Locus_22113_Transcript_1/1_Confidence_0.000_Length_468	CE10	FMO-like	gi|170593573|ref|XP_001901538.1| Flavin-binding monooxygenase-like family protein	0
Locus_21416_Transcript_1/1_Confidence_0.000_Length_822	GT59	DIE2_ALG10	gi|170580752|ref|XP_001895394.1| alpha-1,2 glucosyltransferase	0
Locus_17833_Transcript_1/1_Confidence_0.000_Length_993	GT2	Myosin_head	gi|324499835|gb|ADY39939.1| Myosin heavy chain	0
Locus_5621_Transcript_1/1_Confidence_0.000_Length_916	GT31	Galactosyl_T	gi|133900839|ref|NP_001025003.2| Bacterially Un-Swollen (M. nematophilum resistant) family member (bus-17)	0
Locus_401_Transcript_1/1_Confidence_0.000_Length_3549	CBM50	Peptidase_M14/CarboxypepD_reg	gi|268567524|ref|XP_002640017.1| Hypothetical protein CBG12487	0
Locus_1896_Transcript_1/1_Confidence_0.000_Length_2367	GH72	MMR_HSR1	gi|324508162|gb|ADY43450.1| GTP-binding protein 6	0
Locus_8375_Transcript_1/1_Confidence_0.000_Length_1746	GH31	Glyco_hydro_31	gi|324502484|gb|ADY41094.1| Neutral alpha-glucosidase AB	0
Locus_2278_Transcript_1/1_Confidence_0.000_Length_3446	GT48	AA_permease/AA_permease_2/AA_permease	gi|18073139|emb|CAC80545.1| putative Na-K-Cl cotransporter	0
Locus_16611_Transcript_1/1_Confidence_0.000_Length_1120	GH63	Glyco_hydro_63	gi|308491708|ref|XP_003108045.1| hypothetical protein CRE_12753	0
Locus_5869_Transcript_1/1_Confidence_0.000_Length_683	GH12	Peptidase_M16	gi|339256730|ref|XP_003370241.1| peptidase, M16 family	0
Locus_16314_Transcript_1/1_Confidence_0.000_Length_1396	CE10	COesterase	gi|324509141|gb|ADY43849.1| Gut esterase 1	0
Locus_1344_Transcript_1/1_Confidence_0.000_Length_1699	GT34	p450	gi|93278153|gb|ABF06555.1| CYP31B1	0
Locus_6004_Transcript_1/1_Confidence_0.000_Length_1094	GT31	Galactosyl_T	gi|324505447|gb|ADY42341.1| Beta-1,3-galactosyltransferase sqv-2	0
Locus_4642_Transcript_1/1_Confidence_0.000_Length_653	GT31	Adaptin_N	gi|115532936|ref|NP_001040988.1| hypothetical protein T14G10.5	0
Locus_2110_Transcript_1/1_Confidence_0.000_Length_3569	CE11	SNF2_N/Helicase_C	gi|170594229|ref|XP_001901866.1| BRM protein	3.6.4.12
Locus_11582_Transcript_1/3_Confidence_0.667_Length_657	GT31	Fringe	gi|38256907|emb|CAD97418.1| putative fringe-related transmembrane glycosyltransferase AmphiFringe	0
Locus_12536_Transcript_1/1_Confidence_0.000_Length_378	GH13	dCMP_cyt_deam_1	gi|312078286|ref|XP_003141672.1| tRNA-specific adenosine deaminase 2	0
Locus_5992_Transcript_1/1_Confidence_0.000_Length_1508	GT1	FYVE	gi|341874636|gb|EGT30571.1| CBN-LST-2 protein	0
Locus_16906_Transcript_1/1_Confidence_0.000_Length_1147	GH72	FeoB_N/MMR_HSR1/NOG1	gi|308456057|ref|XP_003090501.1| hypothetical protein CRE_14378	0
Locus_8347_Transcript_1/1_Confidence_0.000_Length_161	GH47	Glyco_hydro_47	gi|91091790|ref|XP_970226.1| PREDICTED: similar to alpha 1,2-mannosidase	0
Locus_327_Transcript_1/1_Confidence_0.000_Length_2893	GT31	Adaptin_N/Coatamer_beta_C	gi|324503540|gb|ADY41537.1| Coatomer subunit beta	0
Locus_3538_Transcript_1/1_Confidence_0.000_Length_1158	GT4	Amino_oxidase	gi|241653611|ref|XP_002410496.1| lysine-specific histone demethylase, putative	0
Locus_70_Transcript_1/1_Confidence_0.000_Length_2544	CBM13/GT2	Glycos_transf_2/Ricin_B_lectin	gi|308481980|ref|XP_003103194.1| CRE-GLY-3 protein	2.4.1.41
Locus_16396_Transcript_1/1_Confidence_0.000_Length_1961	CBM13/GT2	Glycos_transf_2/Ricin_B_lectin	gi|324510655|gb|ADY44456.1| N-acetylgalactosaminyltransferase 9	2.4.1.41
Locus_9006_Transcript_1/1_Confidence_0.000_Length_1385	CE4	Peptidase_C14	gi|324507555|gb|ADY43202.1| Mucosa-associated lymphoid tissue lymphoma translocation protein 1	0
Locus_19800_Transcript_1/1_Confidence_0.000_Length_396	GH65	HAD_2	gi|308504069|ref|XP_003114218.1| hypothetical protein CRE_27032	0
Locus_16151_Transcript_1/1_Confidence_0.000_Length_976	GH32	Phos_pyr_kin/PfkB	gi|324519239|gb|ADY47323.1| Pyridoxal kinase	2.7.1.35
Locus_10227_Transcript_3/3_Confidence_0.000_Length_1193	GT48	RVT_1	gi|270015547|gb|EFA11995.1| hypothetical protein TcasGA2_TC005145	0
Locus_9571_Transcript_1/1_Confidence_0.000_Length_484	GH18	tRNA-synt_1	gi|326429971|gb|EGD75541.1| valyl-tRNA synthetase	6.1.1.9
Locus_2772_Transcript_1/1_Confidence_0.000_Length_2008	CBM14/GH18	Glyco_hydro_18/CBM_14	gi|17551250|ref|NP_508588.1| CHiTinase family member (cht-1)	3.2.1.14
Locus_1244_Transcript_1/2_Confidence_0.333_Length_972	GT50	PIG-U	0	0
Locus_7083_Transcript_1/1_Confidence_0.000_Length_944	AA3	GMC_oxred_C	gi|312072584|ref|XP_003139132.1| GMC oxidoreductase	0
Locus_3091_Transcript_1/3_Confidence_0.333_Length_1906	GT90/CBM48	DnaJ/Thioredoxin	gi|324501602|gb|ADY40710.1| DnaJ subfamily C member 10	0
Locus_9937_Transcript_1/1_Confidence_0.000_Length_539	GH30	Glyco_hydro_30	gi|72014592|ref|XP_787092.1| PREDICTED: similar to Glucosylceramidase precursor (Beta-glucocerebrosidase) (Acid beta-glucosidase) (D-glucosyl-N-acylsphingosine glucohydrolase)	0
Locus_19368_Transcript_1/1_Confidence_0.000_Length_515	GT90	Thioredoxin	gi|341897386|gb|EGT53321.1| hypothetical protein CAEBREN_15726	5.3.4.1
Locus_16845_Transcript_1/1_Confidence_0.000_Length_1914	CE10	COesterase	gi|324508074|gb|ADY43412.1| Gut esterase 1	0
Locus_3330_Transcript_1/1_Confidence_0.000_Length_461	GH31	TraB	gi|324506639|gb|ADY42832.1| TraB domain-containing protein	0
Locus_5607_Transcript_1/1_Confidence_0.000_Length_1103	GH132	C1_1	gi|57283047|emb|CAD56892.1| LIN-45 RAF	0
Locus_988_Transcript_1/2_Confidence_0.333_Length_3205	GH18	tRNA-synt_1/tRNA-synt_1g/Anticodon_1	gi|324501997|gb|ADY40882.1| Isoleucyl-tRNA synthetase, partial	6.1.1.5
Locus_6391_Transcript_1/1_Confidence_0.000_Length_3188	GT55	Ank_2/Ank_5/Ank_4/Ank_2/Ank_5/Ank_2/Ank_2	gi|71981147|ref|NP_001021928.1| Maternal Effect Lethal family member (mel-11)	0
Locus_14606_Transcript_1/1_Confidence_0.000_Length_303	GT34	p450	gi|28893549|ref|NP_796354.1| cytochrome P450, family 3, subfamily a, polypeptide 44	0
Locus_19783_Transcript_1/1_Confidence_0.000_Length_248	GH84	Peptidase_M24	gi|91092262|ref|XP_967283.1| PREDICTED: similar to methionine aminopeptidase	0
Locus_19149_Transcript_1/1_Confidence_0.000_Length_769	GT2	His_Phos_1	gi|324521362|gb|ADY47839.1| Serine/threonine-protein phosphatase Pgam5, partial	0
Locus_1415_Transcript_1/1_Confidence_0.000_Length_1862	GT4	Acyltransferase	gi|324515508|gb|ADY46223.1| Lysocardiolipin acyltransferase 1	0
Locus_18361_Transcript_1/1_Confidence_0.000_Length_2199	CBM13/GT2	Glycos_transf_2/Ricin_B_lectin	gi|324507488|gb|ADY43175.1| Polypeptide N-acetylgalactosaminyltransferase 5	2.4.1.41
Locus_16251_Transcript_1/1_Confidence_0.000_Length_1494	GH12	Peptidase_M16	gi|324509842|gb|ADY44125.1| Cytochrome b-c1 complex subunit 2	0
Locus_16199_Transcript_1/1_Confidence_0.000_Length_993	CE11	DEAD	gi|268554368|ref|XP_002635171.1| Hypothetical protein CBG11408	3.6.4.13
Locus_14726_Transcript_1/1_Confidence_0.000_Length_625	GT2	Myosin_head	gi|268557418|ref|XP_002636698.1| C. briggsae CBR-MYO-3 protein	0
Locus_3624_Transcript_1/1_Confidence_0.000_Length_3272	GH65	Cation_ATPase_N/E1-E2_ATPase/Hydrolase_like2/Hydrolase/Cation_ATPase_C	gi|324502112|gb|ADY40930.1| Sodium/potassium-transporting ATPase subunit alpha	0
Locus_6904_Transcript_1/1_Confidence_0.000_Length_2307	CBM57	Kelch_1/Kelch_1	gi|341890849|gb|EGT46784.1| CBN-TAG-147 protein	0
Locus_4235_Transcript_1/1_Confidence_0.000_Length_574	GT31	Adaptin_N	gi|324503950|gb|ADY41704.1| Coatomer subunit gamma	0
Locus_14286_Transcript_1/1_Confidence_0.000_Length_244	CE10	FMO-like	gi|341881847|gb|EGT37782.1| hypothetical protein CAEBREN_29039	0
Locus_313_Transcript_1/1_Confidence_0.000_Length_879	GT43	Glyco_transf_43	gi|324514650|gb|ADY45939.1| Galactosylgalactosylxylosylprotein 3-beta-glucuronosyltransferase 2	0
Locus_13340_Transcript_1/1_Confidence_0.000_Length_874	GT34	p450	gi|341902306|gb|EGT58241.1| hypothetical protein CAEBREN_02175	0
Locus_939_Transcript_1/2_Confidence_0.667_Length_774	AA7	FAD_binding_4	gi|324511708|gb|ADY44867.1| D-2-hydroxyglutarate dehydrogenase	0
Locus_19414_Transcript_1/1_Confidence_0.000_Length_558	GH18	AhpC-TSA/1-cysPrx_C	gi|5457310|emb|CAB48391.1| peroxiredoxin	1.11.1.15
Locus_21970_Transcript_1/1_Confidence_0.000_Length_641	GH72	MMR_HSR1	gi|17555344|ref|NP_499457.1| hypothetical protein T28D6.6	0
Locus_25368_Transcript_1/1_Confidence_0.000_Length_215	GT1	UDPGT	gi|62660356|ref|XP_577331.1| PREDICTED: UDP glucuronosyltransferase 2 family, polypeptide B34 isoform 3	0
Locus_3408_Transcript_1/1_Confidence_0.000_Length_1236	GT51	FHA	gi|324515386|gb|ADY46185.1| Nuclear inhibitor of protein phosphatase 1	0
Locus_3587_Transcript_1/1_Confidence_0.000_Length_2795	GH23/GT2	Myosin_head/Myosin_tail_1/Myosin_tail_1/Myosin_tail_1/DUF3584/Myosin_tail_1/Myosin_tail_1	gi|268569998|ref|XP_002640668.1| C. briggsae CBR-UNC-54 protein	0
Locus_3535_Transcript_2/2_Confidence_0.000_Length_1766	GT48	Sugar_tr/MFS_1	gi|220910901|ref|YP_002486210.1| sugar transporter	0
Locus_10981_Transcript_1/1_Confidence_0.000_Length_769	GH18	Redoxin/AhpC-TSA	gi|304557121|gb|ADM35958.1| peroxiredoxin 1 precursor	1.11.1.15
Locus_26126_Transcript_1/1_Confidence_0.000_Length_410	GH99	Guanylate_kin	gi|324500447|gb|ADY40211.1| Unknown	0
Locus_23778_Transcript_1/1_Confidence_0.000_Length_1094	GH5	Cellulase	gi|2257951|gb|AAC48326.1| beta-1,4-endoglucanase-2 precursor	3.2.1.4
Locus_12023_Transcript_1/1_Confidence_0.000_Length_383	GT49	SDF	gi|341874628|gb|EGT30563.1| CBN-GLT-1 protein	0
Locus_4222_Transcript_1/1_Confidence_0.000_Length_2462	GT49	PINIT/zf-MIZ	gi|312077005|ref|XP_003141113.1| MIZ zinc finger family protein	0
Locus_18761_Transcript_1/1_Confidence_0.000_Length_1335	GT48	Sugar_tr	gi|357611320|gb|EHJ67421.1| hypothetical protein KGM_17517	0
Locus_1406_Transcript_1/1_Confidence_0.000_Length_455	CE11	Helicase_C	gi|346468339|gb|AEO34014.1| hypothetical protein	3.6.4.13
Locus_17918_Transcript_1/1_Confidence_0.000_Length_1285	GT2	UDPG_MGDP_dh_N/UDPG_MGDP_dh/UDPG_MGDP_dh_C	gi|268558346|ref|XP_002637163.1| C. briggsae CBR-SQV-4 protein	1.1.1.22
Locus_18290_Transcript_2/2_Confidence_0.333_Length_1664	GT34	p450	gi|324512329|gb|ADY45110.1| Cytochrome P450 4C1	0
Locus_3321_Transcript_1/1_Confidence_0.000_Length_572	CE1	Lactamase_B	gi|324506922|gb|ADY42942.1| Cleavage and polyadenylation specificity factor subunit 3	0
Locus_12082_Transcript_1/1_Confidence_0.000_Length_1751	GT1	UDPGT	gi|309371527|emb|CAP21604.2| CBR-UGT-50 protein	0
Locus_444_Transcript_1/1_Confidence_0.000_Length_2742	CE11	SNF2_N/Helicase_C	gi|324500144|gb|ADY40077.1| Chromodomain-helicase-DNA-binding protein 1	3.6.4.12
Locus_16146_Transcript_1/1_Confidence_0.000_Length_1879	CE11	SPRY/DEAD/Helicase_C	gi|170576722|ref|XP_001893740.1| ATP-dependent helicase DDX1	3.6.4.13
Locus_4448_Transcript_1/1_Confidence_0.000_Length_3670	CBM13	efhand_like/PI-PLC-X/PI-PLC-Y/C2	gi|324501875|gb|ADY40830.1| Inactive phospholipase C-like protein 1	3.1.4.11
Locus_18336_Transcript_1/1_Confidence_0.000_Length_1627	GT90	Filamin/Filamin/Filamin	gi|324499469|gb|ADY39773.1| Filamin-C	0
Locus_195_Transcript_1/1_Confidence_0.000_Length_798	CBM50	Peptidase_M14	gi|341895697|gb|EGT51632.1| hypothetical protein CAEBREN_24349	0
Locus_2702_Transcript_1/1_Confidence_0.000_Length_1136	AA10	ubiquitin	gi|324503216|gb|ADY41401.1| Splicing factor 3A subunit 1	0
Locus_2669_Transcript_1/1_Confidence_0.000_Length_3477	GH33	LRR_8/LRR_8/Laminin_G_2	gi|324500785|gb|ADY40360.1| Protein slit	0
Locus_7652_Transcript_1/1_Confidence_0.000_Length_1052	GH3	SNF	gi|312082614|ref|XP_003143517.1| hypothetical protein LOAG_07937	0
Locus_4443_Transcript_2/2_Confidence_0.000_Length_1742	GT90	zf-C3HC4_3	gi|324513172|gb|ADY45421.1| RING finger protein 157, partial	0
Locus_13179_Transcript_1/1_Confidence_0.000_Length_355	GT4	NTP_transferase	gi|268566883|ref|XP_002639838.1| Hypothetical protein CBG12186	0
Locus_20615_Transcript_1/1_Confidence_0.000_Length_348	GT50	Cyclin_N	gi|341898198|gb|EGT54133.1| CBN-CYE-1 protein	0
Locus_3470_Transcript_1/1_Confidence_0.000_Length_7939	CBM48	DnaJ	gi|308476906|ref|XP_003100668.1| CRE-RME-8 protein	0
Locus_23131_Transcript_1/1_Confidence_0.000_Length_311	CBM50	An_peroxidase	gi|268529660|ref|XP_002629956.1| C. briggsae CBR-MLT-7 protein	0
Locus_22106_Transcript_1/1_Confidence_0.000_Length_316	GT31	Adaptin_N	gi|312080777|ref|XP_003142745.1| coatomer gamma subunit	0
Locus_5545_Transcript_1/1_Confidence_0.000_Length_1409	CE10	COesterase/Abhydrolase_3	gi|324508435|gb|ADY43559.1| Esterase	0
Locus_6810_Transcript_1/1_Confidence_0.000_Length_557	GT48	Sugar_tr	gi|291461565|dbj|BAI83417.1| sugar transporter 3	0
Locus_9403_Transcript_1/1_Confidence_0.000_Length_1490	GT22	Glyco_transf_22	gi|324508558|gb|ADY43613.1| Dolichyl-P-Man:Man(7)GlcNAc(2)-PP-dolichyl-alpha-1,6-mannosyltransferase	0
Locus_7991_Transcript_1/2_Confidence_0.333_Length_977	GH92	adh_short/adh_short_C2	gi|17563726|ref|NP_503222.1| hypothetical protein T01G6.1	0
Locus_14914_Transcript_1/1_Confidence_0.000_Length_293	GT34	p450	gi|58293942|gb|AAW69914.1| cytochrome P450 CYP6BB1v5	0
Locus_7598_Transcript_1/1_Confidence_0.000_Length_1454	GH99	Guanylate_kin	gi|170595163|ref|XP_001902270.1| Voltage-dependent L-type calcium channel beta-2 subunit, putative	0
Locus_7428_Transcript_1/1_Confidence_0.000_Length_1014	GT22	Glyco_transf_22	gi|312066425|ref|XP_003136264.1| plasmid Maintenance protein containing protein	0
Locus_1970_Transcript_1/2_Confidence_0.667_Length_413	GH47	Mmp37	gi|339248387|ref|XP_003373181.1| N-acetyltransferase	0
Locus_7888_Transcript_1/1_Confidence_0.000_Length_633	GT27/CBM13	Col_cuticle_N	gi|17567621|ref|NP_509162.1| COLlagen family member (col-173)	0
Locus_25824_Transcript_1/2_Confidence_0.667_Length_360	GH5	Cellulase	gi|3098607|gb|AAC15708.1| beta-1,4-endoglucanase-2 precursor	0
Locus_1939_Transcript_1/1_Confidence_0.000_Length_1758	CBM16	Phospholip_B	gi|324510435|gb|ADY44363.1| Phospholipase B-like protein 3, partial	0
Locus_19257_Transcript_1/1_Confidence_0.000_Length_2049	GH18	Na_Ca_ex/Calx-beta/Calx-beta	gi|309363385|emb|CAP27025.2| CBR-NCX-2 protein	0
Locus_17190_Transcript_1/1_Confidence_0.000_Length_322	GT28	Glyco_tran_28_C	gi|312087503|ref|XP_003145497.1| glycosyltransferase 28 domain containing 1	0
Locus_1145_Transcript_1/1_Confidence_0.000_Length_2829	GT41	MTS/Methyltransf_18	gi|324500392|gb|ADY40186.1| Histone-arginine methyltransferase CARM1	2.1.1.125
Locus_6861_Transcript_1/1_Confidence_0.000_Length_1137	GT1	UDPGT	gi|268567832|ref|XP_002647883.1| Hypothetical protein CBG23714	0
Locus_1072_Transcript_1/1_Confidence_0.000_Length_2102	GT90	Thioredoxin	gi|46249431|gb|AAS84454.1| protein disulfide isomerase	5.3.4.1
Locus_12988_Transcript_2/2_Confidence_0.000_Length_653	GT2	Glyco_tranf_2_3/Glycos_transf_2	gi|268553947|ref|XP_002634961.1| Hypothetical protein CBG13497	0
Locus_1659_Transcript_1/2_Confidence_0.333_Length_1801	CBM13	Astacin	gi|308506501|ref|XP_003115433.1| CRE-NAS-9 protein	0
Locus_3406_Transcript_2/2_Confidence_0.000_Length_581	AA3	DAO	gi|17565764|ref|NP_503730.1| hypothetical protein Y45G12B.3	0
Locus_18054_Transcript_1/1_Confidence_0.000_Length_2893	GT48	MFS_1/MFS_1	gi|324504635|gb|ADY42000.1| Monocarboxylate transporter 5	0
Locus_5776_Transcript_1/1_Confidence_0.000_Length_2401	CE10	COesterase	gi|223469657|gb|ACM90171.1| acetylcholinesterase	0
Locus_3441_Transcript_1/1_Confidence_0.000_Length_1699	GH55	Cupin_8/JmjC	gi|324516086|gb|ADY46415.1| Bifunctional arginine demethylase and lysyl-hydroxylase JMJD6	0
Locus_13868_Transcript_1/1_Confidence_0.000_Length_1236	GH5	Choline_kinase	gi|308512577|ref|XP_003118471.1| CRE-CKA-2 protein	0
Locus_9952_Transcript_1/1_Confidence_0.000_Length_968	CE11	Helicase_C	gi|324500193|gb|ADY40099.1| Helicase mot1	0
Locus_22900_Transcript_1/1_Confidence_0.000_Length_422	GT41	Acetyltransf_1	gi|209515337|ref|ZP_03264204.1| GCN5-related N-acetyltransferase	0
Locus_12338_Transcript_1/1_Confidence_0.000_Length_273	GT1	UDPGT	gi|341887828|gb|EGT43763.1| hypothetical protein CAEBREN_26361	0
Locus_10198_Transcript_1/1_Confidence_0.000_Length_513	GH47	Glyco_hydro_47	gi|17544494|ref|NP_501577.1| hypothetical protein ZC410.3	0
Locus_2092_Transcript_1/1_Confidence_0.000_Length_2585	CE11	DEAD/Helicase_C	gi|268573013|ref|XP_002641484.1| Hypothetical protein CBG09775	3.6.4.13
Locus_3156_Transcript_1/1_Confidence_0.000_Length_475	GT83	PAP2	0	0
Locus_1362_Transcript_1/1_Confidence_0.000_Length_1937	GT7	CHGN	gi|31044076|dbj|BAC76781.1| chondroitin synthase-S	0
Locus_6003_Transcript_1/1_Confidence_0.000_Length_511	CE11	DEAD	gi|312067818|ref|XP_003136922.1| Ddx49-A-prov protein	3.6.4.13
Locus_9343_Transcript_1/1_Confidence_0.000_Length_516	GH3	Beta-lactamase	gi|324514928|gb|ADY46033.1| Beta-lactamase domain-containing protein 2, partial	0
Locus_16578_Transcript_2/2_Confidence_0.333_Length_1581	GT48	Sugar_tr	gi|308487056|ref|XP_003105724.1| hypothetical protein CRE_17958	0
Locus_21575_Transcript_1/1_Confidence_0.000_Length_547	GT2	Glycos_transf_2	gi|324507788|gb|ADY43296.1| Polypeptide N-acetylgalactosaminyltransferase 4	0
Locus_4779_Transcript_1/1_Confidence_0.000_Length_1770	GH5	DNA_pol_E_B	gi|324508966|gb|ADY43781.1| DNA polymerase alpha subunit B	0
Locus_10424_Transcript_1/1_Confidence_0.000_Length_1132	GH55	Cupin_8	gi|312076489|ref|XP_003140884.1| acetyltransferase	0
Locus_5290_Transcript_1/1_Confidence_0.000_Length_640	CBM35	PBP	gi|324520785|gb|ADY47709.1| Phosphatidylethanolamine-binding protein	0
Locus_16361_Transcript_1/1_Confidence_0.000_Length_2142	CBM2	Peptidase_S8/P_proprotein	gi|324502276|gb|ADY41002.1| Endoprotease bli-4	0
Locus_1316_Transcript_1/1_Confidence_0.000_Length_5922	CE11	DEAD/Sec63/DEAD/Sec63	gi|324499851|gb|ADY39946.1| Activating signal cointegrator 1 complex subunit 3	3.6.4.13
Locus_19743_Transcript_1/1_Confidence_0.000_Length_872	GT14	Branch	gi|312087510|ref|XP_003145500.1| hypothetical protein LOAG_09921	0
Locus_16398_Transcript_1/1_Confidence_0.000_Length_313	GT34	p450	gi|332258046|ref|XP_003278114.1| PREDICTED: cytochrome P450 3A4-like	0
Locus_13060_Transcript_1/1_Confidence_0.000_Length_794	GT10	Glyco_transf_10	gi|324511211|gb|ADY44672.1| Alpha-(1,3)-fucosyltransferase C	0
Locus_9652_Transcript_1/1_Confidence_0.000_Length_1275	GT34	p450	gi|324508307|gb|ADY43509.1| Cytochrome P450 3A24	0
Locus_4764_Transcript_1/1_Confidence_0.000_Length_1709	GT90	Thioredoxin/Evr1_Alr	gi|324507227|gb|ADY43067.1| Sulfhydryl oxidase 1	0
Locus_1274_Transcript_1/1_Confidence_0.000_Length_900	CE10	FMO-like	gi|25150462|ref|NP_501968.2| Flavin-containing MonoOxygenase family member (fmo-1)	0
Locus_2393_Transcript_1/1_Confidence_0.000_Length_848	GT48	MFS_1	gi|17557872|ref|NP_506041.1| hypothetical protein C13C4.5	0
Locus_3031_Transcript_1/1_Confidence_0.000_Length_1879	GT1	UDPGT	gi|324514949|gb|ADY46039.1| UDP-glucuronosyltransferase 1-6, partial	0
Locus_6251_Transcript_1/1_Confidence_0.000_Length_807	GT4	Abhydrolase_5/Abhydrolase_6/Abhydrolase_1	gi|324514182|gb|ADY45786.1| Monoacylglycerol lipase ABHD12	0
Locus_18065_Transcript_1/1_Confidence_0.000_Length_810	CE11	DEAD	gi|325833432|ref|ZP_08165881.1| ATP-dependent RNA helicase RhlE	3.6.4.13
Locus_1005_Transcript_1/1_Confidence_0.000_Length_1400	CE10	FMO-like/Pyr_redox_3	gi|170586252|ref|XP_001897893.1| Flavin-binding monooxygenase-like family protein	0
Locus_1367_Transcript_1/1_Confidence_0.000_Length_899	GT34	p450	gi|93278147|gb|ABF06552.1| CYP4BJ1	0
Locus_19591_Transcript_1/1_Confidence_0.000_Length_916	GT2	HATPase_c	gi|3183111|sp|O02623.1|PDK_ASCSU RecName: Full=	0
Locus_3848_Transcript_1/1_Confidence_0.000_Length_1806	CBM13	Astacin	gi|71983640|ref|NP_001024413.1| Nematode AStacin protease family member (nas-37)	3.4.24.21
Locus_8963_Transcript_1/1_Confidence_0.000_Length_1247	CE11	DEAD/Helicase_C	gi|324503778|gb|ADY41635.1| ATP-dependent RNA helicase DDX19B	3.6.4.13
Locus_17100_Transcript_1/1_Confidence_0.000_Length_1742	GT41	TPR_11/UNC45-central	gi|324501621|gb|ADY40719.1| Protein unc-45 A	0
Locus_3133_Transcript_1/1_Confidence_0.000_Length_3520	GH65	E1-E2_ATPase/Hydrolase_like2/Hydrolase/Cation_ATPase_C	gi|324501923|gb|ADY40850.1| Sodium/potassium-transporting ATPase subunit alpha-1	0
Locus_3135_Transcript_1/1_Confidence_0.000_Length_1499	GT47	Adenylsucc_synt	gi|308506677|ref|XP_003115521.1| hypothetical protein CRE_18922	6.3.4.4
Locus_42_Transcript_2/2_Confidence_0.000_Length_1609	GT48	MFS_1/Sugar_tr	gi|309360095|emb|CAP31819.2| hypothetical protein CBG_12925	0
Locus_20339_Transcript_1/1_Confidence_0.000_Length_239	GT10	Glyco_transf_10	0	0
Locus_4342_Transcript_1/1_Confidence_0.000_Length_3994	GT55	Ank_2/Ank_2/Ank_2/Ank_2/Ank_4/Ank_2/Ank_2/Ank_4/Ank_2	gi|170583617|ref|XP_001896664.1| Protein kinase domain containing protein	2.7.11.1
Locus_11200_Transcript_1/1_Confidence_0.000_Length_1094	GH5	DNA_pol_E_B	gi|326504838|dbj|BAK06710.1| predicted protein	0
Locus_5371_Transcript_1/2_Confidence_0.333_Length_1908	GT64	Glyco_transf_64	gi|268574688|ref|XP_002642323.1| C. briggsae CBR-RIB-2 protein	0
Locus_2408_Transcript_2/2_Confidence_0.333_Length_3674	CE11	DEAD	gi|170578892|ref|XP_001894585.1| DEAD/DEAH box helicase family protein	3.6.4.13
Locus_17826_Transcript_1/1_Confidence_0.000_Length_1816	GT50	Cyclin_N	gi|170577087|ref|XP_001893877.1| Cyclin, N-terminal domain containing protein	0
Locus_3643_Transcript_1/1_Confidence_0.000_Length_1671	GT1	GRAM	gi|268552419|ref|XP_002634192.1| Hypothetical protein CBG01761	0
Locus_15008_Transcript_1/1_Confidence_0.000_Length_227	GT31	Galactosyl_T	gi|71983740|ref|NP_493088.2| hypothetical protein F14B6.4	0
