# Supplementary material for: De Novo Transcriptome Sequencing and Analysis of the Cereal Cyst Nematode, Heterodera avenae
Source: PLoS One. 2014 May 6;9(5):e96311. doi: 10.1371/journal.pone.0096311 (PMC4011697; doi:10.1371/journal.pone.0096311)
Supplement: Table S9 — Expressed repeat elements identified in H. avenae transcriptome. (XLSX) [file pone.0096311.s011.xlsx]

## Sheet: Table S9
Repeat elements identified in Heterodera avenae transcripts
Repeat Type	Number of element	Length occupied	Percentage of sequence
Retroelements	91	18815 bp	0.0006
Penelope	28	2730 bp	0.0001
LINEs:	43	4496 bp	0.0001
L2/CR1/Rex	12	1577 bp	0
R1/LOA/Jockey	1	62 bp	0
R2/R4/NeSL	2	127 bp	0
LTR elements:	48	14319 bp	0.0004
BEL/Pao	17	1926 bp	0.0001
Gypsy/DIRS1	31	12393 bp	0.0004
DNA transposons	78	6566 bp	0.0002
hobo-Activator	8	807 bp	0
Tc1-IS630-Pogo	48	4253 bp	0.0001
PiggyBac	1	88 bp	0
Unclassified:	18	1452 bp	0
Small RNA:	251	58789 bp	0.0017
Simple repeats:	2230	119908 bp	0.0036
Low complexity:	11256	734476 bp	0.0218
