# Supplementary material for: De Novo Transcriptome Sequencing and Analysis of the Cereal Cyst Nematode, Heterodera avenae
Source: PLoS One. 2014 May 6;9(5):e96311. doi: 10.1371/journal.pone.0096311 (PMC4011697; doi:10.1371/journal.pone.0096311)
Supplement: Table S10 — Details of the expressed Simple Sequence Repeats identified in H. avenae transcripts. (XLSX) [file pone.0096311.s012.xlsx]

## Sheet: Table S10
Statistics of SSRs identified in H.avenae transcripts
SSR mining
Total number of sequences examined	11839
Total size of examined sequences (bp)	10758204
Total number of identified SSRs	1442
Number of SSR containing sequences	1125
Number of sequences containing more than one SSR	191
Number of SSRs present in compound formation	88
Frequency of SSRs	One per 9.33 kb
Distribution of SSRs in different repeat types
Mono-nucleotide	322 (22.6%)
Di-nucleotide	94 (6.6%)
Tri-nucleotide	972 (68.3%)
Tetra-nucleotide	33 (2.3%)
Penta-nucleotide	1 (0.07%)
